# Supplementary material for: Sericin Enhances Cryopreserved Sperm Quality in Chengde Hornless Black Goats by Increasing Glutamine Metabolism
Source: Animals (Basel). 2025 Sep 28;15(19):2830. doi: 10.3390/ani15192830 (PMC12523751; doi:10.3390/ani15192830)
Supplement: Supplementary file 1 [file animals-15-02830-s001.zip]

Archive with 5 entries (5 files):
- Supplementary Table S1 CASA.xlsx
- Supplementary Table S2 ROS.xlsx
- Supplementary Table S3 Metabolomic NEG.xlsx
- Supplementary Table S4 Metabolomic POS.xlsx
- Supplementary Table S5 Proteomic.xlsx
