# Supplementary material for: Sericin Enhances Cryopreserved Sperm Quality in Chengde Hornless Black Goats by Increasing Glutamine Metabolism
Source: Animals (Basel). 2025 Sep 28;15(19):2830. doi: 10.3390/ani15192830 (PMC12523751; doi:10.3390/ani15192830)
Supplement: Supplementary file 1 [file animals-15-02830-s001.zip › Supplementary Table S1 CASA.xlsx]

## Sheet: sheet1
指标	丝胶蛋白									sericin
	0	0.002	0.004	0.006	0.008	0.01				0	0.002	0.004	0.006	0.008	0.01
精子活力	43.63	47.59	51.62	55.81	48.57	45.59			TM	49.82	57.23	60.82	63.83	56.29	58.18
	43.41	46.89	51.12	55.43	47.95	45.68				50.14	55.31	62.29	67.74	58.72	56.79
	42.73	46.48	50.75	54.82	47.11	44.13				47.61	58.07	65.72	64.57	63.68	60.17
	40.96	43.82	48.72	52.91	46.26	42.45				52.29	55.39	63.86	63.69	61.71	57.95
	41.24	43.51	48.89	53.14	45.72	42.89				50.64	59.5	66.77	66.41	60.79	57.62
										50.1	57.1	63.892	65.248	60.238	58.142
									VSL(μm/s)	17.86	19.35	22.14	22.31	20.42	19.79
										18.26	19.56	21.47	22.18	21.83	20.31
										17.58	20.64	21.51	24.05	21.59	20.05
										18.86	19.72	20.55	23.24	19.73	19.79
										18.46	20.15	22.38	22.72	20.48	20.17
										18.204	19.884	21.61	22.9	20.81	20.022
									VCL(μm/s)	49.68	56.42	59.93	57.68	53.59	54.81
										50.24	58.69	55.79	63.27	50.33	49.39
										52.34	52.11	54.57	60.49	56.78	53.23
										46.79	49.4	58.84	55.95	58.82	49.43
										48.66	51.12	53.86	61.28	51.83	50.57
										49.542	52.83	55.765	59.734	54.44	50.655
									VAP(μm/s)	23.93	25.27	26.27	35.13	28.34	25.39
										21.95	23.92	25.9	32.46	30.68	25.08
										22.49	27.58	29.55	33.28	26.73	23.68
										26.18	25.38	33.52	34.82	29.41	25.46
										23.47	22.91	27.43	30.17	31.47	27.67
										23.604	25.012	28.534	33.172	29.326	25.456
									ALH(μm)	13.29	12.64	13.67	17.95	12.28	13.69
										11.46	14.72	11.97	13.69	14.61	12.01
										12.84	12.59	13.59	15.68	14.79	13.75
										10.57	12.56	15.72	17.71	13.58	12.63
										11.72	13.61	13.78	16.47	15.36	12.64
										11.976	13.224	13.765	16.3	14.124	12.944
