# Supplementary material for: Sericin Enhances Cryopreserved Sperm Quality in Chengde Hornless Black Goats by Increasing Glutamine Metabolism
Source: Animals (Basel). 2025 Sep 28;15(19):2830. doi: 10.3390/ani15192830 (PMC12523751; doi:10.3390/ani15192830)
Supplement: Supplementary file 1 [file animals-15-02830-s001.zip › Supplementary Table S2 ROS.xlsx]

## Sheet: ROS
0		sperm number			0.6
1	17.863	92	0.194163	1.1027	1	2.906	94	0.0309149	0.175573
2	20.299	117	0.173496	0.985323	2	3.132	106	0.0295472	0.167805
3	17.751	91	0.195066	1.10783	3	3.36	118	0.0284746	0.161714
4	15.676	102	0.153686	0.87282	4	3.646	97	0.0375876	0.213469
5	15.415	94	0.163989	0.931334	5	1.999	87	0.022977	0.130492
			0.17608
0.2					0.8
1	6.965	84	0.0829167	0.470903	1	4.439	73	0.0608082	0.345344
2	7.238	104	0.0695962	0.395253	2	4.573	104	0.0439712	0.249722
3	9.845	90	0.109389	0.621245	3	4.854	97	0.0500412	0.284196
4	7.364	98	0.0751429	0.426754	4	5.175	97	0.0533505	0.30299
5	8.423	118	0.0713814	0.405391	5	3.562	106	0.0336038	0.190844
0.4					1
1	6.444	118	0.0546102	0.310144	1	13.745	106	0.12967	0.736425
2	6.692	123	0.0544065	0.308987	2	13.373	119	0.112378	0.638222
3	6.733	90	0.0748111	0.42487	3	12.073	98	0.123194	0.699647
4	5.697	102	0.0558529	0.317202	4	14.507	113	0.128381	0.729103
5	7.086	98	0.0723061	0.410643	5	13.546	95	0.142589	0.809799
