# Supplementary material for: Sericin Enhances Cryopreserved Sperm Quality in Chengde Hornless Black Goats by Increasing Glutamine Metabolism
Source: Animals (Basel). 2025 Sep 28;15(19):2830. doi: 10.3390/ani15192830 (PMC12523751; doi:10.3390/ani15192830)
Supplement: Supplementary file 1 [file animals-15-02830-s001.zip › Supplementary Table S3 Metabolomic NEG.xlsx]

## Sheet: serDX_vs_conDX
ID	adduct	Name	VIP	Fold change	p-value	q	m/z	rt(s)	HMDB	KEGG	SuperClass	Class	SubClass	conDX1	conDX2	conDX3	conDX4	conDX5	conDX6	serDX1	serDX2	serDX3	serDX4	serDX5	serDX6	QC-1	QC-2	QC-3
M478T196	[M-H]-	1-oleoyl-sn-glycero-3-phosphoethanolamine	1.95151	0.375877	0.000131096	0.0280546	478.292	195.717	HMDB0011506		Lipids and lipid-like molecules	Glycerophospholipids	Glycerophosphoethanolamines	35239.3	49708.5	38177.6	48823.7	68698.3	46390.9	14920	22857.1	17183.8	19574.6	14678.1	18677.5	21879.2	21228	21222.2
M173T306	(M+CH3COO)-	Dihydrouracil	1.66792	5.41951	0.000384247	0.0396047	173.056	306.283	HMDB0000076	C00429	Organoheterocyclic compounds	Diazines	Pyrimidines and pyrimidine derivatives	4434.65	12629.5	3286.46	695.9	1352.41	5395.19	21081	32307.3	12299.6	20793.1	28972.2	35177	12541.6	13025.7	13025.5
M706T183	[M+CH3COOH-H]-	Sm d30:1	1.19142	2.10632	0.000555207	0.0396047	705.517	182.671			Lipids and lipid-like molecules	Sphingolipids	Phosphosphingolipids	5200.84	7168.17	5858.26	5037.33	13599.7	9852.88	13512.9	18048.4	19615.1	17892.6	13287.7	16044.7	9071.43	9071.9	8774.89
M145T380	[M-H]-	Glutamine	5.23256	6.30777	0.000911182	0.0487483	145.061	379.704	HMDB0000641	C00064	Organic acids and derivatives	Carboxylic acids and derivatives	Amino acids, peptides, and analogues	28621.4	57629.7	27694.5	21932.9	58708	38453.4	215500	253923	91561.3	363824	178697	366458	136231	136305	131689
M124T295	[M-H]-	Taurine	3.32713	1.91513	0.00125868	0.0522435	124.007	295.125	HMDB0000251	C00245	Organic acids and derivatives	Organic sulfonic acids and derivatives	Organosulfonic acids and derivatives	86147.9	120179	93254.4	80189.2	78057.9	78137.7	183210	172315	97803.8	217210	154229	201678	158068	158101	155955
M409T194	[M-H]-	1-hexadecanoyl-2-sn-glycero-3-phosphate	1.10835	0.441239	0.00146477	0.0522435	409.235	193.591			Lipids and lipid-like molecules	Glycerophospholipids	Glycerophosphates	13733.7	16404.8	11953.2	19786.9	21445	26695.7	6592.11	9757.07	9509.55	9257.63	4758.55	8669.92	8415.01	8470.26	8470.44
M810T33	[M-H]-	Pi 32:0	3.04949	2.52828	0.00211878	0.0647741	809.516	33.14			Lipids and lipid-like molecules	Glycerophospholipids	Glycerophosphoinositols	62648.3	56923	67407	45392.4	23385.6	21512.6	89669.2	117260	179965	82075.1	94003.5	138040	84284.2	99578.5	99064.1
M464T185	[M-H]-	Glycocholic acid	1.37324	0.558475	0.00887706	0.0975755	464.312	184.664	HMDB0000138	C01921	Lipids and lipid-like molecules	Steroids and steroid derivatives	Bile acids, alcohols and derivatives	29279.3	44661.9	28946.7	40559.4	64631.3	52859.9	27105.3	27144.2	27220.8	26130	16495.9	21631.4	26166.3	25200	25187.4
M540T193	[M+HCOO]-	Lpc 16:0	1.18303	0.457601	0.00946106	0.0975755	540.329	192.962			Lipids and lipid-like molecules	Glycerophospholipids	Glycerophosphocholines	14195.9	25935.8	15356.9	20783.7	27857	40768.2	9162.35	13914.3	11438.3	11595.5	8199.1	11995.7	10762.2	10066.2	10748.4
M813T143	[M+CH3COOH-H]-	Pc 34:4	1.1762	1.62937	0.0247709	0.0975755	812.541	143.183			Lipids and lipid-like molecules	Glycerophospholipids	Glycerophosphocholines	12106	20180.5	16433.6	8590.05	24497.1	8226.13	25288.3	20160	34494.6	19352.1	20338.6	27064.3	16144.9	17240.7	17229.7
M227T39	[M-H]-	Myristic acid	3.54114	1.48495	0.0255793	0.0975755	227.201	38.79	HMDB0000806	C06424	Lipids and lipid-like molecules	Fatty Acyls	Fatty acids and conjugates	148939	313154	161109	150469	150487	185912	344986	199244	295117	313279	231845	263931	309414	287991	288087
M710T145	[M-H]-	Pe 34:4	1.4866	1.55747	0.0293449	0.0975755	710.474	145.288			Lipids and lipid-like molecules	Glycerophospholipids	Glycerophosphoethanolamines	23423.7	31068.9	25158.7	19728.6	46733	11168.8	38427.3	35261.7	53026.3	44492.5	32371.2	41382.3	28566.8	28566.8	28883.8
M781T114	[M-H]-	Pe(18:1/12-hete)	1.47757	2.56283	0.0314089	0.0975755	780.516	114.244			Lipids and lipid-like molecules	Glycerophospholipids	Glycerophosphoethanolamines	10447.5	19996.3	1128	8732.61	25400.8	2514.93	19772.6	6706.7	44272.2	39494.9	25041	39549.5	12505.2	13507.8	13493.6
M498T141	[M-H]-	Taurochenodeoxycholate	1.99918	0.696931	0.0379792	0.0975755	498.287	140.631	HMDB0000951	C05465	Lipids and lipid-like molecules	Steroids and steroid derivatives	Bile acids, alcohols and derivatives	126013	162975	122753	195323	215984	94048.1	112228	115118	108186	106606	93051.4	103963	93438.1	90126.3	93449.1
M540T37	[M+CH3COOH-H]-	Cer[ns] d30:1	1.28666	3.13847	0.0410117	0.0975755	540.463	37.0215			Lipids and lipid-like molecules	Sphingolipids	Ceramides	4793.12	8788.85	4060.33	5886.43	2718.55	13285.7	8180.82	47415.1	22992.7	19261	10311.3	15912.1	7589.62	6142.52	6794.83
M719T79	[M-H]-	Pg 32:1	1.55887	1.67236	0.0538076	0.0975755	719.486	78.888			Lipids and lipid-like molecules	Glycerophospholipids	Glycerophosphoglycerols	18529.7	28918.4	26586.5	15487.8	54469.2	7591.99	34256.5	35529.2	58734.7	48753.9	33939.7	42288.2	26800.4	29154	29154.1
M438T202	[M-H]-	N-arachidonoyldopamine	1.06432	0.507542	0.0605422	0.0975755	438.297	201.869			Benzenoids	Phenols	Benzenediols	17882.2	21144.4	15489.6	21245.7	44595.1	54151.4	11210.7	19682.5	17644.4	14138.5	9772.91	16121.2	13194.6	13421.2	13425.4
M179T384	[M-H]-	Theophylline	1.00793	1.83411	0.0674961	0.0975755	179.055	383.823	HMDB0001889	C07130	Organoheterocyclic compounds	Imidazopyrimidines	Purines and purine derivatives	7353.05	8511.36	11642.9	5179.38	21011.4	9801.58	15844.1	19630.3	5583.2	27916.9	17115.3	30375.6	24806.4	26119.2	24836.1
M773T40	[M-H]-	(2-aminoethoxy)[2-[docosa-4.7.10.13.16.19-hexaenoyloxy]-3-[octadeca-1.9-dien-1-yloxy]propoxy]phosphinic acid	1.11581	1.61161	0.082551	0.0975755	772.527	39.5645	HMDB0011460		Lipids and lipid-like molecules	Glycerophospholipids	Glycerophosphoethanolamines	9752.44	20033.5	11617.6	14805.1	32173.5	4067.8	18764.8	20299.3	37510.8	26207.6	20642.5	25567.8	14066.8	14176.6	14067.6
M760T102	[M-H]-	2-oleoyl-1-palmitoyl-sn-glycero-3-phosphoserine	1.04545	1.52141	0.0938636	0.0975755	760.495	101.585	HMDB0012357		Lipids and lipid-like molecules	Glycerophospholipids	Glycerophosphoserines	12368.9	17644.5	14648	12903.2	31142.9	4036.26	16284.3	19483	30890	29041.2	19883.6	25519.1	10261.8	9401.08	10257.9
M687T30	[2M-H]-	(.+/-.)-11-nor-.delta.9-tetrahydrocannabinol-9-carboxylic acid	0.4606	0.673123	0.51196	0.0975755	687.369	29.675	HMDB0062770		Organoheterocyclic compounds	Benzopyrans	1-benzopyrans	3946.47	4949.06	4575.38	4918.42	108.845	22882.5	6176.05	5660.37	3270.02	3622.96	4446.96	4677.91	5147.12	5103.12	4940.63
M289T44	[M-H]-	(+)-catechin	0.35183	1.1911	0.239747	0.0975755	289.086	43.783	HMDB0002780	C06562	Phenylpropanoids and polyketides	Flavonoids	Flavans	4411.21	4084.29	5435.14	5300.57	6059.37	6094.37	5528.17	9763.04	6015.62	5504.78	5725.04	4845.82	6031.85	5616.22	5621.89
M734T180	[M+Hac-H]-	(2-{[3-hydroxy-2-tetradecanamidooctadec-4-en-1-yl phosphonato]oxy}ethyl)trimethylazanium	0.736207	1.06522	0.773783	0.0975755	733.549	180.287	HMDB0012097		Lipids and lipid-like molecules	Sphingolipids	Phosphosphingolipids	25327.3	38277.2	29193.1	22304.7	71761.9	31579.3	26403.1	38703.9	43480.8	47788.8	34192.4	42120.6	27906.9	27823	27906.4
M747T40	[M-H]-	(2-aminoethoxy)[2-[docosa-4.7.10.13.16.19-hexaenoyloxy]-3-[hexadec-1-en-1-yloxy]propoxy]phosphinic acid	4.22023	1.08607	0.782601	0.0975755	746.514	40.387	HMDB0005780		Lipids and lipid-like molecules	Glycerophospholipids	Glycerophosphoethanolamines	559609	932301	811715	595092	1.93641e+06	231890	783982	721016	1.24697e+06	1.08685e+06	683075	981232	690439	704929	704763
M425T28	[M-H]-	(2e,6e,10e)-13-[(2r)-6-hydroxy-2,8-dimethyl-3,4-dihydrochromen-2-yl]-2,6,10-trimethyltrideca-2,6,10-trienoic acid	0.687746	0.662988	0.345929	0.0975755	425.257	28.4465			Lipids and lipid-like molecules	Prenol lipids	Quinone and hydroquinone lipids	9108.31	17480.9	13927.3	15662.4	10954.3	51954	12328.7	8339.73	19519.9	10572	11295.2	16898	18095.2	18095.1	18190.7
M485T44	[M-H]-	(2s,3r,4as,12br)-2,3,4a,8-tetrahydroxy-12b-(5-hydroxy-6-methyloxan-2-yl)oxy-3-methyl-2,4-dihydrobenzo[a]anthracene-1,7,12-trione	0.0910885	0.941462	0.602178	0.0975755	485.137	43.644			Benzenoids	Anthracenes	Anthraquinones	2134.83	1380.25	1620.76	1556.19	1137.18	1221.18	1417.5	1533.69	1534.17	1331.7	1106.59	1596.95	1396.06	1398.5	1345.84
M910T182	[M-H]-	[2-[docosa-4.7.10.13.16.19-hexaenoyloxy]-3-(octadecanoyloxy)propoxy]({[2.3.4.5.6-pentahydroxycyclohexyl]oxy})phosphinic acid	0.259507	0.757486	0.667447	0.0975755	909.548	181.71	HMDB0009821		Lipids and lipid-like molecules	Glycerophospholipids	Glycerophosphoinositols	1056.25	1605.36	3331.08	860.541	12119.2	1478.66	1137.72	2804.02	1373.48	3952.99	1750.92	4472.29	5525.19	5982.32	5993.59
M775T41	[M-H]-	1-(1z-octadecenyl)-2-(4z,7z,10z,13z,16z,19z-docosahexaenoyl)-sn-glycero-3-phosphoethanolamine	1.50001	1.22594	0.46563	0.0975755	774.542	41.331						128179	43555.8	159817	125600	221255	124278	148378	40987.1	252771	158305	247232	136375	115625	113340	113420
M519T122	[M-H]-	1-[4,5-dihydroxy-6-(hydroxymethyl)-3-[(e)-3-(4-hydroxyphenyl)prop-2-enoyl]oxyoxan-2-yl]oxy-6-hydroxy-7-methylidene-4a,5,6,7a-tetrahydro-1h-cyclopenta[c]pyran-4-carboxylic acid	0.294667	0.519742	0.419255	0.0975755	519.146	122.1			Phenylpropanoids and polyketides	Cinnamic acids and derivatives	Hydroxycinnamic acids and derivatives	651.101	7091.11	549.351	1033.26	977.197	8207.21	6488.63	749.951	444.487	259.595	1380.45	296.908	1362.42	1357.05	1424.06
M836T32	[M-H]-	1-hexadecanoyl-2-(9z-octadecenoyl)-sn-glycero-3-phospho-(1'-myo-inositol)	0.604932	1.32742	0.16179	0.0975755	835.524	31.65	HMDB0009783		Lipids and lipid-like molecules	Glycerophospholipids	Glycerophosphoinositols	12328.1	18095.1	15117.7	13881.4	7171.41	4424.81	9778.57	16094.7	16598.2	17170.3	13926.3	20703.6	11639.2	11111.2	11095
M673T43	[M-H]-	1-Hexadecanoyl-2-(9Z-octadecenoyl)-sn-glycero-3-phosphoric acid	0.146401	0.920819	0.767281	0.0975755	673.478	42.8895						1541.67	3037.63	1180.12	952.496	3003.64	1533.22	2305.43	412.591	2112.86	1213.87	1914.26	2399.09	2107.27	2097.83	1639.85
M671T146	[M-H]-	1-Hexadecanoyl-2-(9Z,12Z-octadecadienoyl)-sn-glycero-3-phosphoric acid	0.250376	0.77293	0.143766	0.0975755	671.464	146.482						3959.23	5120.88	3298.21	4035.95	4603.31	1668.08	3160.7	2542.64	3898.57	2342.84	2800.4	2789.28	2857.72	2965.33	2854.68
M792T108	[2M-H]-	1-hexadecyl lysophosphatidic acid	1.16222	1.14155	0.773182	0.0975755	791.525	107.54	HMDB0062325		Lipids and lipid-like molecules	Glycerophospholipids	Glycerophosphates	10837.7	40295.3	37742.6	21191.4	126060	5058.91	46545.7	25964.4	55178	58782.9	27323.6	61532.3	28576.9	25597.8	28581.9
M165T348	[M-H]-	1-methylxanthine	0.387764	1.02244	0.874126	0.0975755	165.019	348.272	HMDB0010738	C16358	Organoheterocyclic compounds	Imidazopyrimidines	Purines and purine derivatives	14297.4	15232.4	13778.3	12857.4	18844.6	26086.5	16384.6	19389.5	14932.5	21665.2	16566.6	14427.4	20710.9	20718.4	19541.9
M741T145	[M+Cl]-	1-myristoyl-2-palmitoyl-sn-glycero-3-phosphocholine	0.800493	1.04983	0.870613	0.0975755	740.52	145.085	HMDB0007869		Lipids and lipid-like molecules	Glycerophospholipids	Glycerophosphocholines	26931	39064.5	31315.9	21978.2	82330	11227.4	31475.1	31626.9	50687.5	38917.1	31369.6	39376	30015.4	30205.5	30015.3
M769T40	[M+Cl]-	1-myristoyl-2-stearoyl-sn-glycero-3-phosphocholine	0.81194	1.26806	0.505021	0.0975755	768.543	40.229	HMDB0007871		Lipids and lipid-like molecules	Glycerophospholipids	Glycerophosphocholines	16681	30598.4	21323.6	20390.2	61269.1	5053.25	23359.7	62421.3	32129.8	26978.8	19513.5	32546.9	25551.2	24736	24758.4
M795T56	[M+Cl]-	1-oleoyl-2-palmitoyl-sn-glycero-3-phosphocholine	0.260063	0.899696	0.740944	0.0975755	794.536	56.3815	HMDB0008100		Lipids and lipid-like molecules	Glycerophospholipids	Glycerophosphocholines	12206.1	28820.2	9721.12	10078.7	21682.8	5390.66	8880.7	8278.88	24147.1	10173.1	14456.5	13146.7	10985.9	10069.3	10985
M833T144	[M+HCO2]-	1-oleoyl-2-stearoyl-sn-glycero-3-phosphocholine	0.277974	0.791487	0.32716	0.0975755	832.6	144.425	HMDB0008102		Lipids and lipid-like molecules	Glycerophospholipids	Glycerophosphocholines	7123.46	11512.1	7337.79	7979.37	14840.8	4417.15	8478.33	9009.98	4581.81	9277.7	7044.16	3723.65	6255.83	5522.86	5533.18
M431T193	(M+Na-2H)-	1-Palmitoyl Lysophosphatidic Acid	0.378856	0.595601	0.0602844	0.0975755	431.216	193.423						2897.25	4420.81	2262.06	3949.31	3586.7	7532.86	1975.88	2847.83	2858.64	2857.84	1587.89	2552.88	1458.36	1526.52	1525.52
M783T186	[M-H]-	1-palmitoyl-2-arachidonoyl-sn-glycero-3-phosphoserine	0.452698	1.82832	0.169438	0.0975755	782.5	186.333	HMDB0012361		Lipids and lipid-like molecules	Glycerophospholipids	Glycerophosphoserines	624.723	1333.58	1782.71	666.275	7102.12	519.984	2382.8	3627.9	4652.07	3988.21	2526.99	4815.57	3521.63	3767.01	3760.72
M483T152	[M-H]-	1-palmitoyl-2-hydroxy-sn-glycero-3-phospho-(1'-rac-glycerol)	0.187369	0.74171	0.301651	0.0975755	483.27	151.582			Lipids and lipid-like molecules	Glycerophospholipids	Glycerophosphoglycerols	2328.06	2931.49	2723.58	1691.24	2760.28	6262.62	2396.1	2473.91	1962.66	2416.14	1014.97	3604.17	2408.37	2408.54	2233.71
M745T40_1	[M-H]-	1-palmitoyl-2-linoleoyl-sn-glycero-3-phospho-(1'-rac-glycerol)	0.630042	1.13939	0.669292	0.0975755	745.489	40.171			Lipids and lipid-like molecules	Glycerophospholipids	Glycerophosphoglycerols	24882.7	54743.9	24825.4	25176.5	41897.2	9846.67	28592.5	22208.3	69243.8	32675.6	28586.9	25346.6	12906.1	12161.5	12906
M803T145	[M+HCO2]-	1-palmitoyl-2-linoleoyl-sn-glycero-3-phosphocholine	0.564309	0.813769	0.33845	0.0975755	802.56	145.256	HMDB0007973		Lipids and lipid-like molecules	Glycerophospholipids	Glycerophosphocholines	23019.1	30372.7	20522.8	20818.7	43305	12792.8	18955.7	17579.1	25279.2	14178.5	21635.2	25114	17995.4	18160.3	18674.1
M748T40	[M-H]-	1-palmitoyl-2-oleoyl-phosphatidylglycerol	3.19451	1.08234	0.803429	0.0975755	747.516	39.831			Lipids and lipid-like molecules	Glycerophospholipids	Glycerophosphoglycerols	344144	596039	484117	344311	1.23254e+06	166020	441175	438588	900731	616360	430516	600566	421336	423994	423977
M717T147	[M-H]-	1-palmitoyl-3-oleoyl-sn-glycero-2-phosphoethanolamine	0.788893	0.843656	0.660949	0.0975755	716.521	147.203			Lipids and lipid-like molecules	Glycerophospholipids	Glycerophosphates	25931.3	45136.6	32574.2	23848.5	105498	10082.3	26373.7	29586	43009.9	35323.7	33965.7	36808.6	30768.4	29923.5	29606.8
M822T31	[M-H]-	1-stearoyl-2-docosahexaenoyl-sn-glycero-3-phospho-(1'-sn-glycerol)	3.47068	1.22073	0.548778	0.0975755	821.544	31.471			Lipids and lipid-like molecules	Glycerophospholipids	Glycerophosphoglycerols	207332	451187	345468	217594	895221	70720.2	277002	371319	557873	557508	345584	561088	306060	296657	305968
M437T192	[M-H]-	1-stearoyl-2-hydroxy-sn-glycero-3-phosphate	0.910101	0.427549	0.0609276	0.0975755	437.266	191.912			Lipids and lipid-like molecules	Glycerophospholipids	Glycerophosphates	9040.12	11823.4	13100	11711.7	33174.4	36994	8898.91	7334.16	12114.4	10364.2	8777.31	2039.89	10624.5	10627.1	10898
M743T145	[M-H]-	1-stearoyl-2-linoleoyl-sn-glycero-3-phosphoethanolamine	0.976408	0.805623	0.512848	0.0975755	742.538	145.354	HMDB0008994		Lipids and lipid-like molecules	Glycerophospholipids	Glycerophosphoethanolamines	52476.8	90154.4	55358.2	53956.1	176406	30770.9	49957.3	60575.6	82576.5	62877.7	55550	58342.6	56361.5	55517.5	55495.3
M716T37	(2M-H)-	1-Stearoyl-sn-glycerol	0.579191	0.815187	0.634743	0.0975755	715.608	37.116						16062.7	8476.22	10594.9	17680	8867.96	52922.2	8586.8	20880.9	20961.8	15315.9	13541.8	14136.5	14973.2	14027.3	14981.5
M875T127	[M+HCO2]-	1,2-diarachidonoyl-sn-glycero-3-phosphocholine	0.392131	0.72115	0.265443	0.0975755	874.537	126.786	HMDB0008443		Lipids and lipid-like molecules	Glycerophospholipids	Glycerophosphocholines	7610.04	10700.7	9219.88	7374.72	9785.98	2674.16	2317.75	9925.84	6054.92	3572.12	9971.73	2315.24	7032.41	7032.28	7181.54
M923T123	[M+HCO2]-	1,2-didocosahexaenoyl-sn-glycero-3-phosphocholine	0.54642	1.58792	0.0508133	0.0975755	922.543	123.288	HMDB0008748		Lipids and lipid-like molecules	Glycerophospholipids	Glycerophosphocholines	2266.28	6628.4	3404.8	3557.46	5748.07	882.108	5741.48	4969.32	7604.02	5879.87	4550.23	6962.89	2284.77	2029.56	2064.28
M591T202	[M-H]-	1,2-dimyristoyl-sn-glycero-3-phosphate	0.72884	1.81211	0.172319	0.0975755	591.401	201.927			Lipids and lipid-like molecules	Glycerophospholipids	Glycerophosphates	2130.89	4970.46	5787.4	1659.86	17171.2	1387.95	4764.36	8044.39	14381.2	15186.4	5722.89	11895.9	3983.92	4449.84	4120.63
M699T34	[M-H]-	1,2-dioleoyl-sn-glycero-3-phosphate	0.295696	1.2758	0.279124	0.0975755	699.479	33.8605	HMDB0007865		Lipids and lipid-like molecules	Glycerophospholipids	Glycerophosphates	3623.94	2373.74	2425.77	4399.58	1914.6	6002.29	6416.87	4684	5057	2629.6	4316.18	3356.36	3071.88	2846.5	3071.33
M787T103	[M-H]-	1,2-dioleoyl-sn-glycero-3-phospho-l-serine	1.49594	1.44321	0.280777	0.0975755	786.508	103.346	HMDB0012390		Lipids and lipid-like molecules	Glycerophospholipids	Glycerophosphoserines	17285.2	51803.8	41226.8	22095.5	97438.8	6063.65	43797.2	51693.9	66230.2	67084.6	31433	80235	27452.7	20156.6	26079.9
M757T146	[M-H]-	1,2-dioleoyl-sn-glycero-3-phosphoethanolamine-n-methyl	0.158747	0.885689	0.570569	0.0975755	756.55	145.802	HMDB0010565		Lipids and lipid-like molecules	Glycerophospholipids	Glycerophosphoethanolamines	2866.25	4926.02	2800.7	3251.63	5639.6	1316.08	3477.92	2978.9	3513.25	3139.44	3228.19	2084.9	2970.1	3127.99	2970.54
M810T31	[M-H]-	1,2-dipalmitoyl-sn-glycero-3-phospho-(1'-myo-inositol)	1.63495	0.854756	0.671386	0.0975755	809.54	30.527			Lipids and lipid-like molecules	Glycerophospholipids	Glycerophosphoinositols	80389.8	194071	158490	115485	372103	20084.6	82225.8	107718	163087	169654	109993	171325	110458	108372	110399
M791T40	[M-H]-	1,2-distearoyl-sn-glycero-3-phospho-l-serine	0.797509	0.973827	0.915795	0.0975755	790.544	40.311	HMDB0012378		Lipids and lipid-like molecules	Glycerophospholipids	Glycerophosphoserines	45032.3	80004.3	52066.4	48228.5	91286.3	18492.2	48313.1	23472.6	85548.7	56886.5	50936.8	61181.3	46830.9	46499.4	47255
M513T30	[M-H]-	11-ketofusidic acid	0.272346	0.690906	0.382219	0.0975755	513.307	30.227			Lipids and lipid-like molecules	Steroids and steroid derivatives	Steroid esters	1606.47	3689.04	2604.02	3599.41	548.067	8348.68	2904.31	1367.19	3126.42	1752.13	1844.51	3096.94	4425.02	4432.93	4552.04
M365T27	[M-H]-	15-cyclohexylpentanorprostaglandin f2.alpha.	0.431598	0.748167	0.53142	0.0975755	365.235	27.241			Lipids and lipid-like molecules	Fatty Acyls	Eicosanoids	3692.54	4870.12	7518.57	8322.7	4942.39	26989	8017.06	5149.34	8273.19	5935.32	5874.08	8899.27	9354.24	9350.78	9387.07
M271T39	[M-H]-	16-hydroxyhexadecanoic acid	0.771128	1.24378	0.367166	0.0975755	271.227	38.661	HMDB0006294	C18218	Lipids and lipid-like molecules	Fatty Acyls	Fatty acids and conjugates	26591.4	28261.8	20876.5	5203.09	34596.9	8437	24971.5	33395.9	32672.5	22116.9	19376.6	21654.4	32135.8	32137.7	32440.3
M355T29	[M-H-H2O]-	16-phenyltetranorprostaglandin f2.alpha.	0.609839	0.591266	0.261595	0.0975755	355.196	29.224			Lipids and lipid-like molecules	Fatty Acyls	Eicosanoids	7394.86	10785.8	9246.21	8280.76	4917.37	31946.7	9415.26	5324.26	3469.64	8218.87	7844.45	8636.73	10029.8	10372.3	10031
M337T38	[M-H]-	2-(2-hydroxybut-3-en-2-yl)-3a,6,6,9a-tetramethyl-2,4,5,5a,7,8,9,9b-octahydro-1h-benzo[e][1]benzofuran-4,5-diol	0.657768	0.824744	0.753832	0.0975755	337.234	38.228						9832.81	9025.42	9085.39	9473.29	6314.77	57178	12581.6	34982.3	8777.25	9257.2	8521.1	9105.17	9726.17	8379.64	8910.08
M708T139	[M-H]-	2-[[5-[[2,12-dihydroxy-4,4,10,13,14-pentamethyl-17-(1,5,6-trihydroxy-6-methylheptan-2-yl)-2,3,5,6,7,11,12,15,16,17-decahydro-1h-cyclopenta[a]phenanthren-3-yl]oxy]-3-hydroxy-3-methyl-5-oxopentanoyl]amino]acetic acid	0.213543	0.749236	0.196856	0.0975755	708.421	139.468	HMDB0036440		Lipids and lipid-like molecules	Prenol lipids	Triterpenoids	2146.84	3934.81	2874.82	3208.48	2343.41	1015.62	1910.25	1562.78	2833.59	1730.87	1262.43	2331.2	1590.52	1723.48	1723.7
M835T186	[M-H]-	2-docosahexaenoyl-1-stearoyl-sn-glycero-3-phosphoserine	0.271869	0.890832	0.875254	0.0975755	834.526	186.12	HMDB0010167		Lipids and lipid-like molecules	Glycerophospholipids	Glycerophosphoserines	389.898	1058.95	2809.55	359.827	11161.5	437.76	1252.83	2226.37	1174.8	3319.67	1598.17	4875.2	6050.29	6351.75	6052.83
M715T41	[M-H]-	2-linoleoyl-1-palmitoyl-sn-glycero-3-phosphoethanolamine	0.453498	0.713191	0.518908	0.0975755	714.504	40.779	HMDB0008928		Lipids and lipid-like molecules	Glycerophospholipids	Glycerophosphoethanolamines	6978.75	9201.15	7333.62	5655.09	32866.7	2343.69	6036.13	6433.09	11606.5	8237.3	6945.26	6656.27	7578.42	7677.7	7677.76
M207T36	[M-H]-	2-naphthalenesulfonic acid	1.42767	0.548658	0.343449	0.0975755	207.012	35.693		C06165	Benzenoids	Naphthalenes	Naphthalene sulfonic acids and derivatives	32846.5	58014	23636.6	21342.4	22938.6	177268	54989.9	22894.2	30642.5	20417.6	31034.8	24395.1	26733.2	26303.4	26722.8
M789T39	[M-H]-	2-oleoyl-1-stearoyl-sn-glycero-3-phosphoserine	0.743827	1.22225	0.416725	0.0975755	788.53	39.181	HMDB0010163		Lipids and lipid-like molecules	Glycerophospholipids	Glycerophosphoserines	42212.7	61972.7	36842.4	29624.1	22112.2	7565.49	34257.3	27478.3	42727.3	34048.5	50807.2	55534.4	30954.6	33447.3	30876.8
M141T279	(M-H2O-H)-	2-Oxoadipic acid	0.646753	2.0456	0.323007	0.0975755	141.017	279.14	HMDB0000225	C00322	Organic acids and derivatives	Keto acids and derivatives	Medium-chain keto acids and derivatives	8233.34	6075.88	8395.29	4602.39	7710	7476.62	3851.77	8659.3	8355.91	7683.14	8593.13	49781.3	9227.56	7387.23	9230.8
M339T35	[M-H]-	2,2'-methylene-bis(6-tert-butyl-4 methylphenol)	4.62352	0.107898	0.376081	0.0975755	339.231	35.042			Benzenoids	Benzene and substituted derivatives	Diphenylmethanes	16463.1	13028.1	9309.22	8980.25	6655.45	1.62206e+06	10197.6	115734	9472.77	8274.33	23349.9	13861.9	59483.6	43342.3	47605.2
M213T52	[M-H]-	2,4-dihydroxybenzophenone	0.331532	1.21949	0.390013	0.0975755	213.055	51.846		C14215	Benzenoids	Benzene and substituted derivatives	Benzophenones	2671.65	3902.33	3355.77	1935.71	2491.98	6109.9	4481.64	6774.59	3667.12	3903.69	2849.31	3283.47	3982.9	3728.6	3702.86
M277T35	[M-H]-	2,5,7,8-tetramethyl-2-(.beta.-carboxyethyl)-6-hydroxychroman	1.12949	1.31731	0.197477	0.0975755	277.165	34.688			Organoheterocyclic compounds	Benzopyrans	1-benzopyrans	35017.6	37055.3	30590.6	35547.8	24583.2	36392.8	36018	78575.4	44859.7	41164.2	34068.1	27706.8	31439.1	29788	31429.9
M220T50_1	[M-H-CH3]-	2,6-di-tert-butyl-4-methoxyphenol	1.24321	0.892605	0.722073	0.0975755	220.146	49.961			Benzenoids	Phenols	Methoxyphenols	120737	87369.8	122341	103188	130726	1206.55	111989	2981.53	52289.9	102355	103273	131941	113052	115505	113106
M236T32	[M-H]-	3-(cyclohexylamino)-2-hydroxy-1-propanesulfonic acid	1.86018	0.35477	0.325787	0.0975755	236.095	31.65			Organic nitrogen compounds	Organonitrogen compounds	Cyclohexylamines	22368.3	48667.8	8322.09	24917.3	17724.8	260789	22942.7	24817.6	31764.9	21514.4	16901.1	17861.4	19567.8	16628.9	19629.5
M147T110	[M-H]-	3-hydroxyglutaric acid	1.78642	1.21198	0.489735	0.0975755	147.029	109.921	HMDB0000428		Organic acids and derivatives	Hydroxy acids and derivatives	Beta hydroxy acids and derivatives	73195.9	109116	94687.1	101671	294638	81158.3	124110	203184	151895	187947	118119	129146	111628	130239	130197
M155T600	(M+K-2H)-	3-Hydroxyisovaleric acid	0.609673	1.21627	0.394631	0.0975755	155.009	599.933	HMDB0000754		Lipids and lipid-like molecules	Fatty Acyls	Fatty acids and conjugates	34033.8	2932.91	35847.4	16425.3	30256.6	28725.1	27071.4	39792.6	21176.5	31035.4	23619.7	37581.6	39030.7	39032.5	32493.3
M107T50	[M-H-CO2]-	3-hydroxyphenylacetic acid	0.590253	0.699639	0.209227	0.0975755	107.05	50.054	HMDB0000440	C05593	Benzenoids	Phenols	1-hydroxy-4-unsubstituted benzenoids	17118.7	28987.3	35498.4	14261.6	38750.2	22096.3	11869.2	20748.8	2598.15	19272.5	21897.8	33255.6	28440.3	31976.3	31984.3
M108T49	[M-H-NO]-	3-nitrophenol	0.730833	1.22833	0.257462	0.0975755	108.021	49.36		C14418	Benzenoids	Phenols	Nitrophenols	29543.1	28590.2	5660.27	27896.3	34344.8	20979.2	28224.3	24315.6	26827.3	32845.1	29464.3	38905.1	40078.4	39432.5	39430.7
M497T123	[M-H]-	3,4-dihydroxy-5-[(2s,3r,4s,5s,6r)-3,4,5-trihydroxy-6-[[4-(2-hydroxypropan-2-yl)cyclohexene-1-carbonyl]oxymethyl]oxan-2-yl]oxybenzoic acid	0.468185	0.597979	0.475015	0.0975755	497.164	122.862			Phenylpropanoids and polyketides	Tannins	Hydrolyzable tannins	1980.71	23822.8	2191.15	7449.02	3755.99	22856.3	24377.6	2128.8	1355.4	1310.21	6278.15	1658.03	5089.22	4920.88	5080.28
M181T363	[M-H]-	3,4-dihydroxyhydrocinnamic acid	0.848052	0.859666	0.287884	0.0975755	181.009	363.444	HMDB0000423	C10447				139708	97737.9	131685	132218	88392.6	129271	109481	125749	56638.8	93963.1	142055	90222.8	227635	231814	231768
M283T31_1	[M-H]-	3,4'-dimethoxy-2'-hydroxychalcone	0.437387	0.958959	0.868372	0.0975755	283.111	30.561			Phenylpropanoids and polyketides	Linear 1,3-diarylpropanoids	Chalcones and dihydrochalcones	11954.7	25996.9	13905.5	21332.7	10554.3	38557.8	21925.2	28169.6	12477.9	19227.9	20674.7	14807.2	16154.7	16153.9	16546.2
M205T35	[M-H-CO2]-	3,5-di-tert-butyl-4-hydroxybenzoic acid	0.903982	1.03441	0.862765	0.0975755	205.159	35.103			Benzenoids	Benzene and substituted derivatives	Benzoic acids and derivatives	43444.3	62242.9	54813	55993.3	47605.4	99098.4	55190.6	97912.5	76661.7	52249.4	50738.2	42940.9	52569.7	51728.9	51819.9
M285T32	[M-H]-	3,6,2',4'-tetrahydroxyflavone	0.463076	1.12066	0.603411	0.0975755	284.989	32.369			Phenylpropanoids and polyketides	Flavonoids	Flavones	1931.97	11803.6	13873.8	13036.4	16419.5	22710.3	15649.4	16565.9	18912.1	11002.4	13210.3	14060.9	13374.3	14219	13841.9
M125T59	[M-H]-	5-aminoimidazole-4-carboxamide	4.18868	1.16518	0.394064	0.0975755	124.999	59.442	HMDB0003192	C04051	Organoheterocyclic compounds	Azoles	Imidazoles	787776	1.12711e+06	812234	699588	839789	857017	752920	1.08957e+06	1.68536e+06	797271	871761	772947	955343	955481	967390
M381T28	[M-H-HF]-	5-heptenoic acid, 7-[(1r,2r,3s,5s)-2-[(1e,3s)-3-(2,3-dihydro-1h-inden-2-yl)-3-hydroxy-1-propen-1-yl]-3-fluoro-5-hydroxycyclopentyl]-, (5z)-	1.0632	0.628391	0.321561	0.0975755	381.231	28.062			Lipids and lipid-like molecules	Fatty Acyls	Fatty acids and conjugates	16582.1	33488	24915.7	33206.7	21585	107658	28720.5	18823.4	32281.4	18468	21152.7	29756.1	31397.2	32276.6	31391.8
M181T353	[M-H]-	7-methyluric acid	0.434241	1.50279	0.442758	0.0975755	181.048	352.763	HMDB0011107	C16355	Organoheterocyclic compounds	Imidazopyrimidines	Purines and purine derivatives	1512.94	2195.77	1817.69	14436.8	16525.9	674.648	3280.79	3029.03	12177.3	16197.7	15998	5166.49	10891.5	10852.1	8897.28
M180T37	[M-H]-	Acamprosate	0.725299	0.957492	0.889168	0.0975755	180.032	37.0405	HMDB0014797		Organic acids and derivatives	Organic sulfonic acids and derivatives	Organosulfonic acids and derivatives	50952.8	30421.5	27417.6	57220.9	50938.4	133051	33972.4	70528	77645.9	35550.3	57913.1	59514.4	30311.4	30886	30895.7
M101T353	[M-H]-	Acetoacetic acid	0.496274	0.968807	0.956974	0.0975755	101.024	352.882	HMDB0000060	C00164	Organic acids and derivatives	Keto acids and derivatives	Short-chain keto acids and derivatives	48847.9	1712.93	58280.5	1827.45	51694.8	2570.51	51410.6	50155.9	48294.6	5215.15	2092.99	2620.01	9186.5	9863.13	9175.94
M73T49	[M-H]-	Acetol	0.307854	1.15323	0.551666	0.0975755	73.0166	49.3705	HMDB0006961	C05235	Organic oxygen compounds	Organooxygen compounds	Carbonyl compounds	8880.25	3590.81	10642.6	10861.6	9630.55	2586.46	11440.3	4783.91	8881.83	12506.5	6325.42	9332.2	8475.22	8907.92	8881.31
M426T490	[M-H-SO3]-	Adenosine 3'-phosphate 5'-phosphosulfate	0.250981	2.22143	0.0605642	0.0975755	426.021	490.009	HMDB0001134	C00053	Nucleosides, nucleotides, and analogues	Purine nucleotides	Purine ribonucleotides	499.332	130.04	1179.69	556.258	661.664	372.216	669.236	1677.95	71.6529	1883.13	1672.07	1577.05	2326.36	2330.62	1889.21
M473T28	[M-H]-	Amastatin	0.564074	1.03219	0.884082	0.0975755	473.281	28.276			Organic acids and derivatives	Peptidomimetics	Hybrid peptides	22656.8	21267.8	21313	21481.1	21899.8	54623.8	20079.3	34229.5	24746.3	28810.4	31282	29349.6	28557.1	28464.6	28345.6
M409T50	[M-H]-	Amorphigenin	0.324798	1.42466	0.147919	0.0975755	409.106	50.5			Phenylpropanoids and polyketides	Isoflavonoids	Rotenoids	2066.78	2621.15	2316.07	2638.35	2004.99	1903.81	2172.36	6143.72	2895.34	3012	2560.6	2521.81	2757.78	2872.44	2763.11
M311T38_2	[M-H]-	Arachidic acid	0.389561	0.934655	0.652326	0.0975755	311.294	37.861	HMDB0002212	C06425	Lipids and lipid-like molecules	Fatty Acyls	Fatty acids and conjugates	39985.4	33119.9	34062.1	37949.7	36789.4	68551.5	38537.3	37662.5	49529.9	34790.3	36226.1	37345.9	42974.2	42460.9	42452
M310T28	[M-H]-	Arg-his	1.03396	0.599965	0.234448	0.0975755	310.178	28.161			Organic acids and derivatives	Carboxylic acids and derivatives	Amino acids, peptides, and analogues	15960.3	42765.3	19971.7	28486.7	17117.7	85470.5	29228.6	17168.2	22425.9	19490.3	21074.3	16468.7	24693.2	23491.5	24676.1
M187T335	[M-H]-	Azelaic acid	0.24645	0.765526	0.436706	0.0975755	187.097	334.895	HMDB0000784	C08261	Lipids and lipid-like molecules	Fatty Acyls	Fatty acids and conjugates	2442.81	2535.64	2270.02	3638.17	3165.97	9412.6	2386.36	2978.23	3045.63	2728.2	3459.19	3365.59	3222.4	3229	3542.94
M219T2	(M-H)-	BHT	0.968852	0.879806	0.661927	0.0975755	219.175	1.845						82953	80212.4	81154	82264.5	81634.6	14042.6	74557	19120.4	28464	89939.1	46299.5	113128	102144	82232.8	83003.2
M219T50	[M-H]-	Butylated hydroxytoluene	1.18464	0.946329	0.805863	0.0975755	219.175	50.059	HMDB0033826	C14693	Benzenoids	Benzene and substituted derivatives	Phenylpropanes	160682	145730	163436	135037	158063	32139.7	142290	40118.2	100170	159513	150895	159430	154665	154656	157840
M605T49	[2M-H]-	Chlorambucil	0.135105	1.29419	0.287517	0.0975755	605.159	49.071	HMDB0014436	C06900	Organic nitrogen compounds	Organonitrogen compounds	Nitrogen mustard compounds	1217.02	912.137	595.593	1134.04	701.548	869.4	996.224	1992.74	511.939	793.897	1504.14	1228.17	1143.77	1026.76	1022.04
M465T28	[M-H]-	Cholesteryl sulfate	0.641449	0.824484	0.440012	0.0975755	465.303	27.701	HMDB0000653	C18043	Lipids and lipid-like molecules	Steroids and steroid derivatives	Cholestane steroids	35066.1	60165.1	37198.8	34617.8	102570	52777.5	44922.8	34909.6	65719.5	41386.5	32068.3	46803.4	37733.2	38161.2	37732.7
M407T217	[M-H]-	Cholic acid	0.0316424	0.940675	0.752992	0.0975755	407.278	217.087	HMDB0000619	C00695	Lipids and lipid-like molecules	Steroids and steroid derivatives	Bile acids, alcohols and derivatives	547.407	578.696	455.402	515.466	758.841	535.604	330.732	776.695	355.249	533.493	343.173	850.879	672.446	578.699	673.786
M293T28	[M-H]-	Cinchonine	2.23859	0.542782	0.279337	0.0975755	293.178	27.701	HMDB0030282	C06528				58602.2	107575	71387.7	107707	65804.4	400775	75656.4	66987.3	97026.6	59147.4	62656.3	79184.1	96153.1	94056	94061.8
M327T40	[M-H]-	Cis-4,7,10,13,16,19-docosahexaenoic acid	1.36241	1.02285	0.86097	0.0975755	327.233	40.441	HMDB0002183	C06429	Lipids and lipid-like molecules	Fatty Acyls	Fatty acids and conjugates	242719	388571	259753	324054	297823	170868	281279	349423	312702	277083	211125	290656	349061	334997	334874
M253T40	[M-H]-	Cis-9-palmitoleic acid	1.50927	1.19298	0.238959	0.0975755	253.217	39.892	HMDB0003229	C08362	Lipids and lipid-like molecules	Fatty Acyls	Fatty acids and conjugates	178064	185973	152069	169061	120777	92090.8	235826	135724	146948	229552	158725	164560	153609	151588	151604
M141T363_2	[M-H]-	Cis,cis-muconic acid	4.20073	0.855751	0.366302	0.0975755	141.017	362.981	HMDB0006331	C02480	Lipids and lipid-like molecules	Fatty Acyls	Fatty acids and conjugates	2.95545e+06	1.94802e+06	2.61882e+06	2.71409e+06	1.50263e+06	2.52747e+06	2.01152e+06	2.64687e+06	1.01773e+06	1.73129e+06	2.98962e+06	1.81152e+06	5.10141e+06	5.13258e+06	5.13269e+06
M129T426	(M-H)-	Citraconic acid	1.2744	0.234217	0.206545	0.0975755	129.019	425.876	HMDB0000634	C02226	Lipids and lipid-like molecules	Fatty Acyls	Fatty acids and conjugates	12231.4	6935.18	12785.9	17812.8	107531	11990.1	9573.57	5233.29	571.599	7510.36	5858.62	10902.1	19059.2	18931.6	18614.6
M191T498	[M-H]-	Citrate	0.855531	0.717206	0.398241	0.0975755	191.02	497.877	HMDB0000094	C00158	Organic acids and derivatives	Carboxylic acids and derivatives	Tricarboxylic acids and derivatives	30443	18325.4	68063.3	30274.2	111708	29604.6	22116.7	40514.5	15083.9	47326.6	39678.5	42135.6	250315	281772	250682
M129T108	M-	Cyanuric acid	0.681816	0.835779	0.5942	0.0975755	129.019	108.418						26506.2	24703.5	15765.3	26521.2	71957.4	19686.6	35471.5	10380.7	32786.5	19964.2	29085.2	27048.3	20644.5	24137.2	21116
M540T429	[M-H]-	Cyclic adenosine diphosphate ribose	0.281432	1.62435	0.208685	0.0975755	540.052	429.157		C13050	Organic oxygen compounds	Organooxygen compounds	Carbohydrates and carbohydrate conjugates	1268.36	981.172	2142.67	722.996	2652.17	944.07	1877.39	2889.74	166.799	3543.85	1511.75	4160.9	3883.88	3873.58	3524.34
M324T30	[M-H]-	Cycloxydime	0.838827	0.472602	0.152634	0.0975755	324.153	29.562		C10913	Organic oxygen compounds	Organooxygen compounds	Carbonyl compounds	8103.69	31939.6	5694.65	14438.4	6537.42	40742.7	11300.2	7365.84	8263.1	6987.92	8017.61	8849.35	8319.44	8852.88	8363.52
M239T60	[M-H]-	Cystine	0.441657	1.27287	0.273457	0.0975755	239.032	59.527		C01420	Organic acids and derivatives	Carboxylic acids and derivatives	Amino acids, peptides, and analogues	5685.47	6024.68	4830.29	4665.91	5419.53	8301.94	5875.97	13595.7	5819.43	6923.92	6819.46	5423.89	5568.55	5565.66	6065.32
M207T111	(M+CH3COO)-	D-Arabinono-1,4-lactone	0.222686	0.879697	0.822547	0.0975755	207.05	111.327						3574.34	2575.36	1785.51	2449.94	23696.8	6761.77	4742.91	8736.45	5764.29	6262.99	7586.74	2836.74	7992.01	5920.2	6380.21
M177T110	(M-H2O-H)-	D-gluconate	0.700224	0.84493	0.705278	0.0975755	177.04	110.192	HMDB0000625	C00257	Organic oxygen compounds	Organooxygen compounds	Carbohydrates and carbohydrate conjugates	17281.9	57667.5	16939.5	70664.6	105784	37350.7	31330.9	58082.8	18645.8	23088.8	17492.2	109645	50096.6	43571.4	46475.8
M417T29	[M-H-C12H16O2N]-	Dauricine	0.365761	0.564002	0.346898	0.0975755	417.209	29.3465		C09419	Organoheterocyclic compounds	Isoquinolines and derivatives	Benzylisoquinolines	7647.46	32516.6	3464.99	5198.17	8751.24	8251.77	15587.1	2938.22	4195.44	3542.41	8293.28	2571.95	5829.9	5684.74	5826
M391T150	[M-H]-	Deoxycholic acid	0.0845487	0.982353	0.930037	0.0975755	391.285	150.148	HMDB0000626	C04483	Lipids and lipid-like molecules	Steroids and steroid derivatives	Bile acids, alcohols and derivatives	1404.17	951.042	979.905	1544.16	823.294	674.268	1362.71	1630.59	1046.65	741.222	688.606	794.521	2312.3	2303.73	2285.08
M169T38	[M-H]-	Dihydroxyacetone phosphate	0.529493	0.954587	0.729844	0.0975755	169.015	38.402	HMDB0001473	C00111	Organic oxygen compounds	Organooxygen compounds	Carbohydrates and carbohydrate conjugates	82521.1	86395.8	83802.7	84801.8	121364	117604	54064.2	122525	104840	98928.3	94669.8	75282.7	97004.3	99557.2	96994.2
M197T43	[M-H]-	DL-Vanillylmandelic acid	0.0965023	0.678093	0.163846	0.0975755	197.059	42.734	HMDB0133489	C05584	Benzenoids	Phenols	Methoxyphenols	587.805	529.904	727.364	384.951	669.841	916.938	133.008	825.119	83.6355	576.213	470.508	499.666	387.16	473.061	474.232
M199T54	(M-H)-	Dodecanoic acid	0.6699	0.868613	0.517355	0.0975755	199.17	53.764	HMDB0000638	C02679	Lipids and lipid-like molecules	Fatty Acyls	Fatty acids and conjugates	36717.6	55851.3	41276.8	47301.5	52382.9	105228	68541	51566.2	39334.4	45399.6	48838.2	40570.9	47235.7	47242.7	47601.8
M297T38_1	[M-H]-	Enterolactone	0.57279	0.649265	0.597698	0.0975755	297.111	38.411	HMDB0006101	C18165	Lignans, neolignans and related compounds	Furanoid lignans	Tetrahydrofuran lignans	4278.24	8306.99	12593.9	5143.35	4047.7	51909.3	9259.48	2274.72	34928.6	5512.54	1789.3	2253.66	23813.3	16751.7	17919.2
M191T106	[M-H]-	Ethyl p-coumarate	1.37714	0.13711	0.264652	0.0975755	191.072	105.934	HMDB0131282		Phenylpropanoids and polyketides	Cinnamic acids and derivatives	Hydroxycinnamic acids and derivatives	11425	7586.87	4890.49	12327.9	153673	8644.51	6016.76	4543.01	6934.8	1890.98	6740.21	1097.01	7302.44	7801.03	7304.78
M161T42	[M-H]-	Fluxapyroxad (bas 700 f)-tp cscd465008	1.28465	0.815881	0.446309	0.0975755	161.009	42.148			Organoheterocyclic compounds	Azoles	Pyrazoles	138019	159336	209665	155511	145851	206446	148068	224049	242093	151873	33211.3	28683.3	170249	172814	170294
M583T55	[M-H-CO2]-	Gambogic acid	0.105189	0.587408	0.0547152	0.0975755	583.311	54.7		C10062	Organoheterocyclic compounds	Benzopyrans	1-benzopyrans	421.643	364.86	372.966	242.493	594.247	654.836	324.931	418.643	159.905	394.181	124.909	134.675	722.92	673.872	748.606
M259T352	[M-H]-	Glu-Leu	0.046178	0.899426	0.560989	0.104475	259.129	351.923	HMDB0028823		Organic acids and derivatives	Carboxylic acids and derivatives	Amino acids, peptides, and analogues	438.613	360.873	965.226	798.802	685.16	679.433	603.175	705.895	430.191	807.531	529.731	456.518	2237.7	2518.51	2522.54
M339T29	[M-H]-	Gly-His-Lys	7.72813	0.616819	0.327824	0.104475	339.201	29.4105			Organic acids and derivatives	Carboxylic acids and derivatives	Amino acids, peptides, and analogues	933211	2.94909e+06	1.054e+06	1.24976e+06	837576	5.62765e+06	1.79024e+06	1.2981e+06	1.34152e+06	822277	1.05789e+06	1.49355e+06	1.37401e+06	1.30592e+06	1.30462e+06
M127T363	(M+Na-2H)-	Glyceric acid	0.221824	0.911798	0.603625	0.104475	127.001	363.47	HMDB0000139/HMDB0031818	C00258	Organic oxygen compounds	Organooxygen compounds	Carbohydrates and carbohydrate conjugates	16191.9	12179.5	13031.5	9810.26	7551.89	12747.4	9030.1	14501.2	4696.05	10454.1	14889.5	11634	30609.9	30350.1	31746
M171T382	[M-H]-	Glycerophosphate(2)	0.406069	0.905286	0.696116	0.104475	171.006	381.948	HMDB0000126	C00093	Lipids and lipid-like molecules	Glycerophospholipids	Glycerophosphates	10887.1	13088.8	12333.5	20632.5	37768.5	15201.7	18965.8	16130.4	12152.7	19054.6	13828.4	19370.1	19523.4	20085.5	20131
M269T39	[M-H]-	Heptadecanoic acid	0.725652	1.01894	0.920132	0.104475	269.248	39.089	HMDB0002259		Lipids and lipid-like molecules	Fatty Acyls	Fatty acids and conjugates	39512.8	48617.7	36997.5	41808.6	59006.6	79814	78420.3	32128.3	60926.3	53444.5	41794.9	44833.6	51202.5	51212.8	47979.4
M325T30	[M-H]-	Hydroquinidine	9.22626	0.567592	0.255761	0.104475	325.185	29.7215		C10696				1.20913e+06	5.20438e+06	1.0741e+06	1.93656e+06	1.23032e+06	6.99462e+06	2.67217e+06	1.55043e+06	1.55101e+06	1.07363e+06	1.48481e+06	1.68545e+06	1.9754e+06	2.00443e+06	1.9754e+06
M323T31	[M-H]-	Hymeglusin	1.08947	0.553945	0.188067	0.104475	323.168	30.742			Lipids and lipid-like molecules	Fatty Acyls	Fatty acids and conjugates	19242.3	62648.5	15768.6	27602.5	17387	83671.2	33071.2	16978.9	19227	17644.1	18991.4	19456.3	24996.8	26061.3	26186.1
M135T49	[M-H]-	Hypoxanthine	0.580152	0.970325	0.918141	0.104475	135.044	48.93	HMDB0000157	C00262	Organoheterocyclic compounds	Imidazopyrimidines	Purines and purine derivatives	14452.8	27108.3	35711.9	30629	16311.8	8828.33	14300.6	37680.9	33312.8	13050.2	18401.3	12348.3	5979.06	11727.9	5169.06
M267T215	[M-H]-	Inosine	0.145094	0.935522	0.902071	0.104475	267.073	215.094	HMDB0000195	C00294	Nucleosides, nucleotides, and analogues	Purine nucleosides		608.433	463.465	1004.44	618.29	4421.63	708.982	1029.14	1641.73	328.025	1565.04	980.761	1775.99	2197.57	2146.87	2078.02
M435T27	[M-H]-	Irisxanthone	4.38574	32.0546	0.347133	0.104475	435.101	26.631		C10067	Organoheterocyclic compounds	Benzopyrans	1-benzopyrans	4611.95	4546.2	6473.89	5684.41	5910.31	41932.7	6039	7401.29	2.1834e+06	6625.27	5787.83	7628.83	98405.9	98854.2	98744.3
M485T30	[M-H]-	Kendomycin	0.472544	1.02114	0.875573	0.104475	485.28	29.841						62327.3	70343.1	52562.9	58381.3	38338.8	79200.1	84122.9	55513.6	50188	59049.7	69667.4	50247.8	56575	57271	56574.3
M529T32	[M-H]-	Kukoamine a	0.343489	0.70159	0.340829	0.104475	529.303	31.947	HMDB0030392		Benzenoids	Phenols	Benzenediols	3808.63	6954.2	8591.19	6172.35	5689.39	19317.4	3299.31	8130.77	4730.36	9559.3	3119.51	6614.3	3904.1	4052.77	4166.78
M128T291	[M-H]-	L-pyroglutamic acid	0.999975	1.20967	0.696781	0.104475	128.035	290.94	HMDB0000267	C01879	Organic acids and derivatives	Carboxylic acids and derivatives	Amino acids, peptides, and analogues	6555.4	15184	9675.68	7892.75	20507.6	82133.1	31345.5	31068.2	14230.5	36591.5	23503.8	34971.2	17074.5	16691.5	15905.5
M295T31	[M-H-CH3]-	Leonurine	0.559531	0.516377	0.279057	0.104475	295.136	31.312		C16985	Benzenoids	Benzene and substituted derivatives	Benzoic acids and derivatives	3946.11	22272.4	4242.75	5685.84	2851.62	25091	14168.9	2695.12	4817.79	2590.86	3471.06	5350.74	6655.83	7137.35	6676.31
M286T336	[M-H]-	Leu-Arg	0.211492	0.588174	0.0940343	0.104475	286.188	336.064			Organic acids and derivatives	Carboxylic acids and derivatives	Amino acids, peptides, and analogues	1522.53	891.34	917.033	2460.85	1871.22	1678.05	1562.8	1721.24	362.643	780.064	273.878	793.512	2882.08	2785.89	2880.76
M279T40	[M-H]-	Linoleic acid	3.2198	1.04306	0.764974	0.104475	279.233	39.792	HMDB0000673	C01595	Lipids and lipid-like molecules	Fatty Acyls	Lineolic acids and derivatives	1.19698e+06	1.88491e+06	1.32023e+06	1.51512e+06	1.17905e+06	814723	1.33905e+06	1.90541e+06	1.29894e+06	1.20857e+06	1.12818e+06	1.37153e+06	1.0607e+06	1.06067e+06	1.0439e+06
M117T337	[M-H]-	Mesoxalate	0.531112	1.35729	0.209368	0.104475	116.959	336.765	HMDB0031522	C07930	Organic acids and derivatives	Carboxylic acids and derivatives	Dicarboxylic acids and derivatives	7748.17	4168.27	13712.2	4644.78	9560.37	9948.04	5850.84	15363	11058.5	13340.3	7009.25	14946.5	12448.3	12459.7	12868.3
M309T28	[M-H]-	Mestranol	2.30707	0.521446	0.289258	0.104475	309.173	27.701	HMDB0015446	C07618	Lipids and lipid-like molecules	Steroids and steroid derivatives	Estrane steroids	57792.6	101841	65613.3	105626	66563.2	424627	73112.3	46779.2	97602.2	56596	69692.5	84879.3	92805	93559.5	91923.8
M397T29	[M-H]-	Mitragynine	1.29876	0.58309	0.284604	0.104475	397.225	28.756	HMDB0041933	C09226				23407.9	44465.5	28894.3	40808.9	25395.5	142639	32781.2	22519.6	34257	26774.9	26470.7	35395.5	39309.3	39328.5	40315.1
M642T178	[M-H]-	N-(dodecanoyl)-1-.beta.-glucosyl-sphing-4-enine	0.177436	0.923323	0.824826	0.104475	642.484	177.792			Lipids and lipid-like molecules	Sphingolipids	Glycosphingolipids	1246.26	4887.33	3425.62	1943.4	8521.95	1857.83	1267.31	3832.72	4811.54	4193.75	2492.16	3607.04	1936.95	1963.03	1963.38
M300T163_2	[M-H]-	N-acetyl-d-galactosamine 4-sulfate	0.125171	0.890144	0.370049	0.104475	300.041	162.704			Organic oxygen compounds	Organooxygen compounds	Carbohydrates and carbohydrate conjugates	3903.32	6438.73	5353.98	5234.86	5847.29	7297.56	5600.22	2910.48	4823.67	6240.49	5310.7	5446.76	4534.61	3984.26	3950.09
M129T52	[M-H]-	N-acetylputrescine	0.267317	0.940216	0.684388	0.104475	129.092	51.782	HMDB0002064	C02714	Organic acids and derivatives	Carboximidic acids and derivatives	Carboximidic acids	10493.5	11476.1	10606.2	10137.1	13223.5	5776.99	11708.7	7874.97	5474.38	9986.94	10371	12608	12131.8	12195.5	12195.8
M247T35	[M-H-C8H12O]-	Nabilone	0.366091	1.06942	0.751366	0.104475	247.17	35.36	HMDB0014629		Organoheterocyclic compounds	Naphthopyrans	Naphthopyranones	7453.62	6652.45	5569.28	8278.18	6292.91	16669.1	10876.7	10493.1	10003.3	6995.55	8675.9	7405.53	9393.2	8831.44	8816.05
M297T38_2	(M-H)-	Nname,cis-9,10-Epoxystearic acid	0.624783	1.0894	0.46542	0.104475	297.242	38.171						57850.6	27021.8	50539.4	55987.9	45275.4	59353.9	50040.4	55056	63889.7	59685.3	42826.7	50995.4	49192.9	49556.5	49553.3
M599T237	[M-H]-	Nocardamine	0.264675	0.322392	0.3614	0.104475	599.318	236.721						197.601	148.614	1718.95	279.586	7828.47	416.976	39.3125	838.422	102.098	1259.38	565.623	609.355	2056.5	2522.38	2527.6
M283T53	[M-H]-	Octadecanoic acid	5.76765	0.61243	0.264324	0.104475	283.264	52.75	HMDB0000827	C01530	Lipids and lipid-like molecules	Fatty Acyls	Fatty acids and conjugates	707159	960684	581480	812267	1.13534e+06	3.03682e+06	951314	246854	1.14799e+06	778287	681313	624404	691593	646436	647226
M281T40	[M-H]-	Oleic acid	5.72795	1.09468	0.538007	0.104475	281.248	40.04	HMDB0000207	C00712	Lipids and lipid-like molecules	Fatty Acyls	Fatty acids and conjugates	2.78584e+06	4.50701e+06	2.99341e+06	3.37727e+06	2.7031e+06	1.78718e+06	3.55035e+06	4.37007e+06	3.26483e+06	3.05009e+06	2.42798e+06	3.2092e+06	2.30037e+06	2.23141e+06	2.20695e+06
M790T107	[M-H]-	Oligomycin a	1.71286	1.42954	0.268123	0.104475	789.516	106.552		C11311				33771.2	48742	48299.4	40280.8	133648	7917.42	55677.2	52858.3	98278.8	87732.2	64845.3	87567.1	11739.8	26311.4	26844.2
M297T31	[M-H]-	Ostruthin	5.33659	0.513034	0.221281	0.104475	297.153	30.5205		C09281	Lipids and lipid-like molecules	Prenol lipids	Terpene lactones	398737	1.58283e+06	300647	529539	337918	2.03932e+06	936544	279554	395985	295576	417445	337028	503320	503352	502194
M171T37	[M-H]-	P-toluenesulfonic acid	5.57699	0.0487716	0.345197	0.104475	171.012	37.341	HMDB0059933	C06677	Benzenoids	Benzene and substituted derivatives	Benzenesulfonic acids and derivatives	16638.3	14701.9	15566.4	12396.1	17309.3	2.22831e+06	3022.49	22846.3	21714.5	24776.7	16211.7	23842.9	17765.8	17767.6	17329.8
M255T39_1	[M-H]-	Palmitic acid	8.44471	0.825929	0.261908	0.104475	255.234	38.627	HMDB0000220	C00249	Lipids and lipid-like molecules	Fatty Acyls	Fatty acids and conjugates	6.56561e+06	7.55984e+06	6.09113e+06	7.2018e+06	8.62769e+06	1.38301e+07	7.57592e+06	6.21937e+06	8.35568e+06	6.64894e+06	6.29538e+06	6.0989e+06	6.67715e+06	6.64457e+06	6.67708e+06
M737T150	[M+CH3COOH-H]-	Pc 28:0	1.02256	1.35004	0.196736	0.104475	736.513	150.353			Lipids and lipid-like molecules	Glycerophospholipids	Glycerophosphocholines	16478.3	25633.2	22222.4	23961.9	42602.3	21547	21497.6	41789.8	56040.4	33011.7	22923.5	30543.2	24402.6	26500	24406.6
M815T145	[M+CH3COOH-H]-	Pc 34:3	0.754695	1.31167	0.117514	0.104475	814.555	144.724			Lipids and lipid-like molecules	Glycerophospholipids	Glycerophosphocholines	10846.2	17223.5	11030.1	15916.5	21628.7	6040.07	18494.4	16819.3	22694.9	17993.8	14710.2	17743.2	13283.1	12309.2	12344
M847T144	[M+CH3COOH-H]-	Pc 36:1	0.739664	0.737696	0.408541	0.104475	846.619	144.487			Lipids and lipid-like molecules	Glycerophospholipids	Glycerophosphocholines	19175.3	35235.6	22287.6	22623.3	71817.2	8952.4	16860.6	20469.2	25877.5	23610.1	22577.5	23457.7	21528.3	21791.4	21521.3
M841T142	[M+Hac-H]-	Pc(16:0e/8-hepe)	0.724061	1.07001	0.661751	0.104475	840.573	142.194			Lipids and lipid-like molecules	Glycerophospholipids	Glycerophosphocholines	30735.8	42787.9	31937.1	32527.5	54005.2	15863.3	33800.5	40198.7	36433.5	41439.7	34570.2	35966.5	27917.4	29741.7	27908.7
M865T40	[M+Hac-H]-	Pc(16:1e/17-hdohe)	0.902932	1.17942	0.295434	0.104475	864.571	40.323			Lipids and lipid-like molecules	Glycerophospholipids	Glycerophosphocholines	24682	32625.7	24935.7	27650	48996.4	19266.1	30930.1	32865	46129	34550.5	31813.3	33832.9	29278	28698.6	29086.2
M817T145	[M+Hac-H]-	Pc(16:1e/9-hode)	1.75083	0.755439	0.241217	0.104475	816.574	145.197			Lipids and lipid-like molecules	Glycerophospholipids	Glycerophosphocholines	152028	216304	145992	175639	352279	95302.3	124536	147608	179972	142889	134548	129793	145297	143944	143939
M869T140	[M+Hac-H]-	Pc(18:1e/14,15-eet)	0.440827	0.824622	0.429401	0.104475	868.598	140.415			Lipids and lipid-like molecules	Glycerophospholipids	Glycerophosphocholines	18815.6	25559.7	18844.8	22507.7	46470.5	14397.9	23031.7	21973.1	29056.1	14027.4	17257.3	15541	20877.5	19795.5	20897.1
M845T144	[M+Hac-H]-	Pc(18:1e/9-hode)	0.661814	0.900801	0.642605	0.104475	844.604	143.837			Lipids and lipid-like molecules	Glycerophospholipids	Glycerophosphocholines	44166.5	68309.9	39644	54910.9	97659.7	23047.6	33801	60370.7	51932.5	57800.9	47760.4	43562	46957.8	46836.5	49300.3
M753T143	[M-H]-	Pe 37:4	0.589421	1.17444	0.489318	0.104475	752.523	143.411						12522.6	16950.7	16210.6	13052.5	25687.3	5409.19	11537.3	16813.2	24892.6	23578.3	10584	18097.6	13828.1	12928.2	13825.7
M805T139_2	[M-H]-	Pe 41:6	0.193065	0.958591	0.846367	0.104475	804.543	138.944			Lipids and lipid-like molecules	Glycerophospholipids	Glycerophosphoethanolamines	8888.23	11798.8	7086.3	6822.72	5217.4	3729.35	3533.07	7802.43	4613.78	7392.6	9541.69	8856.21	3109.74	4303.87	2991.44
M810T139	[M-H]-	Pe 42:10	0.406129	1.23384	0.458666	0.104475	810.497	139.395			Lipids and lipid-like molecules	Glycerophospholipids	Glycerophosphoethanolamines	8160.48	14283.3	8617.41	8471.97	9606.76	3519.39	7197.18	10277.4	21104.7	6475.65	7314.4	12603.5	6051.41	5204.08	6047.82
M779T38	[M-H]-	Pe(16:0/19,20-epdpe)	0.818544	0.795299	0.421431	0.104475	778.518	38.081			Lipids and lipid-like molecules	Glycerophospholipids	Glycerophosphoethanolamines	39675.1	70276.4	51555.3	36192.4	55146	6868.9	19518	16745.1	49112.5	37632.8	32952.9	50589	30010.5	30043.8	27970.8
M765T40	[M-H]-	Pe(16:0e/10-hdohe)	1.12461	1.09259	0.701813	0.104475	764.52	40.311			Lipids and lipid-like molecules	Glycerophospholipids	Glycerophosphoethanolamines	51505.2	76144.5	55738.8	49706.7	124968	26382.8	64131.3	53060.4	95232.4	73154.3	59860.9	74603.7	45004.7	44047.4	45020.6
M763T41	[M-H]-	Pe(16:1e/14-hdohe)	2.52881	1.45742	0.13948	0.104475	762.507	40.7915			Lipids and lipid-like molecules	Glycerophospholipids	Glycerophosphoethanolamines	72421	159339	81196.4	70991.3	193227	27831.7	134671	120402	200406	173629	118795	133843	79041.2	77949.4	78280.5
M807T39	[M-H]-	Pe(18:0/19,20-epdpe)	0.36582	1.10666	0.677372	0.104475	806.546	38.631			Lipids and lipid-like molecules	Glycerophospholipids	Glycerophosphoethanolamines	9588.98	14467.5	9343.98	4211.66	11530.6	2895.16	7643.71	4432.04	11676.1	10977.2	11254.6	11604.5	7771.63	7777.45	8169.5
M783T143	[M-H]-	Pe(18:0/8-hete)	0.553173	1.47355	0.2652	0.104475	782.529	142.673			Lipids and lipid-like molecules	Glycerophospholipids	Glycerophosphoethanolamines	2480.82	6873.28	4359.39	1012.71	12957.5	2426.81	6494.93	6665.65	11921.9	7133.07	5816.25	6337.34	4545.29	4543.66	5268.99
M781T143	[M-H]-	Pe(18:0/8,9-epete)	0.717245	1.5441	0.162368	0.104475	780.54	143.324			Lipids and lipid-like molecules	Glycerophospholipids	Glycerophosphoethanolamines	12025.3	18896.3	6265.74	12802.7	6326.6	7019.51	17033.6	15727	30875	9532.62	15357.5	9272.04	9584.69	9930.91	10207.2
M793T141	[M-H]-	Pe(18:0e/10-hdohe)	0.784884	1.00303	0.988157	0.104475	792.55	141.292			Lipids and lipid-like molecules	Glycerophospholipids	Glycerophosphoethanolamines	43379	60720.3	47489.8	39968.8	93506.3	25842.3	36865.6	47401.1	64170.1	59851.2	50923.7	52635.5	41023.3	40309.2	40336.5
M241T40	[M-H]-	Pentadecanoic acid	0.435895	0.957472	0.854229	0.104475	241.216	39.596	HMDB0000826	C16537	Lipids and lipid-like molecules	Fatty Acyls	Fatty acids and conjugates	28607.9	38693.3	60950.7	27372.1	36198.3	76053.5	62399.3	24322.2	36792.6	39265.7	34181.3	59522.3	37114.3	34936.6	34928.6
M1176T33	[M-H]-	Pentaerythritol tetrakis(3,5-di-tert-butyl-4-hydroxyhydrocinnamate)	0.156958	1.05632	0.807573	0.104475	1175.78	33.281			Organic acids and derivatives	Carboxylic acids and derivatives	Tetracarboxylic acids and derivatives	3518.77	1744.42	3074.88	3534.33	370.669	4080.73	1995.56	3030.07	3598.5	2545.81	3161.08	2912.2	3472.75	3923.43	3608.84
M767T32	[M-H]-	Pg 36:5	2.31761	0.892754	0.737772	0.104475	767.498	31.6555			Lipids and lipid-like molecules	Glycerophospholipids	Glycerophosphoglycerols	203068	447818	354895	228765	788552	68753.1	197042	265083	360616	394684	248834	401250	256381	252278	253418
M841T31	[M-H]-	Pg 42:10	0.277068	0.736478	0.552046	0.104475	841.499	30.9905						2030.95	3814.19	2904.51	2799.6	11361.8	213.482	1583.81	2310.95	4353.24	4212.49	2051.89	2518.33	1933.41	1931.4	2039.47
M868T29	[M-H]-	Pg 44:11	0.233505	0.956312	0.893896	0.104475	867.525	29.389						2524.42	4687.94	3684.54	2484.12	8877.81	924.455	1810.61	3537.17	4614.11	5133.16	2850.11	4225.29	2742.61	2861.79	2741.5
M93T50	[M-H]-	Phenol	0.770587	0.757044	0.59567	0.104475	93.0341	49.604	HMDB0000228	C00146	Benzenoids	Phenols	1-hydroxy-4-unsubstituted benzenoids	29682.6	19368.9	82055.4	17161.1	39960.9	110089	20659.9	114510	9482.31	24218.7	22657.5	34311.5	52069.3	62586.3	52430
M273T108	[M-H]-	Phenylbenzimidazolesulfonic acid	0.379811	0.877859	0.666432	0.104475	273.034	107.647			Organoheterocyclic compounds	Benzimidazoles	Phenylbenzimidazoles	10902.9	6593.25	11012.5	10943.6	6428.74	28674.4	10834.6	13313.5	10415.5	8974.05	10731.7	11179.9	9789.69	7810.06	9785.01
M540T197	[M+CH3COO]-	Phosphatidylcholine lyso alkyl 16:0	0.157437	0.924792	0.594842	0.104475	540.366	197.49			Lipids and lipid-like molecules	Glycerophospholipids	Glycerophosphocholines	8337.41	10967.5	8557.16	10275.3	15293.3	17189.4	11459.6	11329.5	13095.1	11032.2	9188.7	9203.91	9126.89	8377.28	9288.44
M834T109	[M-H]-	Pi 34:2	0.495555	1.1323	0.776621	0.104475	833.516	109.391			Lipids and lipid-like molecules	Glycerophospholipids	Glycerophosphoinositols	5060	7766.77	6717.65	4122.97	22931.6	1045.74	5846.15	4709.19	10320.8	12817.1	5344.71	14910.1	6976.79	5746.55	6614.66
M848T111	[M-H]-	Pi 35:2	0.278955	1.18389	0.625632	0.104475	847.532	111.327			Lipids and lipid-like molecules	Glycerophospholipids	Glycerophosphoinositols	4383.98	7307.97	4206.09	3881.1	7478.39	731.61	2963.66	5864.12	11339.2	4060.79	2114.97	6793.33	3228.24	3030.02	3173.65
M864T186	[M-H]-	Pi 36:1	0.277317	0.526443	0.557508	0.104475	863.562	186.18			Lipids and lipid-like molecules	Glycerophospholipids	Glycerophosphoinositols	281.09	233.151	1746.5	45.203	9838.54	299.195	534.44	705.659	280.111	1618.58	663.209	2748.89	3397.36	3813.4	3824.14
M862T185	[M-H]-	Pi 36:2	0.276134	0.387705	0.441181	0.104475	861.545	185.352			Lipids and lipid-like molecules	Glycerophospholipids	Glycerophosphoinositols	201.972	312.131	1451.46	75.7183	9057.36	360.609	277.464	693.519	299.582	896.26	639.5	1636.48	2403.75	2570.4	2425.41
M858T107	[M-H]-	Pi 36:4	0.350181	0.708492	0.493318	0.104475	857.516	107.001			Lipids and lipid-like molecules	Glycerophospholipids	Glycerophosphoinositols	2186.83	4609.69	7052.63	2827.66	15691	675.638	3213.05	3290.68	2922.21	5388.89	4020.87	4575.28	3070.99	3113.17	3112.67
M855T106	[M-H]-	Pi 36:5	0.490326	0.654595	0.487525	0.104475	855.497	105.792			Lipids and lipid-like molecules	Glycerophospholipids	Glycerophosphoinositols	4626.95	7170.39	6984.41	4696.38	29702.9	1289.99	2616.35	3940.88	7162.78	8959.33	4438.24	8538.86	4408.4	3616.57	4409.64
M886T183	[M-H]-	Pi 38:4	0.463735	0.436839	0.398666	0.104475	885.549	182.591			Lipids and lipid-like molecules	Glycerophospholipids	Glycerophosphoinositols	1134.31	2003.97	4973.05	1402.89	25435	2079.73	1246.14	3228.19	1001.76	3891.8	2029.23	4778.56	7756.11	8026.25	8033.81
M884T103_1	[M-H]-	Pi 38:5	0.836554	0.593378	0.448599	0.104475	883.535	102.576			Lipids and lipid-like molecules	Glycerophospholipids	Glycerophosphoinositols	12703.1	15064	20615.4	8785.5	83934.1	2407.73	13287.7	12390.6	14606	15566.4	9806.31	19498.4	11832.4	11054.6	11097.9
M908T103	[M-H]-	Pi 40:7	0.567875	0.782296	0.736723	0.104475	907.532	102.99			Lipids and lipid-like molecules	Glycerophospholipids	Glycerophosphoinositols	4562	5153.15	10204	3005.83	51103.2	1371.89	7565.56	6354.57	12123.7	12766.2	6838.39	13336.8	7962.86	8083.06	9019.08
M860T107	[M-H]-	Pi(16:0e/15-hete)	0.444814	0.835754	0.731788	0.104475	859.533	107.415			Lipids and lipid-like molecules	Glycerophospholipids	Glycerophosphoinositols	3697.94	9895.99	8400.25	3370.98	27133.7	286.992	3874.31	4701.43	8111.72	7907.1	7879.96	11641.5	4583.86	4952.66	4576.6
M487T28	[M-H]-	Polygalic acid	0.289626	1.52413	0.118467	0.104475	487.286	28.2795			Lipids and lipid-like molecules	Steroids and steroid derivatives	Hydroxysteroids	3500.58	3087.36	2616.8	2754.66	680.091	948.202	4932.93	1651.62	2779.31	3943.48	4545.35	2856.71	2529.47	2813.68	2809.54
M497T29	[M-H]-	Poricoic acid a	0.251198	0.583275	0.105889	0.104475	497.313	29.42			Lipids and lipid-like molecules	Prenol lipids	Triterpenoids	873.27	2543.27	2319.86	1950.65	1083.63	4058.52	1806.89	768.056	1109.33	1216.95	877.504	1704.22	1937.28	1728.64	1940.57
M515T83	[M-H]-	Probucol	0.349377	0.651231	0.151871	0.104475	515.303	82.593	HMDB0015537	C07373	Benzenoids	Benzene and substituted derivatives	Phenylpropanes	3796.31	6252.74	3675.58	5535.74	4637.5	301.256	2843.2	1410.88	3823.92	2702.46	2450.5	2528.27	1610.87	1225.55	1597.65
M295T496	[M+Cl]-	Propanoic acid, 3-[[[2-[(aminoiminomethyl)amino]-4-thiazolyl]methyl]thio]-	0.235509	0.742571	0.347552	0.104475	294.993	496.202			Organoheterocyclic compounds	Azoles	Thiazoles	2510.71	2151.61	5103.43	2702.89	8375.14	2640.63	2263.29	3170.39	2078.27	3658.3	3006.97	3261.61	32587.5	34689.6	32646
M837T187	[M-H]-	Ps 40:5	0.297382	0.801594	0.735852	0.104475	836.543	186.997			Lipids and lipid-like molecules	Glycerophospholipids	Glycerophosphoserines	1139.41	1783.61	4440.76	1304.44	14880.7	678.505	1884.08	3514.74	2377.2	4167.67	2004.12	5472.75	6852.58	7254.45	7299.21
M87T34	[M-H]-	Pyruvate	1.02444	1.03859	0.545353	0.104475	87.0033	34.04	HMDB0000243	C00022	Organic acids and derivatives	Keto acids and derivatives	Alpha-keto acids and derivatives	173566	149203	175050	166198	156350	138461	156250	137326	196252	169537	170952	165515	188789	188563	190918
M353T28	[M-H]-	Rauwolscine	1.68027	0.589755	0.26994	0.104475	353.2	28.382						46352.7	70437.3	54638.9	70062.1	47811	239907	53846.5	31222.8	58479.6	49893.5	54861.2	63800.3	71157.6	71874.2	71874.8
M235T28	[M-H]-	Redoxcitrinin	0.171746	0.596667	0.0951996	0.104475	235.076	27.687			Lipids and lipid-like molecules	Prenol lipids	Monoterpenoids	618.19	1134.91	966.273	778.929	1911.02	2218.02	607.409	1162.64	708.188	841.174	598.353	633.228	5236.98	5234.97	4723.76
M371T162	[M+HCO2]-	Rutinose	0.158077	1.00436	0.98365	0.107057	371.103	162.335		C08247	Lipids and lipid-like molecules	Fatty Acyls	Fatty acyl glycosides	3154.96	2225.88	2760.83	1914.54	1590.1	1383.42	1567.35	3752.81	1243.26	2237.69	2026	2259.49	3524.09	3550.95	3814.91
M563T364	[M-H]-	Schaftoside	0.244222	0.879275	0.729877	0.107057	563.139	364.105		C10181	Phenylpropanoids and polyketides	Flavonoids	Flavonoid glycosides	5204.97	3695.58	12897.7	2783.2	12684.3	3171.11	3116.25	7480.54	1354.77	7165.03	7530.33	8908.19	30030.6	35621.6	30579.8
M241T353	[M-H]-	Ser-His	0.0912701	1.0621	0.820541	0.107057	241.094	353.382			Organic acids and derivatives	Carboxylic acids and derivatives	Amino acids, peptides, and analogues	796.797	303.078	1280.38	777.091	933.239	190.419	728.97	972.972	414.922	813.844	595.555	1020.6	3354.74	3263.21	3259.81
M762T178	[M+CH3COOH-H]-	Sm d34:1	1.44273	0.842885	0.54186	0.107057	761.581	178.448			Lipids and lipid-like molecules	Sphingolipids	Phosphosphingolipids	139013	250424	192652	114059	408910	100410	103142	176661	184484	206714	144159	200910	140628	141146	141147
M760T179	[M+CH3COOH-H]-	Sm d34:2	0.228657	0.823278	0.416885	0.107057	759.565	178.762			Lipids and lipid-like molecules	Sphingolipids	Phosphosphingolipids	8309.34	9204.43	9080.55	5806.46	16331.2	7287.61	6087.86	9283.86	13085.9	6436.36	4442.46	6783.22	7737.01	7740.27	8101.59
M818T174	[M+CH3COOH-H]-	Sm d38:1	0.342036	1.40633	0.198606	0.107057	817.638	174.487			Lipids and lipid-like molecules	Sphingolipids	Phosphosphingolipids	1308.66	3270.52	1705.6	1399.04	4315.68	631.938	2286.94	2880.81	3405.5	3342	2194.01	3654.74	1950.81	1950.33	2043.53
M844T173	[M+CH3COOH-H]-	Sm d40:2	0.11155	1.08736	0.702657	0.107057	843.656	173.38			Lipids and lipid-like molecules	Sphingolipids	Phosphosphingolipids	725.756	708.611	862.158	872.868	1396.55	539.885	767.634	587.425	781.469	1476.56	673.079	1265.69	529.076	535.04	659.783
M870T173_1	[M+CH3COOH-H]-	Sm d42:3	0.158119	0.611127	0.224157	0.107057	869.664	172.899			Lipids and lipid-like molecules	Sphingolipids	Phosphosphingolipids	752.739	1237.86	542.471	614.072	2109.03	237.751	465.329	577.969	575.602	516.532	564.032	658.018	468.379	480.779	477.954
M214T387	[M-H]-	sn-Glycerol 3-phosphoethanolamine	0.389678	1.17177	0.577183	0.107057	214.047	386.934	HMDB0000114	C01233	Lipids and lipid-like molecules	Glycerophospholipids	Glycerophosphoethanolamines	6276.76	6668.11	4514.68	7033.36	16452.2	6248.59	9176.39	10728.5	3130.97	14202	6975.91	11086.5	7717.64	7369.54	7716.5
M665T162	[M-H]-	Stachyose	0.117045	1.37729	0.347963	0.107057	665.204	161.594	HMDB0003553	C01613	Organic oxygen compounds	Organooxygen compounds	Carbohydrates and carbohydrate conjugates	49.9775	136.382	842.449	370.487	946.526	319.611	440.827	771.398	742.964	305.422	748.439	662.018	1550.65	1574.57	1664.05
M283T148	(M-H)-	Stearic acid	1.04091	0.877718	0.451692	0.107057	283.263	148.401	HMDB0000827	C01530	Lipids and lipid-like molecules	Fatty Acyls	Fatty acids and conjugates	181928	164050	176399	174677	370741	189103	191611	197976	179045	169729	187965	176874	168814	168746	163462
M117T107_2	[M-H]-	Succinate	0.702533	0.791474	0.540565	0.107057	117.019	107.068	HMDB0000254	C00042	Organic acids and derivatives	Carboxylic acids and derivatives	Dicarboxylic acids and derivatives	9448.66	26266.5	35727.4	26212.3	75165.9	14380.7	15615.9	17270	32411.3	34019.2	16667.4	32181.3	16319.8	17679	15961.7
M311T30	[M-H]-	Thymol-beta-d-glucoside	9.86425	0.510545	0.216833	0.107057	311.169	29.976			Lipids and lipid-like molecules	Prenol lipids	Terpene glycosides	1.24249e+06	5.17605e+06	1.0079e+06	1.75901e+06	1.12835e+06	6.90907e+06	2.7223e+06	1.04255e+06	1.37845e+06	952486	1.40923e+06	1.28802e+06	1.55094e+06	1.49411e+06	1.49377e+06
M341T359	[M-H]-	Trehalose	1.12048	0.0991442	0.325822	0.107057	341.108	359.401	HMDB0000975	C01083	Organic oxygen compounds	Organooxygen compounds	Carbohydrates and carbohydrate conjugates	1402.4	1349.58	1841.51	2542.6	3440.37	88179.5	2455.24	1447.66	954.754	1764.39	2275.58	893.448	4049.54	4473.27	4224.56
M283T31_2	[M-H]-	Tropisetron	0.679532	0.747807	0.50829	0.107057	283.138	30.9275		C13666	Organoheterocyclic compounds	Indoles and derivatives	Indolecarboxylic acids and derivatives	10223.1	24738	12606.5	18677.4	9085.67	60132.5	21942.3	24469.3	6697.5	16227.4	18559.1	13404.6	14596.5	13880.2	13934.4
M111T36_2	[M-H]-	Uracil	1.0134	1.20775	0.255655	0.107057	111.019	35.725	HMDB0000300	C00106	Organoheterocyclic compounds	Diazines	Pyrimidines and pyrimidine derivatives	47765.2	53001	17463.2	53787.2	53218.3	56791.8	57035.1	30608.5	67189.6	63318.3	62274	60191.4	36013.6	47327.7	47320.2
M168T114	M-	Uric acid	1.1882	1.8074	0.106057	0.107057	168.03	113.593	HMDB0000289	C00366	Organoheterocyclic compounds	Imidazopyrimidines	Purines and purine derivatives	8402.41	24377	13064.1	18408.6	27713.7	21198.2	43814.3	48829.6	24493.1	7353.19	20550.8	59491.7	12849.9	9604.29	4686.59
M233T34	[M-H]-	Valerenic acid	1.42909	1.60495	0.107077	0.10758	233.154	34.165		C09743	Lipids and lipid-like molecules	Prenol lipids	Sesquiterpenoids	41307.2	24430.6	40128	44476.8	43388.7	46470.3	117864	49373.3	34011.9	41218.5	89547.1	53496.3	48042	48118.6	46144.9
M265T28	[M-H]-	Zinniol	3.74827	0.473945	0.307646	0.307646	265.148	27.701		C10840	Benzenoids	Benzene and substituted derivatives	Benzyl alcohols	123292	215046	123007	241582	117755	1.08647e+06	161264	135582	190446	126902	132302	157392	186613	188740	186609
M972T367			0.352814	0.753467	0.0501895		971.689	366.596						6657.34	6172.08	6643.93	7914.6	4856.64	8528.73	3328.96	5765.13	5233.53	6638.99	5992.3	3762.44	5697.27	5438.42	5696.85
M463T187			0.148418	0.659364	0.0506329		463.222	186.692						1484.97	963.251	793.215	615.192	1243.03	1426.59	882.304	741.122	708.826	794.347	318.336	858.235	798.657	796.52	846.48
M541T378			0.454421	0.636898	0.0508002		540.81	377.928						4642.76	10232	10338.9	10034.2	8914.28	7622	7697.14	7015.15	5810.34	301.729	6570.08	5586.73	2605.84	6372.24	6444.08
M659T435			0.128232	1.50085	0.0509495		659.065	435.43						397.259	258.119	506.252	554.167	159.618	303.836	416.871	501.38	558.778	798.534	480.46	514.704	680.546	737.922	680.229
M585T190			0.782166	0.456689	0.0516975		585.354	189.501						7550.72	10023.1	5967.05	10553.6	16609.8	26261.1	4784.48	7428.93	8062.63	6666.46	3484.43	4722.31	5502.81	5039.05	5024.47
M566T178			0.619912	0.594126	0.0518392		566.381	178.28						7694.1	11337.5	7322.17	8246.13	16324.6	19902.7	6868.39	7606.01	8586.86	6837.49	5403.16	6778.4	5903.24	5803.24	5803.55
M220T352			0.466367	1.60561	0.0521825		220.118	352.102						2313.66	3869.99	2874.49	2047.26	3335.93	3587.53	4787.01	4345.76	2138.17	7247.87	3758.5	6670	14568.4	16028.1	16022.4
M95T636			1.93898	1.5163	0.0523388		94.9802	635.936						71379	15416.9	71016.9	71834.5	78988.1	84367.8	78210.2	78056.7	142763	125867	90912.6	80100.2	105430	96319.7	95671.7
M526T192			0.333272	0.792131	0.0536732		526.291	191.855						7673.3	9792.87	7487.15	10561.3	6749.17	7894.82	5865.08	7986.91	5796.92	8492.49	5677.52	5913.27	6108.24	5579.36	6105.35
M565T194			0.696471	0.379187	0.0543528		565.285	194.479						3927.41	9137.88	3989.19	5896.22	16645.4	19656.5	2320.79	3881.02	6225.69	4126.97	3075.61	2837.72	2590.67	2464.32	2466.15
M123T366			0.648167	0.885881	0.0543534		122.967	365.606						102524	101203	107085	117522	97046.3	107144	96811.8	104179	74416.9	88058.5	105461	91414.8	118835	118416	118416
M568T190			1.07625	0.456517	0.0544526		568.359	190.057						13930.7	18607.3	11357	17648.7	25697.1	49251.1	10387.9	9519.07	11469.2	11446.4	8941.86	10546.4	9142.64	9141.1	9512.26
M200T501			0.278257	0.669789	0.0545001		199.952	501.182						3822.49	3021.37	3152.3	3475.89	3612.34	3458.46	3089.41	1708.49	602.652	3706.35	1371.7	3280.78	3005.95	2962.99	2633.78
M403T382			0.197231	0.652866	0.0545881		402.936	381.521						1014.15	1337.42	999.231	1695.63	2027.86	823.291	1235.88	733.962	619.799	931.638	735.929	898.855	1047.34	993.516	1047.68
M875T136			0.582101	1.3397	0.0549761		874.596	136.003						6572.12	8868.97	7857.91	7465.37	9557.39	3296.49	7435.14	11216.8	12031.6	8780.81	10002.6	8968.2	8012.24	8014.84	7733.67
M696T194			0.311953	0.531488	0.0553711		696.356	193.831						1626.2	1337.42	2436.07	2503.71	5061.02	2882.54	1007.48	1685.02	1077.25	2147.23	999.195	1506.31	1610.73	1539.2	1611.03
M812T118			1.47939	2.09074	0.055466		811.545	117.705						12567.5	10397.6	16842.9	6104.99	46013.1	1251.84	18238.4	21524.2	41826.6	41185.6	30382.2	41654	9240.58	9952.45	6816.84
M615T38			0.626683	0.641226	0.0556486		614.538	38.416						14332.2	17489.1	9263.21	17129.7	17253.3	20183.1	8128.23	17615.7	12411.7	11923.5	1772.18	9482.35	5437.57	8407.61	8199.33
M541T335			0.231946	0.686655	0.0557806		540.749	335.471						1419.09	3430.19	3409.94	3101.82	2886.86	4025.21	2417.1	1171.45	2088.67	3023.83	2071.94	1774.33	3670.74	3671.09	3428.28
M461T597			0.171883	0.761627	0.0559578		460.89	597.187						1935.5	1630.19	2534.53	2045.82	2298.64	2179.3	2060.53	1767.34	2167.86	1288.36	1380.17	950.499	1602.81	1635.44	1928.27
M357T106			0.257012	0.628707	0.0563179		357.12	105.648						1475.94	2494.85	1546.48	2996.02	1589.21	3132.23	1107.42	2450.23	1180.83	1206.45	1337.75	1038.08	2351.66	2350.68	2022.61
M347T354			0.132737	1.48778	0.0566909		346.976	353.661						394.742	378.802	567.094	387.102	268.144	237.966	573.81	553.771	287.125	818.161	590.667	499.94	1190.77	1141.76	1192.35
M401T336			0.18927	1.51315	0.0568377		400.787	336.251						587.403	708.958	433.047	1239.43	515.421	913.343	1246.62	1011.92	1326.89	1223.01	1316.49	529.297	891.369	887.72	946.352
M471T416			0.222152	0.684544	0.0568439		470.816	416.354						2498.93	3207.35	2462.21	2628.49	2264.72	2239.67	1495.98	1747.94	338.106	2516.74	2705.48	1670.21	1703.69	1207.55	1696.71
M351T51			0.425816	0.690145	0.0570614		351.221	51.3685						7995.69	5004.03	5775.38	6842.32	7199.72	11497.9	5099.4	7553.98	5051.17	4056.53	4570	4252.74	7278.9	8574.88	7300.5
M303T611			0.782593	1.59411	0.0571367		302.927	610.984						10907.4	7339.49	10966.3	10116.4	11813.7	5182.34	13071.3	12818.1	26713.3	11244.9	12297.2	13644.3	8804.35	8745.01	9671.1
M537T197			0.36148	0.369916	0.0571783		537.254	197.423						2076.93	1722.9	809.247	1233.47	2368.39	5320.32	938.379	530.526	1145.01	986.78	743.69	661.031	803.739	763.662	804.459
M464T193			0.440905	0.566087	0.057664		464.278	193.211						4964.44	5668.16	2438.71	4931.44	7629.27	9327.8	4333.79	2320.26	6172.78	2408.18	2308.41	2246.89	2573.64	3056.74	2634.32
M557T57			1.88841	0.54445	0.0586392		557.299	56.6295						49899	99375.7	52398.6	69937.8	104191	176615	45054.3	44443.3	64896.2	55468.9	40369.2	50531.9	73254.6	73766.1	73766.5
M403T605			0.385499	1.37882	0.0596978		402.883	604.593						3521.62	3622.22	1034.13	1779.45	3641.2	3755.9	3538.03	3953.21	3977.34	3858.64	4869.22	3732.24	2495.6	2722.07	2518.46
M575T381			0.164843	0.732147	0.0597309		574.877	381.31						1370.94	1774.23	1514.07	1394.3	2361.75	1527.01	1631.39	1394.78	962.023	1252.49	655.212	1383.34	1194.57	1199.24	1335.44
M405T163_1			0.256303	1.37299	0.0610534		404.906	162.589						2046.05	735.638	1801.18	1799.82	1450.53	2057.51	1306.53	2417.04	2840.04	2415.2	2356.07	2245.02	999.609	1491.33	1241.21
M552T184			0.674455	0.652618	0.0612522		552.309	184.25						19026	17674.6	11179.1	14288.3	11095.8	27573.4	10594.5	11947.1	10702.4	12954.5	5927.29	13682.4	11510.7	11505.3	11683.9
M794T139			0.832333	0.58096	0.0613065		794.493	138.739						17114.7	34118.1	16397.6	20690.8	29030.4	11595.9	8776.22	10697.8	7392.25	7589.12	20973	19485	13314.8	13294.3	10566.5
M143T364			0.464824	0.69102	0.0614055		142.996	363.993						12082.4	7583.51	9625.75	12236.3	5560.17	11834.6	9004.54	6215.98	2929.02	8749.21	6766.63	7051.34	14655.8	14065.5	14686.3
M259T415			0.439157	1.80289	0.0616019		258.883	415.366						5679.92	368.983	5830.81	5154.17	340.527	657.322	5196.88	5554.85	5260.48	5449.09	5516.38	5531.61	2691.48	1597.48	1382.59
M361T439			0.435106	1.98418	0.0617744		361.066	438.537						1872.7	2454.31	1162.36	1187.93	1903.52	2324.61	4686.43	2956.67	1389.36	6511.85	4569.77	1524.27	4595.15	3995.82	4610.34
M144T303			0.484847	1.62333	0.0621008		144.03	302.815						5448.74	1242.41	5043.7	4671.97	5584.14	2900.75	9731.33	6161.24	2806.37	8903.21	7112.68	5692.66	3896.41	2639.12	3881.83
M724T190			0.255044	0.486563	0.0621374		724.387	190.039						778.364	745.84	1808.78	1412.83	3351.99	2211.7	556.642	981.197	454.298	1269.23	781.299	973.556	953.525	1034.52	1035.07
M597T165			0.407118	0.59021	0.0623459		597.304	165.333						3075.84	4453.33	3156.88	3968.4	7053.68	9077.26	2462.77	2821.59	3614.73	3473.25	2963.47	2834.05	2196.45	1996.75	2184.21
M479T145			0.675343	0.507087	0.0623946		479.276	145.354						12819.4	22711.7	5276.46	7595.19	10947.3	21526.7	8718.14	5727.65	10775.9	7930.68	5350.54	2508.61	2602.08	2491.11	2530.62
M738T177			0.44562	0.642044	0.062439		737.535	177.482						5831.88	10082.3	9340.91	4856.24	15119.3	10101.3	4006.84	6117.66	6166.38	7289.56	5004.43	6940.7	7172.47	6789.99	7328.53
M509T382			0.168883	0.744725	0.0626943		508.901	381.88						1157.51	1435.77	1293.68	1757.83	1960.89	1036.32	748.402	1061.2	1164.84	1433.62	877.28	1150.57	956.132	1087.56	1088.29
M558T191			0.691573	0.442405	0.0629016		558.328	191.183						3177.48	10241.3	4579.62	8528.97	14333.7	21326.3	4737.93	4392.45	6315.97	4592.6	3749.15	3723.87	4610.87	4605.99	4292.11
M346T490			0.319013	1.37444	0.0639485		346.055	490.188						1781.82	1798.59	2617.32	1914.59	2685.96	2934.96	2961.22	3219.89	1602.91	4178.34	3254.03	3659.07	5311.64	5088.91	5313.35
M771T134			0.193405	0.737003	0.0641123		771.456	134.494						1699.33	2948.01	1750.72	2595.14	2509.46	1818.15	2221.34	929.241	1519.29	1944.76	1574.55	1628.29	1788.21	950.198	1783.32
M951T367			0.258613	0.759178	0.0645258		950.684	367.21						5362.69	5201.74	4014.41	5047.18	4205.2	3832.97	4414.62	4300.5	3202.4	1548.62	4410.8	3125.11	4289.8	4302.08	4360.26
M235T498			0.949373	0.641893	0.0654334		234.914	498.085						35338.4	30726.7	27448.2	33107.8	25329.8	54712.9	28675.1	10189.1	24782.6	9613.88	34373.2	25022.2	51751.8	47404.2	47303
M799T143			0.499103	1.33856	0.0654834		798.525	143.261						5139.95	7795.56	3607.83	5228.36	6896.71	3302.72	6464.45	6899.45	9383.79	7258.43	6892.72	5896.41	5007.26	4933.33	4933.78
M273T378			0.698956	2.02823	0.0659114		273.008	378.099						4995.17	2554.86	5958.9	5670.61	6176.35	5065.24	9140.55	9799.02	3430.19	20509.1	5666.7	13155.5	4693.96	5592.68	5583.71
M885T369			0.248325	0.86459	0.0662258		884.746	369.471						6778.98	6724.76	6381	7609.99	6308.54	5855.51	4108.58	6795.15	5844.18	6002.8	5924.39	5613.49	6728.71	6461.41	6731.38
M73T339			0.316003	1.70591	0.0662311		72.9696	338.701						3097.9	1016.95	277.371	2492.13	2740.96	168.808	2542.97	3029.2	2146.26	3184.35	2596.04	3209.09	1379.47	1381.01	2032.69
M371T164			0.24591	1.40114	0.0664181		370.971	164.491						1264.87	1401.79	1362.63	763.482	1445.63	1563.12	2032.38	2295.43	831.677	1571.95	2278.59	1920.98	2115.5	1651.12	2116.88
M519T36			0.715452	1.75392	0.0664576		519.251	35.981						6637.02	4326.56	8230.6	8156.95	3465.48	5767.3	5699.3	12853.9	18760.5	12735.8	8628.4	5487.4	10319.8	9979.42	9687.03
M773T138_1			1.5083	1.5671	0.066784		772.527	137.525						23620.4	37056.7	25611.9	24715.6	55856.7	8137.85	40417.8	42064.1	67937	43426.7	34746.3	45649.5	31689.6	31201.5	31729.2
M341T418			0.248322	0.647619	0.0694982		340.884	417.615						2819.87	1264.18	2734.53	2838.81	2593.92	1814.82	3007.35	1041.65	1287.87	1363.7	975.781	1433.16	1792.64	2119.22	1810.47
M500T195			0.347912	0.746233	0.0701968		500.276	194.825						5842.29	7193.36	5547.94	6096.94	5901.24	2797.64	3566.4	5212.44	3955.17	4921.4	2876.86	4376.55	3858.38	3791.5	3847.23
M735T334			0.200756	1.41939	0.0703427		734.625	333.886						1126.55	1072.03	561.447	509.18	746.136	1041.92	1573.51	1414.11	680.897	1205.54	1354.53	949.661	1461.71	1461.28	1368.09
M364T292			0.183001	1.45577	0.0703841		363.894	292.093						758.726	1210.96	664.647	531.054	527.282	249.008	1201.22	898.847	941.111	945.889	698.409	1052.71	740.697	831.294	830.326
M302T169			0.866683	0.709611	0.0705599		302.065	168.704						49578.2	26469.9	43785	35959.8	30532.5	25470.1	34031	25692.1	11232	23110.4	29019.9	27207	123262	122793	123262
M395T367			0.329491	1.36299	0.0706987		395.024	366.568						2091.54	2201.32	2413.67	2315.19	3821.67	1492.64	2892.66	3065.94	2125.83	3959.84	3516.36	3979.21	3698.68	3535.3	3696.8
M466T162			0.177371	0.717696	0.0709543		465.87	161.594						1943.01	1470.72	1754.77	1775.49	1090.55	1261.78	882.723	837.83	1096.98	687.747	1813.94	1352.73	1914.54	1961.8	1915.5
M469T163			0.139426	0.798376	0.071287		469.135	162.565						1492.7	1398.66	2298.04	1524.51	1684.6	1348.36	1329.48	1202.24	1020.98	1518.58	1219.6	1490.78	2151.68	2343.1	1991.81
M457T436			0.248729	0.728822	0.0715661		456.974	435.512						3797.18	2953.31	3566.72	3937.76	4883.08	4560.36	4669.47	3167.74	2338.63	1849.85	1817.63	3428.6	4416.3	4419.09	4771.84
M152T159			1.26461	0.864759	0.0717802		152.009	158.638						266272	215691	234435	240700	202070	257597	167657	200871	244294	175615	232587	204136	261602	279244	279156
M425T29			0.276149	1.21585	0.0718331		425.108	29.101						3047.46	3349.5	2808.85	2827.77	2403.96	3018.84	2677.82	3132.99	4158.93	3910.96	4364.26	2979.44	3049.77	3162	3125.45
M798T372			0.155384	0.757596	0.0729617		797.751	372.014						1837.52	1508.45	1312.79	1353.41	1377.39	998.706	975.331	1024.84	1514.76	564.425	1211.81	1063.76	985.456	950.124	953.431
M803T376			0.236686	1.47406	0.0729912		802.821	376.267						1924.58	696.26	1768.18	1860.95	1555.1	429.123	1747.08	1509.05	1593.51	2401.44	2266.76	2619.9	1782.69	1939.53	1938.32
M279T172			0.733388	1.38724	0.0735094		279.232	172.016						9679.37	9566.52	10904.8	7334.87	17610.4	3976.81	12071.9	15034.5	12616.6	14257.2	13355	14612.7	9372.19	9371.88	10037.5
M865T365			0.242721	0.77016	0.0738488		864.715	365.289						4384.1	5542.46	5803.12	3857.88	4435.22	4690.35	3339.49	5054.19	2299.87	5050.3	3370.48	2999.37	4840.34	4655.73	4658.29
M735T42			0.850095	1.56647	0.0743233		735.475	42.0955						8450.73	16964.5	8066.34	9048.56	13767.1	5343.09	16333.3	12033.8	27307.5	14357.4	11913.5	14612.6	5661.31	5190.73	5616.12
M256T322			0.173757	1.38874	0.0748951		256.093	321.5						1194.67	919.104	516.178	889.606	641.674	1010.09	1365.14	1192.28	729.621	1200.83	989.189	1704.55	1212.96	1213.06	1170.44
M499T501			0.232348	1.3193	0.075064		498.796	500.853						2085.31	1954.11	995.393	1210.71	1720.64	916.681	1911.18	2250.16	1650.56	2233.81	2099.2	1574.27	1932.63	1931.51	1779.86
M311T353			0.657542	1.93874	0.0752387		310.877	353.363						2999.97	1914.54	1617.16	2680.18	10258.3	5583.09	9324.85	7167.45	3913.23	8031.1	14255.2	5879.9	9548.62	6760.06	6733.76
M573T337			0.247994	1.5413	0.075619		572.698	336.58						829.927	1395.32	266.135	1720.35	1330.98	1087.81	2174.86	718.58	1584.25	1662.33	1992	2087.6	1519.39	1631.54	1521.83
M835T363			0.122137	0.808695	0.0763218		834.843	363.485						2109.51	1900.46	1869.54	1911.55	1621.34	2167.59	1803.32	1334.62	1537.7	1108.04	2257.99	1323.02	4520.61	4658.17	4659.96
M497T155			0.812569	0.532203	0.0766746		497.286	154.755						13663.2	28879	8001.88	18377.1	13609.1	31690.8	7040.66	8352.94	22014.3	8717.46	8237.46	6426	2439.96	2189.25	2470.51
M769T369			0.161579	0.768983	0.0767669		768.739	368.879						1634.24	1994.62	2187.47	1939.99	2698.68	1630.35	1783.91	1235.78	2018.5	1145.73	1964.75	1144.75	1190.44	1188.78	1257.4
M544T35			1.11853	2.09473	0.077543		544.434	34.544						2824.4	11091.8	8534.53	7615.47	24006.3	891.883	16868.8	3543.85	22198.9	30590.2	16020.3	25913.5	12460.6	11594.6	12425.2
M259T350			0.624182	0.756536	0.0776609		258.921	350.322						26751.2	25632.9	26998.2	24181.7	16847.1	14640	16640.5	14261.1	12949.1	13918.7	22824.6	21577.1	18531.7	18583	18531.6
M305T323			0.468722	0.711756	0.0779181		304.916	322.845						14669.5	14855.4	8599.57	10142.3	13983.5	14808.2	9380.06	3653	5761.94	11871.3	11019.5	13161	7352.08	5320.98	7215.35
M161T383			1.51346	0.307644	0.0780835		161.045	382.997						4363.99	58654.4	66517.4	58572.6	6241.98	57717.9	2110.23	3858.21	58443.3	5762.71	3276.19	4096.64	66023.7	66428.5	66426.5
M439T336			0.250805	0.564862	0.0782631		438.772	335.859						2282.13	1133.2	2355.32	2377.04	2370.66	2136.97	2591.88	737.647	382.81	103.566	2348.16	984.455	2096.01	1709.77	2098.34
M519T106			0.423896	0.315835	0.0798818		519.318	106.164						4019.33	9781.1	3587.74	1347.81	2972.92	1065.17	1373.05	773.181	965.87	342.752	2681.44	1056.54	1458.02	1457.79	1426.79
M81T55			0.661882	0.780083	0.0799698		80.9162	55.4255						27601	26385.1	29922.3	30736.7	27464.9	48941.1	25848.1	22287.5	23036.4	25728.4	23977.1	28158.1	44967.8	44959	45922.4
M874T365			0.18694	0.815568	0.0801636		873.738	364.889						4577.24	3172.66	3381.65	3971.33	3338.13	5091.78	3807.36	3489.29	2747.85	2994.57	3533.62	2619.9	3389.66	3666.4	3382.13
M295T405			1.39104	1.49312	0.0805274		294.903	404.87						20092.5	72826	57627.3	51975.2	20650	26684.3	76434.6	65729.4	37058.6	63226.2	68130.8	62485.4	63405.1	62065.5	63408
M1159T367			0.349885	0.851737	0.0806931		1158.65	366.853						12955	11051.2	12189.1	13591.7	10819.4	13434.7	8349.31	12665.3	11793.3	10261.8	11986.2	8007.56	11984.6	11986.6	12305.3
M606T601			0.285778	1.27986	0.0816306		605.817	601.449						3465.75	2019.47	2663.6	3819.08	3480.72	2085.59	3758.01	3951.91	4941.27	3302.99	3550.57	2936.55	2948.02	1327.68	3007.12
M734T42			1.18476	1.7206	0.0820354		734.476	41.899						13699.1	29414	12582.9	15314.5	23935	5572.86	29058.7	23950	53618	26347.6	21360	18618	11632.8	11660	10005.4
M735T139			0.852403	1.51732	0.0824947		735.46	138.895						9924.31	14581.7	9994.13	9162.85	17813.8	4424.83	16603.8	12450.7	27451.6	14297	13211.7	15979.4	9852.43	9854.12	9478.8
M570T160			0.114536	1.20211	0.0827915		569.843	160.481						946.532	706.364	662.334	613.113	497.148	647.669	910.319	880.421	674.135	754.002	877.348	800.154	983.834	915.723	917.733
M569T338			0.0910959	1.07047	0.083204		568.651	338.332						1003.27	934.787	1018.81	970.432	858.632	965.834	1113.12	978.145	1007.89	976.733	979.217	1101.99	1042.09	1064.45	1064.45
M313T106			0.439255	0.550952	0.0836205		313.238	106.265						5019.13	13143.2	2446.88	7432.92	7015.98	6855.89	4205.52	3204.02	7404.98	3188.6	2955.93	2133.57	1361.78	1299.6	1300.07
M1025T367			0.134864	0.857184	0.0836246		1024.67	366.798						5283.2	5045.33	4272.83	4422.83	4126.61	4857.45	4591.72	3469.14	3710.56	3292.49	5136.88	3807.42	4769.47	4538.13	4768.08
M865T141			1.3285	1.17724	0.083763		864.576	140.641						64487.7	68022.9	59982.2	58962.1	84066.6	46278.3	84495.4	74355.5	81078.5	74850.3	64496.9	70192.7	62345.6	60233.9	62356.9
M427T381			0.196132	0.744192	0.0849255		426.896	381.214						1470.51	1756.49	2251.83	3174.94	3004.58	1989.08	1824.36	1438.72	1886.97	2017.9	1235.73	1752.64	1926.99	2019.78	2025.3
M505T602			0.221148	1.16081	0.0856741		504.897	601.863						2537.81	1796.37	2136.21	2485.75	2528.81	2946.31	3238.65	2747.33	3050.98	2424.51	2565.54	2724.98	2181.88	2000.05	2188.99
M390T373			0.186226	0.733192	0.0860876		389.872	373.034						1865.14	1555.31	2526.79	1859.81	3246.68	1711.53	1676.28	1773.01	1035.07	1613.13	1996.3	1265.6	1475.04	1785.4	1474.53
M809T367			0.150323	0.855297	0.0862038		808.775	366.647						3652.62	2866.07	3930.88	3359.11	2709.71	3552.59	3180.33	2504.94	3356.75	3012.85	2823.51	2288.26	2845.92	2839.74	2959.62
M448T107			1.54022	0.256606	0.0867192		448.245	107.415						15194.3	36367.8	5836.51	29407.9	21826.2	95577.3	10408.2	7052.45	20978.1	3876.73	6424.75	3661.21	1820.04	1579.76	1646.94
M305T165			0.237589	0.709457	0.0872185		305.095	165.117						4276.4	3991.59	5045.63	1881.18	5774.81	4063.31	2907.06	4068.74	1528.95	3410.8	2654.41	3189.81	9718.78	9718.81	9698.97
M756T116			0.882683	2.0194	0.0873328		756.489	115.734						6221.65	5021.39	5643.72	5138.74	18338.5	314.28	11728	11580.1	18979.4	19037.8	2353.1	18467.2	7556.19	5960.59	7563.04
M275T586			0.339577	0.856198	0.0879293		274.881	586.263						20679.7	26193.9	22916.1	24139.2	21949.5	23243	23537.7	12730.3	22116	21658.1	18407.6	20665.6	20275.7	20273.3	21326
M121T41			2.76153	1.40305	0.0881591		121.004	41.128						107417	115076	223587	121196	161828	205399	124884	209581	316218	238179	179976	242312	219868	181518	218085
M343T608			0.328606	1.35482	0.0882199		342.903	608.4						4203.44	1155.74	3366.43	1370.16	3516.75	3040.6	3415.3	4007.29	4173.17	3815.89	3324.39	3825.86	3319.28	3330.19	2770.13
M789T366			0.171303	0.780567	0.088456		788.778	365.877						3302.02	3842.47	1887	3117.77	2647.28	3059.64	3144.49	1988.03	2778.17	2198.33	2101.77	1727.15	2744.35	2749.1	2937.52
M523T416			0.175905	0.537704	0.0884923		522.755	416.085						765.379	449.653	803.999	835.1	756.026	1769.29	776.511	291.241	292.717	597.828	830.34	103.913	494.499	396.156	405.858
M557T339			0.288057	1.41821	0.0885961		556.725	338.554						2047.51	2042.67	617.119	2441.84	1425.95	3075.52	2609.06	2543.72	1703.58	3522.83	2970.7	3173.1	3372.17	3631.17	3625.3
M622T194			0.255454	0.560174	0.0896844		622.322	194.082						1312.13	1696.88	1135.1	1619.75	4243.35	2873.32	846.453	1302.2	1077.87	1494.2	922.607	1571.99	1386.07	1349.1	1348.22
M379T337			0.198094	1.47431	0.090431		378.796	336.692						1016.1	947.319	581.75	544.618	1091.96	710.494	1500.44	1436.43	575.355	817.181	1121.39	1761.88	1456.61	1434.97	1584.99
M125T685			3.09995	0.595002	0.0904695		124.999	684.693						494824	230054	246718	291032	346641	545197	167227	35273.3	451930	249187	175054	203241	256558	270206	257216
M560T366			0.277	0.857816	0.0910884		559.813	366.421						11170.9	12497.7	10496.4	13843.1	9264.26	9556.13	11202.6	9705.93	9392.45	10189.5	8114.61	8721.42	9508.79	9314.4	9311.48
M261T498			0.559889	0.553407	0.0914074		260.89	498.445						10634.6	8782.23	8324.86	8362.42	8768.26	1895.83	1480.54	2562.86	1710.88	2747.23	8343.82	9036.52	5650.84	5256.87	5620.97
M383T595			0.633269	0.525133	0.0916238		382.858	595.388						15840.8	14066	3402.1	16935.5	4809.89	5464.14	5904.93	2985.85	5097.3	5648.92	6726.59	5416.65	3643.56	3058.87	3271.93
M327T163_1			0.263625	1.30408	0.0926733		326.963	163.001						1620.28	1679.03	2615.85	2041.63	2736.21	1259.92	2629.88	3211.29	2602.31	2205.34	1797.18	3141.53	3156.09	3367.28	3377.03
M717T335			0.178589	1.35915	0.0927095		716.619	334.886						862.489	696.349	374.223	1025.52	786.359	1299.76	1451.97	989.345	998.189	979.051	1470.52	967.415	1153.81	1231.02	1152.55
M753T374			0.277731	0.759306	0.092991		752.734	374.432						4330.57	2680.24	4272.12	3634.3	4329.19	2099.63	2359.63	3440.71	3367.04	2374.94	2714.2	1951.67	2159.12	2035.36	2147.46
M445T332			0.20004	0.673323	0.0932202		444.797	332.481						1821.21	1923.78	2030.3	1868.74	2171.16	1912.25	1667.33	348.187	2246.57	1688.96	207.282	1738.02	1616.96	1613.51	1654.36
M790T145			2.1066	1.69708	0.0934379		790.462	145.368						770.276	76171.7	64487.9	58705.9	108667	690.406	75823.7	75656.5	122734	94176.7	66076.3	90767.5	59476.1	60556.6	60552.7
M337T416			0.599039	0.311587	0.0937941		336.86	415.729						5449.62	1085.04	5374.54	5881.27	1101.95	14143.5	775.542	1386.58	647.681	974.208	1740.79	4768.78	1136.38	1169.54	1136.5
M755T121			1.12532	1.71362	0.0938434		755.486	120.942						11483.2	16686.7	12062.8	9164.84	32045	3729.94	12685.8	22919.5	39277	26978.8	17133.9	26958.5	9480.4	9387.51	10743.7
M500T141			0.618385	0.599704	0.0938581		500.289	141.137						7657.83	15826.1	7021.31	19131.8	17878.7	5913.13	3515.63	9769	8164.31	6104.64	6609.97	9872.06	7753.03	7891.69	7830.21
M90T688			1.32833	1.14605	0.0939053		90.0095	688.372						86737.5	72144.7	84924.5	74601.9	76654.8	86970.2	85260.7	113301	105298	78711.3	80836.3	89026.9	88644	88510.6	88510.4
M522T190			0.227418	0.544633	0.0943946		522.242	189.734						785.06	1080.18	1370.07	1220.09	904.568	2886.46	1115.41	418.39	1143.83	512.2	684.055	617.389	488.686	538.616	541.481
M427T328			0.193953	1.21744	0.094408		426.798	328.312						2161.78	2388.03	1732.87	2504.48	1344.01	2127.4	2913.62	2351.79	1842.85	2486.88	2421.4	2907.59	2364.8	2364.79	2327.62
M471T354			0.127321	1.31355	0.0945723		470.94	353.641						221.803	520.979	317.173	544.832	547.886	485.963	648.679	530.155	369.665	712.676	642.844	561.961	728.828	841.708	730.971
M1001T369			0.114514	0.83907	0.0948432		1000.7	369.161						2768.24	3116.99	2645.9	2678.68	2463.34	3088.97	3113.27	1849.04	2638.57	2604.1	2165.21	1694.41	2605.85	2577.16	2585.34
M925T375			0.354037	0.706819	0.095226		924.673	374.832						6088.92	5677.4	3166.31	6793.71	7144.9	10245.7	5994.67	3614.3	5147.5	3934.66	5506.3	3451.2	3710.57	3683.84	3683.76
M535T319			0.144819	0.727703	0.096609		534.796	319.44						1508.62	2053.22	1433.22	1781.86	1484.82	1444.29	1513.19	1237.45	458.397	1452.49	1797.02	604.549	1436.73	1439.42	1444.64
M915T366			0.151385	0.841973	0.0973291		914.733	365.663						3379.15	3683.26	2478.64	3443.81	2331.67	3431.15	2669.95	2532.75	3271.66	2288.8	2503.72	2518.15	2681.35	2680.4	2847.1
M821T365			0.110826	0.886501	0.0975249		820.758	365.366						5948.54	5839.26	4826.33	5475.34	6306.4	6036.51	5870.71	5529.02	4395.26	5705.4	4747.41	4276.56	5114.71	5115.1	4977.88
M307T352			0.252393	1.35511	0.0981629		306.936	352.33						543.769	2044.73	2188.51	1032.97	1563.67	1518.01	1803.61	1695.54	1615.14	2370.86	2372.78	2191.26	1898.53	1759.71	1902.87
M547T336			0.118103	0.792538	0.0989631		546.757	336.124						1690.54	1548.6	1496.25	1566.59	1831.01	2311.4	1571.4	1519.63	614.084	1577.26	1568.34	1426.87	869.201	1244.2	1241.88
M590T365			0.256811	1.29646	0.0996877		589.831	365.206						2125.63	2759.18	2642.94	2663.1	1524.39	1659.99	1614.41	2881.11	2801.02	3741.73	3226.98	3075.25	2580.53	2650.6	2649.44
M205T345			1.01762	1.50284	0.099944		204.913	344.575						13826.2	19412.6	14816.4	11155.2	18867.8	27996.8	40485.3	23585.9	18154.3	22473.1	38617.6	16097.4	14754.2	15542.8	15577.2
M221T338			0.735575	0.80559	0.0999474		220.887	337.94						48223	45274.2	49715.1	47463.4	39355.3	52575.6	47488.2	52560.8	43829.1	23971.3	29618.8	30197	50862.9	50992.4	50863.1
M260T424			0.165718	0.672407	0.100081		260.136	424.498						1612.36	927.645	1565.65	1481.65	533.624	1337.91	1322.88	380.441	510.526	904.108	835.348	1062.06	1828.73	1881.22	1828.28
M152T664			1.88934	1.29536	0.100109		152.01	664.082						94683.7	90184.4	99782.6	72215.1	75224	116485	101246	123472	144098	165606	76318.1	99864.2	52774.8	71658.9	71460.5
M149T648			2.38192	1.4288	0.100224		148.999	647.666						109125	127557	102305	11618.5	120882	121151	192055	140698	179233	115876	99882.7	119018	150854	133245	132954
M126T304			0.435035	1.64294	0.100577		126.019	303.524						4424.97	6126.53	4219.23	4842.75	414.433	2507.79	9939.65	6321.93	2567.42	6941.25	4065.17	7189.33	3265.93	2886.7	4714.4
M125T105			7.6593	0.633096	0.100818		124.999	105.221						3.15717e+06	3.06845e+06	1.00166e+06	2.81381e+06	1.31716e+06	1.66099e+06	1.24271e+06	1.0927e+06	2.31328e+06	1.44185e+06	839428	1.31245e+06	1.30399e+06	1.44518e+06	1.44587e+06
M686T148			0.258603	1.46779	0.100985		686.472	147.884						1260.51	1250.37	940.553	719.652	1913.75	512.032	1394.15	1663.14	2325.67	2035.64	1077.2	1186.98	1009.04	1052.41	1047.15
M341T299			0.356683	1.87453	0.101159		341.083	299.106						1296.1	2107.48	1752.71	1321.2	1441.4	1292.85	4658.75	1420.6	2360.8	3451.94	442.5	4933.04	2039.76	2452.05	2046.13
M108T171			0.686808	1.25019	0.101766		107.996	170.614						10995.3	15825.8	21780.2	12734.7	18742.4	9628.05	19126.3	15372.5	17424.1	19884.5	20053.9	20289.1	20375.5	20390.9	18497
M539T436			0.131231	0.842286	0.101802		538.976	436.028						3323.31	3011.55	3326.13	2800.51	3040.26	3417.92	2935.01	2800.83	2242.14	3449.24	2877.97	1630.59	2710	1670.9	2714.99
M437T337			0.270206	1.33604	0.101826		436.78	337.397						1988.51	2356.7	2096.64	1149.94	1994.04	1530.35	2813.72	1167.66	2206.2	2718.82	2670.22	3275.05	2071.45	1841.74	1845.29
M769T363			0.160401	0.68949	0.102051		768.873	362.899						1720.9	794.285	1281.17	1116.83	585.561	1464.41	980.612	978.238	417.751	725.634	1066.08	632.712	3523.56	3876.89	3521.71
M437T104			0.346261	2.01465	0.102197		437.301	104.038						726.363	1634.31	564.797	210.927	517.063	2283.07	2184.64	1746.89	3834.61	1923.56	358.184	1912.12	571.663	490.507	572.034
M443T329			0.225656	0.709122	0.102289		442.827	328.977						2764.01	3991.13	1876.11	3255.98	4408.58	3595.02	1293.91	3259.3	2666.06	1507.1	1814.16	3564.49	3091.7	3193.49	3061.16
M225T419			0.374768	1.33592	0.102302		225.099	418.601						2916.91	4838.37	4187.61	3888.5	4274.57	4006.05	6069.77	6324.21	1867.35	5953.96	6228.42	5768.03	5877.06	5699.66	5698.97
M154T160			0.223248	0.77938	0.102397		153.868	159.737						3858.87	5729.34	4196.27	4427.83	3572.73	3211.11	3063.78	1773.14	3003.8	4445.86	3496.48	3698.43	4474.13	4062.02	4882.93
M946T170			1.0922	1.47032	0.1028		945.704	169.884						12871.7	22310	16827.7	10807.3	35069.8	8138.84	18992.8	26902.5	33349.3	29999.1	19965.4	26681.8	10752.5	10417.4	10413
M146T679			1.25261	0.710539	0.103686		145.999	678.754						85537.2	139467	116942	85999.5	148449	94586.8	104850	107328	12463.3	82266.1	80230.8	89619.8	82258.6	85883.1	85913.7
M246T363_1			0.581044	1.60552	0.104002		245.997	363.459						2532.58	7875.6	3402.77	3024.81	8619.69	2049.76	7233.71	9785.25	6998.15	8310.76	2786.02	9046.38	5341.68	5313.89	4982.64
M568T367			0.156996	0.879579	0.104151		567.83	366.542						7308.2	7148.9	5657.61	8611.82	6508.97	7866.92	7185.64	6458.83	6289.59	6021	6538.39	5418.55	6006.32	6363.58	5961.12
M137T577			3.61869	1.3454	0.104484		136.936	576.655						709515	327007	410942	637722	313089	330751	665559	705954	650524	629226	661775	358583	636517	653888	654175
M223T321			0.932685	0.724649	0.105031		222.914	320.693						51375.9	56077	46594.6	65055.3	41531.7	55339.8	30702.4	18591.6	69541.8	38900	45965	25269.6	25790	25868.4	28129.6
M317T43			0.180453	1.27274	0.105455		317.078	43.335						946.38	1449.83	953.307	970.448	978.454	729.026	1324.55	1776.82	1160.45	997.071	1399.73	1012.77	1259.7	1259.22	1238.05
M415T589_1			0.0868423	0.841657	0.107138		414.841	588.66						1852.59	2810.01	2625.89	1990.08	2477	2696.96	2348.79	2186.35	1598.45	1783.23	2456.58	1790.66	2472.01	2284.73	2285.27
M1029T367			0.223253	0.804245	0.107364		1028.72	367.001						6100.76	5496.99	5018.74	3976.69	5866.46	6769.47	2392.09	5517.62	5371.09	4274.44	4178.37	4990.74	6021.25	5924.56	6021.31
M341T303			0.198695	1.37784	0.107553		341.015	302.716						1180.46	1414.69	847.46	1463.38	642.974	759.581	1087.4	1670.88	1543.85	2104.87	1362.13	923.047	1656.08	1676.57	1677.88
M233T107			1.00577	0.663102	0.108208		232.924	106.597						43962.2	39059.3	33837.2	43687.4	47554.1	13908.8	29191.9	14311.7	44861.5	13299.6	28874.7	16675.2	37549.3	37417.1	37417.8
M153T382			0.798963	0.768785	0.108213		152.995	381.566						42046.7	28034.2	34360.7	37322.4	43128.9	21550	24163.6	40396.2	21873.2	22399.6	21798.1	28079.6	28705.6	29884.1	29897.8
M170T42			3.35485	1.79268	0.108785		170.01	41.533						131072	169672	187607	26970.4	116856	175644	199634	248851	221620	503261	127516	147282	207392	214733	214634
M543T36			1.8457	1.76949	0.110213		543.295	36.2615						37182.2	36238.3	35188.5	37043.3	35554.2	51002.9	58845.5	140338	90958.4	54036.7	37800.2	28912.9	49186.9	47981.3	49180.3
M523T205			0.083349	0.750066	0.110983		523.349	204.725						441.267	433.374	345.348	492.029	743.885	435.99	378.25	421.402	513.469	313.158	230.191	312.64	200.6	171.373	200.259
M85T35			3.21199	0.375144	0.11235		84.951	34.5015						94684.2	701375	149041	88979.8	227625	506959	168512	98339.2	57463.4	68548	198936	71704.1	200673	200718	197062
M787T140_1			0.868953	1.65408	0.113301		786.505	140.021						11482.5	18723.1	7098.1	8239.59	11910.9	7969.91	19395.6	13000.7	35857.1	12313.8	14516	13133.7	7266.58	6841.45	7392.25
M415T589_2			0.326891	0.776662	0.113519		414.874	589.389						7668.5	7641.14	6639.6	5447	7278.48	4100.2	2895.68	5930.68	5193.37	6862.49	3741.28	5491.53	4319.66	5205.73	5204.27
M683T588			0.246806	1.31665	0.113695		682.78	588.106						2533.43	816.501	2662.3	1826.18	1167.11	2785.84	2694.95	2804.71	2714.53	2145.73	2845.66	2319.53	2372.97	2470.15	2356.7
M667T607			0.29786	1.43547	0.114098		666.829	606.575						1874.84	2437.48	896.717	823.829	1196.66	2645.9	2330.82	2946.06	1196.3	2854.06	2232.48	2616.12	2356.07	2315.06	2340.18
M500T600_2			0.29624	0.681835	0.114233		499.837	599.517						3604.52	3176.85	3591.68	4077.49	4693.18	2691.1	2606.76	187.592	2246.36	1700.41	4050.03	4096.59	4544.81	4404.38	4404.75
M895T366			0.130159	0.843417	0.114595		894.745	365.61						3471.31	4700.7	2548.19	3819.77	4138.09	4008.66	3285.33	2936.34	3180.16	2596.09	3855.51	3280.94	3344.45	3256.23	3077.48
M797T335			0.168066	0.691699	0.114745		796.607	335.252						1619.81	1122.13	1731.27	1533.24	1463.52	1659.47	482.197	1484.61	245.274	1593.95	1722.24	786.546	1577.44	1580.03	1347.91
M880T41_2			0.380654	1.38399	0.114953		879.592	40.6395						2643.79	3709	2389.13	3672.57	5011.83	880.233	3555.28	3712.14	5842.77	4198.05	3558.26	4469.65	3270.08	3150.75	3169.16
M242T30			0.637297	1.31923	0.115223		242.012	29.92						7539.44	9998.41	8456.28	6961.93	13657.3	10681	14234.5	12212.7	6885.02	13646.2	11061.8	17544.5	8620.5	7213.42	8550.2
M297T366			0.220451	1.34998	0.115619		296.912	366.188						908.867	2188.19	729.065	1305.9	635.419	1290.7	1574.39	1767.98	1720.37	1585.75	1416.66	1463.21	1832.24	1780.32	2087.66
M792T366			0.201852	0.856459	0.116345		791.741	365.93						7473.95	7734.45	6379.45	7829.92	4999.08	6247.18	6776.94	5611.73	5419.15	4835.56	6885.95	5297.74	4772.73	5315.8	5316.85
M753T363			0.229047	0.716921	0.116829		752.839	362.82						3674.82	2916.95	3626.5	3210.44	2443.8	5381.29	2317.54	2382.06	759.886	3187.91	3695.39	2894.51	8228.98	8199.5	8121.36
M821T139			1.13015	1.5947	0.116868		820.55	139.012						43294.1	14611.5	18882.1	15767.7	15446.7	21739.3	18427.6	42867.6	42588.1	47614.8	42314.9	13085.3	20571.8	29805.2	19974.4
M1127T365			0.152658	0.805485	0.117336		1126.65	364.881						2462.11	1880.66	1648.56	2862.8	1992.62	3097.97	2233.06	1943.7	2056.95	1598.81	1937.44	1462.32	1644.55	1644.18	1546.78
M876T191			0.599999	0.424603	0.117625		875.504	190.912						4080.21	8162.99	6976.12	4711.01	20439.1	2878.02	2428.99	3168.64	3339.88	4175.37	3057.11	3891.4	4410.11	4639.5	4722.39
M612T186			0.38626	0.567818	0.117779		612.327	186.033						3532.66	3989.74	2742.18	2978.11	2134.72	8716.64	2255.56	3163.54	2702.44	2261.61	1137.72	2160.16	2293.62	2391.5	2421.68
M283T415			0.189243	0.709511	0.117978		282.897	415.104						2095.42	2155.7	2769.36	2406.71	1646.07	1606.81	2276.39	599.969	593.968	2200.85	1878.79	1446.68	1238.18	1238.74	1169.07
M229T364			0.939665	0.8916	0.118087		228.931	364.453						201160	202264	203345	248927	177368	197930	187660	202462	146056	184884	203797	172695	246906	248344	248337
M854T366			0.140933	0.852323	0.118573		853.744	366.058						4621.65	4185.93	3229.45	3500.81	3834.23	4559.71	2274.73	3229.93	4025.07	3343.48	3850.35	3674.05	3560.2	3562.92	3692.99
M817T365			0.172686	0.866756	0.118817		816.793	364.675						5321.07	3946.28	4903.32	4903.25	3806.46	4189.37	3897.76	4151.72	2730.85	4195.03	4454.96	4032.56	6410.75	6414.32	6532.55
M442T599			0.603973	1.27444	0.119228		441.871	599.497						18047.4	11058.7	21432.2	20967.9	9305.94	17528.9	16255.1	22031.4	19280.8	24606.2	17110.6	26045.6	18985.1	19010.2	14141.8
M627T337_1			0.0819968	0.844048	0.119361		626.69	337.308						1216.76	1099.37	1136.94	1165.13	1250.21	1066.41	1123.01	1009.67	833.122	539.935	1184.14	1163.44	1130.39	1139.91	1122.18
M358T163_2			0.160107	0.676218	0.119445		357.984	163.208						1111.75	1142.98	1335.56	1220.98	2008.28	1116.73	737.335	1834.42	745.046	1041.04	359.808	649.015	1480.7	1240.59	1482.31
M1004T366			0.154273	0.854899	0.11946		1003.66	365.665						3394.73	2855.81	2735.85	3484.26	2096.26	2941.05	2040.12	2480.43	2572.42	2373.25	3093.97	2407.35	2277.16	2207.91	2210.9
M733T138			0.719256	2.08145	0.119512		733.443	137.965						2027.08	13302.8	1627.43	441.798	2226.73	5260.67	10262.9	10818.6	13121	11283.9	3587.22	2726.27	9910.47	10257.1	9916.76
M764T40			1.99652	1.5967	0.120935		763.508	40.221						38760.2	92708.5	36700.5	33152	99199.6	16161.9	63911.4	64703.3	136162	103622	74650.4	62597.9	38355.3	39872.5	33108.3
M165T363			0.81757	0.826373	0.122247		164.978	363.47						79493.6	66520.1	75339.9	81373.5	54608.5	78904.8	61083.2	76840.7	35812.6	58614.3	75030.2	53116.5	115422	117248	117222
M781T35			0.740991	1.6557	0.123073		780.649	35.181						3955.12	8940.73	6545.56	6060.22	15687.2	3784.38	6003.2	21950	13202.7	13503.9	7600.93	12201.5	6007.62	6079.63	6004.25
M837T336_1			0.216951	1.41717	0.123186		836.549	336.056						797.322	978.947	251.793	1896.99	1413.48	1709.86	1851.69	1684.79	1917.97	1693.63	1881.16	959.52	1642.69	1642.89	1404.32
M644T603			0.279676	1.50674	0.123259		643.803	602.51						1140.56	796.758	2298.92	3515.1	2293.39	1867.2	3288.95	3266.73	4476.24	2823.47	1081.74	3011.07	2680.43	2663.74	2697.46
M499T35			0.566117	0.72177	0.123615		499.308	35.002						12778.3	15505	11692.7	15580.9	16117.7	3650.42	8607.48	7061.3	11982.2	10232.5	6939.89	9544.07	7445.83	7149.04	7446.59
M152T36			2.09606	1.16817	0.123826		152.009	36.441						258614	221715	220707	270463	203623	171662	245188	329758	296651	229686	244477	227512	260807	269510	266969
M359T339			0.454693	2.05376	0.124498		358.856	338.933						3301.83	1849.79	2386.79	3105.08	1786.99	2163.68	9236.49	1641.72	2048.25	7735.69	1309.39	8001.42	1701	1683.76	1832.61
M980T365			0.171857	0.866243	0.124727		979.697	365.471						3969.46	3882.99	3348.33	3486.7	3239.9	3499.54	2417.2	3853.87	3214.49	3101.66	3671.35	2302.36	3277.34	3277.11	3248.12
M205T679			1.43148	1.35689	0.125286		205	678.562						60827.5	51604.1	56684.2	67667.3	75115.3	6497.1	76625.1	84589.7	89032.6	58482.7	65784	57513.6	60010.8	58617.4	59280.1
M724T373			0.158803	0.792649	0.125773		723.766	373.151						2590.86	2567.06	1946.8	1957.47	2152.29	2523.3	1119	1818.38	2972.4	1545.92	1855.23	1578.31	1729.66	1738.78	1718.06
M601T336			0.196827	0.670529	0.126429		600.694	335.977						1882.36	1773.57	1799.31	1608.4	1720.37	481.742	1729.92	787.319	1661.24	906.854	541.53	586.098	1608.76	1624	1570.26
M137T43			0.350753	1.45726	0.126433		136.936	42.633						5213.49	3895.57	4053.76	5429.87	1303.25	1440.57	5379.22	3341.75	7750.25	5442.29	5476.64	3702.65	5755.95	5542.28	5569.69
M358T163_1			0.188988	0.777642	0.126983		357.916	162.904						2681.19	3609.67	3850.09	4098.88	1716.35	3352.03	3159.76	2109.66	2019.03	2146.89	3310.64	2268.9	4715.74	4793.49	4808.07
M83T35_2			5.64262	0.362006	0.127525		82.954	34.5015						279828	2.36448e+06	466370	235961	664968	1.60981e+06	496548	283216	170478	209971	636917	237855	639022	626679	626760
M223T335			0.421805	0.663966	0.128523		222.885	335.068						5559.59	13761.3	9788.42	4272.42	15980.8	11329.7	8248.72	4215.31	4156.47	6539.85	8683.85	8453.4	8734.02	8805.04	4371.42
M592T203			0.42242	1.89721	0.130217		592.404	202.71						521.035	1856.43	1525.85	309.155	4837.32	316.42	1936.32	2217.57	3879.27	4571.39	1775.62	3389.45	1725.49	1806.13	1806.38
M239T479			0.373412	1.33549	0.13042		238.89	479.361						3474.84	3465.54	2756.02	569.142	3788.62	3962.19	4039.29	4124.44	4321.03	4509.16	2428.73	4638.05	3247.13	3264.19	2988.83
M271T336			0.0922556	0.694728	0.130607		270.846	335.745						405.933	496.005	538.019	541.571	160.924	649.902	178.167	227.615	248.941	339.322	482.407	463.474	408.542	423.587	423.334
M139T342			0.345737	1.32555	0.130698		138.941	341.528						4635.36	5164.21	1515.58	3269.81	3925.59	3131.58	3274.42	3735.78	5993.65	5379.19	6017.38	4287.35	4625.77	4923.56	4625.2
M411T30			0.18552	0.642446	0.13076		411.091	30.28						1110.2	1249.59	1811.39	1656.59	1418.62	2602.21	2267.83	234.88	1076.41	717.04	1254.85	776.181	1602.28	1825.52	1605.13
M412T295			0.152407	1.54779	0.130894		411.921	295.485						707.235	531.134	589.513	501.697	389.247	526.865	1362.89	727.671	256.499	690.588	659.496	1326.51	826.694	827.224	904.853
M174T41			3.68359	0.643657	0.131047		173.994	41.134						447175	451941	1.23524e+06	409052	1.00622e+06	609985	275110	434438	663935	456249	405270	442363	372654	387991	372718
M615T162			0.149484	1.28865	0.131199		614.85	162.239						640.011	1208.63	601.369	900.517	436.089	931.316	1119.45	931.998	895.811	815.44	1343.05	973.997	1233.84	1235.19	1034.67
M263T352			0.381378	0.531263	0.131435		262.953	352.306						5849.7	6942.12	3669.15	4319.15	3185.12	470.929	1788.27	1055.43	486.194	4076.71	4591.78	983.651	4023	3412.88	2986.75
M146T643			1.80313	1.43133	0.131688		145.999	643.077						118936	9782.52	164568	115791	84803.1	131267	201922	133498	118690	112126	200853	127700	157126	130827	130608
M886T367			0.287439	0.773055	0.131856		885.723	366.837						9046.18	10718.7	6377.35	7624.17	5992.59	7676.6	7348.26	5362.87	8165.86	2479.8	6191.45	7122.06	6244.09	7260.38	7316.14
M483T364			0.664237	0.855289	0.132296		482.869	364.334						66525.2	42312.5	65394.8	70272.1	56163.6	68436.4	41663.8	54495.6	50238.7	56465.4	65084.2	47743.5	64533.8	64508.8	62453.3
M315T497			0.226922	0.753307	0.132304		314.891	496.828						3678	3147.51	1989.89	4171.9	3312.63	5322.38	2882.29	3723.57	2761.57	1939.75	1819.57	3161.5	3926.47	5110.51	4419.49
M481T187			0.262572	0.60763	0.132576		481.233	187.417						1762.99	2272.58	1244.51	1655.03	1789.7	4750.08	1743.39	1750.56	1110.79	1470.27	875.95	1236.78	1443.22	1431.12	1307.99
M968T368			0.122143	0.850228	0.133201		967.72	368.032						2412.39	2503.09	3767.29	2908.92	2489.7	2988.73	2723.76	2470.91	1873.2	2697.02	2733.76	2014.84	2694.57	2401.26	2686.03
M818T32			0.378373	1.36459	0.133547		817.509	31.644						3698.76	5942.78	3873.41	3951.5	4076.3	925.007	3388.33	4123.97	6129.95	4549.48	5916.01	6551.45	3764.29	3622.81	3776.73
M161T336			0.635652	0.17214	0.134275		160.949	336.183						1223.18	1261.51	18646.6	1218.09	18751.6	1976.34	1766.14	1195.09	855.062	848.381	1494.43	1256.24	8709.46	5112.9	4670.79
M269T38			0.833079	0.714332	0.134507		269.212	38.2005						35480	37117.1	26115.1	47799	60364.5	70829.8	37466.4	41628.8	11936.8	37702	35362.6	34277.3	31193.5	31202	31598.8
M183T336			0.261683	1.40408	0.135263		182.919	336.462						117.658	1989.79	2534.49	2305.24	1200.57	2362.85	2552.2	2546.79	2197.87	2924.26	2974.22	1562.35	2231.26	2472.12	2473.4
M335T36			0.614736	1.53517	0.135358		335.185	35.891						10007.7	6665.11	10916.2	8083.93	4042.9	5613.97	10801.9	9035.77	21950.5	12149.3	9855.18	5796.22	9666.03	9912.75	9665.64
M443T593			0.246973	0.761469	0.135411		442.832	593.278						4951.73	4058.69	5089.91	4330.09	3480.66	5594.35	2831.84	4039.39	4857.62	3911.23	857.416	4447.01	2914.91	2382.76	2428.51
M947T367			0.569204	0.820851	0.136042		946.72	366.733						26891.5	22439.2	26062	30210.8	23428.5	13695.1	23103.1	22221.7	15097.9	20156.2	16823.1	19755.5	25332.2	25565.4	25564.9
M169T160_1			0.222044	0.733787	0.136101		168.913	160.272						2244.97	1977.19	2785.35	3404.59	1310.7	4238.58	1900.75	2148.75	1592.58	1911.81	2100.49	2057.88	2596.38	2611.96	2393.25
M461T589			0.273009	1.17714	0.136955		460.835	588.778						5004.68	5491.03	4289.8	4178.99	2674.73	4449.42	5639.97	4639.95	5011.91	4385.27	6172.51	4860.51	4813.65	4371.87	4826.14
M814T146			0.131618	0.710017	0.137427		813.964	145.823						882.918	1196.71	746.632	902.022	1990.81	982.764	452.991	897.989	948.231	939.853	816.332	703.03	863.368	863.709	820.825
M920T42			0.150193	0.755539	0.138383		919.585	42.39						1494.33	2064.62	2942.53	1321.47	3138.13	2402.31	1419.44	1349.24	2186.75	1564.42	1470.34	2106.37	1825.96	1825.77	1870.33
M409T589			0.247557	1.25432	0.138421		408.9	588.716						1251.55	2284.42	3690.63	3790.99	2993.44	2121.99	3782.94	3107.01	3600.89	3573.52	3248.17	2923.47	3437.99	3344.23	3344.24
M602T183			0.267184	0.489647	0.138663		602.298	182.81						1379.18	6137.65	3805.02	1104.38	777.43	3455.63	824.798	1423.66	1708.94	2105.67	1565.97	528.129	2447.37	2446.88	2559.45
M739T365			0.0506784	0.874515	0.138962		739.255	365.411						1124.7	916.625	969.105	785.652	1006.63	1277.21	885.107	946.951	774.628	996.341	935.853	778.102	979.195	1161.37	914.539
M89T107			0.835902	0.574357	0.139055		89.0241	106.933						18182	66525.5	18837	19588.4	62118.6	33248.2	18166.8	18424	35009.5	21680.6	19899.1	12316.9	21492.9	21569.8	19874.2
M547T599			0.261394	0.746118	0.139227		546.829	599.367						4876.84	2877.36	4275.88	4894.42	4297.8	4817.93	867.577	4639.9	2060.38	3428.98	4548.73	3883.5	2833.87	2822.96	3371.82
M473T414			0.153442	1.48568	0.139461		472.8	413.952						1573.33	842.173	308.101	1576.02	483.968	607.205	1583.67	1052.02	1503.02	702.981	1587.22	1580.08	783.849	751.659	920.047
M403T366			0.336907	1.24873	0.139679		402.873	366.218						1491.78	4201.68	2929.78	1974.91	3407.92	2984.26	3752.58	3971.92	3707.95	3828.82	2847.92	3107.17	2638.36	2629.35	2823.89
M832T40			0.448883	1.43836	0.139972		831.563	39.5645						2524.91	6289.66	4969.5	3873.5	5830.52	731.835	3498.92	7562.46	7133.24	4151.72	6899.59	5590.95	4066.56	4220.3	4216.9
M581T189			0.239585	0.510869	0.140073		580.518	189.466						971.566	1064.26	595.938	986.54	1840.89	3645.93	826.674	491.338	988.807	933.856	730.413	680.44	637.803	673.01	638.317
M648T607			0.187184	0.715067	0.141931		647.82	606.693						2180.86	2598.37	2113.42	2376.13	1602.82	2392.04	1257.46	2381.46	1246.43	133.526	1852.29	2613.23	2277.78	2277.74	2254.03
M737T376			0.171332	0.818642	0.142012		736.755	376.204						4014.57	3900.28	4065.86	3693.27	4713.38	3405.89	3644.47	4081.24	1236.9	3389.51	3683.07	3442.98	3332.15	2480.9	3331.58
M624T601			0.132324	0.753098	0.142362		623.817	601.271						1605.6	2614.26	1484.05	1474.36	1601.91	1405.13	1346.14	1532.57	425.638	1720.36	1175.31	1470.5	1455.79	1460.37	1821.08
M101T629			1.59523	2.44401	0.14272		100.96	628.67						83396	9440.33	11990	8907.49	24831.8	20861	113646	110026	18761.5	18255.3	16256.6	112695	15469.5	20101	20064.7
M710T41			0.895623	1.41321	0.143286		710.473	40.77						10782.2	19890.6	14602.6	11129.3	25605.6	4758.33	17359.4	18838.3	29791.7	21082.2	13416.2	22134.7	14738.5	13703.5	14737.3
M418T38			4.18533	0.177146	0.144123		418.271	37.949						241249	141510	15433.8	154124	51080.2	802352	10605.9	17760.2	11303.9	14530.8	9762.41	185060	111839	99992.9	48425.1
M481T416			0.124708	0.65924	0.144176		480.782	416.175						601.182	366.966	591.485	633.831	520.159	1222.65	292.218	688.588	302.183	238.785	486.407	586.769	275.544	346.198	279.824
M538T195			0.43006	0.442794	0.144277		538.265	194.971						3852.44	2819.31	2262.19	2430.05	13392.4	5186.66	1839.88	1770.04	2366.55	3310.98	1713.41	2257.75	1417.56	1414.01	1557.26
M220T292			0.265827	0.641225	0.145134		219.957	291.523						4084.56	3368.93	3406.08	3849.43	4360.31	3135.38	3951.48	4188.19	480.973	4441.35	733.297	442.919	3945.24	4108.58	4112.47
M674T141			0.290037	1.36283	0.14524		674.398	140.663						1279.95	1602.94	1191.28	1614.08	3260.37	1137.93	2227.22	1511.98	3100.7	2357.02	2285.48	2263.89	1742.07	1529.72	1531.31
M156T163			1.25374	0.125991	0.145426		155.864	162.523						42097.2	2040.81	3449.71	53594.2	2979.55	1056.74	2845.1	1951.85	1536.5	1930.05	2191.41	2801.61	3122.28	2493.5	3121.02
M275T272_1			0.234141	0.649316	0.145654		274.94	272.274						3070.48	6270.48	2682.42	2634	2210.11	2760.55	3308.92	2317.7	2454.34	488.853	2564.12	1610.87	2142.6	2160.57	1975.55
M100T322			0.703566	1.31106	0.145832		99.9249	322.068						1670.07	16055.4	16254.2	9058.28	15452.4	13585.2	14766.8	14689.7	15830.4	15964.1	16178.8	17065.7	16207.1	17423.6	17354.9
M535T336			0.156834	0.799416	0.146341		534.751	336.107						2327.81	2297.57	2206.22	2443.5	2130.71	2442.78	1477.64	2686.66	2075.52	1467.09	839.028	2524.83	1877.13	2331.24	2332.68
M506T135			0.198865	0.616782	0.14678		506.285	135.475						1002.21	2447.04	1535.21	1738.25	1906.97	720.376	446.659	656.43	2340.81	799.399	736.666	786.973	1081.35	990.278	1079.56
M371T316			0.45565	0.670404	0.146811		370.89	316.255						13802.6	10503	3947.7	10702.6	4183.92	14843.6	7353.97	7285.5	3898.54	5226.9	6409.15	8698.26	8265.73	8233.93	6648.5
M775T336			0.111423	1.26776	0.147048		774.563	335.799						610.022	627.147	729.5	767.143	344.803	199.242	725.38	663.282	670.806	720.643	651.869	723.544	763.562	791.584	791.764
M650T33			0.311398	1.42186	0.147482		649.5	33.361						1636.79	2197.15	1645.29	1345.17	3666.07	1004.56	2691.1	4372.71	2575.41	2337.13	2297.83	2070.11	1578.62	1476.41	1470.01
M462T601			0.56419	1.62821	0.147844		461.853	601.168						5890.04	4371.36	2298.51	3462.86	11949.5	1393.68	10384.1	10971.7	3778.45	9557.07	8028.39	5094.11	9741.13	9742.66	10561.4
M405T363			0.178123	0.688866	0.147932		405.021	362.899						2567.87	721.396	1013.95	2281.32	1897.27	1812.64	1839.66	877.876	1227.27	822.262	1515.75	808.674	2752.11	2761.85	2572.72
M315T353			1.59048	0.709211	0.148154		315.041	352.599						201080	88555.4	263710	94983.4	153414	148182	95613.1	77404	91035.1	142542	123972	143131	189994	220433	190187
M647T340			0.0869315	0.806029	0.149566		646.703	340.042						1075.49	1112.49	1099.84	1120.82	611.011	1139.72	1164.59	559.196	691.489	925.015	991.74	632.599	804.827	828.235	828.353
M173T107			0.694648	0.784632	0.150208		172.957	106.533						38914.5	41210	39394.9	56636.3	43778	32283.3	37208.5	17823	41439.2	46424.2	35370	19632.5	47077	46012.9	47073.2
M932T170			0.310541	1.58783	0.151009		931.688	170.302						765.787	1963.75	872.671	575.255	2927.71	501.615	1410.08	2005.11	3099.34	2211.97	1248.11	2103.65	453.117	452.9	496.798
M932T366			0.14132	0.87256	0.15156		931.691	366.37						6863.42	4877.8	4756.15	5434.15	4432.7	5815.95	5804.33	4067.87	4888.97	4571.16	4395.75	4351.03	4430.54	4461.86	3833.89
M887T366			0.150185	0.748039	0.151853		887.378	365.516						1190.33	1624.15	1076.48	2066.98	785.508	1172.66	953.958	1422.85	823.827	703.223	1157.6	860.106	976.053	957.978	957.969
M293T105			0.15128	0.724824	0.151974		292.891	105.486						1241.06	2740.44	1068.74	2366.27	2436.32	1530.31	1494.99	1491.99	1853.99	1047.27	1674.3	688.229	1997.99	2021.32	2021.7
M170T613			2.42135	4.46404	0.15228		170.01	612.784						5355.69	17275.5	26839.9	22332.9	25650.9	26526.4	25331.6	175764	24189.2	285801	24187.8	18183.8	24126.2	23646	23640.6
M440T162			0.156555	0.800437	0.152542		439.874	161.993						2195.42	1821.74	2682.59	2466.28	1638.16	1626.51	2040.34	1554.17	1833.46	859.194	2191.89	1470.95	2696.75	2745.11	2696.68
M323T363			0.133568	0.895871	0.152728		322.966	363.276						5532.41	7448.99	5991.44	6989.94	6282.25	5821.12	6433.77	6449.13	4817.28	6151.82	5237.21	5013.17	5397.34	5340.26	4558.21
M329T159			0.152418	0.710071	0.153541		328.756	158.671						1773.43	843.102	1433.51	1171.17	443.617	897.793	982.123	510.053	867.544	742.555	646.648	911.009	1094.72	1014.06	1014.47
M189T403			1.46502	0.566763	0.154174		188.939	403.473						126764	37715.6	103303	39130.1	32001.3	125127	36796.9	36256.8	41624.5	63876.4	82008.2	2438.54	39647.4	39487.2	44566
M337T533			0.603349	0.62633	0.15433		336.897	532.95						16510.5	32856.6	12019.5	16211.2	10162	10566.6	10156.5	15952.8	11958	10165.9	1690.96	11660.6	11796.3	11794.3	11554.1
M509T363			0.430112	0.550028	0.155086		509.02	362.87						7325.5	2703.88	5589.28	6105.04	539.599	5630.02	1439.61	4389.78	391.55	1595.35	6062.13	1463.68	20664.7	20261.6	20517.3
M727T366			0.317008	0.844076	0.155173		726.776	366.462						11997.4	12229.1	10996.9	12069.7	9922.96	7564.2	10250.9	11719.9	6225.94	8645.61	10118	7719.11	10028.6	10369	10376.3
M466T198			0.607328	0.697106	0.155402		466.329	198.159						12416.5	25569.2	15886.6	19326.4	43448.4	35178.1	15761.7	17821.7	21229.6	19663.4	15023.4	16338.4	14379.7	13983.2	14378.1
M331T416			0.153246	0.796257	0.155566		330.87	416.052						3232.17	3832.89	5262.54	3217.92	4816.54	5239.08	5375.36	2782.64	3281.66	3120.92	3196.79	2627.73	3352.35	3427.89	4224.98
M922T167			0.814747	0.405289	0.156994		921.662	166.864						4300	1626.65	25033.2	16740.5	36725.9	8780.68	18118.8	3221.14	1294.57	3782.66	7463.52	3895.02	18397.2	16861.5	16955.5
M321T337			0.503227	1.31207	0.157452		320.835	336.612						7022.65	11820	8166.53	12463.3	4912.03	11488.3	10757	7995.67	14584.2	16123	8712.88	15136.4	7552.47	10694.5	10554.4
M575T363			0.49948	0.548925	0.157626		574.992	362.87						12201.8	4338.63	7454.44	8025.67	903.02	8570.18	4195.24	5416.75	435.057	1540.3	9093.34	2096.23	34760.6	35524.8	34760.6
M278T164			0.355907	1.29497	0.158212		277.937	164.107						3677.26	6448.35	4318.86	7774.79	3083.88	5901.66	7837.19	8110.45	4397.45	6899.38	8234.03	4930.78	7933.21	8295.83	8244.74
M255T121			0.542309	0.384467	0.15907		255.088	120.644						2776.64	19109.5	2749.83	5143.8	3542.64	15315.1	10099.2	2255.86	539.58	2793.98	2344.39	666.577	2652.22	2668.6	1581.87
M121T654			2.10792	1.52689	0.159569		121.004	653.993						81901	122254	9529.25	20191.5	91329.6	94590.5	94119.5	107364	182194	91831.7	69368.1	96103.9	28007.4	77914.3	78225.4
M201T270			6.77204	0.541741	0.160127		201.025	269.583						2.05605e+06	520230	1.43547e+06	680385	3.36066e+06	1.18915e+06	396798	1.06051e+06	346315	1.24263e+06	587884	1.37259e+06	1.35692e+06	1.82388e+06	1.42943e+06
M373T313			0.264146	0.75786	0.160716		372.857	312.57						4749.51	4479.89	8111.57	4640.75	3031.65	3610.66	4318.71	3147.89	2930.84	3236.02	4292.99	3766.56	3842.12	3711.72	3716.74
M631T340			0.21651	1.33106	0.160721		630.745	339.769						109.593	1928.7	1863.4	1877.69	1840.29	891.94	1821.07	1851.93	1898.39	1811.86	2071.01	1875.19	2052.57	2159.75	2160.5
M859T336_1			0.101367	1.30329	0.161077		858.517	335.723						442.192	443.152	616.79	547.468	132.401	487.804	591.087	642.815	533.075	328.494	738.354	645.695	685.173	684.456	719.513
M1001T364			0.111422	0.726809	0.161252		1001.33	363.825						943.12	1181.45	666.467	855.549	377.198	623.097	645.893	725.743	299.296	349.805	775.192	581.463	355.251	294.565	355.826
M97T496			0.891946	0.736769	0.161277		96.9691	496.212						57371.3	40225.9	52176.7	57288.7	44331.9	27451.6	39539.1	26513.6	8090.71	37025.9	56521.9	37754	80547.6	81581.8	80553.2
M543T597			0.240403	0.775085	0.161979		542.827	597.449						7705.59	7007.71	6214.28	5786.65	4573.01	7532.3	7218.17	2819.73	7279.59	3689.65	5915.16	3166.13	4477.36	4422.52	4786.44
M391T163			0.164703	0.743687	0.16225		390.94	162.511						1561.34	842.101	1479.55	1843.78	592.06	1421.52	1044.79	1163.69	1073.88	655.694	1191.99	626.362	1061.29	1365.58	1363.31
M277T336			0.397192	0.742885	0.162314		276.853	335.69						10272.2	10181.9	10589.8	9923.57	5562.66	13476.7	6348.52	10159.4	5487.75	5255.28	12832.1	4495.14	10588.5	11120.1	10595.1
M315T595			0.438778	1.27775	0.162984		314.873	594.735						8417.57	6097.43	8063.01	5829.25	8006.26	3637.49	11053.8	7804.33	11224.6	9275.15	5885.34	5931.92	6443.63	6754.89	6744.19
M195T159			0.374388	1.38185	0.163172		194.905	159.324						3798.22	3536.64	7214.9	3557.02	4558.7	1685.81	4616.52	7612.06	3252.78	4652.68	5963.47	7552.35	5479.31	6138.7	6013.84
M754T365			0.148058	0.724251	0.163754		754.081	364.712						2153.07	1356.29	908.182	1243.61	746.598	1206.21	1172.12	1195.38	754.93	628.908	1177.32	585.762	791.096	790.282	674.313
M865T367			0.145923	0.738456	0.163924		865.388	366.933						1466.45	2264.54	1301.1	1383.21	946.653	1328.64	1231.55	1560.33	1050.65	763.482	1422.73	388.876	1210.27	855.673	1203.35
M167T578			2.18748	1.2337	0.164315		166.983	578.221						157502	309748	172002	298185	169722	222800	301926	175461	287141	301498	264214	310531	229486	228539	245245
M873T154			0.332353	1.22988	0.165264		872.555	154.126						4282.37	5483.54	3592.91	4860.32	4684.92	2729.99	4783.34	4727.82	7699.38	4842.72	4063.6	5410.04	3792.51	3797.25	3229.87
M349T589			0.220533	0.838681	0.165303		348.935	588.769						6499.58	9282.32	9338.33	9128.01	8600.86	8584.95	9631.21	5532.9	6536.24	4686.92	7452.21	9297.27	8947.61	9761.65	8933.79
M67T35			1.14792	0.372227	0.165364		66.959	34.901						9972.19	98806.9	15549.6	10087.1	20693.8	79549.7	22815.8	9742.29	11910.9	10388.8	25391.8	7096.98	25356.8	25356.9	25214.9
M804T135			0.470639	1.72206	0.165368		804.47	134.924						5758.95	7377.01	2024.64	1335.29	1518.41	1092.43	3011.71	5277.74	8863.13	6923.04	6939.12	1888.28	5164.23	5156.89	5150
M790T141			1.05114	1.43061	0.165613		789.525	140.597						22649.2	41855.7	14973.3	25048.1	28695.6	14578.4	30564.6	23856.2	63125.2	35070.9	28985.1	29843.4	19508.7	19345.1	19512.5
M390T37			1.49015	0.811842	0.165802		390.297	36.991						178862	182048	221078	222002	183083	345568	154681	222144	164166	198789	167674	174439	230195	230163	228062
M403T589			0.0577568	0.898794	0.165821		402.841	588.788						1761.56	2359.65	2618.64	2464.01	2598.46	2690.75	2018.28	2293.22	1886.28	2070.51	2416.13	2341.85	3002.52	2996.52	3001.04
M155T163			0.1788	1.41772	0.166439		154.933	162.824						576.32	1635.85	1072.24	2427.67	798.769	538.124	1472.26	1639.91	1474.46	1896.61	2203.49	1306.76	799.818	879.69	1170.74
M205T160			0.218733	0.772687	0.168095		204.825	160.499						3601.99	3111.83	2058.38	3970.59	1832.06	4673.4	2285.22	3223.84	2320.52	1803.33	2652.22	2587.73	3501.74	3558.72	3357.09
M474T589			0.169581	0.758927	0.168255		473.842	588.748						2618.43	2023.13	1845.51	1975.73	2269.44	1459.53	1928.33	2437.85	1699.33	338.444	1572	1276.7	1803.93	1803.88	1906.36
M960T170			0.407365	1.48814	0.1684		959.716	169.838						1530.96	3953.21	2636.83	1180.26	5475.38	880.681	2636.88	4045.64	4077.32	4420.72	2664.36	5455.4	1092.56	1089.63	1178.1
M125T80			3.35657	1.16744	0.168959		124.999	80.299						564660	591162	562273	534663	538001	562591	576796	559999	700527	942417	601376	533707	641544	701537	641944
M917T138			0.249546	0.88832	0.169062		916.576	138.006						9800.07	8552.6	9514.68	8900.14	9304.93	6159.81	8629.52	7532.16	8370.87	7746.88	8058.03	6061.47	7650.96	7734.23	8058.02
M871T339			0.0922911	1.4648	0.169887		870.512	338.593						110.283	208.034	280.597	175.796	35.7101	358.609	352.957	240.811	151.19	254.723	425.956	286.753	447.304	448.775	489.337
M787T363			0.159845	0.510425	0.170314		786.921	363.271						1106.62	319.075	642.319	780.658	52.3335	626.521	189.494	535.547	41.298	119.297	812.274	102.63	3257.22	3256.55	3177.07
M519T337			0.203527	1.40347	0.170522		518.777	337.26						648.804	2203.98	852.889	1382.24	493.989	928.565	1181.73	1593.4	1418.11	2025.26	1837.15	1081.6	936.369	916.658	1223.8
M107T54			0.447903	0.596452	0.171073		106.98	54.374						6788.2	10226.1	9270.98	6346.89	2559.53	16733.7	2776.96	877.07	5894.14	7360.77	4050.15	10011.9	2641.96	1918.29	2614.97
M1021T366			0.115026	0.865048	0.171085		1020.68	365.969						3174.29	3060.12	2491.8	3199.91	2772.09	3766.08	2904.34	2701.55	3227.12	2092.76	3115.89	1930.84	2328	2438.83	2442.3
M229T585			0.322993	1.10069	0.17133		228.932	584.807						9639.04	6445.39	9316.19	8512.01	9354.29	9942.11	10953.9	9460.31	10002.7	9081.22	10124.3	8944.33	7316.61	6641.44	6649.02
M971T367			0.120808	0.877531	0.172768		970.682	366.563						7060.88	8476.1	8028.62	6090.56	7780.21	8793.96	6816.5	8185.58	5197.28	5779.95	8151.73	6437.54	7420.02	6979.63	7418.97
M325T163_2			0.216494	0.807441	0.172982		325.022	162.54						3106.33	4310.58	5957.33	5774.88	7655.08	4621.46	3898.09	4998.09	3490.68	3778.44	4662.61	4546.46	3333.01	3248.13	4301.91
M476T106			1.99189	0.513761	0.173468		476.277	105.889						65313.2	154584	26231.2	86281.9	76864.9	267946	53441	37392.3	117316	56340.5	43765.2	39674.9	9180.33	8258.63	9310.27
M484T598			0.335004	1.22921	0.173577		483.832	598.365						4285.1	5591.14	4709.96	4066.32	3918.46	1910.5	4428.83	4985.39	5317.09	6549.3	5192.11	3620.2	3894.61	3904.35	3555.35
M183T352			0.209166	0.77028	0.174607		183.027	352.33						4612.97	6544.39	3755.26	5600.46	7684.09	7125.52	2979.75	3393.6	3513.49	6569.69	6777.17	3974.67	8195.17	7450.47	7434.92
M379T415			0.149257	0.656527	0.174744		378.84	415.288						1067.2	715.65	759.73	1058.07	904.674	2103.16	841.307	668.194	527.492	1156.55	118.403	1026.7	871.902	930.083	904.391
M237T403			0.0899808	0.876606	0.17483		236.869	402.685						4241.78	6084.73	4569.38	4336.59	5145.96	6143	5006.29	4455.65	4883.88	4734.41	3311.7	4363.35	4071.15	4612.64	4592.38
M323T161			0.210824	0.747884	0.174979		322.739	160.718						2620.43	1954.86	2927	3289.58	1089.8	4271.07	1993	2037.93	1608.18	1744.95	2366.24	2330.07	1555.74	1555.68	1590.94
M156T106			0.227427	0.736043	0.174996		155.946	105.667						3490.95	4112.39	3387.91	2741.88	1991.39	1576.4	1710.37	1587.09	3238.29	1778.48	3121.18	1298.82	2103.81	2105.33	1884.12
M565T606			0.238174	1.28042	0.175299		564.858	605.557						2278.77	3056	2822.39	3062.31	641.749	1435.51	2604.42	3222.14	2665.02	3273.14	2797.16	2463.55	2899.05	2899.32	2838.37
M299T602			0.371983	0.812041	0.175855		298.913	601.509						17832.5	13155.9	22112.8	14103.2	15337.9	19790.4	9860.73	14770.8	11994.2	15605.8	20745.7	10121.1	16560.1	15237.6	17021.9
M809T142			0.555421	1.47368	0.176302		808.545	141.775						5963.34	9265.05	4286.35	5559.06	9721.01	2046.12	9461.53	8967.08	16358.3	7268.38	7291.11	4945.39	5400.85	5402.39	5255.48
M302T382			0.110964	0.74784	0.176482		302.099	382.274						507.155	662.741	733.81	1333.16	804.92	573.369	462.97	541.406	429.508	646.685	562.473	808.355	762.169	857.443	860.132
M434T114			0.303887	0.520504	0.177913		434.265	113.794						2385.33	5310.03	404.891	2506.14	3822.76	6683.74	2521.18	1025.39	5070.29	744.818	1301.41	326.258	127.362	132.058	53.5263
M395T353			0.253319	1.79681	0.178071		394.953	352.882						348.822	358.713	1103.3	268.695	1917.61	676.14	943.345	1110.47	2678.72	2077.56	1211.68	375.216	926.696	837.842	848.272
M482T591			0.267277	1.2894	0.178615		481.822	590.551						3669.26	2390.05	2095.77	1564.29	3186.57	1330.04	3669.98	1840.74	3589.93	3324.99	2534.8	3395.47	3052.5	2904.96	3046.85
M523T599			0.304371	0.817747	0.17864		522.82	599.497						11717.2	10348.9	10152.5	6975.47	5704.78	11710.8	8650.25	9089.47	9318.31	6156.76	6253.33	6824.35	10032.1	9704.81	9700.58
M437T342			0.170714	0.729708	0.178922		436.814	341.705						2120.65	2075.52	2688.61	2221.04	1901.85	2341.44	2546.7	941.755	1981.56	123.953	1470.46	2676.51	2157.33	1930.25	1907.01
M727T146			0.392115	0.654331	0.178997		726.507	145.813						4688.72	8221.43	4472.09	6231.1	13611.8	2998.93	5360.42	4620.63	4842.23	4944.23	3533.98	3018.35	3676.07	3506.33	3676.25
M201T416			0.191059	0.740101	0.179053		200.945	416.061						2174.05	3948.34	1395.03	3454.87	4701.56	3618.96	3471.99	2511.76	1272.57	2608.74	2453.14	1960.44	2163.15	2289.19	2137.46
M271T247			0.167491	0.781532	0.180314		270.941	247.135						2863.33	2678.38	1753.56	2216.79	1707.64	3927.78	2541.46	2253.93	1637.35	2132.41	1346.8	1926.27	1978.69	2089.97	2091.08
M155T337			0.733059	0.453423	0.180345		154.915	337.386						15813.7	796.702	13643.9	15077.8	16353.2	1421.89	183.115	12909.7	185.97	565.997	1537.47	13232	5596.5	2653.48	3576.26
M567T604			0.398502	1.32226	0.180896		566.826	603.639						8734.14	3944.02	7476.86	4288.08	5216.97	5859.74	4098.24	10116.4	5109.51	7784.17	9892.75	9965.54	9235.81	9087.42	8933.01
M368T367			0.559851	0.804609	0.181018		367.882	366.752						22915.1	28354.4	22306	27423.4	16367	25342.6	7398.33	26102.1	20777.3	18099	24393.3	18054.5	20438.1	20450.9	19955.9
M188T366			0.111784	0.882036	0.18235		188.343	366.005						1444	1282.98	1677.96	1472.88	1266.97	964.762	1012.53	1258.55	1107.84	1213.12	1381.07	1179.8	1229.51	1238.14	1327.26
M662T150			0.488264	1.3972	0.18247		662.473	150.409						4043.32	3564.97	5128.32	2212.4	9338.31	4285.35	4821.23	6271.18	8896.77	8697.6	3657.71	7577.33	4499.16	4500.18	4600.82
M417T334			0.204205	1.50639	0.183132		416.764	333.563						1213.87	1063.74	507.626	2770.53	605.289	1798.17	2671.96	953.608	1692.84	2668.76	1312.33	2690.19	2693.79	2670.46	2190.7
M941T335			0.109506	1.29525	0.183273		940.514	335.299						761.019	581.566	700.608	665.927	374.809	136.917	771.655	683.945	476.039	674.19	691.203	874.758	720.201	719.17	687.827
M464T49			0.183432	0.840327	0.183452		463.868	48.89						4577.95	4471.22	4500.26	4746.61	5516.92	4219.2	2980.6	4310.55	2378.21	5103.61	3413.46	5369.75	5062.33	5206.07	5136.4
M315T416			0.825271	0.757111	0.184615		315.041	415.536						67743.6	36816.1	74583.3	51435.2	77655.8	113618	41501.6	67603.8	36585	55529.9	49571.2	68597.3	80975.1	81157.3	89240.1
M361T161			0.180082	1.1735	0.184749		360.933	161.344						2789.76	1364.39	2790.23	2668.96	1605.93	2349.95	2906.55	2970.25	2589.33	2567.07	2292.76	2597.57	3120.91	3501.38	3115.93
M367T343			0.198673	0.741976	0.184904		366.844	343.461						2309.17	2817.94	1798.9	2334.14	1325.86	3515.26	520.207	2416.86	2254	2070.4	1325.59	1875.75	1390.79	1484.46	1482.86
M642T38			0.318371	0.709176	0.185608		641.569	37.6965						7252.09	9014.17	3646.67	9178.03	6370.74	8787.01	2306.91	8313.39	1734.15	7573.53	3583.06	7869.09	6211.35	5827.5	5823.6
M765T102			1.74427	1.58103	0.185625		764.516	101.954						27564	30366.5	39426.6	24506.2	115998	8582.91	46531.8	51532.9	88712.7	66203.7	61082.2	75570.8	28179.9	28368.5	31017
M398T376			0.297458	0.652122	0.185872		397.859	375.735						2169.7	7112.72	5000	4332.55	959.397	4468.9	2705.64	4173.47	3051.39	1922.52	2682.32	1143.81	2398.4	2280.71	2401.07
M299T336			0.317272	1.41037	0.186095		298.862	336.418						970.288	3445.53	2133.75	1041.22	3567.25	1646.96	1696.64	3339.41	3671.12	1828.75	3934.13	3589.75	2885.48	2530.31	2493.66
M372T163			0.127996	0.66966	0.186141		372.102	163.434						1505.21	948.006	1830.23	631.473	1821.03	1667.75	735.063	1062.8	432.422	1628.26	1643.55	125.517	1351.57	1352.01	1403.49
M520T50			0.361279	1.54532	0.186185		520.246	49.969						2985.28	5582.39	1916.24	2878.01	1353.22	1953.91	5746.14	3112.43	7966.15	2865.68	3583.13	2485.45	342.448	128.904	284.841
M199T497			0.300425	1.35387	0.187038		198.918	497.432						2067.4	3592.88	3155.82	6362.56	2998.88	3448.72	5208.24	6883.66	3196.25	6530.73	2882.44	4577.77	6334.31	6424.1	5413.91
M950T167			0.742085	1.36889	0.187071		949.695	166.911						16817.8	19155.2	19989.4	10471.3	19422	5101.46	13127	15173.4	19983.6	26950.5	32571.4	16704.8	35754.4	36125.9	36124.9
M315T304			0.805179	1.55523	0.187491		315.041	304.375						16515.3	12071	25422.4	10148	19553.6	10726	16379.2	24296.5	8442.28	24267.1	49821.6	23663.7	27245.4	28654.6	28652.3
M918T161			0.163373	0.746595	0.188019		918.459	160.624						1194.15	1072.64	1435.14	1036.95	1845	392.542	725.557	654.436	771.614	1027.72	976.171	1053.07	1035.93	1057.01	1035.25
M487T596			0.186326	0.760137	0.188445		486.833	595.657						3219.45	3299.28	2430.49	2689.81	2474.11	2820.77	2749.67	2850.42	3173.45	776.82	2651.22	670.515	2201.63	2202.29	2086.8
M763T105			4.3582	1.80952	0.188682		762.507	104.792						60268.4	178543	143984	72248.5	659480	29403.8	219421	249638	267556	351031	434878	547437	110017	123694	123497
M413T38			0.560026	1.80537	0.189078		413.196	37.612						4044.46	2225.23	2399.62	4902.51	551.194	9960.92	2028.24	14441.9	4936.68	4972.62	10894.8	6206.14	3567.16	3558.59	3793.38
M481T29			0.112312	0.799252	0.1897		481.294	28.7365						1045.62	1799.25	1677.87	1930.26	943.921	1266.6	1481.79	715.116	1391.71	1257.53	934.869	1143.31	1392.8	1332.5	1319.78
M509T340			0.0928386	1.38107	0.190114		508.723	339.794						357.461	267.249	470.001	409.318	73.2955	490.13	639.545	404.087	260.903	344.58	521.975	684.216	671.507	711.356	681.323
M193T35			0.905191	1.17678	0.1903		193	34.751						33316.6	33139.7	29732.3	20427.1	32189.5	33474.7	32658.2	44579.2	46340.1	26587.9	32660.6	31677.6	34206.5	34207.3	33450.5
M66T674			2.13797	1.14206	0.190663		65.9985	673.865						259945	280063	298865	401172	338774	361918	359881	475376	295710	349495	349079	386894	351422	348890	367735
M706T45			0.513743	1.5229	0.190882		706.443	44.749						4883.01	6666.84	6458.89	2761.74	7411.77	2236.97	7346.26	5740.78	15817.1	4499.56	7004.52	5917.23	5394.95	5309.88	5057.91
M356T161			0.158472	0.724535	0.191116		356.083	161.262						2317.84	1135.4	2823.07	1611.04	2495.43	1790.08	1725.3	1086.12	1246.36	775.29	2862.4	1124.2	1424.7	1424.67	1210.36
M363T35			0.331612	1.35393	0.192105		363.183	35.451						2098.48	2193.29	2100.46	2491.73	1016.18	4451.02	3109.49	4513.67	4282.87	2299.43	2269.69	2955.25	2225.63	2461.69	2243.45
M626T184			0.946097	0.755205	0.192314		626.345	184.264						61370.5	65373.2	36774.3	48643.5	46432.5	107584	50263	52177.5	43688.5	45832.4	32409.4	52168.5	49677.2	49645.8	49874.8
M735T376			0.10034	0.828279	0.192418		734.732	376.165						2080.2	3284.55	2039.73	1730.52	1789.07	2061.25	2007.18	1574.46	2339.31	1525.56	1683.73	1625.22	1255.43	1256.27	1194.23
M177T589			0.538916	1.4457	0.192431		177.005	588.946						12373.4	2590.99	10151.4	5006.24	8611.45	770.583	7588.72	13497.3	11589.5	8312.93	8291.72	7830.74	10128.1	11673.6	10122.1
M321T163			0.445674	1.77437	0.192785		321.089	163.243						758.585	856.705	1644.56	1015.15	3645.31	6105.82	1194.76	4821.14	5261.1	7214.46	4924.64	1471.45	9099	10541.3	10555.2
M141T592			1.05559	1.73805	0.19397		140.996	592.407						43661.9	9746.86	48886.6	8278.98	10323.4	9469.05	49877.9	9499.4	49593.2	54970.7	49907.1	12736.2	49498.3	49435.6	51995.8
M875T31			0.514788	1.47264	0.194219		875.486	31.06						5586.47	11330.5	12168.4	8526.39	3533.04	331.362	10253	4117.53	13657.6	12321.4	8688.85	12041	9174.11	8966.36	9175.18
M370T164			0.0773583	0.811324	0.194286		369.973	163.883						1383.9	679.062	1120.02	835.85	1316.15	1272.91	978.773	939.062	583.587	883.183	1253.85	722.697	681.956	908.24	904.159
M277T164			0.338734	1.3637	0.194955		276.977	163.984						3219.14	2511.05	4938.02	4882.49	2207.03	2855.47	2375.49	5473.03	6062.85	7210.78	3265.6	3722.39	6581.17	7132.15	6579.2
M878T367			0.196093	0.792563	0.195354		877.707	366.67						4729.74	7276.83	4952.94	5959.07	4352.67	5701.69	7003.01	5070.59	4082.3	1988.65	4758.37	3230.22	4230.47	4230.26	4566.59
M885T136			0.342981	0.7313	0.195463		884.544	135.685						5648.71	8792.95	7441.77	6519.6	13945.7	5149.28	4333.73	5728.18	8129.68	3072.33	7644.05	5827.32	6351.52	6001.85	5983.88
M801T170			0.271701	1.75318	0.195745		800.598	170.476						323.962	1413.37	532.943	540.266	2375.77	351.038	736.992	1543.34	3145.05	1770.14	621.121	1891.34	117.32	111.527	124.721
M146T59			3.4153	1.44241	0.196783		145.999	59.145						266167	323962	269974	262348	286263	367840	843991	389892	524027	259912	273774	270921	316038	322888	325129
M289T317			0.7494	1.39313	0.197112		288.886	316.624						1612.9	20421	14812.2	9758.26	6690.77	18789.8	15092.1	12487.2	22861.3	20582.3	13453.9	15947.2	13590.3	13547.7	12304.8
M241T366			0.231558	0.8839	0.197964		240.963	366.1						8729.61	7883.77	8818.29	9313.02	10331.3	7834.25	5111.26	7743.7	8781.44	8575.58	9481.82	7073.55	9140.09	8301.27	8206.67
M643T362			0.0781834	1.37349	0.198002		642.907	362.162						123.454	110.021	404.426	164.31	184.463	100.102	214.203	279.507	274.926	260.366	189.535	274.137	689.387	701.843	701.772
M336T592			0.815562	1.06399	0.198024		335.901	592.395						61369.5	76114.6	80146.5	69633.7	65659.4	71146.6	76303.3	69806.7	76618.3	70083.8	79284.8	79110.6	79656.5	73333.1	73346.7
M1057T33			0.677019	1.47367	0.198336		1056.74	33.3365						4534.91	9232.03	6727.64	7570.11	18532.5	248.799	7776.34	13282.7	14025.7	13286.8	9737.76	10926.2	7112.71	7176.12	7112.46
M136T673			0.43787	0.828554	0.199663		135.944	673.281						21737.4	21315.1	18487.2	18808.4	35100	17604.2	18505.6	21831.2	16800.3	17741.3	17290	18072.7	19590.2	19688	19589.3
M101T600			2.46971	0.671783	0.200112		100.96	600.356						228877	223868	278727	202094	91088.4	232814	5484.79	218037	235202	205886	170271	9864.06	266279	270881	266276
M581T363			0.284427	0.80715	0.200347		580.903	363.244						9844.72	4157.05	6358.93	7767.87	6258.66	8059.98	5522.16	7252.64	6530.03	3280.49	6804.66	4871.3	15542.1	15541.1	15770.6
M430T62			0.613593	1.52122	0.200434		430.2	61.908						3812.1	5624.81	1738.58	4428.58	14615.3	5384.99	8982.39	7983.64	5664.11	15201.8	7619.16	8710.98	3272.71	3358.07	3271.88
M255T416			0.217085	0.484086	0.201115		254.857	415.729						302.444	1247.74	780.157	703.847	946.383	3489.55	515.33	528.741	582.669	657.058	839.539	492.841	564.942	616.712	499.777
M264T122			0.254615	0.631475	0.202322		264.158	121.718						2954.96	2920.13	2219.44	3145.28	2494.96	6002.01	4621.87	1912.22	81.8508	2412.26	3025.23	409.858	2713.44	2867.8	2867.88
M748T367			0.207787	0.849808	0.202571		747.783	366.872						5459.88	6293.19	5638.98	7193.9	3372.89	5665.56	5504.73	5286.11	4505.07	4155.48	5581.59	3541.31	4845.39	4871.53	5200.32
M314T163			0.289156	1.17561	0.203049		313.907	162.763						7661.16	7698.82	4895.15	7959.03	3840.91	6681.1	8503.45	6691.78	7068.01	7328.77	9374.29	6572.3	10785.7	10660.8	10661.2
M357T163			0.335449	0.825608	0.203204		356.915	163.151						11874.3	11367.9	11451.2	12248.2	5914.93	9562.33	10866	11453.8	7858.97	6174.45	6353.31	8826.99	13134.2	13617.5	13135.6
M494T126			0.434349	0.729535	0.204538		494.287	126.416						12972.3	22886.8	9608.98	18456.7	12498.9	20187.1	14259.4	8441.16	22767.6	8082.54	9463.66	7466.53	2750.68	2444.04	2629.83
M650T150			0.151431	1.35892	0.204939		650.411	150.389						602.335	804.977	728.841	250.541	826.826	211.601	1246.47	540.466	679.564	808.633	640.045	739.283	511.227	584.929	585.342
M281T163			0.155578	0.854709	0.206294		280.935	163.087						6300.12	6644.99	6487.5	4847.46	3450.09	5752.05	5357.59	3884.92	4394.16	5512.71	3899.66	5568.49	7577.69	7359.13	7843.51
M681T363			0.275713	0.536027	0.206824		680.956	363.062						3183.25	866.625	2405.92	2804.12	105.093	2688.01	690.776	1765.32	76.5946	354.417	3126.53	447.106	11291.9	11292.5	10949
M527T363			0.0743775	0.772276	0.20741		526.964	362.729						742.832	497.004	515.933	587.182	506.519	813.676	368.192	595.009	145.235	402.219	758.071	560.232	1345.96	1349.18	1176.33
M503T596			0.311738	0.788811	0.207723		502.841	596.303						10880.1	10347.4	6274.63	7791.48	5296.43	6936.95	7617.08	9393.06	5586.68	6416.04	3630.87	4846.03	7689.75	8951.89	8945.34
M213T158			0.737814	0.585062	0.207764		212.955	158.477						19965.5	20554.3	21034.8	19501.9	34015.4	1635.71	21093.3	21803.4	19732.1	1299.66	1977.51	2375.28	21298.3	20932.1	20934.4
M555T436			0.169082	1.25856	0.20782		555.005	436.384						629.789	1266.21	835.212	514.214	1042.05	736.503	1205.71	1194.96	1110.13	1238.57	1077.46	496.118	1266.9	1283.92	1283.84
M545T35_1			0.511682	1.55488	0.208713		545.301	35.34						2943.22	3905.58	3121.72	3853.44	3808.64	6769.88	4884.61	13075.1	7974.74	6017.76	4086.83	1903.88	3977.05	3733.89	3734.47
M413T37			0.329542	1.42483	0.208924		413.29	37.215						2574.05	2351.79	2027.99	2532.45	700.575	2851.58	1211.3	5180.98	4439.92	3258.69	2333.27	2153.42	818.651	932.329	930.653
M443T599			0.355037	1.34903	0.209001		442.868	598.59						9140.43	3959.26	5683.79	4659.51	4071.11	4370.04	9272.54	3132.87	9137.76	8766.78	8504.25	4198.34	6918.14	5805.19	5799.76
M1078T366			0.129694	0.862033	0.209232		1077.65	365.954						5281.58	4711.61	4062.75	3889.42	3350.76	4021.55	5011.63	3605.58	3160.42	3350.51	4048.42	2648.1	3619.32	3310.22	3616.24
M286T303			0.288214	1.2911	0.209456		286.062	302.845						1659.32	3826.27	2698.11	3051.93	3029.01	3080.04	2017.24	4621.82	2577.69	5578.07	3161.12	4437.75	3689.57	4039.36	3672
M369T437			0.123568	0.782997	0.209938		369.009	437.297						1637.85	1643.02	2156.82	1696.62	2066.73	1811.58	1754.01	1922.19	1606	977.821	261.548	2101.28	1452.29	1453.18	1578.75
M283T363			0.4031	1.31357	0.210033		283.028	363.062						5927.63	4614.01	12672.6	9164.58	5976.5	5774.59	7662.78	10857.9	4692.85	10707.1	12751.2	11295.7	20111.4	19644.3	20271.1
M405T97			3.08185	1.44504	0.210911		405.205	97.191						103281	127966	100582	80535.5	408559	139362	236288	261079	161972	276683	203014	248619	135714	133055	135733
M399T417			0.107349	0.780386	0.211133		398.837	417.395						1305.99	2168.83	1456.77	1306.28	1290.84	1985.04	1557.48	680.742	873.949	1887.25	818.424	1606.55	960.182	958.934	978.118
M214T30			0.755326	0.454105	0.211585		213.963	30.171						13058.3	11962.1	10191.7	3518.18	11554.1	46158.4	3125.88	2231.06	14134.7	11088.4	11498.2	1717.02	4811.22	6321.26	5038.62
M407T354			0.0914916	1.40905	0.21166		406.987	354.03						209.028	119.958	356.04	153.618	203.474	381.108	280.212	153.853	315.566	377.291	295.344	583.137	751.667	752.491	779.345
M295T335			0.138555	1.35398	0.212261		294.823	334.56						1337.06	758.969	409.858	890.945	648.236	890.35	1117.89	1178.65	498.437	1285.29	1786.52	815.673	1729.98	1685.72	1732.37
M768T366			0.307613	0.803246	0.212327		767.775	366.276						7914.83	6580.49	6069.38	5295.55	4918.97	5706.93	3783.77	7112.82	6400.75	4776.72	5456.84	1776.45	5444.72	6018.65	6015.74
M379T602			0.202929	0.822246	0.212884		378.91	602.33						5035.46	5266.14	4780.71	5036.59	4958.99	4428.55	4651.3	4887.14	6327.02	3307.38	1767.37	3321.35	3963.77	4497.4	4498.36
M1097T367			0.206654	0.869849	0.212892		1096.67	367.084						9899.23	6501.45	8736.81	8737.02	6111.59	9110.95	8767.49	7184.16	6305.54	7136.47	8048.03	5265.34	7426.13	7169.1	7172.73
M1038T365			0.0813207	0.880702	0.212907		1037.66	364.802						2294.69	2795.57	1760.04	2327.88	1996.01	2694.93	2289.8	2269.49	2036.75	1857	2270.67	1490.85	2022.66	2016.47	2016.46
M262T354			0.109157	1.32094	0.213557		262.129	353.537						265.34	266.057	457.457	275.918	546.595	328.099	505.766	394.289	185.666	714.181	538.924	487.285	2992.14	2977.27	3301.3
M335T245			0.140569	0.750112	0.213569		334.896	245.26						1796.19	1254.65	1308.23	1394.62	1246.69	1422.06	273.462	1600.45	336.407	1474.86	1584.57	1048.02	1407.73	1440	1440.04
M881T32			0.446075	2.20478	0.213728		880.507	32.201						2905.75	975.185	1380.75	3145.94	1824.84	1655.83	2238.17	13162.7	2767.94	2408.23	2549.88	3084.2	2953.06	2741.71	2822.48
M189T589			0.464708	1.54124	0.214065		188.965	588.831						3621.41	5103.25	3622.57	14951.3	6404.28	5165.71	13127.2	15624.4	14186.8	4584.18	6683.73	5699.4	3415.69	3428.69	3667.37
M431T416			0.180536	1.34262	0.214814		430.816	415.976						1499.28	1656.97	892.978	689.799	499.984	549.6	962.47	1451.42	1364.5	1525.99	1699.51	768.018	829.521	953.755	787.393
M305T169_2			0.119848	1.33188	0.215905		305.248	168.909						593.296	747.987	715.752	1051.84	339.622	299.249	713.961	1161.99	414.448	972.218	751.29	977.618	706.039	691.132	691.262
M152T58			1.87933	1.13577	0.216704		152.01	57.741						196184	222722	197708	200740	177812	114336	186863	246062	244639	201242	193269	188066	211713	208014	208015
M472T157			0.144019	1.29781	0.217137		471.939	157.254						989.757	663.1	781.732	505.542	456.533	975.7	699.546	1362.76	608.7	762.049	1356.38	885.063	929.01	1077.4	1072.49
M949T337			0.0939624	1.21431	0.217385		948.505	336.873						704.406	505.803	639.658	555.046	251.58	736.964	603.908	480.099	641.153	726.928	811.052	857.562	861.105	906.747	860.183
M297T699			1.13593	1.3839	0.217482		297.046	699.201						5304.17	20873.9	25069.8	15151.8	29965.5	44423.3	41193.3	16755.9	32825.5	32983.7	26231.5	44847.7	46053.3	45574.9	36963.2
M277T161			0.18233	0.728595	0.21762		276.76	161.077						1833.47	1048.38	1770.23	2689.8	632.299	2696.75	1305.84	1537.08	1191.96	1494.02	707.188	1538.71	1875.57	2106.97	2107.2
M510T163			0.160593	1.15916	0.217955		509.876	162.804						2025.83	1926.4	2311.58	2196.99	1068.52	1667.69	2617.54	2085.96	2301.43	2094.31	2242.12	1637.76	2214.06	2127.33	2212.35
M201T110			0.299251	0.293084	0.218478		201.149	110.397						582.469	11460.9	990.157	959.255	3212.23	1937.21	1197.45	634.14	649.535	520.271	2085.64	523.227	1277.43	1196.72	1278.37
M557T436			0.141786	1.1719	0.219323		556.924	435.824						1088.51	1213.96	1217.05	1337.35	1533.43	897.2	1934.63	1468.51	1078.05	1060.3	1467.26	1531.47	1442.34	1340.63	1449.02
M479T416			0.408008	0.511225	0.21933		478.792	415.962						3592.04	1843.64	3218.25	3312.34	1933.08	11878.9	2039.45	2055.39	1381.38	910.798	3204.97	3586.48	2164.72	1552.56	2148.99
M642T56			0.168538	0.654394	0.219826		642.274	56.2765						822.888	995.34	834.135	1078.75	531.303	2446.97	598.617	872.84	954.679	985.465	329.167	649.813	1023.65	1050.37	1050.68
M631T377			0.209352	0.83546	0.220245		630.793	377.309						4612.62	4723.42	3881.81	6404.28	4899.36	3144.57	4238.55	2072.52	3882.03	4011.11	4588.19	4321.5	5958.27	5117.1	5149.38
M106T653			0.806597	0.82756	0.221761		106.004	652.758						130976	180769	117078	93592.4	125418	193048	103101	137521	134885	126881	74119.6	119372	140890	141830	162237
M409T109			0.75506	1.47554	0.223084		409.271	109.177						5333.86	11328.5	5683.16	1596.65	8015.12	18491.8	16688.5	12484.4	19093.6	9925.13	6593.62	9654.19	6926.31	7167.48	7173.95
M321T345			0.221435	1.26087	0.223213		320.891	345.238						1953.72	3746.14	3128.27	4148.03	989.328	3176.13	4285.4	2667.31	2917.29	3653.58	3436.88	4652.84	3540.26	3446.15	4263.08
M356T28			0.294089	0.578896	0.224188		356.198	28.044						1654.41	4411.62	1762.69	1626.9	1209.92	7060.48	2308.27	1558.11	1645	1903.76	1715.81	1130.57	1819.85	1819.32	1851.65
M639T338			0.1921	1.38134	0.224332		638.65	337.996						732.878	1502.82	406.705	1725.57	1235.91	996.398	1904.48	289.191	1764.21	1458.03	1892.94	1808.38	1530.19	1529.05	1399.98
M380T595			0.722939	2.31028	0.224356		379.866	594.738						6059.52	5708.84	4665.53	2381.41	4958	3367.19	6757.88	33087	5740.25	4413.8	6194.7	6508.55	6686	6633.44	6633.62
M218T272			1.74797	0.700939	0.224361		218.006	272.038						103417	138419	97085.1	110628	119674	306394	111393	69538	113773	83362.8	118728	116960	99286.7	85397.2	99401.9
M872T169			0.631772	1.3054	0.224625		871.669	169.057						7480.66	11356.6	8969.15	6368.23	17209.7	3933.06	8399.07	10716.8	14786.9	13689.2	10192.4	14426.9	11924.8	11809.2	11809.6
M201T241			2.26996	1.23801	0.227865		201.025	241.199						229495	128570	306397	266626	291006	166341	161256	315314	342542	286669	237814	375307	368468	360643	360697
M151T643			0.902549	1.19735	0.228205		150.997	642.896						50117.4	14220.1	51189.3	50803.1	53180.2	54062.2	49504.7	58803.4	67867.6	49288.4	53122.5	48976	51031.7	51893.2	51063.2
M323T306			0.173715	0.792573	0.228888		322.966	305.53						3124.43	4239.99	3074.18	1931.11	2301.33	2302.31	839.647	2415.53	3048.93	2266.87	2615.07	2266.56	2498.04	2209.91	2524.67
M157T336			0.551651	1.1781	0.229904		156.99	335.548						13186.5	17087.2	25703.8	16395.7	15833.6	19340.2	22212.2	25080	12964.4	21966.5	20237.3	24240.5	31304	31303.4	31937.9
M875T363			0.0994661	1.20087	0.230088		874.832	363.082						1039.45	450.846	830.134	938.595	642.935	663.109	830.489	914.931	598.225	1045.48	1181.25	911.689	2194.82	2097.12	2094.66
M106T26			0.440432	0.519956	0.230432		105.92	26.452						3497.9	5592.89	3157.68	14441	3174.09	1395.56	2541.46	3795.15	2257	1958.67	3810.37	1890.74	6737.48	6916.04	6771.31
M170T645			1.26917	1.17661	0.230582		170.01	644.888						83831.9	57969.2	76679.8	67514.3	81371.1	87017.5	78166.7	135081	84105.1	76546.5	72770.6	87964.8	75498.6	75471.5	72721.8
M559T337			0.139348	0.739095	0.231524		558.709	336.899						2116.93	2053.83	2443.91	1717.68	1604.96	2086.56	2311.23	2074.53	282.227	631.479	2568.69	1018.62	1882.79	1610.13	1654.06
M731T35			0.235192	1.25845	0.231742		730.588	34.836						1871.3	1971.57	1870.57	1490.13	1970.77	2358.53	1364.54	3731.28	1907	3121.68	1699.85	2689.21	3069.14	3243.42	3069.02
M916T34			0.272138	1.25914	0.231967		915.595	33.551						3258.86	2876.34	2948.92	4628.91	1253.52	5373.76	3300.84	3393.53	5493.09	4032.14	4982.28	4409.41	3667.93	3930.72	3685.77
M297T338			0.37212	1.20663	0.232434		296.876	337.531						5539.78	8964.19	7328.33	9503.83	8166.33	2946.44	10107	8964.69	8483.8	7384.75	6518.73	9761.26	11096.2	11295.1	11093
M359T272			1.10075	1.24028	0.232773		359.014	271.829						41917.1	42193.6	49055.3	59588.5	72775.6	43116.1	48600.6	95359.3	40252.5	76980.1	67692.8	53921.8	65095.3	56970.7	71977.6
M877T40			0.342174	1.16142	0.233186		876.601	39.753						5231.81	5984.77	5099.04	5548.88	7033.32	3609.48	5234.46	8327.76	7183.22	5117.02	5617.11	6274.92	5311.99	5013.17	5282.95
M320T595			0.3874	1.15238	0.23368		319.888	595.426						8967.69	9041.46	7958.79	9046.99	8965.76	4313.81	9858.93	9627.99	10797.8	10379	7743.78	7246.11	8364.9	5775.37	8360.33
M252T164			0.220839	1.32343	0.234698		251.945	163.701						2696.33	1295.04	1748.61	1035.56	1526.25	1173.73	1439.67	3429.59	1321.01	2524.2	1828.83	1996.91	2575.77	2732.52	2576.83
M455T200			0.323671	0.264838	0.234872		455.166	200.113						731.608	756.693	749.141	1180.29	7973.83	873.368	534.306	577.656	366.066	478.772	586.202	705.218	1060.23	1077.46	1078.63
M459T363			0.474623	0.872789	0.235212		458.908	363.168						40536.8	37667.4	35048	35346.6	23452.5	35751.3	26042.5	36355.1	21199.6	32537.5	37127.2	28106	54982.7	54387.1	54983.4
M303T597			0.367049	0.644901	0.236503		302.884	597.464						4792.96	5437.04	12001.1	3407.88	3360.38	4596.41	3006.19	5918.27	4840.89	5179.54	2480.61	240.445	4001.73	3699.9	3760.88
M849T76			1.3382	0.467764	0.236815		848.58	75.527						30053	26578.9	22297.9	10102.3	89904.9	161363	23812.6	31645.3	34968.5	28135.5	15429.6	25188.3	23233.6	23896.4	23241.7
M377T27			0.149876	1.40415	0.237969		377.069	26.633						241.969	543.902	353.036	499.975	1125.96	471.495	726.466	1137.82	245.693	910.761	776.487	747.063	2416.97	2265.14	2417.24
M789T41			0.880224	1.30006	0.237981		788.556	40.9875						40748.8	50143.8	27794.5	40567.3	29602.9	3132.97	42118.2	33394.8	27899.9	45907.2	50401.5	49878.3	36584.3	36714	30950.7
M117T595			0.35184	1.24366	0.239183		116.961	594.976						3883.46	5132.43	6285.97	3026.44	5802.53	1313.14	5654.36	5209.75	5475.83	3996.25	5043.85	6263.48	4213.77	5431.51	5386.29
M363T592			0.287758	0.801136	0.239483		362.935	591.975						8615.24	7994.36	6860.28	7430.87	7141.42	7589.93	6425.55	8203.31	8205.49	5391.35	7697.55	634.291	3805.42	2303.87	2329.23
M85T425			0.777403	0.248867	0.23961		85.029	424.825						4022.37	2778.11	4098.18	8586.5	44678	3240.75	2455.52	3065.38	2210.08	2149.13	3965.79	2928.67	5166.06	5116.17	5115.94
M852T366			0.109184	0.816651	0.239906		852.055	365.627						1329.39	1414.08	934.863	1246.94	591.763	1679.86	1192.18	1195.36	861.858	718.923	1052.36	856.672	866.543	889.88	837.025
M427T112			0.209814	0.623841	0.239962		427.319	111.686						1519.48	2514.78	345.192	3155.09	4007.6	772.336	1480.21	1829.32	1669.56	1420.32	507.294	775.572	688.389	491.065	682.066
M275T272_2			0.545308	1.73022	0.240061		274.994	272.412						5578.06	7185.91	9108.8	7943.59	2337.12	5409.14	7582.08	9374.1	2090.43	27229.6	7003.27	11712.1	11095.4	11082.8	9404.51
M266T166			0.228071	0.794024	0.240535		266.002	165.839						5091.39	4232.16	6556.8	5651.09	4651.57	4763.03	2278.17	4647.08	1208.14	5279.77	5068.46	6090.28	5795.76	5907.26	5908.82
M633T363			0.232319	1.6983	0.240848		633.033	362.885						709.943	114.811	282.17	371.586	1960.39	555.883	1625.47	274.76	1298.04	1298.04	469.575	1818.43	3917.53	3033.2	3945.04
M296T30			0.469562	0.46058	0.240927		296.21	29.931						2484.26	12199.4	1647.04	3575.81	591.7	15264.3	5246.65	2603.89	2814.03	1483.2	1777.59	2546.16	3567.96	3398	3561.16
M510T195			0.151054	0.621115	0.241626		510.281	194.658						1221.57	3152.63	559.425	924.071	1680.21	1032.37	1309.67	572.364	322.165	1497.95	339.098	1281.9	825.192	643.882	694.925
M255T585			0.351549	1.44334	0.24244		254.882	585.475						3071.14	8856.46	3360.76	8068.81	1051.99	3146.7	7717.9	1907.25	8864.13	6145.86	8398.68	6738.67	8658.31	8647.95	8184.83
M817T59			0.696148	0.566742	0.242537		816.575	59.431						10862.6	15543.4	11654.5	17587.6	62950.4	33638.1	9321.22	14912.6	29993.2	12015.5	9739.78	10296.5	11138.8	10782.4	10794.7
M548T47			0.698766	1.57568	0.242798		548.239	46.509						11548.7	20979.3	4540.47	8654.93	6283.44	6284.83	14636.6	14767.7	33122.4	12202.4	10616.5	6503.43	1029.4	873.074	1037.9
M69T35			0.476656	0.438353	0.24298		68.956	34.836						3211.71	34028.4	5785.65	3366.02	4673.47	15570.3	6327.66	4526.52	4049.71	3966.07	8075.9	2264.04	7892.64	8474.87	7904.78
M229T405			0.851266	1.24116	0.24344		228.931	404.681						53633.3	32280.4	45006.8	56668.3	27400.4	27284.5	47234.7	45150.4	78356.9	42087.5	41466.1	46405.6	48421.3	49983.1	34671.1
M357T498			0.246804	1.24966	0.244209		356.86	497.825						1258.71	1909.27	1870.04	368.001	2090.97	2453.98	2150.28	1919.45	1481.65	2521.17	2219.92	2142.89	2621.18	2619.57	2569.2
M931T366			0.499254	0.911893	0.244543		930.688	365.581						41661.8	45064.3	40809.6	44786.9	35874.7	30414.3	32110.6	39779.4	35073.5	36564.8	41932.3	32127.6	34701.4	33183.8	34687.2
M554T163			0.124587	1.25693	0.245526		553.883	163.384						486.193	790.08	623.249	741.384	162.784	677.26	766.855	1086.42	633.363	607.848	689.851	590.986	743.208	737.185	788.168
M213T159			0.250579	0.755708	0.245578		212.839	158.671						5247.31	4281.6	4651	6133.06	2721.61	3140.47	3779.71	2346.16	2953.16	5086.32	4959.77	655.583	5079.14	5434.52	5434.27
M136T32			1.01387	1.22188	0.245633		135.945	31.786						63057.4	70268	49086.1	39671.3	21089.6	35642.6	40519.9	53465.3	67455.9	63138.6	59972.8	56124.6	68482.7	80070.6	78338.1
M195T245			0.351286	1.30272	0.24577		194.905	245.332						4897.03	6934.57	5673.02	4916.79	5987.43	3985.94	6063.15	4819.74	5445.18	4984.74	12854.9	8033.55	5766.07	5830.89	5774.47
M417T164			0.120627	1.29308	0.246175		417.085	164.491						1030.95	519.056	490.919	1170.97	559.399	1177.95	734.832	943.744	657.286	1438.81	1455.25	1169.83	1517.6	1515.54	1460.93
M445T36			0.594979	0.658774	0.247733		445.352	36.441						12772.6	13673.6	10195.4	8403.55	8875.09	32659.1	8956.12	16215.9	9946.76	6997	6518.28	8402.22	8784.21	8786.48	9323.69
M276T163			0.252403	0.839492	0.247914		275.936	162.673						7681.22	5299.73	7653.81	7553.09	3740.36	5358.95	5517.58	5989.61	4104.63	3620.98	5640.38	6429.1	9064.7	8164.18	9052.08
M588T610			0.204428	1.13958	0.248657		587.853	610.386						2250.95	2549.65	1927.34	2941.67	2846.52	3093.49	3318.08	3792.21	2706.56	2825.33	2106.23	3039.96	2644.12	2176.23	2644.28
M487T363			0.118231	0.788921	0.248727		486.971	362.939						1451.89	940.683	1080.37	1353.24	515.973	1165.34	725.705	1056.05	345.55	896.241	1269.63	840.732	2712.85	2714.58	2642.64
M904T137			0.278796	1.16335	0.248962		903.563	136.985						2871.21	2587.01	3930.97	2401.3	4831.64	2721.98	3127.6	3604.08	3845.91	4506.54	3798.2	3621.57	3821.39	3692.69	3693.77
M817T42			0.823176	0.683144	0.249672		816.574	41.79						21394.7	49779.1	31727.2	28445.9	86570.5	21867.6	23023.3	32728	31128.8	27714.8	25643.8	23569	26188.4	26058.7	25532.5
M781T141_1			0.704665	1.374	0.250288		780.51	141.063						5003.83	15007.3	10504.6	10378.9	21724.8	5149.05	11013.8	14638.2	23644.2	18425.2	7872.05	17520.5	8874.18	8364.29	8364.77
M630T138			0.30045	1.16954	0.250884		630.375	138.492						3402.22	3689.11	3561.55	3472.12	5366.24	2156.03	3187.21	4993.22	4426.37	4837.74	3800.4	4072.35	3537.07	3536.42	3615.42
M974T170			1.21098	1.33859	0.251125		973.736	169.956						19500.2	41643.3	31590.6	18624	63628	11285.8	29847.8	40864.9	47702.5	51013.6	32482.5	47431.1	17935.5	17872.5	17986.7
M459T26			0.307052	0.449751	0.251592		459.292	26.332						609.826	542.848	683.526	4949.99	956.726	6272.37	1052.39	1230.51	742.602	1418.09	1035.12	824.672	2296.53	2296.77	2335.21
M162T716			0.850866	0.658538	0.251743		161.994	715.691						23217.8	31388.3	20801.3	73519.1	20056.7	25216.6	23250.8	34494.3	18624.4	20845.3	8079.02	22594.1	35185.5	35949.4	43890.4
M525T337			0.228906	0.759126	0.252431		524.773	336.781						3505.85	1472.79	3457.9	3494.64	3886.2	1730.11	1625.24	2559.18	1842.21	3879.21	1076.66	2338.25	3294.49	3358.6	3293.78
M817T336_1			0.146357	0.778535	0.252513		816.572	335.856						1764.68	1912.1	1748.48	2298.84	1566.64	987.001	1749.67	1839.77	295.111	1938.16	1088.28	1090.6	1457.47	1139.07	1450.56
M760T367			0.193855	0.855073	0.253034		759.762	367.461						7782.39	14861.5	11118.1	13379.5	8697.74	14994	11952.2	8992.69	10587.6	9061.65	11629.1	8344.31	9512.71	9522.11	9754.68
M551T363			0.251443	0.537522	0.254517		551.031	362.855						4396.7	833.238	2287.34	2008.67	299.76	1662.56	1077.62	996.875	39.8081	412.287	3112.83	535.78	12276.5	12276.4	12307.1
M990T366			0.221654	1.15049	0.254766		989.726	366.187						3860.26	3352.64	3153.62	2208.2	3561.79	1996.01	4064.95	3048.19	3214.1	3248.66	4238.32	3047.08	2466.21	3449	3461.25
M485T598			0.205307	0.772108	0.255922		484.834	598.167						6883.3	7679.63	5113.88	4347.83	6364.83	6273.76	1983.17	3186.08	2073.64	7073.72	7177.66	6813.68	5852.83	6037.03	5841.35
M239T336			0.32591	1.24752	0.256657		238.859	336.149						4763.58	4702.48	6444.39	5594.9	2657.34	7533.94	7751.51	7578.27	2609.06	6973.36	8327.91	6301.92	9018.34	9548.71	9073.66
M693T160			0.132918	1.27269	0.25742		692.827	160.282						921.19	1337.5	1483.06	1582.62	343.157	781.423	2018.56	1151.78	1438.74	1160.67	1425.91	1011.88	1450.71	1494.07	1448.76
M587T603			0.208413	1.32067	0.257825		586.831	602.736						805.697	1893.5	1754.03	557.583	1311.85	1811.12	1011.26	1869.25	2118.98	1151.46	1703.55	2887.56	1689.02	1692.39	1747.64
M454T201			0.653527	0.255355	0.257874		454.163	200.552						3034.93	3187.63	2971.7	2986.15	37579.3	5292.66	2352.89	2758.27	2187.86	2741.18	2222.35	1795.32	4467.27	4570.94	4613.95
M721T363			0.161316	1.71522	0.258454		720.949	362.87						1047.84	256.437	676.218	766.886	29.1362	608.587	341.194	446.427	1633.75	1633.75	1638.18	112.905	4781.86	4777.65	4896.46
M161T683			0.996838	1.23362	0.258698		161.009	682.88						44385.6	46979.9	44332.5	51606.3	53733.3	36308.8	54485.8	53886.3	53457.8	98196.6	38393.4	43721.3	41745.4	42599.8	42605.7
M253T335			0.198308	1.22504	0.259014		252.892	335.163						3174.28	1602.15	4171.54	2818.39	1420.52	3211.03	3852.1	3216.75	2198	3102.34	4209.45	3509.48	4496.5	4748.72	4720.62
M281T365			0.251022	0.820815	0.259097		280.962	364.569						8719.53	6834.93	7152.75	7709.2	6525.39	5764.77	6749.22	7069.01	5703.22	8193.49	1262.07	6077.16	9262.65	9052.91	9258.73
M825T41			0.702614	1.19022	0.259291		824.535	40.953						19675.2	20823	17945.5	22701.4	29651.4	11375.3	16214.5	30817.3	27415	26972.7	21604.5	22387.3	23003	20965.7	23015.1
M531T139			0.389574	1.37826	0.260323		531.33	138.602						2146.31	5659.97	3084.38	2164.66	6102.52	637.762	3530.93	4646	6154.81	4400.72	2566.3	5984.67	3012.69	3013.25	3113.83
M77T584			6.0791	1.40282	0.260646		76.9699	584.425						1.41868e+06	1.62274e+06	1.87221e+06	539900	35225.7	1.05474e+06	681815	1.42724e+06	1.37801e+06	2.4422e+06	1.4686e+06	1.78146e+06	1.99814e+06	1.76492e+06	1.77497e+06
M846T138_2			0.368511	1.11944	0.260704		845.867	137.872						9635.81	10649.5	6191.34	10629.9	11616.7	7142.57	10151.1	11210.4	10579	10997.4	9131.55	10469.2	8726.9	8845.63	8728.04
M583T377			0.176244	0.77707	0.261067		582.814	376.837						3125.41	4143.29	4560.58	3152.73	3020.44	3208.29	3196.94	3211.86	4284.94	122.849	2014.82	3650.83	2881.66	2881.97	2910.83
M625T593			0.265244	1.25604	0.261201		624.781	593.127						1594.15	3507.37	3300.89	3942.86	3460.41	420.686	3153.32	3592.51	3723.5	3636.81	3446.99	2827.77	3253.29	3204.69	3201.74
M493T382			0.257359	1.16142	0.26228		492.88	382.115						4440.83	4671.19	4185.01	2983.81	2227.18	4118.24	5721.43	4360.44	4801.97	4186.68	3830.93	3377.18	3827.32	3858.2	3539.35
M639T363			0.269238	0.648143	0.262517		638.946	362.811						5590.67	1828.22	3045.68	3475.41	570.043	2776.5	1639.72	1973.77	840.079	920.416	4232.99	1597.15	12867.4	12560.3	12594.7
M745T40_2			0.957563	1.36692	0.263215		745.5	40.229						21159.6	42540.2	21516.1	26717	28885.8	13221.9	29148.7	33953.9	67033.5	33105.4	30114.6	17205.2	13386.3	13379.6	14869.5
M602T597			0.312008	1.39731	0.263386		601.803	596.806						474.582	3734.46	3684.78	5033.25	1203.32	5379.73	3965.48	6128.91	1610.05	6113.88	3816.13	5627.23	4282.54	4651.29	4655.45
M615T382			0.0617192	0.85059	0.263397		614.863	381.955						580.451	990.959	691.218	1098.04	881.581	652.691	935.246	582.524	763.96	717.696	627.252	536.911	781.758	782.647	794.9
M216T273			0.267687	1.43215	0.264042		216.318	273.26						1375.81	869.485	3549.54	3372.98	2394.54	2863.72	1275.79	3073.13	3074.76	6917.49	3321.6	2997.5	3372.78	3424.42	3649.16
M295T39			0.365244	0.864211	0.264069		295.227	38.741						33488.1	45675.3	28478.1	51576.6	28172.7	38357.3	38303.6	25650	36506.3	30958	33989.4	29686.6	19630.6	13014.6	19893.9
M678T34			0.659593	1.36869	0.264272		677.535	33.662						8913.76	8801.12	8894.03	8825.69	24195.8	4667.98	10761.1	23094.2	15927.9	14178.3	11473	12570.3	8643.6	8522.62	8644.74
M515T416			0.155055	1.24697	0.264329		514.793	416.175						455.077	551.733	1692.12	1587.28	1416.25	1588.19	1646.67	1513.48	1633.39	1584.68	981.038	1731.94	1528.86	1528.81	1517.44
M621T335			0.163458	1.30455	0.264803		620.659	335.262						376.248	1171.01	1569.25	1604.12	226.265	1643.83	925.934	1570.83	1492.55	1392.82	1629.89	1585.88	1437.86	1438.74	1244.5
M515T335_1			0.214308	1.34986	0.264963		514.711	334.932						1392.12	654.103	2104.44	567.712	935.54	2404.19	2197.71	2220.98	1587.89	1134.61	2563.78	1172.35	2224.21	2105.28	2152.16
M658T139			0.257478	1.15682	0.265497		658.405	139.223						3092.45	3556.69	2047.49	1910.86	3780.92	2136.76	2828.36	3419.92	3434.12	3533.64	2683.83	3216.76	2789.86	2752.4	2747.98
M533T363			0.517715	0.653516	0.26591		532.981	362.899						19444.2	7155.03	12911.5	11940.1	2490.87	11637.5	6452.85	10094.1	1366.21	3678.03	16442.2	4823.64	44777.6	44777.9	45138.9
M247T246			0.20667	0.801145	0.266208		246.929	246.488						5155.31	4280.83	6331.05	4751.65	3725.55	3529.14	5348.63	3706.4	3551.91	1979.21	5737.09	1927.4	4570.74	4561.16	4239.74
M462T165			0.0825253	0.833998	0.266424		461.986	164.952						1197.98	526.44	718.89	790.067	1088.39	636.779	788.399	808.094	605.658	524.907	661.729	746.629	615.126	631.208	631.672
M819T39			0.450999	1.33974	0.266476		818.532	38.9855						5838.51	10844.5	4018.66	6007.1	8548.2	490.796	6296.94	5762.56	11172.6	6388.58	9952.76	8319.31	5956.71	5969.23	5537.02
M428T71			0.15651	1.24407	0.266915		428.314	70.824						648.279	1292.56	667.046	885.435	1154.33	920.51	939.174	1756.57	1337.65	917.931	650.921	1324.96	417.156	640.153	637.204
M291T589			0.143725	0.813181	0.267998		290.964	589.237						4259.33	2883.96	1386.97	3915.46	3998.42	4349.52	1906.47	2628.56	2257.74	3050.02	3129.08	3937.14	3023.26	3021.52	2656.41
M928T372			0.0951118	0.85553	0.268416		927.696	372.48						1520.61	1735.55	1443.68	1931.78	1073.67	1857.47	1452.22	1208.82	1970.17	966.772	1501.83	1081.42	1579	1491.6	1581.13
M93T630			1.22145	1.11654	0.268686		93.009	629.747						87039.7	108102	100666	99172.2	100265	109002	110324	149276	79922.3	122672	99191.9	113276	102863	103324	102863
M879T335			0.0931314	0.777031	0.26984		878.572	335.342						879.537	1058.92	1000.17	1103.67	776.061	666.87	1109.28	480.418	902.431	1033.75	68.0727	668.238	950.411	933.852	950.511
M125T133			3.32147	1.14124	0.270278		124.999	132.958						782419	814983	352635	817249	933237	696875	813552	708899	822370	840745	960424	872475	1.09847e+06	1.10961e+06	1.0931e+06
M674T367			0.212667	0.91904	0.270443		673.794	366.589						12492.4	9945.64	12188.1	13765.3	9921.11	12467.2	11149.5	11714.1	10237.7	11676.8	11761.2	8509.98	11051.1	11049.2	11395.2
M79T382			0.257543	0.773448	0.270702		78.9587	381.941						5249.58	1630.71	5356.42	7023.89	8915.18	5304.02	6175.03	3179.73	3315.37	4358.78	4907.53	3958.44	4288.33	4308.69	4513.31
M575T335_2			0.112268	0.828191	0.270849		574.734	335.001						1993.42	2321.34	2254.05	2515.08	1864.05	2342.42	2337.13	2055.38	2541.35	823.943	918.682	2330.48	1837.45	1699.07	1668.1
M681T436			0.112165	1.19313	0.271159		681.046	435.595						517.577	524.046	603.491	534.112	893.311	439.361	529.221	559.311	667.948	610.312	972.916	850.449	692.991	692.816	809.28
M376T200			0.325572	0.189109	0.271305		376.186	199.889						511.132	494.841	524.716	787.855	8920.6	712.343	332.177	446.607	235.207	372.63	529.74	343.776	779.334	737.807	779.305
M437T598			0.250109	0.810604	0.271649		436.852	597.948						9939.32	9292.01	9605.43	5308.96	9010.02	8484.33	3833.56	10370	3206.12	9682.82	8198.13	6569.08	7330.86	7364.23	6660.51
M397T416			0.198783	0.428284	0.271655		396.788	415.95						590.626	644.085	289.192	355.498	347.535	2917.05	558.989	316.976	252.275	574.794	312.887	187.164	614.028	595.303	614.058
M892T137_1			0.133223	0.876303	0.271729		891.583	137.498						2586.68	2772.43	3364.7	2906.01	3254.86	2190.85	3297.34	1835.91	2638.96	2180.87	1953.77	3056.49	2960.02	3001.09	3001.22
M441T593			0.221545	0.737718	0.271974		440.826	593.24						5499.78	3200.99	5469.83	3058.76	3665.75	3816.28	3594.47	164.562	883.896	4456.24	4468.3	4662.58	4392.07	4291.61	4292.7
M467T607			0.273841	0.79379	0.272098		466.865	607.197						8235.18	4392.9	7346.32	7667.26	6987.66	7094.39	7470.83	7404.47	8394.49	1815.96	5225.66	2808.46	4731.69	4587.76	5163.62
M998T158			0.14904	1.15323	0.272298		998.407	158.028						1467.33	1483.35	1271.55	1511.04	1486.84	789.991	1544.98	1905.92	1158.52	1908.06	1526.93	1193.07	1011.33	1011.73	991.106
M122T712			1.03013	0.727544	0.272511		121.999	712.424						48700.1	77752.2	178827	60890.1	72752.9	63648.5	63714	73339.3	55107.6	56342.1	56686.6	60453.1	59698.6	60320.3	60329.4
M343T416			0.226515	0.682193	0.272627		342.874	415.706						1356.43	2499.68	2241.53	2810.93	2836.03	6449.41	2790.35	2097.39	1647.97	2936.71	240.8	2698.6	2485.45	2333.33	2485.17
M707T365			0.183326	0.880613	0.272881		706.78	365.412						13937.5	12416.9	9379.83	14760.7	9460.44	14523	12694	8921.64	11686.7	9316.27	13458.6	9509.37	10608.9	10406.7	10609.1
M437T364			0.201318	1.17111	0.272981		436.925	363.784						2032.23	2224.49	3452	3282.82	2934.73	1569.1	2823.26	3509.96	2122.98	3251.12	3612.4	2827.03	3867.33	3867.5	3510.81
M329T363			1.25987	0.7517	0.273003		328.983	362.981						135879	71144.8	108110	113543	37827.5	112531	72296.9	103891	24243.9	54518.3	123495	56815.7	255120	253791	255123
M1015T366			0.189402	0.865514	0.273718		1014.67	366.389						9067.52	11303.3	9012.99	9139.02	8438.28	9764.98	10284.8	11291.7	7552.73	4283.7	8633.38	7050.92	9380.63	9185.37	9380.77
M253T499			0.394078	0.585017	0.274845		252.924	499.231						3577.04	3633.85	2868.44	3524.2	2229.24	12832.1	3075.86	4653.5	1745.95	3367.91	3119.29	806.927	10026.2	10586	10593.2
M451T363			0.725487	0.708193	0.275265		450.978	362.885						37480.7	18363	28496.6	30348.5	7563.61	31292.6	16670.6	28329.2	4823.84	11493.4	35630	11792.5	85365	84498.7	85354.7
M229T353			0.280404	0.633462	0.277209		228.969	352.861						3095.81	3048.06	3358.25	3196.89	3558.35	228.151	3029.28	211.326	121.966	166.181	3099.01	3815.18	785.397	1573.64	850.531
M441T97			0.782749	1.50736	0.277636		441.182	97.09						4605.5	7684.92	6299.6	4868.97	31291.7	8516.66	9700.57	20337.2	11838.9	22816.5	15176.6	15497.1	8039.97	8038.34	7145.03
M409T343			0.168573	1.23062	0.277903		408.852	343.067						974.646	1528.94	1148.69	1290.65	1400.22	378.692	1469.47	1979.13	1575.22	1133.73	1073.7	1040.78	621.724	816.405	808.757
M379T162			0.128872	1.1775	0.278352		378.911	162.335						470.835	1473.7	1269.55	1309.68	936.607	907.041	1446.9	1112.96	983.029	1362.04	1321.43	1271.25	1335.84	1388.24	1335.2
M257T363			0.167435	0.864588	0.278536		256.996	363.161						9335.9	5593.78	8559.31	6673.57	7641.77	8828.33	7620.73	5166.64	5836.54	6407.81	5480.81	9805.51	9792.55	9783.47	7964.98
M176T40			0.594854	0.82547	0.279068		176.01	40.323						95083.4	100827	98093.8	75253.5	97314.8	118730	95253.9	87170.6	69747.1	18801.2	96557.9	115619	109877	107219	107256
M588T180			0.215882	1.33176	0.281554		588.437	179.826						811.1	1738.56	539.086	498.094	2218.59	929.92	715.261	1707.24	1733.04	1622.93	1495.82	1695.58	742.718	844.908	845.713
M361T415_1			0.165053	0.578806	0.282151		360.82	415.065						541.242	878.512	311.967	536.402	619.589	2390.73	769.405	451.751	112.021	716.627	431.385	574.006	410.438	382.164	387.83
M499T605			0.270066	1.27035	0.282196		498.828	604.849						544.077	2948.21	3370.2	1921	3312.13	1580.15	3129.75	1691.66	2426.92	3281	3250.58	3593.16	3189	3190.86	3280.58
M365T353			0.122819	1.26466	0.282289		364.974	353.272						686.51	553.614	544.791	493.754	820.162	468.053	1315.17	507.712	441.497	817.222	664.152	765.147	1660.08	1369.58	1658.85
M137T493			0.85971	0.633958	0.282595		136.964	492.704						33051.8	33268.7	37349	31500.1	37515.8	1224.11	33988.6	35148.8	35823.5	3833.69	624.051	832.67	37209.6	37213.2	38685.5
M128T36			0.883601	1.32351	0.28264		128.01	35.5315						22031.4	20176	20510.7	22201.6	16854.3	21001.2	19763.3	52657.4	29870.6	23799.1	25844.7	10559.6	21637.5	21607.5	20322.3
M805T139_1			0.350196	1.21158	0.282663		804.516	138.762						4636.62	7730.12	3927.15	6060.87	7419.16	3273.03	7741	6257.38	7959.1	7448.65	7214.03	3418.92	3944.64	4038.88	2836.48
M424T599			0.24987	1.17461	0.282818		423.868	599.332						5253.15	2705.66	4649.26	3253.91	4475.55	3299.41	5462.25	5229.54	4512.85	5332.65	2501.59	4725.28	2672.55	3367.86	3367.14
M345T363			1.01042	0.739029	0.28356		345.015	362.981						81731	41893.3	62913.6	72488	19172.6	62453	40163.2	59507.8	13189.8	29809.1	76340.4	32741.1	181734	181733	182869
M282T38			0.373101	0.833338	0.283578		282.366	38.171						18439.8	18648.1	12552.5	18737.1	20834.6	34113.2	14853.3	18066.8	17879	19453.9	17053.3	15465.3	16978.9	17699.3	17693.4
M591T363			0.100738	0.610972	0.28359		591.023	362.885						868.996	102.017	305.633	502.333	1065.7	572.827	170.24	376.907	850.208	65.3945	587.905	37.3463	2735.43	2813.72	2773.61
M585T602			0.236236	0.836391	0.283696		584.837	602.048						6216.13	10386.8	11143.9	10718.1	6746.87	10200.8	7636.78	10656.6	8070.22	6123.79	3979.17	9880.12	6227.3	3811.92	6207.99
M403T337			0.23656	0.796945	0.283913		402.837	337.208						8117.83	4153.74	5374.41	3809.02	3694.87	3518.03	3534.08	2743.64	5387.53	2968.99	5065.25	3147.25	5191.09	5943.71	5922.56
M841T367			0.280244	0.913822	0.28439		840.755	366.654						24571.3	34359	32405.6	35957.9	29901.3	32108.6	23105.5	29399.1	31919.6	27584	35172.8	25808.9	33098.8	33073.2	31851.1
M493T337			0.11048	0.708423	0.284761		492.741	336.596						1389.72	1701.83	390.347	1011.33	707.258	986.957	1288.93	370.58	452.063	911.517	195.185	1165.05	822.887	609.792	621.669
M437T335			0.270893	1.40779	0.284763		436.765	335.406						1326.79	1492.21	312.419	2911.84	2581.37	3625.79	4375.86	3070.18	820.483	1743.72	3508.96	3726.76	3562.85	3476.4	3418.01
M323T364			0.209031	0.753182	0.284982		323.02	364.061						3010.59	6621.06	4029.95	2754.93	4986.37	1631.67	2209.1	2275.44	4345.81	1677.44	3798.96	3042.47	5402.06	5833.82	6226
M137T107			0.699257	1.32829	0.285044		136.937	106.645						578.916	18501	13322.9	8784.66	20926.6	9478.22	18260.1	9102.67	18693.9	14129.2	20805.6	14103.7	15162.4	15111.7	13905.1
M557T363			0.34226	0.761219	0.2861		556.943	362.878						11428	5190.56	7394.84	9299.25	3389.61	8750.1	5588.4	7882.62	2655.68	3949.58	9801.54	4721.39	24608.3	25040	24608.6
M283T163			0.129398	0.841756	0.286692		282.954	162.931						2201.06	3757.87	3092.79	3498.16	1831.05	3649.31	2584.69	3089.14	1638.07	2764.14	3233.09	1867.93	2275.87	2431.68	2910.99
M585T34			0.447947	1.28765	0.287467		585.328	34.5						3425.64	5231.42	4626.54	3373.45	1992.24	8871.43	6222.42	7988.24	7485.6	4262.82	5325.86	4152.03	4262.27	4266.6	4365.11
M513T336			0.10983	0.819389	0.287759		512.74	335.969						1310.1	1479.57	2200.02	1521.34	1122.58	2015.44	938.692	1849.43	589.531	1708.97	1499.33	1320.37	2353.18	2225.34	2355.03
M91T107			0.588256	0.542962	0.288074		91.0393	106.859						6603.58	4232.52	7070.25	8580.03	25726.6	1918	8082.25	2032.26	3417.05	1475.95	7003.64	7379.92	6228.12	6329.22	5190.02
M733T35			0.778938	1.41543	0.288147		732.605	35.391						8122.34	9030.49	15117.7	13407.5	31268.5	1054.23	10379.6	19276.3	23620.7	23594.1	11767.9	21766.1	11912.3	11911.8	11498.5
M475T363			0.471629	0.803098	0.289426		474.939	362.899						27243.9	15271.8	21257.6	22253.4	10191.5	21909.5	15876.6	20400.3	6622.95	13732.9	24007.6	14227.8	46727.9	46731	45754.1
M93T161			0.565061	0.907512	0.289585		92.9277	160.975						89580.9	72857	82777.6	87343.9	63442.9	68575.4	61731.3	62931.1	57914.4	72444.7	87615.3	78973.2	97061.1	95733.8	95732.4
M319T479			0.106616	0.866753	0.289629		318.858	478.856						3889.58	6371.59	6639.15	6233.63	7167.97	8501.51	5410.56	7371.54	5474.35	6183.9	3923.67	5268.98	6079.91	6441.51	6090.27
M615T416			0.210915	0.430346	0.290072		614.739	416.425						414.655	717.976	392.372	446.083	381.309	3316.39	568.924	252.556	249.573	299.242	624.714	444.531	389.6	345.061	389.585
M77T107			1.62034	0.868737	0.290306		76.9696	107.247						289957	289916	313850	294980	303798	140106	261394	160856	277039	216640	267896	234482	292262	300377	300378
M830T41			0.223804	0.794326	0.290794		829.557	40.642						5156.43	10586.7	6632.86	3788.52	7753.28	3456.04	4783.91	3665.2	6154.84	4946.15	5345.33	4791.54	4229.78	4797.69	4784.34
M859T140_1			0.42502	1.23201	0.290941		858.544	140.086						7245.7	7853.84	6002.19	4819.03	9132.04	2298.89	5810.76	5402.07	10201.4	8189.9	6641.38	9772.26	6525.05	6526.07	6409.36
M211T32			0.404722	1.36089	0.290978		211.037	31.9425						6617.89	4772.3	7151.32	6404.39	5944.88	2594.68	6372.13	15183.7	2911.57	5881.56	7488.23	7732.75	7408.38	7406.44	7690.95
M346T163			0.32132	0.784106	0.291055		345.939	162.823						7940.87	4192.43	9143.53	5971.62	2359.41	5291.79	4585.7	6654.74	3019.18	3746.26	4953.58	4405.57	6978.76	5723.96	6968.55
M1013T366			0.200553	0.910652	0.291171		1012.69	365.668						19058.1	18518.1	15413.2	16362.7	12226.2	18170.8	18573.8	16040.8	14749.1	13394.5	15110.1	12968.5	15380.7	15924.7	15925.3
M958T365			0.0894566	0.783635	0.291847		958.023	364.802						952.186	690.505	547.257	951.298	664.42	1295.66	890.628	787.111	556.295	471.83	1054.13	237.583	640.474	673.363	640.029
M369T363			0.918072	0.759722	0.292375		368.976	362.981						76481.9	38458.5	55099	65683.2	21277.8	59411.9	41603	56844.3	15261.6	29446.7	68183.7	29045.9	140753	139669	140753
M452T145			0.714379	0.310507	0.29244		452.148	144.532						5060.01	6970.69	1613.35	5554.15	45375	2415.52	6046.62	2284.84	5040.93	2335.16	3425.08	1667.83	1793.47	2242.73	2239.2
M381T416			0.286544	0.562624	0.293126		380.822	416.333						2029.26	1206.29	1858.11	1126.38	1739.09	7637.81	1380.3	1940.19	1225.54	1185.37	1453.41	1590.4	1944.98	1944.36	2059.14
M901T146			0.177925	0.778381	0.293142		900.586	145.597						4554.67	6690.89	2727.41	4412.57	5826.81	3197.89	4097.77	4681.62	4004.28	5291.22	2469.1	791.62	3933.87	3969.23	3969.49
M425T596			0.156822	1.1778	0.293268		424.862	595.802						2342.34	2710.39	1317.95	2536.45	1377.12	1621.25	2644.81	2739.63	1588.38	2294.57	2769.59	1985.36	1545.96	1896.82	1970.8
M760T54			1.02109	1.48988	0.293501		760.491	53.6755						20771	66860.5	12178.9	15210.2	21264.2	8947.55	47461	23729.9	61406.4	30268.8	25737.9	27774.8	6016.41	5537	5663.25
M517T363			0.507227	0.732729	0.294334		516.95	362.855						22581.7	8120.25	15254	18018.1	6500.49	17062.7	10615.8	16003.4	2541.42	7575.21	19201.2	8204.06	45289.8	44723.8	45290.8
M757T35			0.732993	1.41051	0.294414		756.647	35.256						6917.58	12712.4	11142.9	8443.35	28955.2	6350.46	9375.12	29282.8	19127.3	20494.2	9601.08	17233.5	9194.91	9210.86	9794.34
M961T170			0.304785	1.40464	0.294794		960.726	170.268						841.961	2389.86	1931.56	839.438	4240.42	534.244	1688.43	2306.86	3721.64	3078.88	1688.61	2654.02	472.099	471.673	498.707
M287T363			1.0218	0.811649	0.295516		286.973	363.166						129071	75529.6	107031	109334	54025.3	106223	78500.8	103707	36650.1	63519.2	121020	68344.6	196867	198300	197671
M496T194			0.364877	0.600796	0.295886		496.3	194.417						1718.09	2731.22	1884.72	6175.22	4948.98	13473	1554.24	1954.88	4176.05	3848.06	3444.13	3606	1834.75	2462.05	2445.13
M315T605			0.424282	1.25293	0.296123		314.904	604.591						5015.88	3836.59	9126.71	4087.77	8631.03	8941.51	9444.65	9107.45	9942.19	11185.7	4092.04	5893.39	5990.85	6941.84	6122.98
M236T49			0.309928	0.738279	0.296144		236.14	49.05						7444.17	5601.23	9205.3	6811.94	8372.77	4874.79	1513.15	1609.17	3715.95	5429.51	11097.3	7871.65	7908.03	8289.73	8288.09
M441T161			0.17107	0.886956	0.296588		440.871	161.464						7133.21	5936.15	5918.56	6753.14	4520.79	4221.43	6362.71	4160.89	4272.38	4982.73	5758.52	5047.9	6428.15	6427.97	6679.88
M607T599			0.236258	1.19654	0.296894		606.811	599.351						3710.46	2803.11	3155.93	1639.27	3634.69	1938.83	3273.74	3881.79	4200.5	1712.25	3723.26	3408.85	2968.14	2413.96	2950.56
M497T599			0.11611	0.866629	0.297164		496.825	599.104						5961.9	5942.65	3105.71	5002.65	5447.97	5152.4	2952.25	3903.41	4180.91	4238.61	6123.88	5131.3	5649.82	5232.11	5282.79
M441T29			1.04683	0.513678	0.298288		441.251	29.471						13263.7	17829.7	14274.2	20163.9	11094.5	87240.8	15904.6	11161.2	16101.6	12260.6	11699.9	17046.8	19098.8	19209.2	19207.9
M667T598			0.220306	0.818701	0.299557		666.789	598.458						4594.8	4807.4	4658.62	4171.73	4363.89	1708.06	4510.22	2232.92	2797.93	4686.93	1978.41	3691.7	2788.64	2790.49	2049.82
M152T698			1.44416	1.76709	0.300105		152.01	698.453						37757.4	47682.7	36679.1	34735.2	29801.8	39504.1	27933.1	50443.9	197490	43416.8	38588.4	41774	41304	38625.3	38612
M265T18			1.12322	1.19648	0.300314		264.967	18.234						58863.4	91040.1	49645.4	32824	51130	55200.7	44837.9	61547.9	67625.8	86323.8	60130.4	84785.3	43611.5	41015.3	40911.5
M169T656			0.610193	1.10262	0.300626		169.015	656.106						31725.7	36339.9	24055.8	32388.8	31360.7	34140.1	29522	28579.3	42203.7	32823.5	42141.1	34239.8	26411.9	26132	22732.3
M363T363_1			0.100115	0.87713	0.300628		362.963	363.07						2265.79	1434.6	1795.91	1863.51	1308.7	1570.52	1550.08	1723.33	929.303	1336.93	1787.23	1654.09	1904.7	1923.92	2186.81
M347T486			0.216815	1.21646	0.300889		346.845	485.765						538.869	2832.64	2064.83	2294.96	2248.14	2056.9	2903.88	1585.54	3234.59	2004.57	2423.81	2489.33	939.288	722.671	936.654
M745T363			0.140902	0.736799	0.301421		744.91	363.062						1892.47	623.348	1139.79	1201.6	601.203	669.259	794.87	891.91	426.414	590.595	1330.2	480.869	4101	4402.62	4409.89
M498T122			0.288773	0.430969	0.301852		498.167	122.306						730.683	5535.54	434.728	908.043	721.142	6238.17	4121.96	146.288	231.697	312.923	1181.09	284.528	989.665	1026.86	986.364
M739T333			0.0659025	0.802965	0.301897		738.6	332.793						481.125	845.55	944.885	1031.8	673.62	928.376	1073.43	898.149	299.466	575.778	376.763	715.245	907.953	905.534	770.913
M801T136			0.271042	0.79959	0.302179		800.552	136.166						5746.16	6885.91	4698.09	6404.2	6338.7	1250.66	5319.58	3073.89	4553.47	2914.48	5432.75	3751.94	5324.24	5663.35	5666.44
M421T593			0.374848	1.16932	0.302203		420.852	593.218						19066.6	11282.6	14069.2	16515.5	7150.27	8218.55	15126.9	13842.2	14142.5	13656.9	16890.9	15562.6	13684.6	13411.8	13418.2
M433T338			0.0955218	0.826346	0.30247		432.813	337.764						1565.02	2179.83	2355.79	2531.34	2006.83	2384.14	1986.11	2364.9	581.772	1179.91	2663.61	1985.17	1674.85	1716.03	1997
M866T367			0.140382	0.911439	0.302656		865.727	366.862						7178.26	7791.7	5516.47	7675.31	5748.61	8812.64	6148.77	7046.7	6813.07	6324.33	7137.97	5468.58	7565.88	7584.57	8113.3
M435T363			0.715893	0.779626	0.302978		434.947	362.981						52512.7	25896.2	37531.9	40544.8	16877.4	41671.6	26108.7	40816.1	11432.4	21670.3	44798.1	22821	91001.1	90782.4	90990.4
M305T363			1.0662	0.750137	0.302983		305.022	362.981						100997	49635.7	80299.9	82252.5	26147.5	80609.5	52958.9	75559.5	15397.2	36548.8	94779.6	39770.2	230713	230713	234172
M799T148			0.223527	1.27028	0.303056		799.483	147.783						2381.12	1751.12	1772.8	1800.44	2872.99	1094.79	1568.7	2686.03	4323.45	1576.72	2184.83	2488.54	2092.91	2167.24	2095.71
M801T31			0.576081	1.32465	0.303098		800.537	31.462						9501.68	23358.2	13219.5	6440.76	8655.89	2327.09	12159.9	11210.9	11894.6	17406.6	13854.6	17592.6	11237.3	10477.1	11234.3
M270T104			0.366122	0.392216	0.304106		270.207	104.26						1070.85	1707.77	869.359	786.755	1929.98	10795.4	700.166	825.997	1290.32	967.617	1308.62	1637.76	844.199	867.91	845.196
M614T37			0.368886	0.727507	0.304591		613.54	37.453						7072.52	8422.93	6031.78	7649.89	4274.33	16722	2649.33	9887.31	3070.02	7826.23	6649.67	6418.99	8514.8	8170.6	8240.36
M194T51			0.331339	0.772631	0.304693		194.082	50.582						6201.91	3514.66	7156.05	5966.75	8111.39	1922.24	5147.78	1927.57	2665.84	5466.67	4339.41	5851.44	5659.08	5658.9	5529.1
M359T500			0.267447	0.755754	0.304989		358.861	500.147						9247.32	7345.96	1745.22	7815.79	6519.63	10863	3258.91	8367.76	6006.86	8311.07	2290.13	4668.46	9769.17	9875.56	9867.09
M785T134			0.608818	1.83061	0.305919		785.472	133.523						3922.77	15766.4	9330.9	7889.57	3694.95	2045.95	19146.7	3108.92	33996.2	3409.14	15254.7	3160.84	3459.95	3599.06	3606.1
M208T59			0.759087	0.876109	0.306411		207.999	59.466						224186	330354	224612	231213	222094	363282	228385	190944	295512	214953	264162	204085	246262	246009	253654
M219T22			1.96866	0.738471	0.306451		219.175	21.766						199928	176888	225900	276484	213587	46484.1	205699	50820.5	43439.4	112779	206385	222197	261191	274322	260986
M307T284			0.355844	0.186132	0.306494		307.112	284.074						822.526	219.703	1135.47	434.864	11101.2	292.04	470.841	308.622	123.775	269.906	944.054	489.73	930.101	947.225	947.041
M441T335			0.206181	1.2407	0.306504		440.801	335.464						2997.65	1767.43	4790.15	4229.73	1761.81	3038.79	4630.82	2544.99	3997.37	4696.48	4911.18	2278.27	3061.76	3043.82	2539.96
M367T163_1			0.174069	1.28369	0.307877		367.053	162.765						2223.54	722.513	3071.5	1833.39	1264.85	755.026	2365.54	1656.24	1514.84	2697.57	1731.69	2705.21	3378.44	3467.9	3604.69
M697T334			0.104448	0.826437	0.308236		696.622	334.136						1047.47	829.989	1152.76	969.909	319.241	903.312	605.58	917.404	680.796	733.559	453.886	924.996	1182.74	1182.01	1229.34
M243T160			0.233273	0.631437	0.308814		243.062	160.282						2445.14	2001	2241.74	2045.55	9913.04	6650.36	2579.04	4488.19	947.074	3219.83	1591.42	3147.81	4772.46	4779.31	4222.27
M97T31			1.15843	0.554007	0.308928		96.9596	31.381						18088.8	27250.8	21692.2	20548.3	31735.7	124044	20636.8	18311.8	27010.8	19794.3	24845.5	24223.8	26294.7	28478.2	26254.4
M448T164			0.075962	0.878108	0.309204		447.948	163.913						958.854	746.781	1007.61	1015.41	691.189	776.463	813.41	1023.45	473.207	604.452	840.87	807.529	1080.49	1098.27	932.642
M1120T365			0.161542	1.15861	0.310528		1119.64	365.187						2877.79	2163.72	1968.29	2365.27	976.007	2503.96	2433.8	2563.8	2256.05	2043.07	3283.56	2313.69	2311.06	2383.28	2311.84
M739T144			2.06602	1.28674	0.310946		738.507	143.924						74123.9	119575	90328.6	74894	219873	40614.8	115402	112364	173806	147983	105391	142076	96407.8	93753.5	93780.9
M100T109			1.14649	0.826776	0.311008		99.9252	109.242						125424	107413	107347	100601	173512	75626.5	110459	41905.6	130095	73773.1	104450	109729	100002	99875.3	91651.1
M138T626			1.12077	1.21516	0.311246		137.983	626.493						75489.3	41903.3	98615	15011	73010.8	68952.1	72086.6	75908.4	69944.3	68805.2	73082.6	93403.8	53168.5	53056.7	23909.9
M119T59_1			0.426189	0.778551	0.312364		118.926	59.201						11646.5	13534.7	14317.4	11487.9	11566.1	2628.18	10868.3	2764.93	10768.6	5413.76	9032.47	11898.5	14737	14410.6	14409.8
M718T141			0.714435	1.22059	0.313591		718.481	140.641						13000.9	15955.4	19239	13723.9	28291.7	5937.72	17001.7	17073.4	24016.3	20984.7	15903.5	22378.7	13468.6	13468.6	13266.9
M217T416			0.705305	0.140828	0.313897		216.908	415.997						858.775	1719.69	1421.53	1108.28	1516.38	35077.6	726.594	1781.1	361.348	1529.01	850.354	624.426	1129.02	1319.41	1142.91
M896T172			0.217765	0.747215	0.314262		895.688	171.713						3298.29	3175.89	2042.91	1842.36	5137.76	762.085	1686.45	1976.3	2473.95	2655.62	1420.29	1936.58	1162.12	1563.72	1560.38
M205T363			0.989215	0.868763	0.314352		204.97	363.351						185387	135157	161235	171930	105238	157458	134654	165778	79405.6	114449	180170	121682	251167	252528	252473
M90T614			2.22161	0.361029	0.314557		90.0094	614.48						25539	33807	690337	10737.4	25222.5	416451	164794	11743	167953	29937.8	29926	29637.6	25365.1	34559.7	34585.9
M533T381			0.109855	0.876563	0.314589		532.861	381.29						1380.37	1278.48	1579.56	1369.61	1860.64	896.112	1007.4	1340.46	1170.98	1418.43	1493.96	901.024	1374.29	1274.86	1283.8
M122T692			0.993242	0.815638	0.314967		121.999	691.679						97497.8	53327.5	51383	95331.7	57202.6	42966.6	44163.5	61630.9	82176.3	45371.4	44629.4	46415.6	45468.2	45474	46538.3
M695T336			0.105288	1.23631	0.315497		694.639	336.113						936.631	965.329	941.14	982.269	303.549	1018.51	1249.38	843.103	567.605	793.194	1559.96	1350.57	1476.13	1348.33	1477.41
M195T591			1.12062	0.368989	0.315963		194.939	591.288						17482.7	12080.2	152797	9157.97	18771.3	21292.2	21566.7	14814.6	1806.46	14361.5	16228.6	16673	14877.3	14274.7	15226.6
M865T41			0.906565	1.18938	0.316269		864.575	40.953						28081.5	29385.6	26035	26315.5	51583.7	16003.5	31567.3	31877.6	45869.7	36207.7	32859.2	32620.4	29816.6	30392.6	30388.7
M219T592			0.617358	1.54147	0.316282		218.975	591.918						2508.49	3412.14	2380.13	17789.2	13928.2	19471.5	19101.3	22606.2	2404.43	19938.2	23665.2	3986.05	9212.69	15592.2	15885.4
M316T609			0.226437	1.23215	0.317252		315.885	609.12						1410.39	2731.44	2821.5	3044.96	3078.65	455.518	3587.51	2811.89	2873.49	3006.58	1847.81	2559.08	2838.22	2755.66	2841.11
M575T334			0.162297	1.32896	0.317299		574.687	334.363						2062.11	379.848	541.263	806.335	1254.85	1992.53	916.901	866.875	1782.15	1749.93	2026.41	2009.55	2128.64	2111.58	2094.2
M371T416			0.333702	0.656377	0.317375		370.861	415.995						1343.1	9627.42	8085.48	9455.45	6828.18	7764.65	2250.01	7768.46	13322.5	1816.87	2215.11	919.734	5638.26	3350.18	5619.94
M545T416			0.184027	0.453034	0.317505		544.735	416.474						354.53	607.746	230.325	249.984	512.526	2836.08	365.738	488.317	155.435	291.116	384.576	485.389	346.896	278.626	347.849
M275T33			1.31386	0.380242	0.317621		275.168	33.302						11584.5	17049.5	6938.27	17753.8	14991.1	127523	24816.1	9796.74	10915.2	10130	13055.6	5753.07	14997.1	15086.9	15538.1
M373T362			0.096094	0.805135	0.317933		373.008	362.162						1194.11	362.36	1139.46	910.413	624.382	1127.51	741.079	969.643	388.628	561.883	970.651	682.217	1440.6	1676.08	1678.16
M664T25			1.40713	0.0941671	0.318217		664.065	24.912						1160.17	1886.97	267.143	10974.4	3578.76	134697	1394.24	723.996	998.885	5150.76	1307.57	4791.15	2653.75	2599.08	2599.15
M834T141			0.272814	0.847287	0.318339		833.582	141.1						6994.74	9172.94	8126.16	7598.66	9535.27	3999.02	6254.74	7407.78	8178.04	7192.68	6477.64	2978.65	6793.56	6792.65	6451.9
M697T146			0.207704	0.80647	0.318699		697.48	145.745						4050.77	4668.89	2637.05	4447.12	7172.87	2529.21	3021.63	2945.17	5125.01	3416.9	3522.69	2538.34	3618.82	3542	3543.01
M303T143			0.271759	1.43648	0.318707		303.232	142.582						1514.72	1193.82	1283.85	1163.01	3991.71	335.965	1297.86	1528.04	4101.82	2162.78	1863.63	2668.07	1530.43	1567.75	1475.27
M163T87			0.267653	0.806336	0.319068		163.017	86.8725						7102.8	23379.3	20968.8	14266.6	15696.2	16721.1	7789.22	12643.3	20172.7	11420.1	17488.5	9615.89	20213.8	12883.1	20204.5
M421T364_1			0.109356	0.820264	0.319071		420.932	363.781						2130.48	1445.36	1002.75	1663.74	1287.01	2023.96	1470.96	1925.72	734.988	1162.51	1786.27	755.784	3430.14	3063.78	3435.09
M375T599			0.221677	0.799718	0.319158		374.853	599.427						4687.94	5547.59	6492.53	3787.98	3983.94	1944.06	3646.71	1750.75	4392.05	4160.14	5112.81	2085.3	3322.34	3804.88	3332.98
M624T175			0.0736825	0.829377	0.319493		624.384	175.198						886.599	1290.64	602.277	1008.55	943.937	1560.11	1171.48	1031.62	912.571	962.982	501.242	638.631	883.558	888.778	998.96
M134T362			2.48356	1.21116	0.320015		134.047	362.264						485860	4338.68	555947	515116	577944	495901	522139	508107	530569	540001	518782	571939	534586	540657	540671
M854T41			1.21794	0.709799	0.32116		853.577	41.176						42926.2	60026.5	72231.4	66932.3	105393	208446	72683.5	53756.7	99434.4	60316.3	47084	61341.4	56100.6	56125.2	55216.8
M639T336			0.190507	1.19614	0.321186		638.669	335.659						1954.07	1011.69	1991.68	880.746	1698.65	2176.96	2186.84	2216.2	2311.06	1941.38	2029.33	934.288	1992.28	917.036	1986.51
M666T25			6.00309	0.0776732	0.321406		666.058	24.867						19868.8	23867.8	6091.25	164285	54065.5	2.46176e+06	20772.2	7868.04	12023.2	85380.1	18676.7	67322.9	33374.3	33903.1	33230.2
M254T39			0.537837	0.828076	0.321463		254.425	38.631						31027.5	35246.4	35354.1	35805.6	43945.7	73038.6	36771.1	28363.8	47602.7	34679.2	34935	28325.7	33961.4	32876.6	32826.1
M323T603			0.186094	0.76483	0.321631		322.949	602.521						4826.45	2564.78	4548.3	4611.07	5818.75	7353.72	189.695	3774.77	4619.21	6562.88	2452.31	5134.24	3823.98	3662.71	4342.72
M1113T373			0.174016	1.1956	0.321838		1112.64	373.301						2367.32	2188.72	2103.48	2104.49	1359.92	1510.55	2454.93	1856.41	3860.45	1734.34	2038.27	1965.83	2140.35	2014.68	2139.86
M377T336			0.33165	1.22529	0.322022		376.799	336.066						3896.3	5252.3	8416.27	7097.43	5690.48	1466.5	6087.59	6636.86	6318.21	7722.97	4152.62	8069.64	7378.61	7462.53	7568.16
M141T363_1			0.300256	0.856892	0.322128		140.574	363.245						15970.9	11438	12683.5	13219	7546.84	11917.2	10798.4	13051.5	5549.46	9373.19	14017	9571.19	24859.6	25058.2	24710.2
M420T40			0.520397	0.761307	0.322565		420.287	39.671						19486.8	20238.4	15143.1	21393	9832.46	33320.9	13430.1	19293.7	24947.4	19952.1	2476.63	10811.3	19071.5	17501.8	19067.4
M337T27			1.35076	0.599191	0.322614		337.205	27.212						24260	50945	29583.8	47948.2	27394.2	165265	35415.5	29664.3	40600.6	28502.6	28988.7	43786.3	45484.7	45490.5	46525.2
M1184T366			0.0944811	0.868545	0.32278		1183.62	366.249						2309.3	2162.92	1239.84	2562.6	1326.91	2453.86	1762.28	1734.91	1659.45	1755.64	2132.22	1426.18	1407.89	649.708	1433.52
M293T584			0.440089	0.89567	0.323735		292.891	584.433						117373	186482	124793	163753	132750	150407	168208	105261	101800	141496	136182	131263	137487	126721	127005
M590T139			0.277958	1.14664	0.323811		590.342	138.695						3438.72	4508.33	3270.29	3194.62	4730.73	2224.37	3906.08	3239.19	5523.42	4088.68	3423.03	4319.85	3308.18	3366.98	3309.52
M255T5			1.26562	0.834932	0.323879		255.232	4.503						273112	281065	260845	257780	262737	489141	268491	350733	116655	263643	269223	254740	266441	266541	265764
M840T140_2			0.236335	0.890329	0.323942		839.592	139.755						13024.4	18159	13598.7	14712.1	18895.4	11160.6	16069.7	15456.1	14816.3	11391.8	10962.7	11032.6	11794.3	11776.4	12306.2
M263T363			0.875429	0.784204	0.324071		263.012	362.981						79832.5	43542.6	64724.4	68810.1	27727.2	67854.5	44689.6	66084	15669.6	34541.1	78851.8	36589	155254	154020	155054
M90T42			1.82564	0.793086	0.324121		90.0094	42.29						378672	211182	239693	259972	183224	390669	202828	294652	198902	338064	245881	38901	237647	252497	252696
M493T363			0.590562	0.704821	0.324148		492.989	362.899						26912.7	10942.8	18876.4	20621.9	3298.08	19072.8	10738.6	18130.1	2101.83	6097.18	24182.4	9038.03	67992.6	67992.8	67752.7
M704T372			0.0652951	0.875416	0.325755		703.777	372.368						1589.02	2318.47	1450.65	1508.99	1491.27	1413.77	1573.83	1159.12	1906.9	1655.54	1217.5	1041.82	1317.36	1113.75	1323.04
M395T356			0.206352	0.908704	0.325968		394.85	355.627						7367.67	7626.11	6787.11	8582.58	6357.18	9038.26	6370.61	8945.23	8137.05	6356.98	5869.77	5901.66	3858.99	3841.29	3772.63
M119T652			1.25865	1.22019	0.325975		119.007	652.098						48286.4	89206.1	84235.9	76972	89275.8	10402.9	83269.5	97372.9	90833.4	54518.2	79787.5	80318.5	78199.2	78160.7	71170
M451T163			0.201659	0.817202	0.326108		450.907	162.704						3689.37	2521.49	4214.98	3394.96	976.039	2000.19	2513.67	2068.69	2391.11	2105.26	2448.53	2199.32	3055.17	3054.69	2984.94
M659T30			0.590745	0.47847	0.326265		659.343	30.1795						2933.35	5641.01	2605.28	4813.31	4053.69	27859.4	5890.33	4539.29	2990.86	2378.54	3614.65	3507.92	4707.68	4704.21	4496.4
M111T163			0.150787	1.18712	0.327029		110.898	162.667						1588.89	1043.46	2746.99	2001.76	1397.38	1868.45	1441.47	2144.49	1464.77	2483.2	2525.05	2580.18	2326.08	2529.9	2353.45
M217T270			8.40719	1.25422	0.328299		217.003	270.389						2.13432e+06	1.91348e+06	1.23533e+06	863561	2.98503e+06	3.20182e+06	3.39343e+06	1.51505e+06	2.80049e+06	3.47536e+06	2.60583e+06	1.67885e+06	2.30391e+06	2.45255e+06	2.45323e+06
M649T606			0.191924	0.797424	0.328793		648.816	606.096						3535.5	1616.68	6504.74	4175.56	4585.32	3372.17	3128.69	2373.92	1697.94	3912.19	4610.53	3247.42	4038.57	3981.71	4039.66
M198T591			0.478149	0.74692	0.3295		197.957	590.862						10774.4	21440.4	19346.3	18547.9	7662.37	20063.4	7096.7	21846.7	5924.15	9755.82	22986.4	5465.07	21635.1	21588.9	20236.1
M171T83			1.31641	0.612817	0.329571		171.102	83.118						26225.3	45815.8	53671.9	45539.8	33559.7	182059	39756.5	28715.9	21440.5	51069.7	45830.6	50268.3	34111.9	42482.6	42460.7
M553T336			0.0444804	0.870282	0.329736		552.677	336.233						495.104	918.306	923.225	992.678	686.083	1018.62	706.322	797.863	836.139	619.255	489.145	932.292	1104.07	1107.11	1153.09
M654T139			0.194855	1.1344	0.329967		654.406	138.842						2635.57	2917.69	1952.2	2168.29	2083.01	1883.07	1857.53	3421.35	2375.1	2658.37	3101.77	2058.92	2325.56	1970.49	2326.73
M125T702			2.12465	1.235	0.330369		124.999	702.411						158267	162580	127004	36159.7	258773	187716	200750	274231	155089	155909	153909	209278	188352	188210	209360
M211T588			0.311342	1.25762	0.330852		210.931	587.736						6596.37	5293.54	3993.32	2932.46	3905.21	3862.12	5960.89	6720.01	6641.45	8253.09	1321.07	4534.95	6007.85	5976.22	6403.79
M340T381			0.0824357	0.810681	0.330854		340.075	381.31						644.02	637.425	840.948	818.188	1382.62	597.775	481.402	1016.48	442.231	685.969	845.802	517.46	1015.66	1016.04	1051.83
M951T171			0.506239	1.36849	0.332128		950.736	170.745						3917.72	7188.64	16433.6	11477.1	11081	2392.05	4968.13	14979.4	9597.58	14662.5	20302.7	7321.84	24377.2	23763.9	24385
M393T363			0.546308	0.853672	0.332167		392.937	363.176						52775	38651.7	46265.9	46376.8	26560.2	47214.8	35052.5	46319.5	18624.8	32469.5	53212.1	34436	76384.7	75630.5	75630.6
M455T362			0.0682319	1.42439	0.332424		455.01	361.692						177.501	38.9195	151.313	241.243	248.039	128.343	193.517	102.6	32.0523	332.031	333.105	410.229	777.876	855.706	780.686
M875T336			0.105346	0.844503	0.333032		874.541	335.53						977.458	989.023	964.019	1282	729.203	911.757	374.954	1222.24	962.262	835.845	525.26	1022.71	1180.75	1194.06	1231.4
M846T40			0.205748	1.24842	0.333175		845.87	40.3695						1766.75	1423.56	2527.41	3551.45	914.449	2375.98	1584.45	2992.7	3441.61	3434.4	2583.67	1642.81	2645.78	2478.99	2643.38
M77T645			2.3464	1.22921	0.33332		76.9698	644.802						298058	313872	280364	309116	313718	238531	305150	342377	340324	656356	175937	335469	480436	675417	498049
M127T29			0.784774	0.389503	0.333407		126.904	28.85						4787.75	3166.54	5323.73	4135.24	9477.23	52224.6	5009.9	3440	2976.76	6377.37	3624.24	9387.3	6793.22	6506.11	6663.55
M345T375			0.171002	1.27311	0.333983		344.876	374.757						2460.87	237.575	2218.36	2561.97	541.668	2474.12	2534.44	2176.38	2940.7	1791.19	2112.88	1805.09	1627.98	1628.37	1684.64
M459T592			0.115314	0.878948	0.334532		458.837	591.567						5830.54	8287.12	6120.92	6724.27	4280.24	6060.76	6743.41	3863.84	6182.79	3864.98	5898.53	6234.58	6684.72	6900.94	6922.89
M744T39			0.440332	1.34243	0.334716		744.126	39.465						3510.06	6735.37	4381.94	2789.94	9064.03	337.036	3913.89	4252.26	7791.24	9086.79	4903.2	6054.41	3932.95	3935.04	4033.23
M315T30			0.352899	1.12273	0.334795		315.136	29.8465						6444.87	6413.26	8244.33	7719.23	10014.2	6611.51	8562.39	10674.6	10413.5	7588.13	6227.74	7558.71	8488.54	8687.88	8698.87
M111T425_1			0.829676	1.46027	0.334992		110.985	424.615						30682.2	29388.1	33081.9	764.921	378.622	31370.8	43109.1	30897.9	321.736	48789.4	24691.2	35697.5	19890.1	19794.4	7235.74
M248T122			1.34596	0.533304	0.335855		248.08	121.967						23061.5	222453	22051.7	80092	48428.3	138470	173511	14588.6	12414.2	19374	48448.8	16745.1	45389.3	41206.5	45391.6
M473T38			0.747495	1.69403	0.336283		473.218	38.16						4341.95	4042.31	4622.84	6775.5	4796.16	22431.4	5012.46	35409.7	9566.07	8873.07	11152.1	9623.45	8094.13	7813.61	7817.35
M593T418			0.245307	0.564724	0.336776		592.752	417.592						1465.71	1985.85	661.17	720.359	989.741	5966.13	524.214	1370.25	1113.42	1456.24	1627.89	565.48	1400.05	1352.44	1400.45
M121T611			1.90574	1.55824	0.337015		121.004	610.579						180744	12012.8	227217	24106.7	102150	91140.1	253607	92709.8	292890	254099	6171.86	93697	171438	149784	159217
M261T416			0.303752	0.798072	0.337072		260.874	416.126						6062.23	9395.76	6325.54	6232.27	6492.35	16171.6	5788.08	8533.69	6036.18	5718.16	6801.27	7568.76	5250.83	5259.95	5410.68
M552T167			0.684141	1.21801	0.337321		552.272	166.597						19930	34243.2	11064.4	16768.6	24823.2	12183	25940.4	21679.1	35433.7	20718.3	19782.6	21404.9	6521.92	5764.5	6580.34
M645T436			0.0590708	0.863808	0.337622		644.937	436.128						588.742	1103.15	1240.61	1112.69	1205.27	1048.46	838.927	838.944	489.128	930.511	1168.52	1175.04	1137.75	1137.74	1162.7
M281T602			0.606139	0.79848	0.337824		280.903	601.676						74457.7	76204.8	55470.3	45861.2	44009.5	71571.8	1367.42	44253.6	43660.1	72440.2	65833.9	65946.1	69163	71152.2	70533
M101T61			1.3909	0.858477	0.338006		100.96	60.7285						557463	370683	337762	356160	644955	376551	342280	342707	414673	313299	528178	328312	217462	133261	256722
M541T363			0.306382	0.876375	0.338296		540.911	363.24						17309.6	12882.1	13710.6	14746.5	8558.8	15122	11482.1	14431.7	9912.57	9760.22	16693.7	9871.37	31898.2	31898.4	31776.8
M411T363			0.955687	0.736657	0.338313		410.986	362.981						79910.4	33998.9	54410.4	66225.2	15140.1	57260	34354.4	55020.6	8978.72	24202.9	73871.9	29684.5	181154	181013	180120
M265T161			0.407425	0.829154	0.338332		264.781	161.304						15603.8	11255.5	16993	16746.7	5228.53	19606.8	12478.9	15903.2	9182.48	8381.13	13906.5	10986.1	15282.7	15274.3	14441.8
M529T161			0.10005	1.15571	0.338694		528.884	161.373						1492.38	1156.93	698.18	1504.53	726.782	1340.6	1466.37	944.629	1484.84	1243.37	1625.8	1231.81	1490.18	1494.35	1490.18
M403T415			0.26644	0.570303	0.338773		402.805	415.433						1373.43	2000.58	805.732	1089.3	901.528	6472.81	1460.77	1352.27	556.839	1430.96	1102.87	1306.85	1138.61	1136.76	1267.74
M631T336			0.0594014	0.850728	0.339771		630.648	335.971						553.055	1159.82	1122.93	1158.41	916.698	1097.1	746.912	1219.42	615.415	1068.85	499.568	961.015	928.522	694.773	944.914
M321T28			0.859148	0.60086	0.339922		321.209	27.512						10939.4	14967.2	16165.3	18400.5	12326	71081.4	13862.6	11905.7	18815	11733.1	13500.8	16634.4	19040.8	20118.3	20118.3
M301T650			0.976024	1.21563	0.340085		300.984	650.468						38559.4	44026.7	32481.7	21967.4	36874.9	38896.6	35181	77030.9	43456.5	35775.8	31021.5	36229	34621.4	37666.3	37641.5
M464T601			0.19818	0.768577	0.340398		463.852	600.794						9441.22	6801.24	4040.28	2881.06	8209.77	8688.72	10303.8	4810.01	2848.96	3219.53	4551.89	5056.71	7164.29	7163.14	6955.9
M222T363			0.0917951	0.694391	0.340538		222.315	363.317						718.462	262.794	433.964	361.841	65.9642	383.455	264.259	482.518	74.0902	34.7756	401.023	289.382	1188.94	1044.11	1044.85
M421T27			4.40777	0.0454741	0.340895		421.226	27.01						11838.5	14929.8	6148.53	13095.5	8112.35	1.3733e+06	8595.95	13839.4	8806.33	11526.2	7405.05	14737.7	11984.8	11548.8	11967.6
M458T587			0.122993	0.832826	0.34091		457.834	587.41						3942.7	3380.29	3030.49	2872.07	2221.66	2531.93	3345.5	2170.3	1187.51	3603.78	3290.62	1375.76	2678.44	2974.98	2996.57
M146T699			0.790109	1.13173	0.341083		145.999	698.942						43683.7	59632.5	41623	41061.4	34196.2	46684	70069.2	54265.9	54114	40827.4	41620.1	41139.6	56731.8	56758.5	61364
M483T161			0.102877	1.14236	0.342246		482.883	161.478						1198.73	640.498	1359.25	1099.54	615.713	1106.86	1272.95	1205.23	1063.72	919.652	1386.49	1029.61	1356.85	1323.75	1323.79
M427T363			0.501445	0.720837	0.342292		427.018	362.981						19139.6	7570.7	14037.5	15972.8	2843.7	15135	6591.89	14090.4	2546.99	4992.61	18430.8	7193.38	51054.9	50433.4	50429.2
M484T608			0.307523	0.802055	0.34265		483.88	608.109						8841.51	9539.97	6254.2	13942.7	4093.11	4816.29	6978.41	5682.72	5556.77	8465.14	5147.97	6256.85	8531.47	6362.37	5926.61
M763T142			1.9722	1.24626	0.3428		762.507	141.573						93945.8	180764	85138.5	91265.1	208557	46369.1	159186	116181	208847	135828	121903	137968	82312.5	81419.9	79935.6
M146T661			1.42932	1.29305	0.342897		145.999	661.416						93887.4	117286	159720	96513.7	97396.9	98910.2	56870.8	123572	126631	106282	165312	279544	111616	111546	121145
M433T336			0.0658786	1.36613	0.343124		432.735	335.734						298.259	210.394	440.086	449.294	23.5196	356.733	544.356	299.318	79.5929	299.313	623.387	583.401	813.887	808.275	876.515
M115T336			0.322056	1.23755	0.343203		114.979	335.897						5974.59	5694.22	9016.84	3765.2	1362.44	5472.19	5301.73	7994.83	4434.34	5353.38	8687.06	6946.06	10130.5	10648.4	10649.8
M737T139			0.77781	1.33683	0.343214		737.468	139.299						15324.1	22990.3	13311.4	6839.35	31065.9	5305.97	22047.7	18778.4	32193.5	25700.7	6065.1	21995.7	12585.6	8227.74	12514.8
M790T39_2			0.442738	1.39756	0.343491		789.562	39.46						5112.02	7890.77	11573.9	7053.56	5681.48	1001.26	5447.56	5043.7	10777.8	18368.5	5049.91	8857.15	6084.56	5458.07	5506.2
M303T340			0.364033	1.32545	0.343813		302.89	339.592						6346.47	5884.47	1766.27	4837.88	1604.6	7960.02	9015.75	9827.79	2672.48	6765.56	4080.89	5280.04	6288.2	7798.39	7820.5
M221T34			5.05112	0.0498271	0.344073		221.151	34.5						13973.9	11307.2	13912.7	15856.3	13040.3	1.81896e+06	13448.6	8895.12	9736.56	20510.7	12546.7	28888.5	20198	22539.2	20169.1
M381T604			0.804529	0.919237	0.344649		380.905	604.017						129710	140674	141123	120683	115764	142356	76752.6	145905	130928	117108	126939	128850	103825	103725	82099.8
M696T139			0.231875	0.742875	0.344853		696.418	138.713						3322.86	5091.91	3204.03	2918.47	7724.46	1120.14	2446.34	4316.24	3921.83	1715.76	2690.48	2279.17	3000.57	2913.66	3000.83
M692T26			5.01153	0.03826	0.345196		692.121	26.298						6281.99	4253.18	1302.59	26678.9	6463.51	1.78429e+06	3342.69	1856.12	1964.98	25253.5	2814.77	34756	7804.75	7807.09	8171.32
M256T382			0.296018	0.789331	0.345324		256.095	381.941						4294.21	6063.21	5150.64	9957.39	14164.5	5629.11	7380.47	6137.4	5418.87	6360.64	4262.53	6164.47	7272.99	7807.69	7813.41
M694T26			1.82003	0.0437767	0.345475		694.126	26.101						800.324	682.701	158.297	5158.39	196.04	235039	342.603	293.329	243.459	3837.04	450.403	5428.64	1272.6	1192.13	1194.97
M916T136			0.182044	0.873137	0.345651		915.57	136.253						5357.49	4171.11	4380.72	3878.21	6450.32	3615.2	2477.41	3494.49	5056.03	5101.6	4161.5	4028.48	3746.87	3765.23	3705.71
M489T119			0.136852	1.26208	0.345811		489.137	119.273						656.857	880.578	715.283	536.863	133.161	1040.26	388.501	860.706	1284.11	690.62	910.547	867.134	326.409	343.102	343.099
M159T337			0.770287	0.649824	0.345923		158.969	336.818						22320.4	4663.89	24641.2	45098.9	23168.9	4362.24	19066.4	4769.46	1303.1	9895.79	19325	26384.4	12950.7	21832.2	21793.7
M296T162			0.131937	0.806984	0.346654		295.976	162.109						2573.8	2571.88	994.646	1182.38	3187.33	1976.92	2378.95	1072.44	1246.26	1468.75	1867.83	2042.55	1986.9	2344.82	1969.16
M97T416			3.35269	0.234679	0.347238		96.9596	415.831						33933.1	34670.8	52202.4	32953.4	44369.2	860912	42308	47662.2	27686.3	36571	51004.6	43302.5	41981.3	43063	43074.5
M265T59			0.901648	1.11139	0.347838		264.967	59.4455						41741.1	45886.8	42465.9	41018.6	47613.4	61628.5	43283.1	68312	52005	41429.6	59655.4	46897.7	70000.9	67615.6	69988.5
M273T291			0.193269	1.20911	0.348021		272.999	291.235						2118.55	2096.14	2301.18	2083.61	2435.92	941.947	1110.26	2996.1	1699.65	2358.24	2771.72	3545.93	2961.95	2961.32	2745.45
M210T156			0.400617	0.744487	0.348087		209.948	155.866						6016.6	28984	35095.8	32256.4	34337.4	37097.3	30922.1	39864.5	2140.76	10302.7	29936.2	16216.2	28729.4	28715.4	21864.2
M269T163			0.172843	0.810849	0.34872		268.958	162.704						2616.33	2895.87	2664.86	2030.15	3086.93	1056.14	1182.6	2814.7	1513.96	1545.7	1379.79	3199.14	1675.42	1866.68	1684.97
M137T676			1.18513	1.14776	0.34896		136.999	675.704						54147.9	57657	75778.9	76775.5	82220.9	109050	74226.5	102984	80344	120043	73364.5	71990.4	81347.9	81519.5	87246.2
M275T382			0.165381	1.27369	0.349009		274.99	381.517						583.273	484.89	636.372	1759.64	2419.33	1422.7	1055.82	1793.64	1500	1726.26	1771.58	1458.55	1285.41	1446.87	1454.91
M291T274			0.158159	0.818631	0.34913		290.97	273.858						3067.9	5546.83	4145.28	4892.39	3015.82	4720.6	2436.09	3967.86	4954.54	675.317	4597.03	4153.23	4225.69	4052.78	4046.14
M939T367			0.129536	0.898696	0.349932		938.703	366.524						5649.18	6159.37	3834	5838.7	3707.04	5456.67	5332.73	5001.62	4829.75	4202.8	4886.3	3287.32	4863.81	5260.84	4861.54
M597T436			0.0964462	0.84956	0.350065		596.913	435.997						868.873	1344.6	1311.91	1006.96	704.775	1310.36	365.358	1220.85	1054.35	1156.11	892.459	873.356	1321.86	1290.57	1321.93
M333T436			0.125198	0.778038	0.350563		333.022	436.038						2037.94	1073.94	3106.45	1823.56	1960.22	2458.64	1996.07	149.362	1009.77	2862.39	1694.6	1982.75	2699.51	2700.01	2621.92
M833T138_2			0.309223	0.825028	0.350972		832.561	138.415						10384.7	16234.9	10871	8357.27	17988.4	6394.95	10084.7	9160.31	6518.65	13526.4	10767.7	7885.04	8329.67	8520.74	8994.42
M401T113			1.12835	0.117205	0.351032		401.085	113.029						1820.61	1157.13	1008.73	1894.62	2416.8	93544.4	1720.24	2945.87	2008.12	1614.82	1186.22	2461.16	1288.96	1251.41	1251.18
M406T162_1			0.291433	0.869799	0.351319		405.904	162.014						10057.7	7964.88	10957.4	9006.83	4458.99	6549.94	5562.01	7428.36	7252.59	5908.91	8748.28	7716.28	8229.38	8221.46	7527.73
M391T436			0.289265	1.09041	0.351359		391.004	435.803						7440.61	6074.54	10104.6	7568.25	9160.8	6912.36	9752.13	8459.59	7513.43	9435.64	8985.75	7387.34	9723.56	10713.1	10705.9
M263T161_2			0.241537	0.803837	0.351947		263.003	160.932						5319.68	8579.33	9959.71	4143.38	13141	7408.01	6857.04	3259.66	7948.19	9910.46	5317.58	5734.29	9746.85	9974.63	9970.02
M227T179			0.46337	1.17374	0.352921		227.201	178.593						15521.1	16156.3	15399.8	16866.1	13357.9	17899.4	21226.6	12993.1	11749.8	29786.4	15058.1	20926.5	15843.4	17369.6	15820.4
M223T363			1.19091	0.790029	0.353164		223.02	362.981						153083	85005.1	122117	129676	46330.5	123906	81097.3	122910	28658.5	66942.5	151854	70050.3	315481	318117	318119
M237T415			0.294896	0.52558	0.353813		236.91	414.702						705.873	691.17	2066.53	2122.77	1216.19	8253.62	1315.59	808.176	941.246	270.085	2209.01	2369.11	1586.66	1519.39	1587.46
M80T416			0.904674	0.248579	0.355534		79.9568	415.827						2500.9	3107.86	3826.84	1216.99	4386.73	64874.9	2626.61	4381.26	2441.1	2454.69	5102.62	2858.69	3501.44	3507.88	2767.25
M471T341			0.0707705	0.800324	0.355579		470.756	340.622						886.93	905.787	334.563	685.143	959.513	551.963	235.473	760.017	820.478	232.571	744.776	667.204	610.062	576.39	579.882
M247T363			1.56198	0.830443	0.355665		246.981	363.166						333125	211678	282267	303167	140656	281247	216206	290745	92575.9	174844	331118	183476	561238	562268	561236
M348T588			0.0891816	0.928165	0.355746		347.937	587.736						1997	1880.18	2021.49	1857.31	1613.37	1698.31	1359.12	1825	1387.74	2079.78	1940.76	1680.22	1498.39	1528.58	1748.76
M761T138			0.892431	1.49692	0.356093		761.47	137.88						1971.11	26113.1	2649.99	4967.23	40480.8	9220.29	19676.1	21450.2	33546.1	6833.92	21071.8	25262.5	20174	20183.1	20855
M60T293			0.725133	1.19511	0.356372		60.0169	292.778						36513.4	34709.2	42294.9	36114.1	36542.2	36261.8	71691.7	60959.3	34869.6	36140.1	23632	38542	40294.9	39705.9	40226.3
M186T214			0.41243	0.208918	0.356428		186.112	213.865						679.153	443.798	410.367	425.426	368.827	12972.9	420.128	753.53	298.571	617.198	379.24	727.889	504.131	506.829	568.973
M621T366			0.234367	0.858659	0.35763		620.812	365.962						13345	11447.1	6162.11	11871.5	7249.78	10279.3	9275.4	10756.4	8559.61	10514.8	4452.62	8265.22	7461.2	7399.02	5559.41
M165T37			1.0329	1.18005	0.358312		164.993	36.864						82803.6	96799.3	28792.1	122458	92415.8	97565.3	119311	95359.5	114606	59532.9	97705.1	128098	93963.7	92426.4	92459.4
M784T35			0.683374	1.41005	0.358758		783.625	35.124						4985.9	8483.28	9780.95	4931.75	24288.2	604.956	7814.01	8701.82	16645.4	15652.2	9483.1	16541.8	7935.68	7866.8	7786.66
M264T27			0.332183	0.429564	0.359009		264.309	27.468						598.323	1384.98	486.175	1842.83	293.8	8644.61	1023.5	872.392	997.442	786.026	980.89	1031.78	1149.71	1236.19	1236.95
M875T335			0.0888856	1.21642	0.359289		874.514	334.618						627.989	388.169	610.244	590.002	72.1199	578.214	713.428	651.46	473.518	531.016	751.93	365.813	871.986	905.63	905.259
M152T107			1.45442	0.797242	0.359371		152.009	106.705						305096	739453	265237	308627	437114	220994	307138	308549	368498	297924	223279	309548	306457	298093	306758
M444T40			0.409371	0.847653	0.359791		444.331	40.1345						16308.4	24769.3	22435.4	23603	29066.7	18453.2	19458.1	5067.69	27120	22600.5	20783	19095.5	13026.3	13395.1	13393.1
M419T598			0.328883	0.81666	0.359934		418.845	597.927						13738.1	15621.9	6779.76	12966.5	14008.9	6336.48	4883.63	6955.36	12402.5	14983.8	8790.83	8702.22	12818.3	12977.3	12745.8
M321T329			0.219974	0.782389	0.361114		320.89	328.848						7101.59	3881.16	4146.22	3188.85	3923.37	2407.57	3540.94	3746.31	4925.69	403.908	2298.14	4369.93	3601.05	3234.27	3616.08
M313T163_2			0.172965	0.747341	0.361311		312.965	163.489						1135.05	3196.4	4895.52	3857.24	4252.81	3703.81	562.904	4458.49	1293.4	3697.64	4689.53	1022.7	2743.64	3850.42	3881.21
M183T305			0.31552	1.19927	0.361582		183.029	304.628						2935.98	3553.43	9757.94	8887.87	8406.69	5240.74	5712.57	9148.24	8135.77	8032.82	6127.93	9353.58	9253.69	9847.46	9250.98
M203T210			1.79065	3.78609	0.362307		203.023	210.408						19152.1	15039.3	25394	20713.7	33814.2	15571.3	3706.59	23544.1	13535.2	26974.2	26848.5	396389	38861.3	38824.2	49221.3
M729T363			0.179589	0.835854	0.362874		728.88	363.291						4004.64	1721.68	2893.42	3036.86	1897.96	3625.99	1825.96	3376.11	1862.5	2357.31	3352.04	1586.5	8499.63	8574.75	8500.53
M343T595			0.235533	0.760883	0.363026		342.873	595.297						5208.07	1987.09	1641.32	5332.49	4559.09	2724.13	1471.27	5478.6	2191.39	2601.71	2836.93	1742.69	4437.67	4728.58	4466.4
M575T335_1			0.133671	0.76407	0.363692		574.673	335.183						830.745	2513.58	2827.88	2979.9	1888.56	2820.53	3014.34	2735.86	2626.74	566.204	842.629	805.155	1851.93	2486.64	2487.27
M497T435			0.110321	0.890429	0.365493		496.967	435.207						1971.47	2364.36	3597.62	2563.43	2659.85	2307.68	2441.4	3110.04	1704.27	2281.94	2239.8	1992.54	2293.58	2151.32	2292.05
M410T163			0.134173	1.11905	0.365742		409.986	162.804						2139.01	1942.79	1709.18	1996.86	1986.26	1677.6	2427.4	2606.41	1274.19	1893.72	2752.93	1860.36	1881.58	2028.66	2089.28
M353T363			0.772477	0.853995	0.365779		352.945	363.072						96487.7	63824.4	78541.2	84314	43368.4	85275.2	66256.2	86570.6	33243.4	55429.5	89230.4	55114.1	147115	146929	146930
M395T335			0.0522871	0.804056	0.365848		394.77	334.875						1076.92	1480.43	667.373	660.414	1093.96	937.626	822.288	679.212	424.682	658.838	1552.39	619.953	737.59	617.614	736.518
M314T26			0.136414	0.757527	0.367525		314.028	25.844						2732.78	6944.54	1704.73	1940.44	2516.51	4530.73	2952.68	3641.41	2754.58	1428.37	2346.86	2306.73	4125.43	4110.01	3499.45
M734T141			0.402326	1.13019	0.36761		733.504	140.906						6719.22	10735.4	9997.24	9071.89	11652.6	4991.23	9313.19	9954.86	12544.6	8193.02	8940.97	11143	8835.23	9132.7	8835.17
M235T164			0.350343	0.857937	0.367618		234.93	163.984						11467.5	9702.05	11308.9	11263	6663.96	4183.15	7193.41	9624.92	6077.3	7258.43	7092.43	9587.09	13062.7	12237.5	13055.4
M260T26			1.47409	0.179229	0.36776		259.956	26.42						3605.08	5278.4	2717.82	4808.68	3743.11	165277	6687.52	9155.87	4050.31	5589.65	3800.48	3950.62	5054.93	5053.87	4711.67
M62T36			6.48403	0.87337	0.368159		61.9885	36.283						4.79242e+06	5.25504e+06	4.51899e+06	4.09235e+06	7.50168e+06	3.70073e+06	5.88001e+06	3.10257e+06	4.17375e+06	3.95711e+06	4.17532e+06	4.79113e+06	6.13333e+06	5.79112e+06	5.79178e+06
M205T43			1.67037	1.29007	0.36953		205	42.633						73079.4	76372.7	75451.1	84945.6	62813.2	127615	77648.8	225654	104114	79862.7	82929.9	75184.7	90706.7	96990.6	90540.6
M560T57			0.107964	0.763884	0.370138		560.299	57.201						488.112	864.516	466.054	1261.12	2168.02	1005.04	833.538	745.913	922.914	921.808	602.741	749.545	1529.61	1398.32	1403.64
M437T415			0.158643	1.20543	0.370263		436.833	414.717						2719.02	2495.9	1172.58	1784.6	1290.38	1974.65	2590.62	2482.25	1095.97	3218.79	1547.75	2851.31	2028.5	1628.69	2023.55
M375T161			0.230981	0.842656	0.370587		374.948	160.932						4538.26	5531.4	3498.16	4482.21	7439.43	2182.13	4669.86	2947.71	3545.73	3727.68	4455.08	3971.59	3164.98	3360.45	3358.73
M739T367			0.367828	1.19179	0.371334		738.757	366.545						9182.19	10175.2	8978.81	12013.8	7083.78	897.488	10044.4	10420.1	8820.77	9175.12	11244.9	7895.48	9040.1	9039.4	9487.23
M686T178			0.167068	0.805026	0.371969		685.526	178.122						2208.69	2691.55	2216.23	2010.88	5062.01	1817.46	1835.59	2079.06	3099.99	2309.51	1195.94	2365.81	1558.82	1558.69	1541.71
M469T363			0.35873	0.712257	0.372849		469.027	362.981						9451.62	4211.58	7042.36	7862.79	1143.94	6957.11	3364.18	7496.55	673.972	2208.39	9847.13	2527.82	28872.1	29205.2	28871.7
M565T593			0.149506	0.814269	0.373016		564.807	593.036						3763.58	4088.38	4085.78	2714.84	1291.18	4400.63	4129.29	2072.65	3933.79	1689.26	3239.97	1500.86	3454.36	2646.54	3475.72
M157T37			0.374174	0.852422	0.373433		157.123	36.581						43753.9	36256.5	46437.3	46984	42387.7	68719	60301	40358.1	14748.1	44693.8	41797.1	40648.6	54071.6	52371.7	54026.6
M742T42_1			1.61082	1.39354	0.373499		742.48	41.6495						90184	188156	47802.4	85565.3	78426.1	42159	108840	86638.1	273782	112275	91061.9	69171.9	21696.2	15768.4	21980.2
M165T305			1.0383	1.1752	0.373546		165.04	304.658						86601.6	82702.9	75410.2	91081	9237.33	92151.7	73135.6	78493.8	95764	101630	83704.8	81051.5	62452.3	27433.6	62605.5
M1037T366			0.206731	0.942227	0.373621		1036.65	365.862						19194.5	15458.4	17912	21693.8	16623.3	18234.6	17368.4	17789.4	16361.8	15899.4	20111.6	15282.1	17513.8	15396.1	17518.2
M745T65			0.612356	1.68156	0.373686		745.482	65.265						4887.88	24063.8	3767.1	5224.16	5711.46	5884.32	7464.21	6823.37	38247.2	7286.84	6471.28	17009.3	1628.2	1498.18	1519.94
M319T382			0.24999	0.584822	0.374574		319.091	381.837						559.284	1541.75	849.208	2173.96	6391.75	772.196	1607.07	956.177	701.079	1433.97	964.158	1523.93	1764.1	1717.1	1726.64
M829T170			0.321639	1.44553	0.375087		828.623	170.123						925.317	3339.68	1411.83	768.123	5879.63	569.064	2005.1	3979.6	4778.23	3924.48	943.181	3007.61	1879.48	1572.33	1577.96
M273T159			0.144015	0.84201	0.375118		272.795	159.479						3786.87	2276.31	3920.09	3213.72	1634.81	2281.25	3187.56	1489.21	2257.43	1660.6	3263.07	2551.48	3087.2	3088.94	3356.22
M920T171			0.349901	1.21794	0.376492		919.689	170.811						3812.18	4498.35	3593.65	2793.1	7649.14	1490.48	3710.72	5221.12	5627.81	6008.35	3686.85	4776.97	3008.11	2949.1	3016.25
M312T163			0.15141	0.891212	0.376762		311.911	163.403						8502.33	7967.09	7635.94	7700.17	5917.21	5780.57	7884.99	5514.56	3893.4	6759.68	8812.96	5905.06	10677.2	10945.8	10944.1
M123T60			1.95509	1.38193	0.377219		122.975	59.891						71275.3	110274	35017.9	42110.8	173244	34933.5	116706	41404.7	87281.3	168894	55760	175116	69655.5	72071	72059.4
M311T435			0.130165	0.863909	0.377235		311.019	434.818						1711.94	1297.17	2324.33	1744.13	1915.06	1030.96	1213.59	1770	812.79	1904.26	1454.52	1504.31	2147.72	2168.14	2108.22
M99T363_2			0.900518	0.902045	0.377595		99.006	363.444						203684	151367	187609	191999	128685	176291	160648	191631	96789.9	153605	191124	143999	289296	290989	291125
M635T71			0.20073	0.624224	0.378276		635.45	70.839						708.582	1742.72	413.805	1211.33	1914.22	4166.14	3056.9	1113.45	164.109	790.606	575.005	640.047	1702.88	1854.12	1770.68
M381T353			0.104798	0.858524	0.378319		380.953	353.303						983.716	834.111	1328.42	1461.42	1124.24	760.721	371.375	842.39	1127.84	955.259	1132.55	1144.67	1318.08	1036.35	1011.1
M66T60			4.57747	1.1889	0.378972		65.9985	59.536						943551	1.01326e+06	917327	1.00639e+06	1.21202e+06	959643	874050	1.5638e+06	2.04995e+06	863075	933771	910809	1.02493e+06	1.02258e+06	1.02257e+06
M96T44			0.723417	0.562746	0.379575		95.9515	43.9895						8299.08	9773.57	4415.65	9060.67	5803.3	46415.6	12693.7	7037.2	8675.98	6019.22	8043.69	4670.26	6107.13	6087.51	4679.88
M162T59			1.69903	1.15699	0.379649		161.994	58.8325						132391	125962	140359	107954	133971	192467	180614	248431	152947	110978	156793	114130	129243	130951	133215
M736T372			0.183394	1.25356	0.379879		735.751	371.791						1027.55	1297.19	2507.07	2876.83	1474.28	1210.6	730.827	2375.39	3491.36	2326.85	2125	1979.44	2995.97	2995.71	3135.15
M425T341			0.173593	1.18122	0.379942		424.827	340.673						1218.76	1415.43	1405.31	1924.88	1117.88	2739.63	2691.61	2250.39	1223.97	1650.79	1995.89	1789.21	1743.71	1743.91	1791.6
M789T141			0.764738	1.23499	0.380822		788.522	141.384						28692.3	28001.1	29782.8	31546.7	43736.9	14513.6	45001.2	30877.6	62300.5	27340.7	16169.4	36006.2	21194.2	20630.3	20620.7
M87T702			0.857107	1.06042	0.381659		87.0031	701.915						62476.8	77984.5	66226.2	64701	69990.9	75194.4	66391.3	76422.3	81791.5	58472	76093.7	82570.5	73451.7	73574.6	75521
M831T133			0.381642	1.17494	0.382008		831.491	132.982						3898.15	8734.34	4813.52	4558.87	8520.69	5795.79	4397.43	7096.49	9195.03	8678.63	5257.9	8050.04	6644.83	6933.59	6932.1
M737T334_1			0.146767	1.18916	0.382933		736.593	334.499						1018.33	1474.25	1644.74	957.917	981.436	403.826	886.633	1059.66	1366.13	1625.99	1693.56	1074.37	1750.13	1748.9	1568.89
M907T42			0.146429	0.850433	0.383975		906.501	41.79						2028.26	1369.96	1590.66	1513.27	2717.94	883.812	1396.49	957.39	1570.57	1450.51	1502.45	1715.28	1897.52	1889.56	2021.87
M273T366			0.187785	0.9074	0.38421		272.921	365.913						14267.1	8502.21	11695.1	13227	13247.7	13464.5	11936.7	13555.5	8869.38	13056	12103.4	7992.87	12916.6	13255.7	13564.6
M421T364_2			0.0948315	0.804826	0.384531		420.999	363.612						1112.95	1068.82	1519.85	1673.56	1202.92	1214.55	1175.38	1316.26	521.607	860.721	2091.07	306.693	2586.85	2629.23	2586.74
M151T163			0.344372	0.794823	0.386005		150.86	162.54						11516.8	9485.6	5177.44	11986.9	8635	16676.8	7582.38	17290.8	5935.42	5474.77	7220.94	6949.87	12168	12208.4	9653.54
M66T703			1.26541	1.08083	0.386527		65.9985	702.511						218487	247559	197722	262415	194781	180866	237333	195217	257119	245999	279785	191606	256354	239218	238783
M405T163_2			0.179102	1.14804	0.386726		404.94	162.712						3371.75	1706.84	3251.22	1780.23	1307.46	2793.55	2954.77	3065.21	2960.96	2404.96	2177.53	2751.43	2569.82	2665.92	2666.33
M195T161			0.247581	1.19733	0.387221		194.883	161.452						2247.51	3467.66	4362.8	2343.52	3904.3	2739.62	1569.25	5581.74	3421.35	2895.93	4716.84	4642.52	5279.25	5292.25	4363.36
M99T26			1.12532	0.216863	0.387344		98.9481	25.83						2357.78	4659.26	1626.07	2102.75	2235.7	102275	1762.02	3514.11	4909.11	7928.47	4789.83	2091.4	7042.8	7035.2	6042.53
M168T36			0.416453	0.579557	0.38739		167.931	35.537						1737.1	6700.11	3030.28	2139.91	1770.4	17224.7	4375.63	2465.16	2365.15	3032.85	4862.46	1793.79	4115.67	3618.39	3594.83
M208T715			1.20103	0.725122	0.387491		207.999	714.519						212331	170018	43131.4	79151.3	67824.2	28438.5	77226	89788.2	67148.6	73450.1	61838.4	66270.9	70896.8	92501	92788.4
M360T593			0.240231	0.592618	0.387646		359.936	593.141						1742.39	13465.7	1016.56	3568.91	9002.84	3152.5	1032.57	1515.3	1605.36	3181.01	9701.88	1897.37	7007.79	4105.16	3891.53
M585T55			0.0626142	0.790311	0.38803		585.329	55.0395						1103.21	1289.93	519.124	832.034	2041.7	1763.69	531.419	873.014	1468.35	1596.59	699.46	797.77	643.905	644.264	691.776
M665T85			0.527664	1.35812	0.388235		665.438	84.9815						3586.16	7770.14	6107.66	3412.52	16413	2370.79	8003.85	8115.49	14820.7	8813.3	3292.88	10817.3	6031.15	6079.96	5954.76
M277T416			0.193742	0.467406	0.388928		276.845	415.551						300.287	327.14	312.158	340.959	509.501	3418.47	571.974	357.899	368.326	461.886	450.896	223.511	343.714	346.794	316.898
M357T244			0.515486	0.23357	0.389053		357.061	243.964						774.3	536.393	863.066	591.65	274.914	21245.2	1108.14	1704.2	543.985	1003.25	547.204	765.592	760.905	827.601	825.625
M858T184			0.230515	0.438263	0.389494		857.515	183.744						353.507	428.791	1103.58	359.95	6493.69	908.671	277.573	936.136	297.793	927.209	351.988	1437.74	2706.49	2706.35	2472.91
M579T436			0.059722	0.90259	0.389746		578.966	435.542						1110.03	755.997	1302.18	989.968	1127.78	1100.97	942.462	1156.54	620.633	1167.35	1073.84	803.947	1280.15	1255.63	1280.29
M485T162			0.178767	0.881982	0.389865		484.879	161.676						12556.1	10360.3	8256.61	10312	6222.95	8533.62	10083.3	8121.53	5933.95	5725.98	10651.8	9087.46	12221.5	12300.1	12221.4
M66T656			2.88816	1.25582	0.390033		65.9985	656.121						283326	462626	377557	73311.3	448707	431895	491008	455416	482765	73397.9	643188	463096	561029	604752	557370
M362T595			0.424403	1.58804	0.390415		361.935	595.487						2422.35	4425.31	13467.1	1974.25	4389.92	1732.41	3209.41	14581.2	2038.43	1687.59	15040.4	8561.28	2838.23	2832.92	3060.89
M817T363			0.151021	0.913554	0.390612		816.782	362.811						5811.22	4444.73	4340.53	5051.41	3803.2	3744.73	4298.42	4691.05	3624.83	3533.28	5234.32	3462.98	6380.97	5921.05	6378.76
M833T145			0.392573	1.13518	0.3907		832.579	144.853						7918.36	10929.4	8642.36	10837.9	13060.2	5108.67	10653.2	11272.4	14148.1	7967.13	9393.75	10699.4	9158.49	8931.08	9161.97
M175T547			0.677582	1.17833	0.390761		174.954	546.878						25582.5	25634.4	33374.2	6055.34	25377.1	25226.6	23835.4	24185	26441.1	41736.1	25691.5	24550.5	23866.4	24653.7	24775.5
M317T272			0.565578	0.712412	0.390904		317.004	272.132						13184.7	5435.32	46053.3	20627.9	19500.4	11792.3	9766.14	10013.4	10839.6	10430.8	19138.5	22874.3	32153.9	27027.8	26962.7
M328T363_1			0.088972	0.731486	0.391171		327.939	362.861						720.507	243.696	564.859	489.506	123.755	415.696	445.01	506.547	68.1002	137.077	586.295	128.127	1097.99	1148.92	1093.74
M965T364			0.110843	0.910934	0.392066		964.765	363.779						2786.52	2484.5	2561.13	2556.32	2335.1	1805.08	2180.06	2540.37	1355.03	2506.65	2662.14	1990.41	3441.1	3365.15	3366.44
M921T171			0.257295	1.18335	0.392969		920.693	170.605						2228.58	3100.06	2338.75	1490.01	4006.61	926.631	2104.05	2781.72	3106.11	3213.09	2473.21	2995.99	1582.62	1582.12	1631.57
M189T247			0.406313	0.805604	0.393219		188.939	246.554						30489.8	17184.4	10646.8	17134.3	10841.4	12098.7	11886.1	10207.3	17260.9	20292.3	9397.07	10224.2	8403.05	10781.4	10795.9
M1090T367			0.128783	0.866272	0.393428		1089.64	367.24						3247.72	2787.97	2313.84	2613.9	913.619	2784.92	2576.08	1994.2	2396.1	1762.9	2370.67	1601.32	1923.91	2147.92	2121.94
M410T363_1			0.0473476	0.712778	0.393776		409.678	362.685						263.21	55.7507	213.075	155.858	376.404	145.402	152.263	64.5951	291.562	43.8652	271.715	38.2466	899.926	856.399	856.393
M519T590			0.137679	0.758544	0.3939		518.805	590.09						7201.61	7030.5	6229.77	259.576	5690.14	7061.43	3025.31	6531.26	1176.32	7554.62	1991.86	5111.4	6188.51	6184.04	5976.39
M338T29			0.556242	0.659974	0.394134		338.124	29.1515						4986.65	16026.3	6302.75	7193.28	5071.2	33036.6	10783.5	7332.9	8154.32	4648.06	6342.58	10663.8	8476.78	8909.86	8911.77
M200T166			0.216832	0.82533	0.394342		199.804	166.354						5375.34	1663.79	8720.05	5545.5	6877.01	5248.76	3837	6211.97	3144.09	5263.13	3323.73	5811.25	10275.4	11063.1	10860.5
M263T325			0.2515	1.18927	0.39442		262.904	325.138						2385.54	4037.37	3724.08	4948.01	3991.93	1542.04	4073.64	5800	4698.72	4179.29	3923.27	1858.42	3289.44	2638.92	3405.48
M90T60			2.38238	1.08884	0.39545		90.0095	60.216						303196	386287	332102	260568	358390	371980	403891	395449	460131	317924	340457	273463	367956	388326	367995
M445T161			0.103719	0.836968	0.395522		444.952	160.904						1023.47	924.002	1006.39	1330.81	2458.2	1370.46	932.684	973.746	935.741	1252.45	1392.16	1303.81	904.913	981.05	976.784
M246T363_2			0.100245	0.812851	0.395597		246.2	363.321						1793.21	878.317	1122.83	1591.3	829.123	1617.27	1231.35	1356.15	314.704	797.779	1844.25	822.053	2716.2	2590.28	2591.56
M343T337			0.239861	0.78617	0.395868		342.825	337.241						6169.58	10437.7	10591.2	4710.22	7081.54	13170	614.508	11081.9	9706.33	4994.66	4915.54	9693.84	6946.8	8408.41	8427.06
M501T378_1			0.175179	0.83344	0.397638		500.813	377.704						6529.81	9402.6	8196.02	8539.68	8418	6314.56	8344.16	7537.6	7138.88	1454.28	11172.3	3858.41	6797	6478.32	6788.04
M533T435			0.0833414	1.19009	0.398435		532.958	434.728						727.743	613.845	477.107	563.266	569.272	445.705	898.964	874.104	142.027	814.178	686.875	626.509	777.648	670.968	669.841
M237T335			0.518358	1.10627	0.398589		236.861	334.947						29720.7	29592.1	32947.2	30035.8	20497.4	36236.8	36969.4	34434.4	20710.9	34119.2	41520.4	30301.2	49610.9	49610.8	50078
M79T55			0.342685	0.853475	0.399502		78.9184	55.164						25618.7	22113.9	28211.9	28414.8	25407.1	49380	25941.1	16672.5	18435.4	25623.7	35743.2	30481.2	42316.9	42318	43353.8
M351T351			0.137545	0.896344	0.39984		350.869	350.879						3483.19	3440.46	2756.77	3958.25	3187.95	5169.89	2692.63	4275.68	3929.21	3006.65	2861.73	2950.54	2354.12	2400.6	2354.13
M287T584			0.102854	0.949815	0.400009		286.913	584.268						15206.4	16503.9	17132.8	18696.3	19231.9	18599.9	19982.3	16602.3	16971.4	15814.1	16561.5	14151.5	17235.7	17225.8	17658.2
M243T163			0.358424	0.907564	0.400321		242.961	163.384						28726.4	24060.4	26374.2	27043.9	15528	21831.9	23500.6	25691.2	16755	17660.4	25705	20982	34702.9	33393.3	33375.7
M270T363			0.130843	1.19159	0.400383		269.957	363.481						998.421	548.921	827.615	1674.91	1844.62	1538.89	896.957	1543.16	1260.94	2127.83	1397.91	1630.76	1216.05	1332.54	1221.57
M831T40			0.202905	0.832067	0.400911		830.552	40.4255						1973.85	5501.88	4471.3	3945.07	6471.11	2275.6	2651.31	2545.26	4505.56	3767.7	3151.5	3879.81	3352.08	3065.02	3245.04
M271T364			0.766857	0.915491	0.401147		270.942	363.717						170155	138377	158420	166016	113610	152326	144335	168343	92494.9	126289	165390	126088	219332	222979	222956
M513T335			0.130824	1.24781	0.401175		512.684	335.146						510.866	1058.45	386.035	594.416	755.539	1155.25	880.596	722.298	960.222	504.195	1707.44	791.157	1675.53	1653.98	1674.83
M301T592			0.351757	0.811963	0.401916		300.969	591.748						19208.7	16641.5	36599.9	28374.2	37529.2	56977.5	20825.4	23623.9	13313.4	36206.7	33824.4	30807.8	41416.8	36218.4	38072
M595T436			0.0425748	0.828548	0.402058		594.94	435.783						536.194	622.642	928.327	539.181	635.11	804.242	371.727	472.351	255.678	922.116	911.424	435.329	911.851	939.28	911.95
M857T140			0.21304	0.870684	0.402107		856.584	140.415						6101.58	11271.5	7915.9	7687.25	9854.35	5903.52	3208.05	7742.99	8634.19	6975.68	6999.39	8871.7	7998.15	7736.58	7737.45
M323T54			0.711922	0.345979	0.40212		323.22	53.6005						2179.06	3636.24	1429.34	2176.6	2502.89	43070.5	3028.38	7749.43	1995.63	2503.95	1956.4	1793.22	2405.82	2406.06	2440.05
M711T364			0.0973108	0.901033	0.402199		710.83	364.042						5679.2	8735.43	7247.22	6232.23	7262.09	8739.07	8676.42	4219.08	5944.5	7238.38	7683.53	5789.14	9644.4	10246	9481.12
M564T365			0.343983	0.5732	0.402267		564.141	365.381						2330.57	1491.56	3112.32	1021.44	5004.79	15237.8	2070.43	3976.32	612.434	1788.79	2312.32	5403.07	9701.35	11127.4	11135.9
M381T363			0.119617	0.834547	0.403203		381.008	363.35						1891.58	1597.45	2117.47	1927.77	1097.42	1924.71	1168.7	2211.27	645.981	836.512	2444.2	1503.15	3539.4	3632.19	3541.14
M651T33			0.144802	0.806895	0.403276		650.508	33.281						1652.46	2234.21	1882.65	1236.71	4120.37	1550.72	1591.94	969.072	2130.8	2097.57	2089.26	1350.47	1163.95	1276.4	1162.38
M233T160			0.543977	0.763037	0.403327		233.026	159.896						23030.8	37220.2	32021.1	19090	80432.8	38939.8	32242.5	21399.4	28769.1	53217.8	24944.6	15485.5	35570	35620.4	32262.5
M848T138			0.411431	1.38018	0.404049		847.557	138.265						9982.19	3538.37	10356	1490.12	7246.13	1852.21	4211.13	10931.4	14141.5	3910.19	3300.86	11072.8	6084.25	4596.3	4747.58
M744T139_2			0.541649	0.659488	0.40412		744.495	138.725						3237.22	10459.6	6768.77	31153.8	28749.5	2580.3	7331.04	8183.71	15551.3	7683.56	6692.27	9262.13	6742.45	6095.75	6084.98
M256T170			0.212372	1.27401	0.404317		255.821	169.623						1740.3	2439.19	1356.42	3661.44	2376.59	2844.02	2391.25	6134.48	1218.53	3310.13	2372.41	2941.81	6661.38	7106.98	7107.49
M808T117			0.856602	1.34049	0.40442		807.517	116.969						25161.1	32502.5	34638.2	16922.7	36939.7	4488.74	45073.3	17314.8	41042.2	62580.1	5026.41	30911.8	23642.3	20680	20884.6
M735T335			0.151927	1.16374	0.404598		734.575	334.788						1477.31	1477.64	1764.04	1605.15	915.818	558.448	969.969	2012.51	1157.34	1613.57	1678.39	1643.55	1282.89	1419.26	1415.11
M561T51			0.498649	0.505803	0.406076		561.485	50.5275						1720.56	3017.1	1797.61	4531.23	3192.81	23470	2127.27	7778.94	2493.56	2396.28	2157.82	2129.71	2816.94	2698.3	2691.4
M173T44			1.03008	0.506241	0.40617		172.958	43.665						16952.4	13420.6	9168.48	8499.23	12355.5	101002	8651.29	29598	19118.2	8089.76	8406.06	7842.93	10333.3	10301.6	11712.3
M748T179			0.444458	0.810404	0.406372		747.565	178.762						14290.5	24743	18531.8	10094.1	36208.2	12147.8	10283.2	14839.8	17544.5	17565.1	13752.4	20034.4	13185.6	13185.8	13341
M104T26			0.226661	0.617547	0.406413		103.92	26.42						1393.9	1654.78	998.976	5581.29	1078.38	205.891	936.949	1789.14	1100.23	542.725	1582.96	787.421	3097.71	3144.62	3144.42
M655T35			0.347589	1.26472	0.406722		655.42	34.742						2408.97	3698.9	2106.88	4593.85	951.93	8637.72	3514.23	4934.81	4830.3	4746.92	5496.02	4805.19	4007.43	3791.15	4008.12
M196T580			0.531551	1.14415	0.406962		195.905	579.914						30929.8	29518.7	15670.6	46599.4	34975.7	31936.5	33362.8	31373.3	52634.2	33630.5	31089.5	34875.4	29448.8	28475.3	29450.5
M1033T34			0.523163	1.23407	0.406975		1032.74	33.867						3754.09	8404.58	7659.42	5056.37	18705.1	7438.26	7183.83	11801.6	12394.2	11130.9	9390.98	11057.8	5477.02	5370.82	5549.12
M295T365			0.686955	0.933656	0.407536		294.903	365.111						197175	177869	176355	186136	154223	227086	168010	209864	144069	159199	199137	164337	230309	229539	229541
M99T417			0.744066	0.55598	0.407984		98.9549	416.509						14125.7	14963.9	2214.15	523.171	12931.6	55852.9	13430.7	1124.82	13132.5	1761.17	10549.9	15938.8	11647	11628.4	8080.32
M71T107			0.463561	0.624178	0.408357		71.0135	107.324						6534	5408.99	3669.41	4738.44	27110.4	4418.71	4603.18	4238.54	5285.86	7438.53	3760.02	7056.16	5237.01	5238.16	5579.65
M508T367			0.170685	1.1446	0.40851		507.833	366.801						3989.15	1675.53	1993.11	2276.48	1802.14	3561.08	2997.28	3217.31	3095.96	2939.16	2192.86	3066.89	2788.31	2969.17	2969.69
M860T185			0.201292	0.492695	0.408896		859.53	184.689						437.393	646.384	1127.53	234.934	4954.08	302.982	163.14	703.521	492.001	786.404	595.595	1054.72	1618.62	1617.92	1561.83
M171T106			1.38479	0.42403	0.409248		170.997	105.936						1732.09	12063.6	15679.7	19478.5	22004.2	165072	51103.7	4725.17	8500.19	13026.5	17458.9	5269.44	20309.1	20242.2	15091.9
M619T335			0.0655287	0.827302	0.409764		618.649	335.13						867.176	1359.91	677.74	1453.25	1168.8	911.831	1120.47	1090.91	504.628	1484.32	315.533	810.901	1096.84	1087.98	1227.25
M759T35			0.555343	1.35398	0.410133		758.617	34.647						4125.69	5826.67	10210.8	6579.68	18073.4	1208.48	5095.99	5188.19	14695.7	15947.3	7450.38	13939.1	6053	6427.07	6428.07
M242T121			1.55101	0.578455	0.410223		242.175	120.627						37525.7	43315.5	21998.5	39304.3	29108	227495	52469.3	32575.9	31993.3	27880.9	38524.3	47213.7	49272.7	48560.9	48573.8
M268T162			0.268372	0.704481	0.410471		267.96	162.466						7024.42	6115.72	1570.78	8108.63	7479.59	774.919	7715.14	7264.94	1426.02	1836.43	2117.63	1530.92	6698.25	6666.9	3562.39
M91T323			0.35191	1.14103	0.410717		90.9711	322.677						10458.9	11726	6857.69	11272.5	10130.3	6658.72	10880.8	15750.9	11885	9823.88	6084.28	10733.1	7945.05	7957.36	5803.36
M795T340			0.0746177	1.12469	0.410824		794.588	339.95						744.463	658.982	933.646	978.484	392.483	836.512	732.672	817.501	897.022	618.978	977.262	1067.8	1037.62	1041.21	1124.67
M321T382			0.138249	0.821243	0.410918		320.933	381.768						1238.91	1623.92	688.902	1733.39	2322.21	1124.86	1711.84	291.077	1321.01	1349.21	1133.02	1365.1	1523.25	1680.5	1680.82
M637T33			0.251868	0.769681	0.413111		637.49	33.281						2606.62	3069.16	1904.61	3276.45	7663	2553.24	2054.03	1043.49	2756.63	3585.32	3063.86	3716.22	2588.23	2536.06	2537.86
M610T166			0.190801	1.27627	0.413235		610.228	166.101						1845.26	3999.45	832.733	2021.08	801.751	911.376	2380.28	2643.76	2967.78	1838.52	2220.18	1237.6	630.086	548.183	635.126
M666T84			0.269665	1.29627	0.413743		666.439	84.001						745.986	2104.09	1410.9	914.776	4608.9	1641.65	2074.54	2529.12	3297.4	3266.8	1179.76	2463.93	1171.31	1170.81	1228.65
M207T384			0.194766	1.61063	0.414907		207.036	383.875						1562.35	1280.43	870.349	1382	1572.9	1176.58	1027.56	2464.82	345.848	911.378	1342.9	6542.23	1632.87	1671.31	1633.57
M565T363			0.282685	0.916249	0.415548		564.872	363.429						23034.1	20326.9	16242.7	17300.9	17596.4	18732.3	13587.1	21374.7	18030.9	13578.9	22147.5	15030.9	25946.3	25443.9	25945.5
M241T64			1.20898	1.20069	0.415663		241.072	63.621						50160.4	85856.7	47637.7	81823.7	55173.4	105864	123645	131817	77580.8	62059	61210.1	55803.3	76300.5	77896.1	77903
M258T162			0.622717	0.825562	0.415878		257.926	162.384						39898.4	16204	39193.5	36317.1	20419.5	13049.5	23735.5	14048.8	18711.9	26894.6	20657.7	32236.8	26092.5	24221.3	24319.2
M119T415			0.331925	0.791462	0.416139		118.941	415.496						6335.21	10088.9	8000.37	6625.31	7302.53	21668.5	5594.7	7483.6	7929.83	9124.29	7990.59	9381.13	6791.31	7549.78	7479.49
M203T498			0.354872	1.22588	0.416273		202.945	497.584						2348.71	5696.1	7656.79	2185.64	7565.76	2489.19	3971.27	5092.3	4792.22	8242.12	5548.02	6608	9637.12	11385.5	11408.6
M173T576			1.19335	0.904879	0.41685		172.958	575.501						2.00207e+06	1.93941e+06	1.08451e+06	1.81793e+06	1.94058e+06	1.92913e+06	1.83919e+06	1.72507e+06	1.77197e+06	1.0577e+06	1.33502e+06	1.96557e+06	1.52532e+06	1.14612e+06	1.51738e+06
M61T245			0.301375	0.791605	0.417585		60.9929	245.334						12216.9	13517	26246	14752.1	19423.2	29405.9	21310.8	27842.8	1724.14	16037.7	15805.1	8758.17	23270.3	16362.3	23301.6
M459T34			0.519955	1.21727	0.417625		459.325	34.222						7700.61	10010.4	5571.13	9973.71	5064.75	18988.4	17185.4	8916.16	13526.6	10435.6	10924.1	8772.84	8318.75	9382.47	9381.73
M249T123			0.624707	0.544628	0.417688		248.581	122.688						4760.54	48258	3528.87	14933.6	7409.34	34933.3	44113	1375.8	933.543	3673.66	10282.5	1612.99	8255.4	8248.54	8056.64
M870T141			0.333852	0.844148	0.418725		869.604	140.935						8660.85	15996.7	11038.6	10827	20927.9	6238.85	9662.43	9353.37	12866	10459.7	11435.7	8428.04	8955	8767.75	9591.71
M284T162			0.250766	1.12897	0.418874		284.007	161.532						8101.08	6197.09	4558.38	7566.43	4387.88	6060.6	8720.49	9328.9	7015.58	5301.68	5786.38	5473.69	8877.7	6865.64	8182.03
M887T142			0.257513	1.08567	0.41891		886.564	141.539						6227.22	4827.61	6228.74	4270.72	6865.9	4570.65	6461.95	4488.25	6994.98	5753.79	6236.27	5881.92	4445.8	3932.3	4458.77
M145T58			1.07734	1.08165	0.4191		145.015	58.447						64692.2	74015.8	77310.2	57570	64694.7	81614.4	63431.3	89833.1	95560.8	66092.6	74805.6	64459.6	84842.9	85229.1	91717.9
M704T40			0.375765	1.27266	0.419218		704.474	40.261						8466.77	10598.5	6324.45	8169.92	6995.85	1012.7	8562.85	2544.25	15255.5	12199.2	6749.6	7590.88	9659.07	8572.31	9658.26
M397T415			0.201733	0.597211	0.419638		396.833	414.618						493.453	719.934	626.548	941.066	669.586	4296.95	616.053	1002.48	437.488	436.286	1191.38	943.216	934.471	919.478	919.489
M151T159			0.228248	0.807008	0.420263		150.886	159.204						6448.65	10464.7	6582.64	7414.09	4721.11	3299.04	7206.7	1330.37	2481.68	5770.63	8009.63	6617.95	8634	10484.5	8751.47
M221T345			0.633019	1.49054	0.420491		220.944	344.892						2365.14	8994.71	35867.4	7633.63	18932	17760.5	2712.41	13852.9	32915.6	3925.6	45391.8	37665.4	17459.5	41011.5	40980.7
M733T338			0.0818568	1.09341	0.420756		732.601	337.566						756.362	678.668	898.108	486.305	527.19	860.462	741.498	725.793	655.438	735.697	847.347	894.323	801.281	812.385	860.695
M333T425			0.180003	0.838464	0.420836		333.059	424.841						3192.39	2398.47	3187.42	3890.47	5339.64	2060.47	2342.27	3403.37	1003.39	4013.56	2735.18	3329.27	4652.55	4952.07	4954.96
M681T335			0.0823777	1.14726	0.421068		680.636	335.446						1181.34	645.484	496.17	1091.68	505.729	1225.08	1007.96	813.496	830.99	1040.53	1100.74	1109.5	1410.41	1361.73	1409.37
M765T174			0.428581	0.699099	0.42228		764.596	174.087						11724	4662.96	13777.5	8711.96	26594.1	3243.69	9048.15	15231.4	13733	3009.86	2622.38	4393.23	9134.98	9103.21	6430.64
M397T590			0.378592	0.946978	0.422759		396.865	589.768						38169.8	40802.4	46372.9	46346.7	32438	38383.4	39476.9	37942	43310.5	37158.2	38528.2	33238.8	36320.1	37970.5	36633.5
M459T338			0.195748	0.785814	0.424462		458.801	337.625						2056.44	4388.69	6911.15	5772.84	1376.84	4169.12	1439.1	3157.93	3212.93	3324.01	2345.38	5910.69	4757.39	3692.81	4735.87
M519T159			0.0733543	1.25442	0.424648		518.602	158.752						739.541	387.096	964.41	1078.79	95.0837	482.82	919.555	333.782	635.894	1003.26	1106.47	702.289	1032.97	997.602	998.953
M427T162			0.123624	1.17666	0.425033		427.092	162.377						979.369	609.424	668.841	1193.57	1036.95	1395.91	958.459	1782.64	765.512	1300.98	1390.86	725.098	1583.01	1704.98	1585.38
M183T365			0.270408	1.44984	0.425156		182.988	365.411						2643.73	6557.49	2049.11	2115.17	1125.16	1957.88	1393.4	2685.43	1502.91	8335.8	2523.86	7406.4	5144.19	6955.52	6988.12
M821T40			0.523453	0.853935	0.425833		820.552	39.831						20395.6	31090.9	26136.4	20912.1	39825.8	12615.8	21455.6	14391.4	30287.5	19464	19819.1	23506.6	24054.6	23598.4	23622.3
M227T243			0.258901	1.18194	0.425945		227.005	243.429						9381.55	4296.92	11795.2	5892.68	5090.9	5385.97	10432.7	6514.45	5814.75	6537.44	8784.65	11372	9781.32	8465.21	9765.86
M545T605			0.422658	1.15587	0.426267		544.845	605.234						10435.2	8671.8	7265.06	9089.43	8819.79	17483.1	11893.5	13021.7	6194.04	14069.1	14472.4	11740.9	7951.48	9925.24	9894.1
M259T246			0.219431	1.15277	0.426852		258.921	245.657						6930.44	5401.6	1517.73	6860.37	5619.49	6173.38	4389.71	6562.48	4804.14	7599.88	7759.8	6352.56	6948.13	6949.34	6736.93
M777T175			0.259874	0.823803	0.427189		776.597	175.29						5457.04	8818.77	4349.83	6212.46	11192.3	3479.24	5744.94	4542.67	8100	4124.64	3197.19	6838.71	4981.23	5202.66	4978.97
M447T364			0.0842593	1.19755	0.428204		447.032	363.796						933.852	388.558	663.655	838.489	384.348	383.829	498.004	671.274	1029.54	391.834	937.278	774.535	2266.35	2319.96	2266.56
M463T599			0.664026	1.17329	0.428258		462.854	599.415						14379.7	15310.7	32388.4	15220.5	31399.9	29929.7	27780.3	14833.5	34682	21086.3	29948.8	34320.7	25265	25323.6	19241.6
M271T162			0.244068	0.775597	0.428393		270.974	161.863						3054.55	13651.2	8255.61	8107.94	13328.9	4328.5	2729.72	5957.34	12308.1	6315.29	8532.65	3500.47	8319.39	8317.89	6519.32
M427T326			0.0998594	0.834573	0.429077		426.85	326.283						1749.34	1491.25	3684.23	3770.05	3671.33	3372.12	3319.23	3286.93	1477.97	3503.14	1325.29	1891.36	3128.55	3134.39	3074.72
M820T139			0.27152	1.12084	0.429122		819.531	139.048						4166.8	4530.14	4303.48	4718.09	6268.78	2134.13	5193.88	3944.97	6326.32	4365.37	4560.41	4886.99	4433.51	3723.63	4424.24
M851T363			0.085876	0.780638	0.429564		850.874	363.356						581.378	283.852	693.998	547.012	120.079	337.194	358.754	458.531	74.9703	410.935	531.968	166.017	2112.49	2113.04	2253.05
M809T35			0.630013	1.30684	0.429573		808.68	35.391						6773.08	13586.1	11866.4	9782.85	31267.7	4750.35	12966.6	29774.5	16403.4	17155	8487.93	17180.9	9647.44	9326.87	9642.23
M126T291			0.504787	1.42203	0.429899		126.002	291.43						8337.26	10004.1	10675.7	6644.87	12308	5196.67	11071.1	7125.81	4632.71	34197	8680.48	9897.26	9774.17	9174.59	9183.16
M870T173_2			0.110426	0.766212	0.429988		869.674	172.731						532.061	935.207	608.294	620.038	1780.31	233.662	472.799	727.071	633.97	508.42	563.062	703.203	428.86	454.538	425.139
M671T606			0.131061	1.21791	0.431016		670.804	605.595						1553.85	1199.75	1720.34	1708.91	1446.41	1777.03	1435.69	1326.12	1704.67	1538.8	3926.84	1523.94	1509.54	1506.79	1557.5
M318T598			0.469802	1.17987	0.431478		317.891	597.826						9847.75	14299.1	14261.2	3318.09	9315.17	14472.3	8771.98	10089	14807.6	19375.6	13503.3	10750.1	13011.1	14212.7	12975.8
M605T363			0.0673892	0.925944	0.431811		604.865	363.072						11590.5	9596.42	10646.4	12580.1	13558.7	17394.8	11772.6	10971.4	11887.2	11639.2	11321.2	12194	17482.3	16962.7	17546.1
M315T37			0.21197	0.826226	0.432315		315.252	36.9315						5069.81	3356.85	4209.66	4455.16	4769.08	10593	3425.57	5723.86	5023.65	5333	3111.77	4196.14	4408.57	4408.63	4331.15
M359T336			0.243905	1.14517	0.432334		358.799	335.678						9896.1	9275.31	7603.35	8412.77	4971.69	6411.16	11478.8	9661.92	6776.69	4407.37	11714	9291.96	9487.12	10754.8	10763.3
M153T39			0.451676	0.86767	0.432579		152.994	38.697						38817.5	40295	38049.6	40997	39597.9	59228.3	26553.5	62372.6	31900.1	41264.1	19712.3	41175.9	45086.6	45086.2	45361.7
M122T59			0.609084	0.957865	0.432753		121.999	59.466						235151	308636	258382	281007	277810	290815	278519	298121	241132	248283	274476	241672	294589	294572	299073
M843T365			0.200982	0.872185	0.433091		842.758	364.862						6055.95	2186.59	5887.69	5848.14	4002.55	5142	4850.91	5754.75	3950.57	3132.32	4753.51	2958.53	6188.45	5512.39	5502.54
M380T605			0.887054	1.2591	0.433314		379.908	605						26003.4	44299.8	48379.2	20699.5	27142.7	922.256	29632.7	37571.2	55158.8	33259.9	40399.9	14809.7	34962.5	21837.2	26848.6
M177T498			0.438255	1.42783	0.433349		176.942	498.149						20327.4	4994.34	5275.82	21958.7	18643.5	1126.38	24309.1	23573.9	689.302	2167.17	23249	29281	17658.4	9677.72	17735
M623T363			0.24685	0.838215	0.433918		622.914	362.889						9152.61	3623.7	5497.6	6760.34	2668.66	6670.26	4427.19	6230.59	3463.46	3370.1	7030.79	4289.98	18803.9	18801.9	18306.6
M805T60			0.352181	0.629791	0.434049		804.573	60.384						2996.12	5085.31	3122.75	3331.54	21567.6	5913.65	3143.53	2283.04	10208.2	3601.13	3223.91	4002.1	3804.24	3942.2	3807.87
M816T145			0.152313	0.778613	0.434056		815.973	145.214						1032.7	1440.68	1369.12	1452	3582.59	612.053	1145	1560.03	933.994	1285.02	1193.1	1271.23	1297.43	1375.64	1297.24
M313T247			0.093748	0.812293	0.434486		312.9	247.318						5918.43	3057.6	3714.44	965.388	2813.42	4751.25	3035.37	1431.06	3126.4	4325.41	1941.74	3377.29	2995.75	3219.45	3217.49
M163T365			0.258205	0.951173	0.434503		162.96	365.177						20884.4	19589.5	21776.1	21933.7	16383.8	20905	19840.8	22331	16378.9	20739.9	18198.1	18052.6	20973.6	20965.8	20498.2
M656T34			0.495319	1.19779	0.434507		655.549	33.662						7665.08	7777.49	6278.45	6637.26	3493.69	15271.5	8984.58	14223.9	9786.14	7957.89	7869.43	7621.98	12302.6	12429.2	12431.4
M205T60			1.87655	1.23423	0.4348		205	59.582						156688	255811	157052	156256	137989	178859	182388	199820	444923	139681	172131	147933	179972	182549	182570
M146T713			1.13421	1.29513	0.435774		145.999	713.217						77787.3	154868	7815.26	96146.2	7687.04	76290.7	121902	85964.1	127698	65101.7	68321.3	75736.6	76302.3	77800.5	77789.3
M373T160			0.177146	0.820567	0.436022		373.112	159.924						3348.05	2193.73	2556.37	3135.88	3794.06	1419.99	3070.31	2066.1	949.264	3067.11	716.896	3627.06	3540.97	3562.1	3170.73
M782T117			0.890922	1.32108	0.436248		781.507	117.212						12448	21168.1	17924.5	5615.07	45971.3	2575.31	15957.4	16332.3	22227.8	25155.8	25017	34950.9	9060.75	8421.67	8714.82
M316T382			0.440516	0.814883	0.436996		316.116	381.735						8500.29	12590.7	12408.8	19977.9	31291.8	10812.6	13590.6	12248.7	10383.7	16730.9	9429.18	15505.2	17434.2	18003.6	17438
M703T137			0.515623	1.08075	0.437306		703.469	137.075						24960.6	28808.9	21115.9	21803.7	24002.8	15152.2	24520.4	20403.6	29971.2	24756.6	23165.9	23996	23273.4	23771.4	23768.7
M899T365			0.205593	1.11586	0.437954		898.796	364.611						4427.2	5624.91	2830.84	5796.93	2671.67	5537.77	5526.23	5046.24	5608.2	5016.26	3742.46	5065.23	6788.85	7222.3	6786.13
M113T106			0.934499	0.839789	0.438092		112.999	106.272						56520.6	56350	57722.7	59774.9	79798.2	13515.5	19210.3	50540.3	39877.3	62205.7	48469.9	51521	57929.3	58138.2	58138
M121T60			1.84561	1.09722	0.438183		121.004	60.3305						208803	267711	219902	231619	227904	251365	200923	271939	380522	225705	252629	212402	256759	263591	263586
M343T340			0.0490023	0.833338	0.438237		342.88	340.303						1835.46	3964.8	1809.93	1094.13	1984.6	2698.81	2578.26	2299.16	1243.48	2052.87	1325.86	1656.88	1691.93	1601.49	1588.44
M156T157			0.894869	1.31585	0.43827		155.91	157.355						26712.5	8541.16	69575.8	32284.8	44728.1	45815.5	32136.3	99413	10856.6	48122.2	46079.5	62955.4	51188.4	51563.5	51564.5
M445T600			0.0906566	0.912285	0.439184		444.841	599.58						2470.63	2885.76	3396.42	2245.26	2605.83	2423.85	2556.61	2444.07	3052.29	2590.95	1333.06	2644.9	3011.71	3011.47	3218.84
M673T336			0.100726	0.78943	0.43982		672.649	335.663						1390.99	1450.68	1478.06	638.081	1283.54	553.845	1392.68	495.965	1320.6	340.83	254.761	1559.49	824.571	822.268	999.54
M146T620			1.27966	1.29351	0.439983		145.999	619.979						131887	93473.9	30454.8	110702	94996.6	129133	87698.8	141166	143671	252987	8876.87	129608	146293	125321	120611
M118T60			1.01355	0.784844	0.440362		117.928	59.9265						41345	56766.8	92472	94915	64425.2	8683.87	40792.2	13328.3	78796.2	39174.5	58975.4	50384.7	60153.1	62678.1	62704.7
M1063T364			0.0389156	0.889192	0.440695		1062.8	364.159						1338.15	922.819	618.49	798.192	999.131	828.069	1065.42	846.226	592.824	857.633	948.191	584.575	1447	1379.22	1473.61
M291T27			0.143877	0.808775	0.44103		290.997	26.702						2137.19	3613.16	2913.13	1807.35	3148.15	3467.26	1631.1	5334.34	1965.68	1441.49	1711.94	1734.37	7577.33	6932.04	7570.14
M313T498			0.208819	0.859128	0.441263		312.89	497.962						6933.3	5377.55	5493.4	6417.71	4869.79	12336.4	5807	6446.36	4222.19	6997.44	6943.72	5175.37	6458.72	5807.64	7302.41
M781T56			0.509207	1.3722	0.442475		780.517	56.032						7210.47	17063.2	6320.13	6068.17	13302.4	2827.94	6935.62	5690.31	28804.4	12442.7	9342.47	9226.15	2937.18	2834.69	2880.53
M283T105			1.30394	0.87252	0.443039		283.264	105.152						313470	333676	320988	347516	458488	685576	320477	329471	383408	298244	330156	484396	323622	362230	362310
M345T164			0.125819	0.867984	0.444631		344.941	163.724						2181.15	1722.26	2412.69	2314.92	976.146	1242.25	1496.46	1596.03	920.018	1418.6	2226.31	1759.7	1845.26	1991.45	1840.91
M445T363			0.125159	0.838908	0.446179		444.962	363.224						1619.07	1210.75	1635.24	1157.92	455.039	1487.04	1167.09	1740.27	599.574	763.749	1362.67	713.04	2181.31	1934.62	2178.85
M891T137			0.210818	1.2397	0.446468		890.62	136.502						1978.11	2001.27	1930.25	3674.14	4375.74	1281.39	2753.07	5029.45	4863.58	1539.66	2403.08	2305.32	3115.85	3115.46	2860.55
M161T710			1.18109	0.692302	0.446546		161.009	710.465						38114.7	46249.5	35718.3	26515.3	36212.5	173575	43605.5	43053.6	44053.5	45996.2	33847.3	36169.9	34078.8	35207.8	34813
M336T162			0.134397	0.882958	0.447183		335.901	161.993						2902.84	2090.35	3260.28	2238.22	1586.35	1400.08	2279.82	1876.39	1715.77	1584.01	2563.55	1881.08	2212.48	2002.71	2209.14
M475T335_1			0.138205	1.19359	0.447409		474.723	334.596						1123.98	1469.26	2077.9	1137.8	548.806	2041.01	1811.23	1294.98	762.753	2220.93	2363.53	1571.22	2830.93	2422.14	2846.85
M327T342			0.212678	0.766569	0.447465		326.85	341.868						1420.49	7233.51	3471.37	9226.42	1652.92	6421.77	4860.28	5345.12	4796.12	1643.27	2197.47	3715.15	5095.79	5095.29	5204.7
M245T594			0.444725	1.20657	0.44774		245.042	593.834						14539.4	6219.53	16317.6	5364.03	16523.7	14161.4	16836.5	15734.4	8068.01	20152.6	6799.56	20640.2	12188.9	13430.5	13798.9
M280T162_1			0.190343	0.891046	0.448002		280.021	161.623						13005.1	14626.7	12481	9553.43	12882	12824.9	14564.1	15306.9	12142.9	7685.64	12107.3	5354.18	12294.4	11823.1	11816.2
M149T704			1.17151	1.32183	0.448008		148.999	703.905						102196	84561.2	64575	43151.8	67612.8	76370.8	218624	76901.5	137897	26240.2	60347.6	59570.7	66413	66409.5	67712.5
M237T338			0.128119	1.41018	0.44894		236.918	337.728						1800.6	750.768	729.611	375.621	664.721	890.741	1427.19	926.296	712.417	827.285	334.064	3122.69	1569.01	3451.08	1620.24
M399T496			0.105739	0.86782	0.449501		398.852	496.21						2080.54	1933.54	936.825	2132.99	2779.24	2908.32	1892	853.695	1863.63	2202.91	2308.18	1962.92	1903.03	1908.36	1547.94
M291T435			0.348907	1.11633	0.450267		291.082	435.233						8156.03	6513.09	10399.5	7803.72	12131.6	8310.22	8461.25	8901.97	7986.36	14759.3	8989.26	10418.2	9634.29	10418.1	10422.6
M563T598			0.231102	0.92169	0.450695		562.811	597.536						8675.53	8836.58	9668.85	7863.66	4998.32	9175.02	7451.59	8968.96	8604.69	7565.34	6114.9	6658.21	7002.13	6878.74	2533.21
M219T339			0.231178	0.724593	0.450848		219.051	339.137						2351.31	10606.1	6084.58	3065.16	4283.4	547.409	1619.9	6045.55	1988.53	3269.55	3678.82	2916.66	4660.4	4337.26	4334.93
M694T138			0.11525	0.879816	0.450881		694.439	138.106						2135.77	2952.16	1957.2	2236.22	2595.9	1749.05	770.427	2533.94	2439.87	2296.42	1430.35	2517.62	1559.42	1626.84	1619.94
M551T435			0.0843528	1.19243	0.450896		550.972	434.676						729.06	299.664	964.526	504.174	698.839	683.403	875.667	968.532	185.75	632.379	1007.24	956.672	978.076	1013.62	1015.54
M795T35			0.388061	1.29865	0.451063		794.667	34.5845						2057.68	4422.15	5490.54	2545.25	10099.6	495.996	3887.24	5747.01	7795.39	5391.76	2660.49	7128.83	2533.28	2863.12	2653.75
M743T339			0.0786881	0.827515	0.451893		742.638	339.284						783.894	532.524	761.263	692.055	321.34	799.104	648.743	661.471	685.301	76.158	866.297	281.211	803.813	849.361	849.295
M727T122			0.381886	1.31135	0.45243		727.455	122.254						4197.47	5535.86	5636.01	5030.99	10738.6	744.554	12613.5	5426.85	7278.12	665.05	6082.92	9743.89	5486.25	5506.33	4838.8
M791T141			1.69493	1.24055	0.455032		790.54	140.663						75223.9	119288	96283.1	60216.9	184514	35160.6	112477	58202.8	158829	193100	95545.4	89809.2	85809.6	85811.3	83245.1
M637T338			0.0889881	1.17088	0.455245		636.622	337.894						588.678	355.776	660.358	457.147	221.237	933.876	674.317	667.02	370.017	585.991	798.87	670.581	1075.89	1222.45	1168.25
M130T163_2			0.180378	1.26088	0.456006		130.479	163.403						1449.75	945.881	2768.27	2216.43	1624.81	2068.87	1484.32	4544.85	440.938	2575.51	2119.71	2797.74	4757.09	4754.92	4719.43
M464T171			0.0546642	0.908073	0.456449		463.987	170.935						756.624	474.215	855.117	701.125	936.58	578.239	704.671	654.104	566.569	625.174	847.813	508.109	982.584	961.352	975.735
M466T611			0.290336	0.78808	0.456976		465.873	611.18						5319.5	4788.32	3921.86	4612.2	387.364	8789.02	2845.82	4263.38	5211.47	4613.83	4077.47	911.071	4287.94	4057.61	4056.33
M523T364			0.566375	1.06612	0.45717		522.862	364.307						30649.9	39387.5	31754	29012.3	23615.7	37537.5	33194.1	36146.8	30137.6	34802.4	39339.7	31028.7	42236.4	41786.7	42235.5
M360T271			0.391787	1.26133	0.457192		360.016	271.398						13155.8	3382.47	11223.1	13864.5	13202	9308.37	10474.9	8901.8	4810.99	26847.3	11374.1	18488	8020.87	4990.16	7882.45
M621T436			0.0758997	0.825501	0.457601		620.978	435.825						611.139	860.625	848.984	837.643	996.535	291.348	908.074	834.758	51.0988	425.199	788.93	662.345	711.547	762.264	714.028
M361T596			0.496644	1.2026	0.458589		360.877	596.152						13594.6	15198.8	7440.28	7891.23	24289.7	10866.4	15116.8	17457.8	14208.6	12996.3	26337.6	9225.94	15494	15570.1	18337.8
M832T76			0.307943	1.20496	0.458604		832.494	75.801						3323.08	4654.28	2582.54	2626.43	6375.99	770.921	4228.96	3478.01	5085.94	5000.53	2248.43	4458.9	1941.33	1953.38	1770.73
M775T137			2.56147	1.09634	0.459765		774.544	137.454						334284	443025	342766	362857	551632	269502	372940	469304	520635	406112	348888	408171	353976	356412	357936
M479T496			0.225552	1.23738	0.459928		478.822	496.205						6584.88	5012.53	771.044	6296.68	4215.53	387.432	4131.72	5661.62	3472.44	5893.36	5929.42	3702.92	8104.25	8443.21	7965.63
M448T36			0.368184	0.831352	0.46001		448.304	36.458						8531.59	9540.18	10891.8	11024.4	9719.64	25329.3	9329.45	14659.7	10971.6	9046.88	9327.8	9046.65	11192.8	10506.7	11208.4
M775T55			0.451548	0.846497	0.461218		774.505	55.263						37860.5	57404.3	29667.4	23719.3	37474.4	16406.2	21495.5	23794.3	42672.4	20097	31277.8	32105.8	23831.9	23430.1	23431.4
M544T161			0.0851386	1.08965	0.461496		543.847	161.452						1175.48	1185.04	1249.35	1595.04	788.099	845.631	1328.49	1018.59	1428.16	1224.63	1291.04	1160.83	1317.18	1226.03	1319.06
M300T594			0.171496	0.909076	0.461878		299.97	594.173						16618.9	8333.24	18758	16512.1	18145	18557.3	15423.2	12643.2	18477.4	15697	14708.5	11162.4	19376.6	19976.2	19974.9
M285T161			0.357038	1.03008	0.461966		284.989	160.912						24220.6	24951.5	25310.3	24633.5	23896.1	23919.2	25887.4	25634.7	21025.5	24787.6	27835	26180.6	33567.5	33652.9	33834.3
M321T160_1			0.202142	0.808157	0.462516		320.74	160.46						3160.2	2204.45	2475.16	4187.96	918.663	6003.25	3012.28	3279.27	1485.1	2991.19	3013.02	1533.46	3023.58	3187.81	2979.95
M615T363			0.254883	0.725561	0.462581		614.983	363.062						5380.91	2063.18	3509.02	3842.98	396.45	4131.13	1723.58	4630.93	143.776	735.109	5588.42	1198.69	20966.6	21170.7	20966
M255T105_2			2.38702	0.759754	0.463574		255.232	104.799						1.25632e+06	324596	337508	473858	494160	1.22944e+06	1.11117e+06	298746	344021	408781	525128	439204	615356	531416	511619
M761T139			0.67882	0.853417	0.464129		760.527	138.725						40589.2	64739.7	39831.9	39828.6	82934	23311.3	33541.8	42904.7	52118.1	46839.5	30680.8	42459.6	40303	40303.9	39476.1
M185T62			1.17345	0.839826	0.464375		185.01	61.66						99387.9	136232	96155.4	96272.2	108657	260032	100726	156720	119582	97502.6	102261	92329.3	103680	104751	104837
M217T591			0.136058	0.810274	0.464481		216.92	590.582						2580.31	850.173	4001.58	4476.07	4925.18	4811.39	4966.87	2969.88	2369.49	3186.94	384.729	3660.24	5139.17	5651.06	5117.81
M301T160			0.270871	0.914176	0.464969		300.984	159.896						61563.7	46083.2	51836.2	56065.1	42677.5	60040.4	53971.6	52469.3	38344.7	28180.1	60909.4	57076	53175.7	57207.7	57118.3
M279T162			0.344189	0.769814	0.466432		279.037	161.71						4548	6190.64	6243.32	6039.01	23275.8	17893.7	8842.09	6867.02	6498.81	8805.2	9559.51	8842.07	8038.16	8514.23	8033.93
M613T365_2			0.0357565	0.912825	0.466448		613.294	364.802						1130.48	1091.69	946.807	1237.85	863.599	1020.83	1425.79	964.623	1015.41	687.218	733.748	916.031	801.007	800.746	730.518
M203T233			0.596385	0.849975	0.466485		203.022	232.657						73904	29828.9	31461.4	37625.8	49321.4	26333.1	25215.3	45359.9	22396.4	38586.9	38037.3	41601.3	64240.8	64460.2	98249
M99T2			1.27107	0.730876	0.466747		99.045	1.721						86133.1	36884.8	166636	51503.8	126246	15233.6	57186.3	17702.3	17844.3	109631	47585.4	102799	122414	117165	122471
M732T41			0.438408	0.790669	0.466935		732.5	40.677						13957.7	11035	9849.87	9128.89	25145	2099.44	11447.8	5944.29	11071.8	11497.2	10311.3	6035.8	9983.04	9982.79	11288.5
M319T336			0.296018	1.0897	0.466942		318.864	336.251						8866.18	7363.01	11014.6	7281.01	6905.77	11601.1	11084.4	8909.79	9788.76	9065.7	11618.6	7321.15	11928.1	12102.9	12103.3
M337T363			0.120518	1.07801	0.467029		337.234	362.899						944.665	1000.64	792.549	698.563	1079.53	1312.23	1117.92	1127.94	843.611	1014.97	1152.03	1026.33	2050.99	1916.12	2022.25
M393T592			0.0216414	0.856625	0.467746		392.851	592.448						2444.95	3145.89	3127.08	646.312	3399.66	3473.13	2947.81	2768.64	2166.27	2764.87	2082.41	1179.05	2131.9	1969.28	2220.91
M724T139			0.307972	0.785277	0.467979		724.449	138.713						5957.91	3090.46	5799.3	5822.17	12286	1052.02	3613.72	5627.18	4286.08	4847.74	5537.31	2793.55	4237.59	4765.71	4792.91
M586T34			0.419705	1.43982	0.46857		586.372	33.7525						2847.83	3919.49	3299.01	10795.1	17752.1	1354.29	21690.3	11748.4	11964.8	2998.42	3700.82	5443.86	5426.36	5511.27	5427.64
M242T382			0.533852	0.841765	0.468789		242.079	381.62						17001.4	19620.8	19768	28853.1	49432.7	18129.7	24145	20357.5	16070	25015.1	17578.2	25460.6	27773	28275.6	28297.8
M1177T364			0.044605	0.923829	0.46893		1176.69	363.809						1297.16	1271.3	1020.32	1097.92	1100.66	1008.47	1071.35	929.383	1084.76	974.514	1489.01	729.176	1889.5	1832.67	1832.47
M519T594			0.180103	0.878211	0.469284		518.845	593.689						8132.81	7501.32	4199.01	5260.92	5107.54	5300.27	4095	7040.63	7239.22	3994.43	2953.16	5855.71	6977.91	6975.02	6764.29
M309T32			0.669972	0.665406	0.469322		309.152	31.882						10739.9	42095	5613.36	9596.68	3310.63	52588.8	28253.1	7949.73	15942.2	8338.4	13575.9	8413.89	20815.8	17919.6	18077.7
M642T138			0.211534	0.804265	0.469606		642.408	137.775						1955.28	5860.21	3059.1	2082.43	7816.99	2342.23	3170.94	2482.38	2755.72	3308.82	3308.14	3565.59	2925.42	2819.72	2925.46
M936T159_1			0.159612	1.09905	0.470231		936.439	158.606						1800.95	1800.38	1756.07	1362.67	1981.51	1537.38	1476.42	2659.48	2247.91	1568.11	1358.52	1942.62	1380.57	1380.52	1412.37
M1111T365			0.169807	1.06636	0.470311		1110.73	365.2						2177.44	2705.72	2353.65	1943.76	2675.99	2809.86	2637.15	2717.07	2295.12	2933.9	3069.72	1986.67	4080.76	3710.49	3694.08
M465T417			0.0654274	0.85586	0.470773		464.808	417.22						2426.41	3085.15	1487.97	1868.02	2639.76	1982.25	3067.07	1136.28	2013.47	2792.15	1703.52	832.684	2133.67	2137.58	1587.67
M533T336_2			0.173308	1.144	0.471195		532.771	335.839						2132.24	2480.62	2371.51	1467.25	358.204	2418.62	2331.72	2180.5	2104.69	2216.74	2431.08	1580.61	1287.66	1468.26	1774.69
M220T32			1.40566	0.752579	0.472485		220.146	32.169						159423	64133.1	114132	169368	86874.2	3165.14	76705.7	5662.44	37584.1	75859.6	155742	97807.7	140235	114154	114564
M628T34			0.394982	1.13144	0.473174		627.52	34.1505						4525.25	5414.86	5609.87	5934.52	8208.69	11441	8979.84	6577.31	9559.49	5922.84	6862.18	8639.25	7510.72	7556.46	7277.25
M101T709			1.31326	0.75224	0.473522		100.96	709.181						337813	113599	83795	85997.6	83646.9	86192.7	67514.5	94210.8	104892	165737	80460.9	82239.5	82851.3	82857.4	83873.6
M469T29			0.467794	0.689711	0.474174		469.283	29.0615						3477.64	7435.59	6396.2	9596.28	1278.66	26685.8	7426.96	2578	7451.34	7172.27	4737.94	8478.07	8308.18	8535.35	8309.4
M419T417			0.103985	0.773643	0.474307		418.777	416.913						576.472	772.568	149.87	565.667	374.426	1541.18	614.736	352.731	364.688	530.245	623.755	593.084	539.19	574.422	613.299
M225T163			0.161795	0.900795	0.475339		224.95	163.214						11329.5	8141.67	5919.44	8068.01	6896.21	8028.98	6887.5	9539.37	6215.23	4201.28	8266.4	8474.12	10574.8	10869.2	10578.8
M883T365			0.325897	0.907494	0.475806		882.765	364.821						19446.4	14058.6	21219.4	13896.8	16137.2	13846.2	10186.1	18481.6	10436.1	16157.8	19249.3	14972.2	22359.4	22359.9	22968.6
M189T364			0.856653	0.952639	0.475877		188.939	364.476						326086	302346	342359	327354	291187	334187	305337	355008	228235	309504	348495	285838	422449	422407	425405
M225T354_1			0.122249	0.91398	0.476416		225.037	353.796						8190.77	8352.16	9418.68	8003.36	9362.21	8928.56	5871.16	9349.03	7441.42	4944.37	8616.5	11538.2	14340.9	12630.8	13168.2
M75T109			0.550409	0.774671	0.47685		75.0086	108.505						27675.7	37214.2	15618.6	25303.4	103846	58175.7	29551.4	45411.6	35460.8	35995.3	22447	38617	36327.6	30171.4	25614.1
M87T653			1.50547	0.750291	0.477194		87.003	652.639						119344	133712	10458.9	168117	122714	356719	119531	124286	132637	123091	172915	11104.2	125448	125351	97471.8
M663T596_2			0.15266	0.843612	0.47778		662.793	596.073						3201.85	1583.78	3116.57	2628.36	3380.09	1124.68	2784.69	2395.27	1031.64	911.129	2923.28	2637.98	2968.69	2979.4	2945.43
M763T363			0.156105	1.37636	0.477943		762.958	362.841						779.825	99.293	396.371	643.216	1971.43	584.751	135.12	451.756	1442.23	1442.23	797.266	1890.47	4037.7	4166.68	4167.61
M138T654			1.15071	0.869128	0.478213		137.983	654.366						101297	77318.2	158662	205718	110972	86417	86044.7	128226	138862	102086	94911.4	93358.4	58085.4	53084.3	52827.7
M307T166			1.11811	1.2851	0.478627		307.111	165.699						20450.3	33755	31013.4	30327.7	91250.4	34743.5	83817.8	32253.4	17256.2	65069.8	80836.8	31168.8	52071.9	52070.7	53198.6
M244T421			0.143835	0.799769	0.478824		244.141	420.847						758.885	2232.01	2788.48	3883.62	2884.3	1913.55	536.545	3395.67	2122.87	2458.56	378.747	2672.94	1863.49	2355.11	2356.52
M242T163			0.235326	0.911025	0.479414		241.965	163.163						11646	12130.5	13993.6	13969.9	6971.38	10857.7	11168.4	12240.6	8282.71	8124.86	13813.4	9749.23	15294.8	14948.5	15290.3
M497T336			0.167585	1.23745	0.479445		496.71	336.243						2115.15	1511.09	2876.76	806.451	664.32	2772.8	3350.37	2711.79	298.735	1958.43	2670.17	2308.81	3707.54	3708.86	3746.43
M351T435			0.229061	0.926343	0.479838		351.011	435.428						23665	26491.1	36039.7	24734.9	30156.4	28821	24822.8	29632.5	17014	32016.2	24929.7	28978	30732.2	30737.2	31675.1
M195T168			0.222381	1.20644	0.480973		194.955	168.221						3409.43	4961.43	3991.67	1317.65	894.452	4153.4	4402.32	3976.77	1044.91	4863.65	3714.81	4591.74	1943.63	1909.94	2494.71
M358T597			0.396592	1.05904	0.481107		357.883	596.628						16528.7	15600.6	14587.3	17542.4	15974	10280.7	13906.1	17778.5	17538.2	16432.5	15432.6	14769.7	16330.4	16293.9	16908.6
M87T713			0.860916	0.906273	0.481692		87.0031	713.031						72802.2	90460.7	121079	111801	80331.7	49095.8	74789.4	87886.9	82525.5	66080.7	85486.6	79540.7	68690.9	70066.9	70044.6
M811T363			0.0947537	0.790002	0.482161		810.882	363.164						1072.94	267.436	687.819	1050.41	216.507	748.264	818.904	787.886	178.493	243.555	789.239	376.195	3629.57	3631.35	3803.68
M418T599			0.143551	0.845935	0.485942		417.847	598.606						3171.14	3637.71	3605.7	2828.92	2142.66	1362.02	2356	705.801	3408.09	3209.28	3251.09	1237.59	2697.83	2319.5	2374.56
M155T43			0.321127	1.19777	0.487126		154.947	43.283						15134.1	10841.6	15236.8	15326.2	5681.89	1785.13	16783.9	7077.48	10685	9509.3	17228.7	15379.5	16279.2	16474.9	16474.9
M656T139			0.303871	1.16625	0.488845		656.389	138.687						4003.52	4474.29	2549.9	3303.89	8094.3	2679.98	3627.05	5141.59	6370.33	5393.92	3286.31	5460.52	3472.2	3465.73	3638.33
M297T161			0.216041	0.866248	0.489442		296.972	161.241						6833.75	6807.41	3013.21	5674.34	7922.37	5144.81	6788.82	3437.84	3072.82	4850.01	4126.01	8386.11	4234.61	4561.59	5392.15
M791T41_2			0.425384	0.775598	0.489452		790.572	40.511						9226.65	39821.9	18049.6	15736.7	22054.3	4264.78	12417.2	5689.99	12284.2	25060.7	12326.7	16880.8	14752.7	14886.7	11591.1
M329T320			0.393286	0.820879	0.49033		328.878	319.562						20102.4	5722.46	15691.3	20652.5	14946	19318.3	12159.9	14772.3	26754.9	5588.63	15517	4367.12	7262.42	6687.17	6813.75
M1005T365_2			0.143778	0.919731	0.490385		1004.76	364.887						4502.81	6233.38	4931.53	4961.73	5311.57	3412.73	4473.17	2737.63	5173.85	5226.93	5212.42	4173.56	6326.12	6066.5	6330.86
M688T37			0.440337	0.791494	0.491088		687.575	37.181						9004.06	8733.48	9257.04	13544.2	5633.27	28654.2	4888.46	14227.2	11930.3	9858.61	8200.51	10119.4	8417.59	8127.33	8139.48
M674T178			0.0508801	0.842749	0.491113		674.423	177.538						798.009	1849.93	673.614	724.855	747.705	597.475	677.334	861.454	865.75	717.044	829.951	592.222	587.716	610.708	611.085
M696T366			0.150195	1.09685	0.491415		695.793	366.421						2027.06	3785.35	4092.6	4711.91	2144.18	3359.8	3727.17	3785.97	3331.75	3771.57	4084.24	3368.91	4252.27	4252.94	4077.17
M457T498			0.150002	1.19153	0.491533		456.84	498.093						2749.73	2987.05	278.174	4042.57	2868.85	1394.65	2955.89	3949.51	2117.24	3614.63	2565.14	1861.48	6250.02	6250.7	7054.07
M467T328			0.0634749	0.864222	0.491775		466.785	327.592						1880.22	2124.27	502.263	1727.52	1909.53	2008.32	1486.53	2108.2	2063.46	1021.14	1093.68	1000.67	1609.94	1555.43	1671.12
M527T366			0.126523	0.902927	0.492104		526.827	365.611						2917.12	4348.91	4969.6	5055.62	3368.88	2592.9	4482.74	3476.4	3731.59	2378.24	3929.93	2996.88	3262	3116.78	3262.13
M117T375			0.0990618	0.871331	0.492251		117.019	375.38						3978.64	5596.3	5178.11	3018.25	8097.05	8560.29	5829.36	5708.41	2912.53	6270.74	5088.69	4188.99	5327.66	4321.39	5362.69
M484T162			0.182772	0.901792	0.492735		483.881	161.9						6129.73	6357.96	6599.11	6463.35	2884.07	4827.48	4843.96	5086.27	5156.25	3554.42	7077.9	4276.34	7265.61	7266.92	7350.5
M230T306			0.15704	0.673923	0.49296		230.113	305.88						493.442	747.175	147.645	569.851	762.916	3008.32	698.233	1108.3	259.79	478.922	799.581	516.313	1450.87	1579.64	1575.57
M189T588			0.32099	0.917148	0.4948		188.939	587.736						28387.7	31653.7	27204.6	40928.6	17266.7	31291.8	30752	27372	30722	24084.8	27131.2	22028.3	25062.1	22731.7	22831.9
M273T578			0.381389	0.798304	0.495172		272.883	577.811						1796.94	35787.3	49665.5	44701.8	22944.8	34063.6	29696.3	22842.5	37163.6	38390	21521.6	1233.42	44909.7	49267.8	44911.8
M635T335			0.0832586	1.1906	0.495175		634.623	335.31						646.669	512.411	467.519	534.234	72.1206	843.923	855.612	721.049	204.541	547.208	663.375	671.532	973.725	973.003	1034.01
M229T166			0.330005	1.31921	0.495212		229.134	166.122						1850.48	1306.17	3362.71	4827.36	9235.87	1458.73	9379.21	3853.46	1246.26	3989.47	5795.99	4812.64	4568.55	4491.49	4568.35
M481T337			0.227172	1.16435	0.495274		480.736	336.514						1519.48	2736.39	3340.58	1625.41	1492.29	4692.63	3335.73	3524.79	1698.37	2756	3464.39	3159.58	2961.24	2512.34	2954.83
M504T600			0.100281	0.926519	0.495421		503.836	599.613						3154.65	3490.2	3430.2	3538.62	2663.4	2794.75	2305.87	1964.1	3792.03	3580.77	3193.56	2834.08	3116.1	2518.16	3191.11
M387T363			0.609242	0.790837	0.495475		387.025	362.981						42522.7	10562.6	28519.2	34474.1	8137.46	25436.1	17887.3	28789.1	5172.32	13054	38759.7	14688	100438	100438	101977
M165T165			0.136605	0.878768	0.495599		164.837	164.952						1770	1958.51	2787.3	2062.85	2479.78	1419.89	881.617	2895.03	1214.92	2079.71	1718.64	2175.65	2528.97	2527.26	2965.24
M601T35			0.31666	1.22149	0.498838		600.504	35.475						3181.33	2726.71	4347.77	4519.6	9138.89	1242.25	3366.62	5227.47	8524.07	5016.29	4188.34	4405.64	4009.14	4199.68	4027.17
M418T375			0.125364	0.88823	0.49924		417.854	375.154						2423.9	2802.55	4779.89	4480.34	2722.67	4558.52	2891.2	3360.45	5004.28	2579.03	2719.53	2780.36	2745.96	2745.25	2525
M155T536			2.42712	1.36609	0.499315		154.947	536.443						268708	260891	273614	266690	159703	277871	141044	283030	983416	201222	270112	180528	577161	447010	444364
M895T364			0.0789091	0.873325	0.500238		895.361	363.591						1105.02	1275.57	723.666	1401.44	409.582	1223.92	964.215	1103.86	723.798	624.226	1243.99	701.419	735.194	673.177	735.274
M318T382			0.19085	0.838785	0.500536		318.095	381.701						2264.96	3136.64	2699.1	5510.84	7854.13	3108.27	3837.73	3751.55	2275.7	4205.22	2497.69	4044.36	4052.85	4211.75	4058.72
M62T37			0.253139	0.897382	0.50073		61.7975	36.9215						20074.8	17314.7	16492.7	12912.1	19451.4	12770.6	20898.7	8453.52	16231.1	8816.74	16873.5	17581.8	22077.8	21584	22004.4
M330T163			0.122576	0.914031	0.501511		329.922	163.037						6280.28	5917.56	5692.61	5713.06	3717.1	5825.17	4580.42	4466.26	4707.53	5014.6	7772.63	3754.83	7896.12	8171.86	7897.89
M158T674			0.776855	1.07929	0.501673		157.999	673.841						64319.9	60795.9	55868.7	62034.1	60832.2	65909.9	60657.2	59233.3	100714	61921	58648.8	57903.8	59266.7	60092.7	59280.3
M819T337			0.109319	1.11902	0.501865		818.568	337.1						1376.89	1406.44	1703.3	1611.98	1168.67	696.12	1382.87	1457.2	1672.14	725.744	1930.46	1742.78	1186.29	1084.53	1099.66
M205T602			1.98778	1.18526	0.501918		205	601.568						325640	321816	324847	31473.3	115242	334197	314061	348651	125045	300619	353114	280952	350768	350573	339362
M155T107			0.507482	0.887398	0.502688		154.947	107.247						48452.7	60485.1	43942.7	49286.1	53008	29851.4	40535.8	18193.4	58995.8	60556.1	38467.3	36182.9	45656.6	45616.4	47284.3
M217T495			0.156279	0.861692	0.502874		216.927	495.43						3016.49	5096.05	4371.68	7576.48	5077.43	3997.64	4538.52	2469.74	3544.21	7189.89	2429.25	4934.44	11583.2	11962.7	11627.5
M335T496			0.0728247	0.876968	0.503099		334.84	495.954						1385.95	998.18	874.888	1251.88	863.521	1579.11	871.031	1324.41	526.208	1343.87	1446.34	586.165	1662.4	1733.76	1566.88
M1153T363			0.138134	1.12526	0.503466		1152.74	363.395						2014.44	1929.88	1377.04	1278.89	1290.92	356.282	1669.85	1486.15	1699.8	1545.1	1511.61	1368	2284.23	2313.2	2354
M688T148			0.376182	1.23903	0.503756		688.489	148.492						2583.57	4461.19	4199.66	2008.5	9708.31	871.904	3540.22	3888.43	6284.13	5661.2	4027.75	6128.18	3158.26	3048.28	3157.73
M618T195			0.0522659	0.87878	0.503768		618.266	195.183						550.314	1187.45	614.83	868.714	683.662	543.991	388.355	682.999	719.564	881.621	439.794	797.319	645.113	586.874	587.244
M491T336			0.124226	1.15948	0.504637		490.751	335.549						2322.99	1329.28	602.965	1516.15	552.771	1427.28	1576.27	1855.15	1798.39	1222.68	1489.64	1045.48	2353.2	2353.2	2341.98
M687T363			0.112797	0.917054	0.504841		686.868	362.899						6978.66	4806.89	5313.31	4864.75	4102.45	5398.38	5517.83	5385.54	3196.3	6356.92	3646.51	4751.47	9929.45	9676.33	9930.04
M177T159			0.582509	1.05592	0.504959		176.994	159.23						70316.9	43871.1	55614.8	57555.2	51080.2	70170.6	64255.4	60119.7	56745.5	68634.4	61946.4	56402	74585.2	74146.3	74582.9
M174T619			2.18996	1.52283	0.50555		173.994	618.643						194278	249166	232724	255460	230390	249723	238760	39656.7	180892	237489	1.23467e+06	218380	243219	246561	243950
M881T39			0.198702	0.855966	0.505954		880.569	38.968						2675.24	4392.16	3695.58	2811.06	6686.38	1777.37	2533.56	2449.52	4495.52	3203.82	2990.72	3190.46	3412.38	3557.75	3414.86
M1002T170_1			0.39577	1.20491	0.505974		1001.77	169.814						3488.86	6859.86	4731.24	3640.25	11044	1300.13	7114.4	5194.91	8266.27	6380.88	3615.6	6857.51	2686.42	2582.44	2688.7
M759T367_1			0.341239	0.881164	0.506412		758.752	367.336						16995.5	7217.8	15581.1	20575.6	13177	12291.9	7586.2	15928.1	7586.82	15017.8	15838.2	13681.1	17739.5	17732.7	18199.5
M698T178			0.115278	0.853774	0.506865		698.471	177.728						1189.61	2292.6	1131.16	1357.92	2498.85	631.252	799.533	1169.48	1636.96	1601.96	1353.64	1208.96	932.542	932.176	890.525
M502T594			0.23034	1.15874	0.506875		501.841	594.477						6309.57	307.821	6678.18	4324.85	6384.99	4555.97	5686.51	7269.56	5146.5	5766.36	3508.39	5717.82	4023.45	5965.8	5976.23
M331T500			0.232107	1.10897	0.507856		330.9	499.848						4093.9	3564.14	4289.52	3964.94	3964.58	970.968	3524.93	4206.62	3344.25	4363.08	4371.25	3309.73	4218.81	4218.93	4242.57
M153T415			0.137947	0.753821	0.508209		152.917	415.37						562.64	595.544	621.566	960.962	995.722	2975.48	895.863	1287.04	497.663	676.872	1140.71	561.427	654.792	655.539	726.754
M520T596			0.210364	1.14817	0.508586		519.847	596.075						2170.44	2468.37	3491.04	2865.35	3257.77	5057.21	4808.28	4680.72	2116.32	2460.73	5233.89	2871.37	4066.32	4078.61	3074.95
M834T143_1			0.248561	1.09292	0.508613		833.505	142.919						3513.59	4250.83	4686.35	2491.93	5438.08	3366.53	4097.58	3968.43	5906.43	3729.91	4219.57	4031.91	3916.8	3873.9	3917.02
M423T417			0.188181	1.25187	0.508655		422.801	416.818						2290.4	3599.78	452.655	571.324	2501.08	1051.74	2394.74	2075.78	2168.41	2825.75	3189.83	448.809	1718.52	1265.31	1714.78
M79T425			0.266049	0.871611	0.508771		78.9587	425.062						22487.9	9990.7	21753.1	23901	26375.2	26390.8	8441.07	10139.4	19507.7	26596.6	23733.9	25674	28370.9	28832.8	28380.1
M307T28			0.122456	0.818455	0.50898		306.991	28.062						1818.22	2862.01	3120.76	2877.31	5356.86	2782.67	1961.85	5754.9	2957.18	1376.34	1440.32	1910.95	22051.9	22041.7	21161.6
M439T29			0.121426	1.23676	0.510659		439.122	29.046						1624.09	2015.56	2309.85	2354.19	624.591	1025.64	2511.71	360.118	3955.69	1266.78	1862.56	2353.79	2967.53	3121.53	2927.76
M383T339			0.14776	0.828975	0.510987		382.816	339.295						3426.16	2872.89	3282.68	1106.31	1332.38	4161.04	832.547	2235.19	3593.12	3450.41	2056.08	1246.67	1647.7	1805.47	1899.16
M547T605			0.224454	1.12241	0.511043		546.842	604.524						3233.13	6073.36	5568.46	6504.21	4748.42	4141.06	6151.19	1931.58	6787.61	6174.43	6388.37	6540.59	6116.12	6115.97	5926.51
M261T163			0.19699	0.8753	0.511115		261.06	162.824						5286.07	3497.55	5822.57	5271	6928.6	4015.3	3072.12	3293.91	2231.16	5531.69	5492.48	7356.35	8763.48	8775.07	7870.24
M860T365			0.0699725	0.89749	0.511213		860.042	364.842						1401.65	1495.29	657.379	1217.79	779.101	1275.01	1061.74	1398.31	828.168	1120.65	1022.37	695.233	651.174	651.367	661.673
M359T415			0.310962	0.641881	0.511618		358.844	415.482						1451.31	1489.5	1964.58	1679.76	887.038	10965.6	2776.77	1746.82	2112.57	1063.58	1198.29	2936.8	1269.29	1435.8	1364.52
M1057T365			0.0797471	0.930183	0.51197		1056.65	365.332						2977.7	3181.09	2893.87	3481.09	2557.6	2481.38	3316.33	2617.04	2966.57	2076.61	3446.06	1923.23	2401.17	2468.47	2401.69
M329T164			0.0799063	0.840121	0.512331		328.925	163.829						2403.1	2041.13	2452.59	910.517	790.641	1220.8	2142.06	411.307	1374.91	1437.25	1233.14	1650.3	1910.21	1916.55	1709.01
M122T180			0.14154	1.13689	0.512775		121.943	179.623						1972.52	1521.55	2082.76	2113.96	429.164	2224.34	2445.63	2251.61	1826.79	1389.06	2493.92	1353.3	2491.79	2747.42	2488.58
M670T139			0.229197	0.880521	0.512895		670.405	138.739						3939.84	4582.61	4610.78	3573.78	5798.9	1239.99	2838.24	2823.41	4635.53	3907.69	2883.28	3820.62	3047.52	3046.78	2892.16
M208T648			0.820304	0.839388	0.513024		207.999	647.8						224290	58894.1	63935.3	136290	181145	103474	167426	105992	104142	78325.2	70711.1	118079	165754	196286	169505
M898T138			0.256872	1.17102	0.513084		897.574	138.006						2877.12	5223.59	2588.47	3571.91	5319	1648.1	3907.52	3044.87	3928.46	7333.14	3068.7	3575.87	2681.09	1904.64	2676.92
M834T188			0.216055	0.500705	0.513091		833.515	188.055						168.143	202.174	1075.65	201.891	7099.61	535.487	271.684	1128.36	210.093	1092.51	492.828	1452.55	1771.69	2155	2171.1
M66T104			2.42668	0.815527	0.513827		65.9985	103.839						940482	104176	1.93219e+06	931289	1.02982e+06	2.12708e+06	967293	902530	1.39732e+06	921829	975006	597759	995597	991681	995592
M241T362			0.237971	1.08222	0.514421		241.017	362.166						6091.62	6418.44	4776.61	6196.1	5696.87	2414.81	5964.19	5286.19	5694.15	6386.06	5321.92	5539.74	6074.93	6703.17	6089.24
M473T336			0.14575	1.15707	0.514528		472.748	336.182						1869.86	1617.87	710.057	592.456	1470.71	1944.25	2240.31	1327.07	1590.1	1044.01	2167.82	1124.71	2055.21	2027.05	2282.61
M161T62			0.255427	0.904103	0.514664		161.009	61.9715						124511	151878	125378	126832	132715	166081	124635	171940	40290.2	126186	146335	138664	127990	129895	129950
M531T337			0.0846357	1.16572	0.514906		530.702	336.53						501.202	941.445	423.245	1093.13	539.178	987.489	982.195	877.053	255.941	1020.75	1282.87	810.24	1184.67	1147.24	1147.11
M159T416			0.216727	1.13779	0.515709		158.934	415.536						2966.77	2127.61	3438.37	1539.1	2463.31	5058.47	3037.61	3846.98	1987.93	4297.29	3640.9	3207.19	1770.98	1770.97	1763.99
M384T161			0.167624	1.18492	0.516112		383.991	161.162						1239.68	1065.21	724.527	2235.12	1781.67	2626.93	1351.72	3307.19	1838.82	2182.54	1797.03	984.603	1496.65	1279.78	1289.28
M348T366			0.226547	0.947862	0.517203		347.886	366.12						21952.6	18116.9	24586.8	21028.4	15829.8	19976.2	22623.6	18077	18735.3	19318.1	20701.2	15701.2	19337.5	19338.3	20106
M548T365			0.0398747	0.924326	0.517234		547.826	365.369						2444.3	1844.68	2211.02	3143.1	2668.25	2853.47	2614.93	2171.61	2265.43	2185.52	3170.48	1609.28	2049.22	1639.1	2040.71
M654T164			0.377488	1.37143	0.517381		654.34	164.167						3710.67	4855.21	2336.05	3719.34	11184.6	8084.42	4830.87	5878.99	21567	5644.81	2532.87	6023.65	3709.2	3707.69	3899.97
M467T344			0.0773792	0.94823	0.517716		466.787	344.33						2117.61	1883.5	2049.87	2363.75	1452.62	1968.76	1881	2061.95	1476.78	1966.6	2044.99	1792.02	1716.98	1741.91	1717.5
M311T364			0.514025	0.941372	0.517834		310.934	363.55						102786	90476.1	95118	99438.4	73608.8	102639	90638.2	109966	63029.3	80558.6	103205	83599.6	132598	132602	134248
M705T41			0.389906	1.17674	0.517855		705.484	40.953						11737.6	12680.6	12931.4	13918.9	11276.6	1531.18	14423	4761.7	20615.3	11473.5	10989.5	13138.3	12473.9	12474	12442.1
M705T363			0.12679	0.832316	0.518591		704.916	363.489						2882.94	1140.75	1464.89	2199.01	985.356	1672.77	1230.37	1755.04	762.66	1143.02	2868.69	851.127	7716.18	8348.42	8349.62
M224T42			1.43445	1.13836	0.51909		224.021	41.8555						83231.5	142064	156159	127316	69025.8	208594	121778	206468	163519	89147.4	132550	181733	106449	115329	115444
M185T599			0.133106	0.935081	0.519387		184.937	598.89						6359.86	6324.34	6751.36	5365.5	5278.47	6916	6145.82	5590.96	8027.54	5624.19	5030.92	4174.37	5771.35	5752.25	3742.71
M564T34			0.158414	0.796946	0.519731		564.341	33.662						2873.52	2968.53	3070.85	1596.62	277.491	550.271	1394.58	1172.1	1568.72	567.841	2298.37	2033.59	1802.9	1955.85	1997.38
M450T163			0.1478	0.871204	0.519764		449.911	163.175						2636.1	2585.86	2460.54	2893.61	894.495	2285.9	1314.33	2219.5	2478.16	1242.32	3298.31	1432.1	2652.8	2469.18	2651.24
M678T138			0.162098	1.09371	0.519905		678.396	138.185						2064.78	2170.39	1685.78	2487.85	2871.43	1415.12	1791.41	2647.94	3008.93	2429.39	2309.94	1697.47	2197.52	2199.81	2110.61
M189T427			0.594261	0.9046	0.5201		188.939	427.224						68907.6	75449	62364.8	65763.5	60031	53685.9	19396.4	61763.7	66635.9	58877.1	84146	58538.7	48366.9	48280.2	43852.3
M597T337			0.1492	1.16515	0.520402		596.665	337.1						1266.66	1850.09	535.342	930.959	1274.04	1878.73	2035.24	1435.98	560.249	1650.64	2142.32	1188.96	1742.59	1520.43	1522.86
M971T364			0.0695002	0.904328	0.521572		971.349	364.334						934.327	1154.68	1075.25	1119.8	612.66	632.898	1087.09	1028.66	584.56	724.243	949.304	626.731	770.636	726.888	772.019
M409T28			0.3318	0.769327	0.521706		409.263	27.552						2271.42	4365.07	6002.43	5828.44	4162.9	18101.5	4842.99	4707.88	6750.21	4709.96	4404.05	5920.92	6272.93	5979.59	6263.06
M344T364			0.0557207	0.776961	0.521918		343.919	364.159						794.321	258.526	426.868	294.188	158.782	407.583	364.159	272.286	40.181	186.624	724.719	230.329	1137.49	1137.51	1147.62
M135T177			0.0982562	1.16534	0.522253		134.915	176.653						1548.95	786.635	1529.97	1286.49	737.282	473.398	1677.78	1371.64	721.552	803.637	1826.51	1013.63	1971.63	1971.4	1883.39
M217T41			3.23098	2.18835	0.522829		217	41.041						45707.3	27918.3	47352.7	44335	42038.9	370208	43915.9	1.02947e+06	63720.6	46863.3	35246.9	44689.7	52324.1	52397.1	56176.7
M386T41			0.719496	1.11986	0.52297		386.326	40.6445						51966.7	42656.1	44786.1	75546.3	18440.1	73256	44975	60386.8	68768.1	56169.3	58434.8	54673.6	42224.5	42260.4	41113.7
M882T157			0.210533	1.13421	0.523312		882.494	156.573						2949.82	4214.01	1727.03	3056.3	4305.69	927.438	3827.6	3168.2	3848.76	2791.09	2826.38	3024.02	2709.6	2602.6	2600.56
M395T317			0.0885231	0.90579	0.523736		394.849	317.128						8258.56	7842.14	6443.46	5674.35	6146.2	7345.81	7205.39	5267.42	10133.3	5638.19	3633.9	5902.78	4190.21	3935.54	4205.46
M387T353			0.0616522	1.12392	0.525374		386.965	352.763						229.042	319.527	384.58	435.947	376.814	291.387	509.87	144.288	317.66	512.971	406.373	398.596	602.689	606.243	525.964
M397T363			0.0858632	0.829259	0.52646		396.97	363.072						1754.79	1021.54	1473.95	1158.92	677.453	2282.43	1129.62	1221.9	409.997	828.041	2419.94	930.628	5145.66	5139.87	5250.02
M487T415			0.134449	1.146	0.52697		486.789	415.266						757.857	2545.68	2225.56	2136.98	776.324	2275.36	2226.67	2361.01	2115.77	953.208	2130.05	2495.89	1491.35	977.151	1021.37
M189T151			0.11176	0.837097	0.527092		188.938	150.699						2315.59	1097.95	1391.45	2133.68	261.999	1076.21	1520.3	694.307	931.275	906.027	1588.33	1288.32	1584.68	1547.38	1583.69
M221T605			0.116966	0.969634	0.52729		220.936	604.867						5726.43	5319.97	6241.8	5701.02	6299.84	5675.98	6293.41	4803.77	6171.91	5386.97	5535.44	5711.79	3686.07	5145.64	5127.06
M158T61			1.51799	1.06383	0.527676		157.999	60.624						141480	171840	149365	119520	141432	190198	141350	201009	160923	186103	148728	134054	156922	152503	156844
M469T381			0.0452974	0.889232	0.52771		468.908	381.498						1732.71	2234.12	1132.64	1948.23	2033.07	1855.71	2030.44	1619.45	1916.8	2009.28	319.816	1829.28	1323.22	1499.13	1329.9
M629T33			0.197543	1.07493	0.528317		628.525	33.441						3328.35	2827.71	3638.01	4144.39	5446.6	3303.38	3578.55	4264.92	3452.04	4211.83	3982.69	4898.48	5078.78	4688.48	5107.81
M162T608			1.09619	1.21427	0.528752		161.994	608.037						116170	133736	106234	151590	7491.25	112374	138533	119369	222742	15743.3	154048	111635	107094	107011	94719.9
M881T140			0.149298	0.89648	0.528936		880.574	140.002						10330.1	5897.06	10434.6	9241.12	17715	11835.8	10137.4	10834.1	11971.6	9539.74	6974.41	9220.71	10315.8	10142.3	10314.1
M195T107			0.22245	0.821467	0.529366		194.938	106.542						5356.66	1876.42	6387.29	4313.12	7845.79	1766.53	5318.38	1426.74	5869.89	3186.08	4954.37	1872.52	5519.51	5086.53	5514.57
M228T382			0.0426253	0.942919	0.529811		228.062	382.268						1208.74	1371.47	1181.09	1425.17	1948.38	1547.02	1331.33	1571.87	1475.37	1235.6	1248.8	1323.31	1410.03	1395.2	1450.37
M194T167			0.579076	1.23933	0.530641		193.979	167.242						32351.4	29989.1	1439.19	33437.2	32876.7	2102.85	2580.92	32143.1	30658.9	33469	33162.6	31820.8	33665.6	33676.5	33966.5
M563T435			0.0631277	0.910591	0.530914		562.938	435.427						1478.75	2036.92	2782.24	1985.86	1934.3	2393.83	1346.92	2432.28	1426.93	2308.62	1465.26	2504.27	1886.43	2155.19	1857.34
M335T365			0.679078	0.962239	0.531457		334.895	365.171						146685	156398	124189	122168	144370	127653	122145	148041	134861	121153	146830	117415	157972	159494	159498
M571T336			0.0626387	0.847223	0.531853		570.721	335.646						733.722	1784.05	1861.11	1913.43	1386.46	1523.21	2042.91	612.476	379.747	1734.87	2145.71	880.418	2005.94	2005.93	2027.82
M745T139_3			0.29999	1.1144	0.531937		745.494	138.774						5989.31	8003.01	8201.26	8388.71	10231.5	3909.85	9151.84	7258.93	11679	4585.06	7988.72	9176.68	4636.58	4619.46	5137.85
M164T56			0.0611483	0.741893	0.53313		163.895	55.54						182.183	258.201	231.906	126.333	272.853	775	242.014	64.0881	83.3079	187.6	585.463	207.414	278.859	319.423	319.687
M145T162			1.08365	0.905072	0.53316		144.869	162.373						192785	154909	188048	190240	117384	260687	146745	250172	112040	152273	176129	161889	216878	215510	216879
M405T603			0.166841	0.890147	0.533758		404.94	602.736						7115.52	9868.8	6519.64	11990.6	5421.46	7580.87	6711.19	8342.72	5860.28	4794.4	11372.1	6088.7	9258.22	9255.94	10140.3
M524T184			0.117326	0.751321	0.534055		524.336	184.141						1890.02	3353.93	7514.7	2393.66	3128.61	5792.13	1633.28	2340.5	1300.43	1730.36	9316.98	1765.05	1979.1	1711.89	1987.78
M716T147			0.519262	0.751654	0.534158		715.509	147.163						9065.6	18806.4	11348.5	9443.89	46117.2	4365.59	8474.44	11504.2	18524.3	12993.4	10567.6	12460.4	11199	11194.7	11004.8
M399T162			0.0806922	0.850197	0.534399		399.106	162.272						2615.53	2104.17	2637.23	1123.55	1250.74	4209.05	1212.78	1652.32	1438.71	3030.58	1983.8	2533.8	2458.94	2460.8	2123.19
M782T32			1.52212	0.805196	0.534617		781.513	31.612						86015.6	168943	132109	89658.9	300088	23753.9	73189.9	87554.5	126899	134847	88158.6	133965	89634.5	89572.3	91182
M283T616			1.38205	1.38102	0.534858		283.264	616.273						187751	206738	181682	799579	12531.6	194369	791418	212102	402701	541244	73683.9	164523	108049	50296.5	108464
M854T140			0.919164	0.910525	0.534915		853.608	140.203						93683.7	125683	99869.6	120816	165310	78878.3	118350	60048.6	123466	122485	99317.6	99351.1	97362.9	97375	99415.4
M563T434			0.24288	0.749256	0.535839		563.139	434.38						2520.39	1525.47	12206.6	2513.71	7646.6	2097.98	2323.47	4710.36	1205.2	3585.1	4102.67	5435.07	12328.9	13342.6	12407.8
M643T337			0.123808	1.20351	0.535979		642.668	337.471						2219.03	904.75	2187.53	2368.27	621.843	876.772	2326.37	1008.51	2473.96	2367.15	2407.01	463.037	2043.88	1236.51	2047.17
M87T681			0.740056	1.15227	0.536373		87.0031	681.18						85290.6	94018.5	70751.5	146449	88117.4	80399.5	79391.1	132747	99911.1	72749.8	72062.9	194203	102663	96977.4	102541
M331T599			0.299085	0.870116	0.538149		330.919	599.017						14682.1	28740.8	32353.3	27723.6	22488.9	20408.4	18606.1	17453.3	33982.9	17718.5	6884.7	32736.9	25420.1	21558.6	23235.5
M831T158			0.366435	0.817375	0.538226		830.557	157.976						6308.7	12531.7	7733.78	6715.64	21259.8	2805.07	10383.6	6751.7	7765.03	8756.91	6274.84	6948.17	5248.39	5540.96	5542.17
M280T164			0.137835	0.856041	0.538466		279.938	164.405						2329.08	2741.83	3350.77	3822.89	1301.61	1909.39	1629.37	2534.01	874.685	1786.59	4063.29	2342.65	3577.44	2707.26	2803.21
M241T54			0.957189	1.20261	0.538467		241.217	53.6495						38086.5	65188	27153.7	39783.1	40322.2	70152.1	52072.4	59997.3	118434	40774.8	32688.1	33588.4	24641.7	24291.8	24642.8
M99T68			1.50025	0.797413	0.538798		99.0447	67.946						133142	55536	199059	93450	240535	45530.6	87583.3	46138	36277.8	103405	137272	201142	107666	62666.8	106343
M227T161			0.118519	1.13146	0.538905		226.814	160.735						1232.87	743.154	1844.65	1386.3	1017.14	814.536	1089.95	1364.62	1016.13	2054.99	1548.82	889.454	1280.17	1244.16	1185.67
M313T163_1			0.296503	0.936724	0.539189		312.908	162.804						39251.7	33306	35045	36197.5	21693.4	27339.6	33899.8	26108.2	24681.8	29840.8	36268.1	29832.7	42437	42434.5	41773.9
M435T163_1			0.0708902	0.934432	0.539199		434.893	162.763						3396.39	4127.54	3835.39	4098.03	2318.65	3459.77	3884.87	3077.65	3063.11	3921.81	2376.79	3519.16	4390.2	4315.3	4425.44
M1008T168			0.136713	1.1461	0.539373		1007.65	167.625						1390.69	1272.05	1570.94	872.963	1599.98	198.691	1338.54	1054.51	986.037	1284.13	2010.04	1240.94	1656.64	1656.17	1755.57
M175T497			0.266063	0.970382	0.539761		174.946	497.167						48376.4	48529.1	46732.9	47036	45277.7	59427.2	48111.4	48432	43405.4	48906.6	50106.6	47668.8	47703.6	47657.1	41479.8
M831T144			0.222811	0.861896	0.540328		830.588	143.881						5513.82	13354.1	6289.09	9780.35	15868.4	4413.76	7325.17	10803.3	6597.56	8122.06	8489.42	6256.07	8097.14	8342.17	8089.34
M826T367			0.150115	0.869029	0.540684		825.727	367.359						4848.05	6719.02	2717.66	8331.11	4738.67	4168.62	2425.84	6194.84	2342.2	5334.2	6272.74	4824.7	4703.25	4711.53	4366.63
M554T166			0.289674	1.1597	0.54137		554.286	165.632						5528.93	12269.5	3468.33	7398.3	6889.11	3262.07	7275.23	7493.71	11738.6	7067.32	6310.57	5129.84	1846.2	1657.72	1856.73
M279T164_1			0.156835	0.912317	0.541417		278.937	163.612						9339.82	9322.11	10869.3	10961.7	5629.71	9639.38	9850.62	9445.33	3903.94	9360.61	10827.4	7484.62	10033.3	10066.7	10716
M111T36_1			0.541759	1.10633	0.541439		110.975	36.481						28232.2	31794.1	21194.8	28893.4	27645.9	32887.3	32907.7	9755.29	40742.4	35511.8	35974.3	33901.8	35072.1	34949	34816.4
M125T12			5.08131	1.17653	0.541854		124.999	12.169						1.55957e+06	1.34069e+06	949028	378589	703275	1.61651e+06	431248	1.88558e+06	1.81033e+06	1.50027e+06	1.14163e+06	934468	1.03975e+06	1.03946e+06	1.07966e+06
M481T591_1			0.0487728	0.902274	0.542229		480.819	591.305						2816.81	4944.14	3398.65	5239.82	4595.04	5087.32	3606.71	5091.81	3871.67	1527.16	4966.3	4469.26	3517.8	3492.18	3779.13
M777T102			0.498266	0.862911	0.543622		776.557	102.122						19923.6	23929.6	21974.2	20042.7	49603.4	15533	19361	17067.3	31986.4	22385.1	17854.9	21650.5	19214.5	19261.6	19901.3
M777T142			0.330886	1.19444	0.544561		777.473	141.946						3852.01	7883.97	2289.81	6947.75	9394.31	1668.35	4487.45	4145.06	8600.2	5339.47	5316.18	10377	3306.51	2701.01	3241.45
M297T54			0.4536	0.843264	0.545248		297.243	53.6985						12139	21081	9451.21	19936.2	13896.9	37960.9	14452.1	27071.6	16295.9	13854.2	12410.5	12440	12242.6	12242.3	12567.5
M485T416			0.133689	1.12626	0.545302		484.807	415.717						2488.99	1826.62	1980.63	1289.19	2055.64	980.361	2356.6	1971.6	672.134	2211.22	2605.31	2145.68	2176.17	2123.94	2184.43
M307T366_1			0.236065	1.21058	0.545343		306.972	366.272						2584.4	3026.7	3479.49	1117.06	2895.69	1279.67	1025.95	4625.68	2129.1	4264.45	4375.89	990.739	6982.8	6741.93	6983.91
M461T336			0.115315	0.825086	0.545934		460.747	335.851						3844.94	3530.26	3362.99	824.332	3212.67	996.989	3337.72	1024.48	3231.51	1002.38	3202.22	1215.09	3600.83	3535.03	3620.4
M263T161_1			0.461039	0.878347	0.546129		262.783	161.083						25599.1	17808	23141.7	24535.6	8413.5	36128.2	19551.9	29120.8	15159.1	13012.9	22333.1	19948.9	24116	24110.2	23619.3
M703T435			0.100267	1.12298	0.54617		703.027	435.111						593.454	498.877	748.612	444.261	1011.74	589.419	707.623	587.003	350.919	1003.92	817.79	897.063	876.681	973.287	980.354
M687T341			0.0858979	1.11536	0.546342		686.658	341.161						1389.53	713.105	347.745	1330.04	1058.12	1367.01	1269.99	1280.07	1294.84	1136.76	1168.09	771.665	1089.41	1043.43	1089.02
M830T371			0.0394462	0.906981	0.546905		829.734	371.405						1388.76	1523.24	1027.36	1558.37	1135.7	1330.46	1349.17	808.252	1849.47	1524.36	864.462	827.391	968.807	968.868	931.784
M451T436			0.0357672	0.885087	0.547139		450.955	436.276						1501.29	1434.56	404.212	1463.94	1521.77	1405.98	1495.85	965.833	1510.13	690.782	1440.94	739.734	1574.5	1676.51	1677.06
M931T137			0.150189	0.939666	0.547245		930.582	137.244						10569.7	8489.83	8432.94	8357.93	13009.3	9258.21	9378.49	9367.05	8961.43	11438.9	8087.11	7378.43	9779.52	9478.01	9478.31
M719T335			0.0404437	0.881474	0.548547		718.614	335.342						773.698	1043.41	1398.63	1169.03	645.036	1333.51	1272.73	909.156	442.038	730.917	1514.77	739.477	1172.69	1265.32	1183.28
M840T40_2			0.367238	1.15835	0.548656		839.563	40.292						3464.23	9155.55	4108.4	4486.26	10386.3	5983.32	7415.44	5044.57	12081.8	7704.95	4664.37	6624.25	4337.13	2966.21	4326.45
M135T110			1.19574	0.735036	0.549853		134.976	109.579						3997.94	167322	168975	167948	13354.4	160043	5442.74	162085	4351.4	163024	163677	2449.18	171069	174181	174173
M265T415			0.172141	1.07395	0.551211		264.898	415.453						4141.17	5311.55	3509.05	5137.36	4690.9	3535.02	4401.27	3519.69	4536.37	5355.71	6399.3	4059.41	4456.1	4452.57	3823.51
M524T596			0.257892	1.17584	0.551427		523.819	596.241						2680.2	2190.39	5727.14	1311.86	5798.96	5573.32	5953.87	2824.54	3843.08	6397.01	6019.23	2337.91	5478.52	5317.93	5310.48
M521T594			0.26999	0.841396	0.55156		520.814	594.321						5461.6	5534.73	5927.54	2973.01	350.383	6021.89	2642.94	5219.89	5462.98	2809.62	4387.03	1580.3	4944.92	4852.62	4852.79
M633T138			0.18232	0.861298	0.551574		633.398	137.775						3990.46	6104.45	3622.77	4454.85	2090.32	2041.36	3018.65	3356.87	5693.28	3165.5	1901.08	2075.19	3625.62	3555.54	3556.98
M267T164			0.172036	0.752995	0.552527		267	163.548						11767.2	2141.8	3796.98	3418.68	14673.7	13052.1	2642.01	12756.1	1676.37	1798.41	3786.95	14124.4	8976.01	5705.86	5446.73
M344T165			0.213932	1.16191	0.552825		344.07	165.062						3604.39	2322.41	3515.23	352.21	4552.55	3384.85	1563.69	4803.25	2402	3966.24	4347.39	3520.04	4657.16	4646	1973.5
M261T166			0.348048	1.26965	0.552926		260.759	165.613						8625.53	5737.81	1028.37	1564.14	8024.78	5136.79	1515.7	12232.7	8474.44	6405.9	8552.62	1057.26	6363.71	6389.09	3439.44
M339T607			0.325768	0.788302	0.553875		338.93	606.923						18508.7	11555.5	8132.22	18741.3	13594.2	18976.6	8868.68	5987.01	18704	3692.62	976.124	32331.4	18606.1	18598.8	21572.6
M772T73			0.234495	0.831338	0.553992		771.516	72.872						2799.67	5321.27	3202.42	3561.66	5564.74	97.0399	2976.4	1043.31	4250.05	3628.28	1883.26	3300.04	2284.12	2283.61	2456.69
M202T172			0.15611	1.26867	0.554845		202.107	172.167						384.979	187.529	200.386	235.116	686.98	1730.43	732.686	951.114	659.825	789.843	687.457	524.789	603.509	565.187	565.474
M115T59			0.471765	1.13963	0.555536		114.934	58.9685						21363	25954	23695.5	25370.6	19971.5	6434.58	21926.7	7835.81	27559	22905	34891.5	24815.8	29766.5	29750.3	31036.4
M471T314			0.117846	0.908205	0.555685		470.835	314.353						3531.99	3861.78	3263.83	3911.22	2351.94	3650.57	2896.37	2644.65	4799.49	2902.97	3916.41	1523.08	3101.79	3222.81	3222.63
M595T335			0.0878266	1.11863	0.556264		594.684	334.823						1010	620.021	1680.64	1620.81	1352.51	1476.53	1749.89	1305.41	706.015	1772.33	1947.29	1200.18	2114.36	2297.67	2111.74
M291T363			0.108216	1.09476	0.556543		291.007	363.354						1123.52	744.964	1956.32	1740.73	1760.49	1340.86	1533.95	1941.4	1127.18	1904.52	1550.85	1430.3	3594.11	3532.6	3616.31
M404T602			0.31732	1.2142	0.557164		403.943	602.069						8387.14	1996.69	5246.2	3401.09	3081.78	5478.5	4631.67	9289.12	4148.38	7612.83	7545.5	273.859	5606.62	5672.91	4950.31
M273T394			0.224114	1.10786	0.557477		273.037	393.675						2045.26	4432.69	4810.53	2645.97	4681.4	3033.51	3330.4	3996.78	2802.4	4891.31	3427.93	5535.59	3356.62	3364.43	2056.74
M77T353			1.23006	1.07927	0.557569		76.9697	353.303						283934	281568	219629	422292	352025	267300	391085	269059	288570	314276	429209	279356	289774	295265	289853
M283T687			0.87542	1.21193	0.557574		283.264	687.232						52061.9	101735	50805.6	75285.7	45659.5	56593.6	87883	54561.2	174722	49275.7	50406.1	46280.7	40482.2	40460.6	28262.9
M589T364			0.2036	0.950608	0.557913		588.834	364.019						34787.3	33101.8	28209.4	24482.7	31070.1	30654.4	33185.1	31912	28772.5	22553.2	33381.9	23496.7	37116.2	37114.9	37564.6
M637T336_2			0.0446894	0.896295	0.558102		636.67	335.699						1089.16	1029.94	999.642	586.762	892.197	562.851	1119.09	605.664	698.724	502.357	1120.89	578.648	631.59	626.687	759.373
M811T116			0.682127	1.19632	0.558416		810.535	116.326						15705.6	31425.3	29298.4	10057.4	34207.1	2400.55	19867.3	17371.7	43665.5	19573.3	26337.2	20445.6	16551	14499.7	16534.5
M337T162_1			0.210201	0.935485	0.558482		336.897	161.826						14012.8	12561.9	14896.7	14286.4	8006.13	10008	12269.1	10452.3	9025.59	11160.6	13888.1	12216.7	16027.6	15912.3	16027.3
M830T158			0.300989	0.867294	0.558648		829.556	158.09						7707.46	15787.7	5006.88	13893	18782.5	8525.24	9918.64	6050.5	14547.6	10306.4	6993.37	12636.3	8257.68	9256.84	8091.11
M843T40			0.694322	0.85399	0.559214		842.574	40.491						28051.2	34264.2	37409.5	34229.9	73557.4	10464.8	25343	34030.6	40533.7	32677	24649.1	28916.8	27195.9	27195	26866.3
M900T168			0.680875	1.15637	0.559315		899.698	168.441						14193.1	23611.1	18559.8	11028	35747	5061.17	14492.5	20598	22853.9	24617.7	18306.3	24251.4	21646.1	22011.1	22017.9
M398T160			0.13249	1.08817	0.559828		398.102	160.193						2257.83	1832.31	2195.52	2903.97	3100.58	1984.87	2818.07	2749.13	1253.69	3220.7	2845.9	2646.17	2540.08	2845.81	2493.3
M443T35			0.542175	1.1294	0.560307		443.246	34.7615						11747.8	14754	9109.49	15110.1	14880.1	26797.7	16501.5	25618.3	20072.3	10619.3	18765.1	12779.1	12942.7	13520.6	12958.5
M619T497			0.116676	1.05124	0.560392		618.746	496.623						1721.43	1553.56	1317.72	967.307	1539.75	1421.52	1504.25	1692.01	1419.86	1610.96	1428.58	1302.25	2033.2	2166.76	2029.6
M729T40			0.483173	0.858176	0.560402		729.485	40.261						16688	18313.7	15976.5	15254	29671.6	4471.11	7513.19	9904.24	22017.1	18237.3	13203.4	15264.1	18068.5	18849.9	18075
M471T434			0.0723273	1.08969	0.560566		470.966	434.46						689.389	467.883	802.917	503.089	761.204	578.544	715.076	786.609	354.879	717.847	660.573	909.134	715.351	701.908	734.497
M222T169			0.123322	1.13417	0.560742		221.842	168.537						1900.82	482.992	1641.28	1369.63	1527.67	1755.27	1387.59	2735.74	931.358	1671.11	1387.42	1728.71	3926.28	4160	3926.64
M884T103_2			0.807194	0.697535	0.561114		883.541	103.459						11268.3	19980.1	20875.7	11930.3	89392.6	2839.35	12057.7	14014.8	19822.2	20459.3	16993.1	25668.1	13009.5	12104.8	13053.7
M908T171			0.277279	1.16007	0.56126		907.689	170.9						2008.04	3758.28	3729.36	1733.26	6237.66	1286.03	2355.8	3538.23	4798.05	4096.18	2976.22	3989.78	1725.24	1604.93	1725.49
M463T415			0.19856	1.1562	0.56143		462.823	415.188						1675.47	2613.21	2027.55	112.547	2128.63	2371.06	2515.54	725.271	1904.28	2589.12	2188.51	2712.81	1896.24	1672.07	1927.79
M427T435			0.106521	0.873181	0.561563		426.997	435.258						1887.85	2937.15	1404.32	1887.49	2727.01	1030.24	1285.8	2149.52	612.605	2486.65	1561.7	2271.95	1853.79	1638.29	1848.38
M529T336			0.0811907	1.15636	0.561737		528.715	335.686						898.981	560.6	343.333	1341.43	1069.01	847.919	943.453	732.042	304.661	1249.55	1364.09	1258.84	1327.11	1524.79	1524.11
M283T418			0.131762	0.873141	0.562699		282.855	418.095						2146.26	1295.99	2969.35	1593.01	1494.31	850.247	2187.7	1901.63	1711	1090.2	914.006	1231.74	1114.7	968.868	1117.64
M326T172			0.132571	0.851236	0.562756		326.109	171.612						2202.95	3696.85	2972	2758.09	7903.38	4014.82	3739.31	4096.22	2361.02	5108.43	1770.57	2969.42	3226.96	3628.59	3240.79
M843T373			0.0893613	0.91794	0.563226		842.72	373.414						4078.16	3817.4	4671.52	2107.61	4087.59	3133.07	3865.78	3289.64	3211.72	3089.07	4561.21	2081.21	6552.98	6537.83	6241.08
M337T337			0.219223	0.825381	0.563429		336.864	336.974						6641.36	2680.66	2323.53	6519.95	6733.6	1641.82	3890.12	1134.3	6421.91	5496.12	2273.68	2690.26	5413.59	5016.38	5051.61
M367T416			0.132799	0.848761	0.563432		366.838	415.506						1699.13	2007.61	579.026	1364.03	2170.66	3739.45	2603.04	1973.99	1257.59	1062.96	1379.33	1534.68	1562.67	1557.52	1043.85
M202T697			0.771601	1.35712	0.563432		201.989	697.188						18747.6	40832.9	10846.2	7407.01	12013.9	15651.7	15608.1	69836.7	18941	13899	9177.3	15713.1	11604.3	11591.5	8355.33
M327T139			0.59413	1.14112	0.563624		327.232	139.203						13751.1	16042	14063.7	13056.3	31382.6	6270.4	13723.4	18165.8	22482.8	18796.4	13641.4	21101.6	15359.5	15901.6	15897.8
M406T40			0.791235	1.15103	0.56375		406.295	40.331						52646.4	61040.8	58971.1	64821.9	8204.75	12020.5	48854	55463.4	56134.4	51842.2	38401.2	45932.3	32998.6	26324	33002.8
M463T363			0.0929994	0.885972	0.563795		463.009	363.312						1202.56	654.518	1128.47	1206.3	504.99	786.98	740.837	1243.55	359.572	656.367	904.048	954.14	2284.34	1998.42	2283.56
M919T366			0.168501	0.930584	0.563809		918.709	366.322						6609.24	7201.85	6154.57	7510.37	5156.82	3916.39	6931.35	6132.28	4963.03	6065.39	6069.32	3850.76	5826.89	6004.8	5829.56
M203T161			0.101553	0.888064	0.56512		202.828	160.683						1714.34	1789.09	2206.02	1540.81	824.001	3335.83	1916.19	1686.58	1428.66	2093.59	1488.52	1519.36	2311.68	2313.94	2372.34
M196T163			0.1209	0.850809	0.565368		195.976	163.209						3167.96	2387.12	1769.43	3311.79	5129.57	3014.93	2548.6	1142.76	1816.51	5331.98	3538.67	1600.36	2970.58	2979.94	3200.37
M587T415			0.0561363	0.888549	0.565598		586.747	415.175						1261.84	560.942	1418.27	1405.82	1376.3	1291.28	1409.89	1249.2	1474.66	763.427	311.037	1291.02	1396.08	1366.5	1396.14
M241T416			0.215719	1.40726	0.565783		240.937	415.878						797.688	1708.88	7165.99	1182.35	1253.85	2245.06	6861.39	1112.68	1359.05	1545.74	1183.65	8137.02	7756.99	7512.7	7513.83
M537T414			0.187804	0.85497	0.56623		536.775	414.333						2933.84	2871.86	2586.48	3026.79	687.495	1891.3	1231.83	2804.68	3015.29	2941.95	511.222	1462.69	2259.32	2264.85	1847.49
M702T178			0.16298	0.8336	0.566269		701.557	177.86						2182.51	3862.44	2089.81	1543.15	5858.46	1318.07	1024.83	2537.04	3213.45	2308.39	1806.71	3159.43	1548.69	1549.21	1607.91
M793T363			0.170482	0.919035	0.566466		792.832	363.429						3880.69	2621.5	3994.89	2808.5	3469.11	1423.48	2865.93	3134.33	2554.47	2508.63	3178	2483.37	5280.5	5317.71	5319.7
M671T364			0.152569	0.941782	0.566664		670.837	364.282						19857.2	10985.6	13537.8	19872.5	14908.5	17360.2	15897.8	15147.3	13267.6	15405.6	17369.5	13814.7	22519.5	22218.9	22199.4
M417T365			0.316212	0.933519	0.566872		416.898	365.129						80673.7	54508.5	55040.5	85228.9	49798.4	84416.5	68838.1	62887.7	61785.8	49325.2	74440.9	65153.7	80734.7	75695	80709.7
M563T584			0.182987	1.06041	0.568083		562.87	584.103						2154.07	2961.49	3389.72	3730.07	4230.23	4033.62	3665.79	3517.09	4314.64	3543.1	3153.47	3543.47	4689.46	5052.49	4684.99
M955T167			0.146063	0.846107	0.568877		954.709	167.053						1219.47	1856.2	1645.29	1027.35	2476.99	119.658	1410.16	705.57	712.471	1522.18	1508.7	1201.65	2065.54	2006.19	2004.05
M220T68			1.34906	0.808817	0.569401		220.146	67.67						82973.4	67478.6	111764	90700.2	147927	2262.09	66980.2	2870.71	24938.9	87630.7	108872	115628	94952.6	96037	96048.9
M311T246_1			0.127842	1.09854	0.569555		310.876	245.55						1782.94	1208.91	859.005	670.782	1447.66	1923.83	1642.26	1472.52	1441.99	1666.65	1101.37	1346.15	1369.58	1291.21	1367.86
M548T604_2			0.107992	1.05284	0.569573		547.837	603.712						1469.2	942.512	1611.57	1523.57	1430.71	1419.01	1347.35	1867.74	1454.17	1425.95	1420.99	1324.04	1816.04	1592.28	1586.93
M884T157			0.284758	1.1314	0.569989		884.498	156.59						4677.29	6408.22	4941.18	4977.78	7957.69	2504.61	5612.82	4698.19	10312.2	5856.7	4639.74	4481.84	4451.02	4328.95	4444.77
M479T315			0.131896	0.868928	0.570503		478.823	314.747						2890.5	1836.47	2662.89	3231.98	2869.07	982.173	3071.88	2283.91	969.524	2606.1	2940.58	704.071	2653.25	2709.52	2709.63
M115T28			0.46425	0.895053	0.570856		114.935	27.9455						30248.9	26008	31529.2	18753.8	20137.9	9020.34	17877.6	14537	16898.2	29031.6	19684.8	23427.9	24818.5	26876.8	24845.4
M642T365			0.136148	0.931055	0.571924		641.815	365.144						1984.37	2918.59	3033.17	2643.19	2002.02	1693.58	1983.44	2683.37	2597.06	2415.38	1886.78	1724.72	2533.9	2539.02	2661.08
M773T145			0.279545	0.828976	0.572064		772.579	144.563						4334.05	8283.19	4600.1	4271.74	13915.1	1999.5	3005.37	5189.6	6582.76	4531.93	5271.01	6426.06	5039.41	5119.3	5119.08
M125T42			2.19882	1.10137	0.572236		124.999	41.9575						482405	481839	866725	533385	451182	559380	433023	695739	735873	543279	425447	883675	509819	517529	520312
M483T36			0.372204	1.10176	0.572285		483.274	35.896						16692.8	14869.2	17059.5	17046.8	12030.4	17772	14766.3	12474.2	29612.9	18548.1	17516.3	12267.5	18001.5	17132.9	18014.7
M253T163			0.261266	0.933865	0.572984		252.941	163.151						13783.4	10006.1	13602.1	12560.3	6253.23	10314.2	10893.7	12206	8863.15	9669.89	9959.27	10528.2	16195.7	15931.1	15930.3
M209T159			0.159906	0.918069	0.573607		208.845	158.644						7680.77	6608.11	9959.59	10253.5	5063.12	7028.85	6571.67	5779.58	4832.53	8064.09	9778.62	7749.98	9749.18	9572.54	9578.04
M222T353			0.0878861	1.0998	0.57441		222.098	353.433						574.811	327.973	523.928	389.399	509.468	958.903	653.127	612.782	495.41	639.48	655.56	555.907	1807.31	1719.22	1808.85
M546T605			0.0988354	0.899531	0.574508		545.843	604.977						7515.82	6622.62	2431.21	7123.64	6619.07	6786.15	5429.89	7528.06	4057.35	7810.64	5358.48	3186.84	6782.49	6786.2	6448.92
M449T435			0.110277	1.12183	0.574541		448.988	435.258						1104.18	1410.12	2183.48	1312.09	1105.18	1170.17	1708.1	1585.49	1111.31	2395.63	719.242	1774.85	2261.51	2189.8	2261.14
M345T162_1			0.0443855	0.898592	0.574817		344.974	162.204						1411.46	1788.28	1594.75	2072.38	2159.51	2772.14	1018.66	2672.66	1761.61	1159.03	1486.11	2503.98	1401.58	1721.83	1724.73
M453T415			0.125771	1.15963	0.574887		452.806	415.478						112.757	1804.14	1532.07	1711.37	776.402	1913.87	1662.11	472.012	1766.34	1789.4	1837.77	1576.16	1583.2	1551.58	1551.21
M809T365			0.14892	1.07601	0.575		808.76	364.938						1463.19	3566.24	3130.17	3481.95	2977.1	2337.9	3476.77	3303.43	3354.46	2939.71	2859.16	2311.95	2967.62	2905.11	2905.09
M149T673			1.33365	1.21252	0.575325		148.999	672.865						153262	131920	105588	96212.6	102715	108858	60063.4	140316	342604	86677.6	99698.3	117656	132727	121709	121613
M569T363			0.058795	0.807539	0.575889		568.972	363.255						529.992	79.6387	336.692	351.75	566.299	262.832	160.608	441.405	496.117	48.4612	527.838	43.3699	1379.02	1378.79	1142.27
M353T30			1.55566	0.6409	0.57674		353.175	29.626						27947.4	22909.4	18776.8	51369.3	2909.24	256253	55694.3	37888.9	47699.4	19196.5	37686.3	45481.9	61276.4	55698.1	55680.6
M245T587			0.144603	0.8924	0.577019		244.905	586.813						1624.2	2614.89	2545.32	3029.45	3021.21	1558.19	2786.05	1216.59	1157.8	2048.24	2229.91	3405.96	2962.97	2895.38	2962.99
M279T164_2			0.492307	1.37298	0.578448		278.974	164.23						2216.3	1679.18	2014.34	9096.78	576.628	20918.1	10025	12819.4	991.787	12089.3	12745.1	1444.98	1774.95	2429.53	2417.58
M195T304			0.377912	1.1909	0.578779		195.05	304.226						6819.7	791.149	11208.6	5830.89	14401.2	1409.91	6322.69	7578.48	7304.38	8387.7	9902.42	8689.95	6595.02	4932.32	6591.67
M137T59			0.915207	0.928795	0.578882		136.999	58.6165						206821	288994	205493	217710	220197	274289	206775	342858	177973	197184	201725	186341	243354	227090	226919
M655T337_2			0.0812146	0.940275	0.579277		654.699	336.655						1426.77	1543.07	1679.55	1541.84	1174.48	1776.01	1163.93	1822.13	1587.66	1546.43	921.795	1553.8	1741.36	1741.89	1842.73
M336T35			0.475668	1.17115	0.579739		336.328	34.9915						13983	9192.36	16445.6	18818.4	1127.83	27056.9	13993.3	14848.7	28611.6	16573.6	12828.6	14593.4	18636.9	18148.9	17775.3
M395T246			0.097376	0.891201	0.580035		394.85	245.536						3295.24	5098.96	2410.16	2911.86	1122.04	4129.74	2196.97	2381.8	3529.14	2624.64	3302.76	2868.99	2423.89	2431.85	2421.43
M286T590			0.123204	1.05651	0.580239		286.066	590.038						2105.27	2465.98	2837.87	2909.59	2441.07	2029	2094.23	2790.44	2146.96	2346.13	3035.18	3211.6	2997.17	2997.67	2729.07
M151T291			0.127417	1.09998	0.581245		150.938	290.983						2173.85	2495.23	2148.81	2240.36	1137.53	2165.45	3079.04	2169.14	1960.78	2933.25	2442.81	1012.07	1584.55	1758.35	1705.63
M819T376_1			0.0823749	0.906002	0.581246		818.709	376.336						4156.65	5099.77	6440.39	3668.61	3431.92	5104.23	3701.17	2667.05	5404.16	4115.69	6538.15	2852.67	3324.24	3543.27	3537.58
M857T335			0.0234055	0.916937	0.581274		856.567	335.342						541.3	1047.1	1070.14	877.564	978.655	1234.8	1054.02	723.799	1042.9	449.183	1076.1	925.969	1047.58	1100.98	1045.02
M589T161			0.0932826	0.895317	0.582264		588.854	160.932						3183.53	1609.97	3621.29	3997.34	1769.53	2962.77	3217.25	1467.4	2220.13	3033.18	3588.71	1823	3436.69	3522.28	3437.86
M371T49			0.51711	0.855198	0.582624		371.064	48.53						21806.1	18379.1	20901.7	20223.5	23872	1704.36	24128.7	2774.11	10007.5	18974.4	16603.6	18921.1	18455.5	19308.2	19321.7
M239T340			0.28933	0.858964	0.583538		238.888	340.176						15914.3	7916.87	14368.6	14731.5	23280.2	10779	7734.54	10906.4	3670.02	12850.9	24532.7	15027.2	15567.1	18345.9	15596.7
M199T163			0.622693	0.946723	0.583585		198.954	163.404						144050	113098	139386	144083	88139.5	113569	129881	120343	90396.6	114012	140096	108048	175804	175265	175266
M555T336_1			0.0858434	1.10584	0.584242		554.676	336.239						897.73	811.7	833.542	245.25	591.071	930.137	871.364	795.882	847.661	875.051	400.406	975.159	1190.55	1274.75	1190.8
M181T322			0.23913	0.800491	0.585289		180.957	322.158						24218.4	23613.3	5452.25	3110.54	27567.3	22108.1	24256.4	4680.02	23579.1	2724.52	24947.7	4720.33	16040	22567.9	22552.1
M262T162			0.199779	0.930262	0.585506		262.02	161.948						13307.1	8013.15	12052.9	11484.3	18976.3	11943	10121.3	13322.8	12354.9	10142.7	11778.3	12772.3	14156.1	14156.5	13804.9
M273T587			0.484157	1.26895	0.586013		272.955	587.293						3676.29	25996.7	29876.8	30070.7	4155.92	5515.22	4272.97	25957.9	27695.9	29293.5	2613.69	36162.7	26282.1	26199.9	27741.5
M524T367			0.118584	1.04845	0.586307		523.864	366.659						2733.88	1927.72	1745.05	1672.75	2212.25	2153.43	2116.66	2447.51	2289.3	2003.59	1903.26	2287.66	2400.53	2421.93	2422.01
M832T138			0.32959	1.11384	0.586953		831.562	138.023						6052.61	9954.32	9256.24	8591.98	11709.5	5080.86	7158.27	9732.04	13917.1	8173.72	4888.66	12541	7120.26	7089.02	6531.12
M299T364			0.0736933	0.940691	0.58698		299.006	364.132						8490.44	7900.28	8228.2	8245.74	6233.52	8390.64	6668.72	6415.22	4886.04	7550.03	9784.96	9367.33	12173.6	12483.6	12131.7
M949T371			0.0708671	0.959007	0.587501		948.715	371.035						4510.23	4324.36	4320.23	3060.08	4217.21	4082	4515.35	3565.22	3318.08	3627.61	4543.89	3939.03	4434.24	4382.39	4434.15
M929T138			0.240562	1.08117	0.588072		928.576	138.492						3211.23	3921.65	3306.09	2756.79	5108.73	1959.2	3771.77	2919.66	4311.73	3738.36	3096.46	4070.6	2729.41	2689.22	2689.34
M749T35			0.770585	1.1893	0.588382		748.66	35.451						13643.3	18944.3	21380.1	16643.7	48865.9	2188.63	19950.1	19519.6	32593.5	28808.5	16116	27709.5	18398.8	17852.7	17858.6
M411T347			0.225213	0.825644	0.588861		410.822	346.764						8923.38	4330.21	2320.14	3117.79	3496.3	4819.02	3557.83	8781	2297.54	2810.09	2588.01	2263.56	2427.95	2435.37	2188.93
M337T30			0.453194	1.18435	0.589426		337.183	30.413						15415.7	40221.3	8187.44	16560.2	6827.79	12105.1	25271.7	27679.5	18228.7	14151.5	16051	16244.1	26851.6	23517.8	21870.8
M845T41			0.483973	0.77796	0.590112		844.603	41.4965						6029.32	14585.5	14495.6	11374	46785.2	4832.86	5759.47	15999.7	16395	11080.5	12261.2	14823.9	9755.3	9346.36	9173.97
M134T171			3.42239	0.551035	0.590523		134.046	171.064						1.11788e+06	10122.8	9308.21	1.1603e+06	21414.9	8589.21	11485.6	10756.8	10396.1	1.23503e+06	6777.32	8151.14	7326.76	7311.68	8103.84
M407T29			0.391552	0.590406	0.590874		407.186	29.331						1393.63	1624.46	1035.05	1139.22	2037.56	18108.6	1637.78	9478.65	972.642	799.021	825.548	1246.36	933.675	928.8	1007.68
M632T141			0.161285	1.11266	0.591097		632.386	141.335						1027.7	2943.82	2139.3	2169.69	2830.8	1616.63	2371.45	1793.28	3567.82	1390.93	2236.56	2801.82	2029.34	2015.56	2107.87
M301T272			0.454573	1.26135	0.591153		301.027	272.315						13425.6	4017.49	13316.9	6211.62	19765.7	5398.74	4418.67	9656.6	5013.22	12045	14962.7	32279.1	18074.7	20133.3	20169.6
M155T576			1.96608	0.942352	0.591278		154.947	576.032						2.10049e+06	2.45854e+06	2.20109e+06	2.15806e+06	2.3409e+06	2.35622e+06	2.41395e+06	2.22295e+06	2.32614e+06	2.52862e+06	2.32657e+06	1.01219e+06	2.07381e+06	2.17246e+06	2.0738e+06
M1014T367			0.172959	1.09288	0.591599		1013.69	366.648						3587.13	2752.94	2791.08	1641.37	4071.49	3597.49	3988.84	3023.13	2304.63	2766.8	4842.92	3227.96	3620.67	3895.42	3889.05
M561T583			0.211904	1.05035	0.591654		560.872	583.349						5169.48	5773.82	6281.84	6269.14	7164.99	6464.06	6378.61	7647.82	6260.03	6188.08	4582.41	7935.36	7829.12	8203.68	7614.7
M391T336			0.132057	1.15331	0.591913		390.803	336.445						1037.9	1344.48	1313.84	1975.63	1533.42	2560.99	2370.43	1742.8	370.342	1258.93	2972.99	2548.07	1496.07	2320.78	2342.93
M435T335			0.111914	1.1473	0.592473		434.79	335.342						3489.62	1739.73	4317.76	3630.75	729.531	2580.37	5198.94	2849.8	1818.37	2316.64	3763.59	2968.98	3721.15	3723.62	4065.47
M842T39			0.360893	1.1192	0.593467		841.577	38.798						8086.12	8743.51	10165.8	11290.8	9323.02	4660.18	8626.35	12079	15162.2	11061.8	8162.98	3407.47	9029.88	8426.98	8976.82
M835T41			1.00538	1.08705	0.593581		834.566	40.785						58219.7	73034.9	58496.6	55046.6	94424.8	30439.9	58207.6	66098.2	88437.1	65660.9	60930.7	62505.7	59252.4	60565	60551.7
M117T245			0.571259	1.07261	0.59466		116.928	244.957						22653.6	25040.4	30669.8	16086.7	33843.1	16865.3	30655	21466.3	23905.8	26512	25748.6	27411	18671.5	21139.5	19569.8
M239T163			0.175742	1.0835	0.595559		238.912	163.243						3577.15	3626.37	6575.13	4506.82	3805.8	4712.81	4816.09	4726.25	3321.88	6391.51	6058.75	3727.81	6533.9	7111.82	7115.66
M137T36			1.84614	1.08219	0.595883		136.999	35.989						260172	243088	319026	204129	215999	176854	135124	333998	313898	226704	249958	276231	271290	282727	271129
M587T34			0.729545	1.3007	0.595889		587.381	33.7415						19813.3	20083.9	25360.4	70507.3	94631.8	16265.7	129281	77446.6	55155.2	15093.2	20530.4	23327.6	33562.3	34320.5	33573.7
M189T313			0.341953	1.14677	0.596357		188.939	313.203						17417.7	22132.4	17079.6	18598.5	15070.7	8122.36	37662.2	12781.7	19523.8	12165.5	17767.1	12966.3	12330.7	12563.4	12328.2
M187T365			0.222579	1.32152	0.598463		186.959	364.866						4576.88	1540.66	1037.2	13496.9	1708.48	12011.4	2977.69	2235.48	12852	1006	11786.7	14564.8	4092.28	4242.4	4245.15
M623T333			0.0768931	1.10606	0.59875		622.683	333.19						619.174	923.316	1291.82	1155.12	573.452	1311.84	1194.18	1208.99	428.48	1263.09	1057.27	1345.76	1059.81	1060.46	1033.51
M923T364			0.180723	1.05719	0.599348		922.756	363.841						3633.71	3211.16	2835.76	3165.36	3329.36	1791.42	2777.74	3531.2	3527.71	3277.52	3381.94	2498.18	4324.11	4324.89	4474.28
M129T60			0.293961	0.876412	0.599436		129.055	59.791						14587.5	4227.03	16114.9	14246	19149.7	8177.18	12980.7	5135.08	10961.1	15450.3	15935	6585.38	18764.2	17210.7	17209.5
M147T130			0.871301	0.808819	0.599734		147.029	130.216						37990.1	36673.1	34674.2	38111.3	159918	41853.6	45509.7	47300.5	45550.7	54770.4	36610.3	52714.4	39255.6	39275.9	36834.4
M372T164			0.0533557	0.90298	0.599979		371.935	163.724						698.549	624.173	506.971	497.089	158.796	742.655	642.698	563.745	349.636	485.95	475.978	397.022	610.197	686.005	607.117
M113T32			0.822983	0.686627	0.601634		112.985	31.543						5193.18	15187.2	19263	6566.34	15004.6	99176.5	19771.1	38338.3	8901.81	22149.5	1258.09	19709.8	16917.2	12047.5	16890
M197T335			0.0828261	0.893386	0.601879		196.926	334.823						1003.41	1126.64	1390.81	1178.22	1379.22	586.305	1200.05	1337.75	441.726	1066.6	437.329	1470.6	1857.99	1855.47	1770.27
M759T178			0.103947	0.875776	0.601941		759.146	177.792						1137.86	1512.29	1381	563.507	2404.71	637.656	730.24	984.536	1251.57	1135.42	1470.42	1116.12	907.082	909.749	859.634
M198T164			0.309078	0.945766	0.602046		197.958	163.612						33899.7	29773.9	30803.3	32271.3	20852.1	21586.6	28689.6	25909.8	20041.9	24692.1	32145.6	28532	41948.9	41948.3	42510.5
M138T32			0.429372	1.13688	0.602141		137.94	31.8765						20254.9	32366.9	21369.5	13555.1	6711.27	5895.12	18668.9	14894.9	22599.3	18292.5	18522.6	20883.9	21754	21995.2	21995.3
M383T416			0.0605816	0.847335	0.602272		382.81	416.126						818.24	1061.03	940.119	377.385	283.694	1477.97	374.417	1036.57	172.873	900.74	667.756	1049.1	660.245	572.671	649.772
M173T336			0.264843	1.16534	0.602599		172.917	336.27						1085.91	5588.4	7110.51	3156.39	3643.01	7801.67	3150.16	8346.91	3221.7	4066.31	8635.81	5658.22	6346.39	3858.95	6292.92
M600T596			0.0349127	0.886934	0.603948		599.806	595.767						2280.2	2677.3	659.543	2569.63	2598.08	2095.03	2687.31	2594.03	875.366	1458.48	2581.7	1226.63	2593.12	2633.82	2632.36
M735T181			0.539329	1.11768	0.604182		734.553	180.518						10106	15242	14718.1	10919.7	30525.6	13578.4	11571.1	19500.6	19252.7	22892.6	14100.2	18962.2	13784	13551.8	13784.1
M255T53			7.57382	0.771255	0.604322		255.234	52.698						1.2353e+06	2.17246e+06	1.32483e+06	1.6348e+06	2.1817e+06	8.3466e+06	1.9154e+06	4.15773e+06	2.67594e+06	1.57927e+06	1.35435e+06	1.3482e+06	1.50944e+06	1.48855e+06	1.49198e+06
M803T171			0.166124	0.737534	0.604725		802.612	170.874						675.674	1961.85	992.511	433.001	4974.42	272.491	781.059	811.859	2145.73	1357.48	615.756	1154.52	317.406	335.425	317.883
M395T606			0.157514	0.864247	0.605647		394.86	606.022						3020.57	3553.35	2945.65	7743.6	3525.19	2831.43	5455.68	649.98	3251.83	3295.5	3780.83	3979.51	2015.95	2253.95	2445.27
M258T26			0.197873	0.888484	0.6063		257.967	25.882						4256.79	4760.84	2694.14	4798.33	2983.65	7122.76	1934.61	6909.1	4065.12	3387.96	3622.81	3728.76	3864.84	3779.95	3779.7
M96T418			0.153842	1.15216	0.606761		95.9518	417.67						146.557	2473.87	2744.35	1317.3	1815.9	2444.45	2983.29	2108.38	1045.99	1586.43	3172.4	1710.88	2418.43	2494.12	2754.24
M815T137			0.251306	0.829523	0.606933		814.507	137.407						8189.33	12236.1	7959.09	3478.22	15408.1	3620.37	587.133	10538.8	7999.09	4193.86	5160.86	13735.7	8121.01	8117.82	8568.6
M767T142			3.07132	1.15696	0.606963		766.538	142.144						227983	415832	328325	235368	790450	113517	300248	339601	516119	473763	337613	475552	288714	287293	287295
M293T336			0.166444	1.12807	0.607291		292.827	335.927						4470.43	3460.68	3556.5	3451.43	1256.34	5565.98	5503.48	4001.29	1038.5	4179.96	5195.52	4629.65	7451.07	7444.1	7576.06
M616T178			0.240465	0.871252	0.607498		616.47	177.92						5819.53	10705.7	6333.66	4363.22	14871.5	4019.36	4701.41	7334.18	9003.65	7203.23	4766.67	7166.92	4765.41	4652.19	4653.46
M744T139_1			0.535337	1.15657	0.60811		744.127	138.75						7754.84	14673.2	8677.92	9665.15	26844.2	5153.79	10549.7	13066.8	19558.6	16134.3	8955.04	15898.2	11315.1	11039.6	11317.2
M344T610			0.219172	0.885295	0.608383		343.898	610.348						14342.5	11232.1	23935.2	23891	22262	26015.2	26731	23501	27365.4	9463.16	13082.4	7578.04	21538.5	21573.3	21573
M518T595_2			0.149751	0.907144	0.610169		517.849	594.886						4601.24	4310.38	3159.55	4728.45	4577.8	1607.82	4668.52	4714.69	2420.21	2856.21	2264.48	3926.79	2255.91	2265.17	1679.57
M856T140			0.229767	0.952991	0.610424		855.585	139.735						23675.7	28408.8	20359.3	27782.4	21022.3	19007.2	21633.5	17639	27787.1	22434.3	22219	21949.6	19793.1	19741.2	18209.4
M473T436			0.127629	0.952664	0.612447		473.006	435.82						3442.18	3476.02	4802.47	3743.24	4452.1	3240.78	3334.77	3879.21	2753.97	4249.3	3570.21	4273.2	3463.26	3628.79	3412.88
M239T403			0.286334	1.09361	0.612826		238.869	403.464						6745.13	5740.53	10334.3	8123.03	12199.5	8892.63	10915.9	5110.27	11629.3	6904.97	12972.5	9373.3	10720.2	10141	10532.8
M177T591			0.255797	1.22023	0.612894		176.928	590.766						6199.11	4957.66	17044	8407.66	5616.05	6727.57	5054.69	6468.37	5755.64	4918.87	15680.7	21854.5	5174.39	5386.07	5174.61
M361T340			0.292783	1.1354	0.612979		360.824	339.987						4414.54	5219.66	3295.08	3847.9	3098.39	9051.57	7823.36	5273.8	4475.23	8187.89	4266.74	2816.98	8486.65	7759.8	7734.9
M1009T168			0.109129	1.1112	0.613105		1008.65	167.851						855.203	963.04	1037.42	817.284	1164.54	152.542	897.389	1021.23	551.15	962.676	1305.33	807.162	1015.95	1081.6	1015.41
M393T34			0.765871	1.25408	0.613833		393.242	33.8755						32392.4	24153.5	41538.5	87328.8	85526	50109.4	124868	152264	60112.8	20464.5	24725.7	20183.8	42449.3	42421.3	41733.3
M256T107			0.162264	0.921485	0.614135		256.235	106.671						62206.8	132886	73525.6	63323.1	93064.6	87855.5	91360.6	71280	108056	63975.5	72171	65751.2	72112.8	72310.7	72310.3
M203T272			1.62173	0.885201	0.614161		203.023	272.307						290879	162132	526411	233379	243749	163613	214092	279404	149892	296604	275982	218194	356521	354208	255401
M599T499			0.112873	1.14724	0.615083		598.781	498.693						1950.56	709.503	1658.52	1753.65	1377.39	2428.37	1523.94	1601.74	1274.88	3843.27	1883.2	1205.36	2338.72	2341.74	2606.76
M555T336_2			0.108309	1.05605	0.615207		554.75	335.875						2009.26	1280.7	2014.43	2140.81	1864.76	1834.48	1205.86	2069.18	2027.96	1985.3	2284.51	2196.3	1763.78	1747.44	1871.46
M337T336			0.18779	1.12421	0.615413		336.813	335.548						5724.64	5695.26	8533.14	8749.75	2806.36	9468.09	4199.97	7694.01	4708.96	6835.46	11352.5	11276.2	8724.17	9204.01	9192.87
M419T336			0.223304	1.11556	0.61616		418.814	336.493						2073.62	7488.97	8490.61	8873.01	4265.47	8055.28	6320.96	9130.04	4503.81	10820.8	5919.54	7087.04	4919.8	6741.3	6748.33
M149T59			1.82389	1.11844	0.616316		148.999	58.906						259653	420237	223329	28095.4	224412	283699	330747	292253	238799	205284	294164	248664	258178	253720	239967
M110T32			0.436949	1.11838	0.617078		109.941	32.012						20906.8	27466.2	18714.2	12136.6	6064.76	7095.72	14661.1	17322.3	20365.1	15693.3	18524	16754.9	22129.4	22294.4	25430.5
M220T86			1.49261	0.74333	0.617433		220.146	86.229						73928.6	68348.5	342360	207559	81077	7354.66	88473	7500.87	24412.6	281714	51515.3	126648	120785	110826	135222
M177T364			0.371059	0.918428	0.61745		176.983	364.406						21986.4	19686.5	29666.2	17053	25325.2	20353.6	12907.3	30833.1	23855.4	11146	23710.4	20682.3	15252.8	21469.3	21373.6
M465T337			0.0811572	0.892929	0.617949		464.763	336.861						871.689	2287.64	1960.28	2230.39	757.051	2847.65	1894.52	1959.53	878.624	1743.21	1851.62	1454.26	1698.09	1631.78	1699.15
M1021T365			0.0900901	0.961529	0.619203		1020.7	365.154						3096.65	3012.73	2366.34	2631.66	2527.02	3263.67	2697.88	3040.47	2789.98	2601.95	3072.84	2044.85	2516.98	2517.8	2386.59
M240T403			0.119088	0.902366	0.619363		239.87	403.345						4376.96	6284.41	6203.28	5930.95	3127.89	9656.03	3006	4999.25	4990.12	4593.7	7658.74	6857.94	6970.95	6298.01	6337.87
M165T592			1.06189	0.946324	0.61938		164.994	591.515						162406	102357	153958	130653	123841	108194	102362	166029	126651	124531	105228	114666	136572	143922	143943
M335T336			0.163729	1.09124	0.620219		334.837	335.809						6169.89	4759.65	5843.36	4278.55	3377.01	6833.6	6302.02	4201.61	2944.08	5717.62	8196.14	6752.87	9501.68	8867.31	9504.99
M195T352			0.53497	0.916453	0.620251		194.905	352.295						34841.6	19204.5	33197.5	37820.8	22706.7	27333.8	15315.2	29995.5	37399.9	28694.6	33087.6	15982.5	26660	25403.8	25399.5
M755T144			0.274137	1.09673	0.620453		754.531	143.903						3235.99	4504.31	3668.42	4280.06	7221.33	2051.13	5170.53	3362.2	5588.65	4867.07	3788.24	4598.93	2619.28	3245.39	3239.63
M311T579			0.0402051	0.923748	0.620453		310.901	579.26						36203.6	69276.2	33643.5	41363.5	33790.2	43466	53067.1	37083.4	44919	30760.8	37296	34963.2	34115.5	36493.4	32124.3
M735T365			0.445684	1.03733	0.621211		734.79	364.812						15219.4	20191.2	14879.6	12534.4	17297	18962.3	18341.5	17608.8	16513.5	17551.5	16089.9	16677.5	21978	22545.6	22394.8
M212T167			0.155952	0.839597	0.621811		211.946	166.972						955.773	22225.2	28413.8	21573.9	24332.7	21704.4	24879.6	24900.1	22255.8	912.457	1741.36	25395.4	25990	25985.7	25410.9
M688T178			0.662359	0.87262	0.622123		687.543	178.122						34895	66124.2	49547.2	26718.3	106381	31162.1	27887.1	49554.5	53363.6	52536.2	35257	56126.6	37967.2	37837.4	37838.5
M910T103			0.729188	0.664884	0.622197		909.547	103.315						7339.77	10761.9	6128.19	7003.4	79005	1930.47	9340.92	8480.53	11018.2	22042.7	7948.05	15749	8511.81	7698.41	7717.82
M140T243			0.159469	0.893384	0.622275		140.009	242.881						6190.01	6777.02	4430.11	3241.69	3116.75	4940.31	4782.91	6478.06	2988.93	6525.09	2820.09	2041.36	5662.19	4992.88	4922.95
M342T163			0.10858	1.10391	0.622463		342.078	162.642						1584.37	1340.4	3284.35	2851.15	2385.75	2813.02	2416.33	3412.31	1272.82	1899.26	3271.29	3468.73	4038.07	3802.91	4037.19
M483T340			0.130478	1.11532	0.622565		482.762	339.634						2460.83	1099.89	2394.65	2379.83	1363.48	1222.04	783.434	2306.29	1440.84	2263.68	2499.64	2886.23	2508.61	2469.82	2469.25
M487T161			0.66609	0.671136	0.622647		487.304	160.649						6491.7	4999.17	4909.01	8801.87	5114.87	61707.8	5257.83	6629.06	10694.1	6163.54	5644.78	27371.6	6800.85	7436.35	6812.69
M540T600			0.190743	1.14698	0.623587		539.831	600.095						8997.37	182.002	6705.63	5660.9	2539.77	7755.1	8198.11	6774.1	6111.58	6588.41	2865.98	5982.41	6020.59	3376.65	5937.71
M149T162			0.688155	0.919942	0.623794		148.863	162.316						72923.8	56682.6	72434.8	72825.6	35897.1	102054	60423.5	91684.7	46430	54997	64731.2	61502	80927.6	81201.8	81237.3
M122T229			0.309634	1.09493	0.62385		122.072	228.737						7397.2	15021.6	13720	13155.4	12033.3	14267.9	19602.4	14048	13769.2	16024.6	4317.76	15010	13667.5	13666.6	13748.3
M367T436			0.0541191	0.894688	0.624094		366.984	436.026						1113.08	547.228	1469.64	653.57	1632.06	949.871	1197.68	1281.4	365.7	980.909	854.655	1014.76	955.198	1063.89	845.694
M81T36			0.286477	0.889877	0.624214		80.9649	35.6295						6981.12	9051.79	4725.51	4897.54	11529.8	14855.9	8196.82	4619.8	8227.69	6272.19	7328.86	11665.3	8587.77	8580.78	8227.42
M259T602			1.20922	0.971609	0.624652		258.921	601.632						736520	611573	814270	827200	756371	897808	696834	785962	791339	755508	702542	779714	737773	726096	737823
M578T195			0.222783	0.722191	0.624874		578.275	194.593						399.848	598.54	5217.87	7258.29	962.789	880.182	395.493	2846.82	604.638	559.407	4998.42	1657.4	1639.57	1027.22	1127.79
M672T178			0.161154	0.850262	0.624917		671.512	177.617						1256.58	3328.63	1600.19	1382.41	4306.74	919.875	1041.76	1434.4	2267.96	1835.64	1252.54	3046.32	1100.77	1100.7	1129.4
M890T138			0.177152	1.08776	0.625355		889.562	138.265						2161.38	2147.97	1991.85	2775.32	3717.54	863.118	2287.96	2803.25	2440.03	2718.81	2404.63	2201.02	2288.84	2288.9	2252.97
M718T147			0.509083	0.82009	0.625522		717.524	147.152						10098.3	19199.5	12717	9190.66	42952.7	3733.68	9180.95	11447.8	17176.4	15084.5	12645.4	14745	12497.2	12901.4	12497.9
M352T363			0.0472716	0.90595	0.625657		351.959	363.255						844.067	529.21	1117.28	876.799	453.361	784.974	952.814	787.649	291.863	498.848	903.503	737.85	1863.33	1852.92	2086.29
M722T139			0.261808	1.18501	0.625745		722.448	139.327						7328.18	3595.4	8698.08	8145.34	3089.28	3828.13	2796.91	2762.11	13111.8	10590.9	8670.28	3169.26	2089.96	2125.42	2013.08
M374T36			1.78031	0.788625	0.626283		374.244	35.981						99056.7	98717.5	93852.6	93233.1	115761	484000	90147.4	255773	120438	116549	98875.1	94713.2	132907	130969	130676
M286T603			0.148153	1.11272	0.626732		285.992	602.867						4212.15	5019.15	1885.4	5218.11	3449.44	4791.67	4853.2	5577.96	5362.55	778.709	5215.02	5558.6	5369.65	5187.08	5186.83
M906T135			0.158789	1.07801	0.626956		906.497	135.143						2279.59	1662.49	3526.32	2175.46	3739.33	2779.57	3260.82	3499.59	3228.33	3113.31	1817.12	2504.38	2203.83	2200.78	1984.92
M444T602			0.158165	0.900737	0.627022		443.859	601.966						5691.81	4010.78	2265.85	5044.25	4536.03	3204.98	1815.46	4392.47	4721.52	4462.05	5249.91	1655.14	3269.16	3694.69	3410.82
M598T179			0.0973326	0.77164	0.627209		598.457	178.936						198.456	944.926	481.345	177.589	1889.97	245.586	180.361	416.268	745.948	868.537	167.54	659.965	221.225	225.577	165.012
M703T40			0.511748	1.11916	0.627605		703.469	40.401						18273.3	19623.2	15453.3	16854.3	23404.3	2341.79	16755.9	9590.95	27953.3	18713.8	16400.4	17969.6	17877.7	17836.3	18619.5
M195T323			0.474302	0.934732	0.628852		195.015	322.737						52754.7	55292.3	49012.7	55261	49559.4	87461.2	50730	77242.4	45634.4	48120.2	49145.3	55667.9	46697.9	45492.7	45487.6
M423T591			0.203838	1.09897	0.62891		422.864	591.199						6839.16	817.778	6753.56	6640.39	5306.48	8677.99	5646.65	7382.25	6348.86	6235.67	7610.3	5279.01	3930.56	3683.68	4213.55
M454T368			0.224785	1.09749	0.629218		453.849	368.461						4664.93	3565.34	10812.5	7748.32	9301.83	7226.52	10825.4	7469.46	9354.91	8262.82	4624.82	7005.28	6462.82	6268.12	6271.85
M328T435			0.0702286	1.11449	0.629615		327.986	435.038						413.969	844.087	1292.35	1130.09	710.941	955.328	1045.64	1348.86	355.652	1077.26	731.074	1400.44	1295.47	1191.43	1206.95
M607T377			0.097078	0.940626	0.629769		606.779	376.996						8382.67	6396.71	6347.12	9774.38	5624.77	7848.25	7458.36	5738.9	6192	8938.45	8279.33	5132.19	5650.35	5523.26	5522.63
M984T365			0.0785991	0.918807	0.629876		983.673	365.239						4926.96	5678.15	1828.79	5593.46	4007.4	6082.39	5501.18	4749.85	3558.71	3728.19	5281.51	3014.79	4746.82	4548.34	4551.19
M574T138			0.195416	1.10544	0.630422		574.347	138.037						2778.71	5122.89	3057.92	3593.15	3813.01	1789.87	2954.19	2388.91	5851.14	4545.39	2551.56	3989.52	2076.76	2355.15	2355.87
M333T272			0.499967	1.13492	0.631187		332.981	271.748						12948.7	37052.9	12379.1	24429.7	4188.9	25056.3	24307.9	23548.4	28047.4	22065	21631.7	12113.7	17056.1	15031.9	17065.1
M195T319			0.275317	0.927672	0.632654		194.905	319.072						24416.1	31360.2	49516.9	28580.8	18693.8	30299.1	29441.5	24901.4	32074.6	24614.2	26604	32004.8	29254.3	27518.1	29189.6
M657T363			0.183669	0.803429	0.632745		656.995	362.981						2297.88	721.822	1942.21	2555.47	50.109	1340.66	528.311	1409.34	3061.52	185.992	1602.84	369.068	9778.74	9778.22	9945.81
M325T161			0.117686	0.862873	0.633413		324.734	161.325						1451.44	584.074	1013.59	1131.72	317.987	2440.15	974.237	1309.18	704.239	886.692	1310.28	802.816	1078.21	1075.2	961.247
M565T340			0.0942336	0.861855	0.633598		564.76	339.572						1534.46	1345.9	1260.94	232.831	1154.97	2987.21	1374.24	1685.79	525.599	1044.79	1392.19	1317.22	1178.11	965.601	1179.33
M341T501			0.159967	1.15793	0.634009		340.856	500.815						204.694	2951.74	2860.4	3199.47	1453	1196.62	1790.01	3114.66	2621.17	3066.66	2626.95	520.404	3086.45	3085.78	2770.85
M239T417			0.110103	0.936761	0.634411		238.891	417.276						17093.6	13552.5	15283.4	16100.4	18349	26802.5	15104.2	19496	14837.1	13873.2	15271.3	21821.5	17534.6	19209.2	17513.2
M642T34			0.106266	0.905369	0.634812		641.537	33.913						1573.48	937.322	2192.24	1136.38	2134.53	1143.81	1423.6	591.701	1245.19	1328.41	1645.44	2020.6	2841.61	2812.62	3210.51
M409T249			0.180828	1.15164	0.634872		409.232	249.07						754.809	1058.95	1091.79	715.058	2933.47	1838.32	1654.69	1291.77	1444.42	2590.18	729.094	1954.85	1055.43	970.79	970.533
M119T59_2			0.672364	0.96127	0.636617		119.007	58.824						169747	200656	151999	136597	173627	192656	154049	204617	169493	141795	145846	169773	176132	176049	166546
M379T367			0.170364	0.885443	0.63669		378.886	366.858						2687.13	9436.75	13102.7	6740.55	14105.1	9401.01	10982.7	9173.97	7257.3	6840.02	2882.96	11981.4	11053.6	11139.6	10895.5
M601T599			0.108399	0.915688	0.638259		600.808	599.284						3153.27	6201.67	5854.8	5391.52	5396.8	2964.09	5736.5	5603.03	2885.04	2365.35	5663.33	4267.07	5478.87	5478.37	5278.11
M652T139			0.138434	0.889824	0.63892		652.396	139.113						1554.68	2303.03	1550.36	1443.79	3711.86	865.938	1184.57	1675.17	2196.08	1895.54	1370.73	1848.29	1211.99	1208.11	1266.41
M675T333			0.105864	1.10465	0.638921		674.68	333.176						1869.83	1595.82	1013.58	296.305	1606.08	1105.2	1471.1	1389.24	1390.34	734.407	1693.11	1592.11	1469.36	1358.42	1363.22
M93T59			0.524178	0.914245	0.640152		93.0089	58.992						109663	127088	108413	131184	106193	153800	153143	159067	129499	22687.9	116407	92391.8	120021	124306	124344
M522T599			0.0437993	0.922691	0.640203		521.822	598.826						4665.63	6055.23	6012.59	3786.71	3842.62	5147.52	5576.49	2101.19	3525.2	6076.58	6165.66	3783.78	2705.05	2898.41	2888.62
M635T141			0.0965778	0.935414	0.640593		635.412	141.063						1441.93	2181.59	1664.52	2193.59	3084.1	1593.13	2080.07	2119.15	1500.71	2059.57	1579.08	2034.99	1729.49	1730.35	1840.46
M823T143			0.597013	1.05208	0.640993		822.563	142.802						34733.1	40718.5	29865.7	33331.1	42501.3	19748.2	38173.8	35645.5	37051.4	38377.8	31621.3	30490.2	32223.5	32111.1	33171.5
M100T245			0.21002	1.06009	0.641422		99.9252	245.123						4145.01	4934.47	6956.92	4550.97	5683.15	3879.47	4786.76	6178.52	3498.26	6054.77	6018.33	5425.16	5855	5988.27	5850.56
M411T326			0.106015	1.09135	0.641481		410.821	326.351						2778.03	3117.5	1132.42	3110.48	2003.65	2659.02	3833.3	2474.45	3396.96	1369.42	2522.04	2557.06	2061.21	1809.76	2080.62
M149T49			0.240025	0.87473	0.642308		149.097	49.179						5104.14	3068.07	5923.05	4360.87	4151.61	256.79	3431.29	751.388	2897.72	4671.12	3836.19	4412.58	5244.79	5421	5243.98
M915T137			0.120734	0.964497	0.642387		914.565	136.633						6876.25	7389.34	7657.32	7422.57	8202.79	7658.8	6712.7	5822.66	8800.38	6020.19	7550.61	8695.54	7041.95	6907.06	6566.39
M599T363			0.221861	0.839536	0.64355		598.952	363.062						9738.04	3542.8	5173.85	4215.57	1704.87	7449.77	3469.33	6808.95	1130.1	2700.66	9942.39	2666.73	25249.3	24998.4	25004.8
M805T42			0.288842	0.841396	0.644846		804.571	41.7645						6108.24	9270.1	6444.02	5129.69	21804.8	3658.28	3794.59	7438.19	11481.3	7617.7	8064.56	5705.61	7054.74	6895.59	8094.56
M425T416_1			0.00274066	0.948414	0.646289		424.788	415.837						513.503	754.66	611.41	905.247	575.957	839.377	734.763	538.74	782.599	716.208	542.72	668.456	526.876	484.642	484.941
M243T403			0.197815	1.0804	0.646339		242.872	402.92						3461.9	5079.36	5975.18	4220.25	6342.69	4377.64	3834.19	6314	3358	4129.43	6931.27	7258.38	4388.3	3988.04	4413.24
M297T49			0.895322	0.883921	0.64711		297.046	49.3685						62189.4	50643.7	64708.2	58227.5	71773.9	5730.29	42376.4	11416.6	36407.7	65221.6	59133.8	62352.6	71806.8	71897.9	73766.7
M777T366			0.187935	0.942782	0.647702		776.801	365.537						12792.7	6960.37	8041.14	13286.1	9558.51	10830.3	6630.42	11167.6	9389.45	10056.1	11252.1	9456.32	14877.4	14342.3	14874.7
M675T178			0.156119	0.881614	0.647812		675.482	177.923						1766.62	3452.1	3132.4	1671.49	6139.6	1812.05	1794.09	2563.09	3537.96	3275.04	2086.87	2589.31	2177.68	1964.96	1968.03
M525T597			0.222248	1.08257	0.647814		524.821	597.197						5952.59	5332.65	5829.63	3609.67	2658.99	5809.15	2179.2	5595.8	6368.05	5308.05	6045.56	6106.38	4276.89	4604.17	4249.52
M259T163_2			0.548589	0.95882	0.648153		258.921	162.704						127774	114237	123524	129718	90311	88914.6	117578	93442.4	88028.9	105643	129842	112169	148737	148388	148388
M338T123			0.335653	1.31501	0.64845		338.242	123.034						1687.72	4446.05	2694.73	4751.63	1610.2	13985.6	3031.02	2332.25	6338.37	3974.99	3369.5	19320.3	3802.71	3303.61	3809.11
M726T140			0.199739	1.14475	0.649716		726.442	139.692						1763.71	9366.06	5493.3	6290.19	2520.36	899.406	5233.42	5099.82	3499.37	5789.39	5313.74	5208.96	5729.56	5660.87	5660.66
M259T323			0.373477	1.10169	0.650458		258.921	322.89						32365.1	14024.6	18340.3	13055.4	21137.1	17004.8	20499.9	30431.2	24090.6	11077.5	14212.7	27404.3	29156.7	28101.5	29162.7
M60T42			0.780399	1.14653	0.651037		60.017	41.561						20721.1	23556.6	23066.4	23248.9	18980.9	49106.3	23795.5	64382.3	27331.7	26139	21609.7	18674.3	22316	21630.6	21648.3
M819T137			0.185455	1.06084	0.651304		818.53	137.425						5150.17	6105.24	4129.47	5564.12	5335.01	3357.98	5661.13	3722.53	5009.15	4102.07	5975.18	6975.22	3785.64	3971.32	3966.83
M108T365			0.22691	1.05376	0.652408		107.996	364.952						12569	5882.39	10686.8	10547.5	6843.62	9489.45	9502.96	10853	8570.44	9601.92	10312.1	10189.7	10287.2	11685.4	10365.2
M748T76			1.69752	1.15078	0.652688		747.516	76.257						67429	141925	98927	71009.8	266960	37189	100494	111497	187599	146086	90076.2	150735	97856	94345.1	97809.1
M899T338			0.0587558	1.1294	0.653031		898.57	337.993						124.417	858.29	831.934	879.275	367.037	496.375	712.637	342.584	1028.45	685.421	410.811	837.744	746.404	732.762	746.36
M756T366			0.0268157	0.943532	0.654331		755.793	365.769						1457.55	3101.8	3242.83	3271.78	2940.95	2942.52	3555.48	2608.48	2744.61	2672.61	2314.62	2104.08	3104.46	3055.33	2982.89
M980T167			0.222621	0.886904	0.654802		979.731	166.934						3173.85	4445.39	3350.94	2987.78	6712.73	635.966	4069.49	2438.89	2100.67	3873.16	3290.65	3124.09	4421.56	4611.85	4608.68
M653T335_1			0.0648208	1.08401	0.654936		652.637	335.324						1020	840.497	876.915	881.512	349.398	993.865	1185.29	1114.13	449.438	883.51	712.31	1034.37	1394.11	1394.87	1313.04
M413T353			0.100581	1.082	0.655282		412.897	352.697						825.226	1430.63	1524.81	1735.13	1799.31	1371.71	1182.01	2277.32	1579.82	1416.07	881.251	2062.66	1035.23	1037.04	1186.45
M290T589			0.13458	1.12856	0.657164		289.98	588.736						2638.41	544.263	3164.42	2089.64	3039.95	1069.38	2869.59	1622.21	3354.23	1560.94	3410.98	1341.03	3452.82	3563.31	3453.05
M778T364			0.11728	0.960972	0.658031		777.799	363.618						2837.63	2689.7	3115.32	3041.28	3339.18	1979.44	2899.17	2287.54	2386.42	2917.12	3226.4	2622.31	1645.41	2467.81	2465.3
M277T163			0.397746	0.945083	0.658374		276.931	163.051						27702.8	25282.9	30008	28354.2	19101.1	19457.6	13551.7	24452.4	21359.1	25894.4	30250.9	26165.7	34769.1	32768.5	34757.2
M379T50			0.229819	0.852681	0.658391		379.25	50.267						2494.07	2873.54	2828.09	3239.94	1352.32	7409.34	2658.98	5966.77	2465.41	3173.16	1297.38	1660.15	3116.3	2941.51	2937.66
M162T42			0.968177	1.05009	0.658536		161.994	42.401						72000.4	81805.6	110639	70745.7	105144	113511	84567	115690	114063	84085.1	83403.7	99780.2	84083.6	84184.7	93645.7
M143T164			0.0696992	0.92197	0.659202		142.972	164.043						2660.73	2532.94	2580.54	859.666	2571.2	1656.09	2543.72	2294.6	1201.86	2420.73	1767.58	1629.09	2600.39	2608.5	2193.55
M319T162			0.202139	0.865029	0.659549		319.059	162.093						3584.64	1387.89	6921.72	3162.05	7149.34	2244.27	1213.71	5738.74	1934.04	4323.7	3253.01	4686.69	12032.3	12790	12816.8
M920T160			0.144302	1.12328	0.659817		920.46	159.798						1034.85	1217.72	2205.73	2134.84	3243.34	651.527	2055.44	2924.22	1370.54	1174.53	1792.87	2463.39	2277.61	2417.35	2418.12
M393T337			0.118122	0.891514	0.660381		392.777	337.473						2843.5	2765.76	3190.31	2810.03	855.228	2380.15	765.694	2218.63	2217.82	1007.85	3780.08	3244.44	3395.41	3383.12	3081.59
M287T346			0.203968	1.06487	0.660797		286.916	346.423						5387.07	5051.61	3288.13	3596.95	3751.38	4572.33	3896.22	6639.18	4390.7	3255.62	5323.71	3805.76	2715.32	2676.74	2675.78
M383T601			0.307248	0.887763	0.661278		382.906	601.495						15380.1	13707.1	9795.43	4068.57	4577.61	15074.6	9066.38	15832.8	6244.23	8894.06	10318.9	5220.56	11830.3	11510.6	12561.8
M717T41			0.456618	0.80552	0.66194		716.519	40.779						5692.01	12822.5	9621.15	3913.67	32701.1	1394.9	5841.28	6296.42	11388.1	11693.5	7929.25	10133	7662.3	7656.4	8319.24
M431T38			0.278554	0.929168	0.662145		431.298	38.1755						12596.3	7703.91	8317.9	7345.98	5102.02	10046.7	6051.98	11498.3	9120.3	6379.86	7014.24	7427.62	8436.48	8119.64	7730.16
M905T139			0.144003	0.941804	0.662149		904.571	139.075						5165.43	5568.97	3508.11	5390.22	7007.63	3287.26	5024.89	4654.54	5713.36	3426.63	4578.77	4787.74	4461.44	4186.57	4194.03
M434T36			0.530411	0.752585	0.664253		434.263	35.981						5189.87	7253.51	4775.22	4670.37	2944.05	35399.1	3564.96	18303.9	6306.62	6475.5	5517.4	5161.32	6958.25	6617.98	6625.61
M97T161			0.179331	0.94828	0.664461		96.9214	161.345						10985.5	8553.78	7417.64	10388.4	7277.5	5213.91	9337.29	7358.99	6484.06	7846.24	8488.68	7743.9	9894.77	9623.17	9625.56
M774T39			0.668842	1.13959	0.664588		773.534	39.181						15806.3	19964.5	19685.4	10978.5	41536.2	4648.13	19926.5	12621.7	33867.6	20227.3	19142.5	22554	14814.3	15411.7	14812.6
M205T246			0.166972	1.0661	0.665079		204.913	246.378						2607.17	2615.23	2704.09	2353.83	2295.55	4242.08	4306.54	2467.35	3333.21	2599.26	2595.63	2627.69	2716.55	3026.42	2677.62
M101T366			0.462396	0.937966	0.665235		100.985	365.651						29618.8	21484.9	29094.7	33330.1	21326.6	18332.2	11835.2	26450.2	23218.9	27431.9	29964.5	24783.7	32997.1	31674.3	32087.9
M520T139			0.279483	1.13349	0.665853		520.301	138.706						3586.06	5430.47	3958.2	2567.04	8006.96	1819.38	2469.25	3304.09	7931.05	6965.91	3731.96	4352.29	2890.22	2887.46	3063.96
M341T163			0.10583	0.893045	0.666083		340.981	162.554						2483.93	1309.52	1472.93	3012.35	4637.17	2102.6	2099.45	1920.67	1245.96	2704.56	3623.57	1817.99	3310.99	3331.08	3311
M267T160			0.196212	1.16888	0.666869		266.778	159.887						3777.13	2429.09	4316.53	3620.04	1708.03	8702.77	3006.81	6411.83	2748.5	3062.5	3399.93	10070.6	3919.12	3922.36	4021.01
M207T248			0.167522	1.18166	0.667009		206.936	247.846						3728.63	2199.44	4878.38	3943.55	2322.81	2067.3	388.218	2900.65	2245.44	4682.37	9150.79	3249.66	3160.16	3349.78	3348.47
M255T173			1.05488	1.02264	0.668506		255.232	173.424						176624	170156	168161	160720	158590	167532	158134	205664	159252	167124	152322	181969	172619	168618	168870
M614T179			0.0787363	0.884246	0.668957		614.453	179.092						656.325	1199.23	367.099	602.679	1967.77	772.684	766.328	919.367	705.377	1054.03	649.802	826.622	478.788	467.596	467.739
M1000T158			0.0939588	0.93805	0.669586		1000.41	157.616						1748.86	1711.21	1603.23	1507.76	1599.02	706.282	1738.87	1166.35	1527.32	983.488	1150.89	1759.54	1385.86	1385.86	1330.39
M138T41			1.47045	1.05255	0.670316		137.983	41.446						162370	148490	160933	152150	143150	239497	166038	231636	204588	152461	153524	151241	177717	179630	177714
M106T42			2.60547	1.10627	0.670552		106.004	42.19						636877	351609	372107	288574	503339	649939	350813	710174	758282	496700	629148	155136	371137	286802	371409
M660T180			0.426933	1.11306	0.670782		659.512	180.024						6204.37	11094.8	7643.34	5938.51	19532.8	5680.34	6763.36	10969.6	12730.4	12076.6	7951.95	11944.5	7076.67	7215.81	6965.95
M461T340			0.203081	0.873882	0.671281		460.78	340.447						7301.38	6831.03	1376.39	4997.89	7240.98	3308.18	6944.55	1741.14	3570.85	7009.87	1105.21	6767.52	3575.26	5590.35	5577.39
M685T339			0.0524499	1.10457	0.67156		684.676	339.433						1187.63	501.337	249.077	1159.96	977.934	692.368	1186.01	803.262	406.998	995.308	1054.26	821.069	814.198	756.565	819.498
M580T366			0.0835458	0.934974	0.672277		579.809	365.627						2961.67	3999.33	3207.54	5209.86	1706.65	3980.04	3825.77	3620.22	2512.67	2952.01	3622.04	3162.61	3153.32	3080.75	3151.17
M102T35			0.264047	1.13881	0.673478		101.933	35.451						9970.24	5173.74	5311.65	7992.84	7135.11	477.576	6138.34	530.822	9767.71	9518.4	8296.28	6815.3	7366.03	7365.33	7190.47
M199T35			0.23514	0.899288	0.673533		199.006	34.648						6348.86	4710.74	3254.96	5169.37	4989.96	12096.5	4097.96	8178.3	5461.29	5720.66	5570.26	3858.82	4836.12	5166.87	4837.65
M562T598			0.126291	1.12527	0.673725		561.815	598.163						4749.32	4148.69	1923.79	2137.06	2727.06	2163.86	4547.89	5231.9	2136.76	1084.46	2230.12	4854.64	3535.94	3938.45	3961.1
M682T139			0.195625	1.09327	0.673851		682.409	139.181						1555.83	5224.87	4842	2478.12	4331.68	2868.81	3524.44	3145.83	5609.7	3821.61	4818.39	2368.05	3237.51	3249.25	2706.02
M261T340			0.24642	0.894197	0.673934		260.88	339.82						10587	11450.6	4521.96	11312.6	4736.54	3641.92	6185.87	8513.23	6059.4	11092.8	6305.83	3200.02	5463.7	5688.08	5388.48
M627T602			0.179361	1.09448	0.674143		626.795	601.637						3377.32	2934.72	3281.94	3413.96	2975.57	599.725	3034.11	1887.99	4832.93	3052.65	2305.17	3037.09	2918.37	2918.35	2952.43
M586T33			0.230229	1.1564	0.674425		586.329	33.37						2697.12	2470.35	1732.08	1053.12	339.459	3892.95	1046.35	4401.86	3271.52	1256.55	1936.79	2177.72	1772.95	1659.48	1772.16
M321T160_2			0.195959	0.968037	0.674566		320.906	160.289						13358.4	13262.4	12866.8	15910.5	12373.6	10459.9	12850.5	13328.5	10119.3	12327.6	14913.1	12192.2	14637	14866.5	14867
M301T415_1			0.0303726	0.903388	0.674757		300.866	415.276						1857.88	2316.5	2363.42	766.448	1096.28	2549.23	2318.62	971.291	1032.22	2127.55	2335.95	1106.24	1298.06	1434.75	1423.28
M501T415			0.173184	0.826746	0.675394		500.772	415.152						2190.26	2335.93	233.295	2157.86	517.212	5596.21	773.845	2013.79	3186.26	2094.8	619.264	2085.17	571.456	612.661	571.855
M319T593			0.455111	1.05759	0.675826		318.887	593.215						40970.8	40585.1	34153	38614.8	35635.5	35449.2	39651.9	16672	43373.5	40953.8	49845.1	47893.9	48676	46705.9	46765
M95T161			0.44844	1.04243	0.676573		94.9245	161.268						59448.9	42270.5	61985	59875.5	45709.1	42966.2	61057.4	44934.9	45925.1	52246.5	66612.4	54728.2	71595.8	72103.7	71985.6
M657T334			0.141354	1.10766	0.67668		656.685	334.461						2759.19	2644.64	2677.81	578.61	738.122	2978.25	1572.39	2601.17	1436.1	2704.2	2397.66	2997.64	2861.01	2861.6	2803.2
M185T37			0.894416	0.955565	0.676865		185.01	37.127						172714	132067	128093	152196	141979	194677	129841	194419	168359	133773	139932	114445	145641	145654	142838
M291T34			0.353816	0.778641	0.678138		291.198	34.391						4386.6	2588.42	1926.09	2744.83	786.139	17335	3123.75	2579.9	6140.14	3710.22	3700	3923.89	3104.27	3461.71	3573.69
M221T329			0.163138	0.892019	0.67877		220.943	328.634						37201.1	34067.8	40670.7	2684.04	39341.6	34065.3	37114.4	29863.5	27308.2	32765.9	38223.4	2451.45	20701.5	20685.7	6925.86
M855T139			0.609482	0.896726	0.679456		854.578	138.895						24013.1	67524.9	19692.2	60169.5	69973.5	30163.3	55381.9	27278.9	43908	26445.6	32854.8	57624.6	52045.2	53569.6	52049.3
M396T592			0.0881031	0.928255	0.679637		395.867	591.517						7459.54	9454.76	8900.54	9456.87	4052.25	12455	6275.77	5530.66	9590.23	6412.96	9121.33	11133.1	9905	9884.98	8267.36
M435T499			0.0895796	0.959344	0.679752		434.853	498.844						2752.92	2031.81	1958.22	2435.92	1967.57	2849.64	2266.59	2895.96	1933.07	2106.41	2334.87	1890.13	3207.82	3133.57	3211.63
M151T58			1.22676	0.894015	0.680543		150.997	58.412						90086.9	115715	104584	95220.7	96066	293388	103066	144715	118448	124441	123263	96863.3	107267	115984	107472
M697T35			0.687768	1.10847	0.680669		696.628	35.451						15475.6	27432.7	26128	18848.8	49320.7	11228.1	15554.7	27138.2	34597.1	33535.7	21579.4	32128.9	18831.1	18250.7	18253.9
M936T364			0.0631916	0.911884	0.680921		936.03	364.38						1147.41	1440.83	807.118	1425.15	530.316	1195.49	1376.82	1421.93	534.217	658.099	1342.24	636.177	661.61	627.961	649.037
M433T436			0.132954	1.04269	0.681105		433.014	435.511						4653.7	3586.05	4315.03	4234.1	4259.1	4669.98	4080.85	5128.26	2880.42	4756.3	4240.64	5729.43	6564.94	7147.41	6560.69
M395T161			0.0662804	0.927656	0.681286		394.936	161.024						672.387	1007.63	1715.09	1245.37	1264.91	1045.55	1312.94	445.496	955.095	1128.17	1262.73	1343.65	1426.12	1451.37	1427.4
M564T597			0.105731	1.08098	0.681561		563.815	596.539						4899.75	976.066	4723.52	4609.66	3234	3724.33	4389.32	2471.51	5036.44	3432.18	4269.91	4363.16	1178.4	3485.23	3064.66
M599T35			0.429201	1.186	0.681691		599.491	35.0965						4055.08	4526.39	4876.79	2015.31	16836.8	1144.19	4521	4754.76	5762.35	7975.9	7457.96	9205.23	4358.54	4555.11	4585.1
M564T601_2			0.0812083	0.956281	0.681911		563.86	600.664						1201.04	1562.42	1815.92	1821.71	1588.38	1929.67	1130.58	1932.16	1792.78	1847.39	1485.01	1297.58	2093.29	2090.68	2182.65
M622T138			0.124082	0.949074	0.687205		622.368	137.775						3338.78	2228.86	2469.42	3332.01	3174.99	2319.68	1544.08	3351.93	2946.8	2557	2390.66	3214.47	1999.95	1996.49	1986.49
M151T671			0.593099	1.06067	0.687544		150.997	671.102						38249.3	39665.4	41375	47489.6	45493	43841.6	18806.4	60656.7	55019.6	41146.5	43189.9	52834.2	46768.2	47187.3	48535
M665T341_2			0.113405	1.06424	0.687726		664.715	341.16						2297.77	1629.79	2378.11	2149.5	1893.39	1492.44	2465.41	2177.47	2740.85	2291.72	846.269	2079.88	2273.93	2288.26	2273.92
M205T645			0.338028	0.86664	0.688439		205	645.219						32397.1	68466.5	14488.8	71862.2	73404	40948.4	6844.3	45000.3	36025.5	101515	33902.4	38062.7	33278.6	32445.6	33276.9
M922T172			0.768669	1.10204	0.688657		921.703	171.537						21436.4	35783.7	30096.2	21046.1	58012.3	11515.2	24439.4	31630.2	39192	40864.1	22620.6	37295.6	18741.2	18316.9	18070.7
M597T335_2			0.0275178	0.899654	0.690063		596.722	334.735						1807.66	3020.55	3251.18	1128.7	1803.47	3526.72	715.775	2253.08	1031.21	2704.69	3345.16	3029.51	3121.93	3011.43	3008.41
M533T336_1			0.0744195	1.07725	0.69133		532.699	335.659						808.758	569.257	843.65	330.934	393.413	776.409	382.763	808.535	550.085	639.048	868.923	760.618	908.069	907.958	897.504
M651T336			0.0808158	1.06052	0.691684		650.657	336.054						1093.65	1190.74	1049.57	1091.26	312.865	1057.02	1171.68	1033.96	1128.92	823.564	1082.26	905.416	1291.81	1276.73	1276.04
M257T590			0.402578	1.08773	0.692003		256.96	589.988						23461.3	15930.2	27310.7	2774.13	24295.2	16183.8	19797.6	21435.1	19131.9	13956.8	25646.4	19634.2	24985.9	24945.8	29799.5
M747T139_1			6.98821	1.12851	0.693716		746.514	138.71						1.37585e+06	2.41082e+06	1.84358e+06	1.57138e+06	5.00279e+06	588518	1.80687e+06	2.1736e+06	3.37141e+06	2.74571e+06	1.6897e+06	2.64965e+06	1.71158e+06	1.71175e+06	1.73207e+06
M404T162			0.0283091	0.942304	0.694016		403.942	161.904						971.698	1391.67	1346.8	1355.08	1019.74	1163.55	1147.89	1016.27	672.429	1257.68	1797.53	938.533	1470.11	1469.92	1526.51
M305T353_1			0.103471	0.81235	0.694245		304.964	352.763						636.745	7360.4	633.554	613.518	2546.56	4218.5	2306.19	2645.95	1508.49	866.851	4531.29	1146.36	1317.12	1459.32	1430.23
M215T382			0.0890696	0.917627	0.694375		214.969	381.873						928.607	1333.17	1140.56	752.016	1699.16	576.714	1122.28	611.945	1378.75	504.192	1116.93	1166.45	1021.92	894.421	900.224
M149T607			0.471983	0.929175	0.694663		148.999	606.806						465610	291552	648905	722337	589121	700127	599957	590974	304293	364354	806521	509497	563107	260294	578497
M927T168			0.187171	0.903089	0.694798		926.689	168.302						2000.2	3317.92	2906.78	2025.45	4541.54	406.451	1370.54	2157.28	2414.13	2419.9	2566.79	2796.79	4650.98	4504.2	4651.09
M489T162			0.0408614	0.920571	0.695817		488.962	161.542						977.756	757.72	766.575	845.89	1756.11	1130.31	906.989	1068.16	528.553	1479.1	1053.13	703.246	904.265	904.121	876.468
M136T163			0.23973	1.06013	0.696002		135.894	162.542						7447.14	6744.55	9127.77	8502.97	8129.41	3415.98	8693.63	5081.69	7255.45	6996.26	10069.5	7879.05	12650	12624.8	12484.1
M272T291			0.244331	1.06956	0.696714		272.006	291.103						7562.45	4463.73	8841.15	5890.15	10573	7791.95	3625.55	7175.88	9529.2	9137.73	9912.61	8880.3	7158.32	7156.26	5947.41
M137T649			0.965396	1.17338	0.697473		136.999	649.481						65542.7	120941	70440.8	69858.3	70340.6	52660.8	112435	226573	8356.59	43938.7	65103.7	71360.4	79618.6	79796.2	108778
M701T178			0.103112	1.07554	0.697795		701.443	177.92						600.964	1517.08	1236.15	880.943	1055.03	635.605	596.676	1136.26	1469.91	939.896	1163.75	1066.89	744.698	743.374	634.139
M162T689			0.496835	1.14123	0.699036		161.994	688.508						34721.6	44321.4	32927.4	28285.9	28845.3	39897.5	45433.6	8494.7	95038.9	29962.6	26127.9	33459.1	34242.5	34239.6	35787
M364T604			0.313074	1.10686	0.699084		363.893	603.52						3690.42	10447.5	11096.7	7689.28	11326.5	2758.43	6324.12	4235.12	10325.6	7776.98	14265.9	9104.52	10797.9	10115	10810.3
M424T596			0.167873	1.07729	0.699166		423.859	595.973						3579.26	3595.19	3242.44	720.769	2510.56	3934.51	3481.63	3517.5	3755.67	1743.88	3447.19	2995.89	2920.92	2922.69	2834.41
M281T347			0.229982	1.0733	0.700363		280.9	347.34						12055.3	9410.96	5212.61	13085.4	11168.7	6554.35	6084.17	6881.46	13106.5	12021.4	11409.9	12197.8	11185.7	8540.61	11173
M983T375			0.0906745	1.07088	0.701099		982.718	374.837						1852.04	1392.93	1675.81	2160.4	1442.34	1848.56	2068.41	1468.81	2977.48	2215.33	1190.01	1187.23	1415.47	1416.17	1314.57
M195T501			0.521281	0.762396	0.701153		194.905	500.678						33435	272170	29911.2	32826.6	28145.2	35817.3	76765.1	27574.1	29739.4	32451.3	34171.8	128886	19054.2	24876	24888.8
M731T41			0.389626	0.903235	0.701524		731.499	40.776						12965.6	15713.6	13487.6	15276.3	23015.9	2908.81	12193.8	6117.45	22008.8	13099.4	11928.1	9953.22	14499	14715.2	14816.2
M220T170			0.186854	1.12763	0.701873		219.845	169.738						3084.77	1401.54	3905.4	2636.32	2201.55	3393.63	2059.98	6641.78	965.796	1940.07	3895.47	3241.68	7622.54	6817.89	7619.26
M691T176			0.145237	0.856713	0.702412		690.559	175.804						759.297	1837.69	1263.07	766.924	4050.06	502.518	1071.09	1386.84	1311.65	1821	827.357	1446.3	796.384	842.965	847.92
M77T148			0.556138	0.960112	0.703428		76.9695	148.474						111756	94724.6	108003	107589	80366.9	71482.9	93773.4	59468.3	92502.7	93477.4	109189	102620	107678	106137	107678
M849T137			4.44834	1.04382	0.703961		848.582	137.454						1.5778e+06	1.89178e+06	1.62963e+06	1.69787e+06	2.39827e+06	1.12263e+06	1.71012e+06	2.02652e+06	2.02833e+06	1.83863e+06	1.45658e+06	1.70997e+06	1.62188e+06	1.60828e+06	1.60837e+06
M382T604			0.205196	1.12792	0.704482		381.906	604.457						19032.1	19559.2	12955	30697.7	7218.84	4296.73	32935.8	10620.2	18788.1	13662.8	12553.1	17193.5	23717.9	19429.3	23637.2
M174T648			1.32585	0.827933	0.705038		173.994	648.096						182535	64849.6	60329.5	58460.8	60788.2	361653	18862.3	170574	192785	62302.1	56570.9	151826	61420	61414.6	59767
M736T179			0.344371	1.08864	0.705051		735.558	178.774						6683.52	9365.5	7307.05	5151.23	15320.8	6072.96	4401.66	11134.5	10744.2	11565.7	7215.26	9263.07	6258.16	6342.3	6256.9
M125T605			0.402372	0.814688	0.705334		124.999	604.76						471081	33087.2	20250.9	16239.6	433584	411868	23519.8	215829	393993	259581	26356.3	209969	24991.6	24400.9	26065.3
M302T606			0.0823918	0.929882	0.705428		301.93	606.123						2908.56	4026.41	2771.06	4520.26	4390.98	6137.87	4539.01	5057.64	2850.31	1568.78	4448.23	4555.4	4855.92	4698.63	4702.45
M66T623			1.64088	0.823455	0.70575		65.9984	623.234						24581.5	70201.1	645149	291541	283028	299868	24943.7	514998	380372	21985.8	108173	278885	423150	408832	423098
M1139T365			0.0679102	0.955997	0.706172		1138.65	365.142						2500.39	2083.34	1642.35	1217.8	1761.86	2432.32	1811.91	2112.11	2127.9	1725.77	1608.91	1739.34	1887.86	1804.51	1804.63
M779T139			0.632787	1.14934	0.70621		778.5	138.929						13889.7	12487.7	11431.6	7720.69	38104.3	4167.47	20858.7	8158.22	24955.5	12946	11706.9	22288.6	8382.38	7619.67	8393.3
M66T42			0.719346	0.935869	0.707445		65.9985	41.79						369016	403671	707444	436452	399981	766738	702103	452708	497120	404938	401259	427441	570291	519484	520644
M220T2			1.00319	0.878573	0.707606		220.146	1.829						70702.8	68588.2	119004	75065.6	91682.7	1209.09	104938	3933.14	33478.6	94791.6	59505	77847.1	79847.4	77564.6	63035.2
M137T161			0.338914	0.958838	0.707682		136.891	161.478						30905.9	23069.1	33132.5	30793.1	27998.3	19793.8	30556.1	19775.9	20466.2	28710.3	28305.3	31058.7	42705.7	41403.5	42708.2
M79T498			0.846315	0.940057	0.708176		78.959	498.172						391140	285528	422485	376087	315004	469986	287220	377765	221491	575541	391753	270973	536980	523458	523500
M341T363			0.0784001	1.08541	0.708302		340.987	362.87						798.788	728.594	1049.52	422.481	829.108	511.266	843.761	431.278	395.307	820.524	1212.03	1007.5	1350.32	1302.92	1301.75
M411T163			0.0860783	1.08541	0.708403		410.982	163.178						901.211	643.594	998.741	1239.68	1797.26	1522.38	1442.55	2049.57	554.02	1319.57	1158.69	1185.15	1073.53	1222.41	1221.48
M409T34			0.280775	1.16297	0.709019		409.237	34.182						4979.89	2903.54	7422.53	11596.2	11998.6	10766.6	15476.7	21428.8	11138.9	2869.73	3841	3006.8	6415.18	6277.5	6413.7
M710T180			0.142231	1.09839	0.709733		709.504	180.389						775.911	1436.19	949.205	721.585	2572.64	1322.76	1037.77	1768.19	1116.6	1901.03	936.797	1783.19	1019.81	1019.4	973.034
M233T36			0.0854508	0.946996	0.709776		233.102	36.283						3697.36	3489.59	4734.2	1826.46	4399.23	3597.9	4286.49	3800.57	3802.9	3448.56	2909.16	2344.5	4712.98	4866.38	4761.71
M99T50			1.34604	0.887377	0.709919		99.0448	49.717						148368	63250.4	211335	111085	189802	29190.2	103076	33824	61788.8	152545	137829	179159	191336	194348	202076
M430T40			0.403809	0.918307	0.710484		430.296	39.981						28330.1	40392.6	28966.7	37588.7	22161.2	9301.43	32329.7	36480.3	9735.2	23704.9	23106.3	27762.8	19623	19638.7	19027.6
M692T162			0.0752876	0.925384	0.711084		691.827	161.801						1158.02	1888.76	1235.36	1571	474.183	730.961	1012.5	927.262	1176.25	1207.24	1403.12	805.26	1216.51	1355.75	1354.81
M543T341			0.129407	1.05203	0.713364		542.777	340.632						2202.56	1603.31	2834.51	2291.96	1415.53	1174.31	2141.88	2007.49	2281.24	1877.08	1939.22	1874.79	1392.4	1533.15	1372.12
M509T330			0.0872085	1.04996	0.714154		508.797	329.874						838.467	823.355	800.362	496.858	812.214	634.152	543.801	793.224	1105.46	814.015	621.746	747.279	808.307	745.298	799.44
M99T594			0.183386	0.891378	0.714351		98.9515	594.417						10469.5	10234.8	9179.96	19415.1	6768.95	5745.88	19249.6	7242.88	6383.05	10896.8	3834.72	7492.69	5753.68	6160.26	4975.15
M792T176			0.326354	1.09751	0.714406		791.62	175.815						4011.11	6057.05	5065.35	3098.1	10060.9	1899.35	3715.98	4405.73	5987.23	6867.1	4884.97	7274.79	3055.59	3420.37	3419.2
M315T435			0.63822	0.938215	0.715985		315.04	435.401						80191.4	62949.8	105280	88391	136411	70650.2	76463.8	119800	48097	102824	73217.2	89867.9	130981	149959	150030
M374T160			0.136954	1.08817	0.716441		373.952	160.461						1355.67	1097.97	855.286	1460.93	2981.98	978.027	1334.5	1737.01	1073.77	1839.86	1820.14	1694.27	1141.78	1137.87	1235.05
M588T162			0.0891871	0.946692	0.717252		587.855	161.624						2877.69	2115.07	3029.99	2444.65	1660.55	1969.93	2741.1	2164.37	1370.33	2992.25	2431.54	1646.77	2562.46	2473.65	2535.85
M461T164			0.0239779	0.949066	0.717841		460.989	164.498						760.043	487.807	724.188	582.241	807.424	780.478	620.452	634.541	365.703	565.685	877.451	867.373	791.968	788.161	914.966
M585T595			0.167241	0.890477	0.718885		584.791	594.514						5372.52	1448.88	5168.87	5359.3	1487.22	2126.03	5285.6	2601.3	2267.67	4759.63	2457.02	1295.69	4864.13	4868.34	4601.07
M325T415			0.0985844	1.0641	0.718913		324.853	415.487						1431.64	1602	2689.99	1481.53	1113.3	1249.59	2034.48	1314.03	1823.91	2151.53	1242.49	1614.91	1303.24	1609.03	1334.49
M759T41			0.425274	1.0914	0.719517		758.512	40.682						14687.7	20266.8	15556.5	18215.7	22162.1	5653.39	12607.4	10328.2	32207.1	19251.2	16617.8	14354.2	14750.8	15443.9	15445.3
M269T158			0.193055	1.05786	0.721624		268.8	158.119						19890.1	12931.8	20239.4	16906.1	10791.9	15255.3	21083.1	9347.77	15681.3	14451.4	23001.8	18004.9	21186.8	22030.9	21193.4
M293T108			0.238134	1.06844	0.72276		293.178	107.904						3762.92	7600.74	4333.77	7818.15	10118.2	9305.6	3805.55	7927.95	7440.03	8364.85	8673.34	9666.23	8361.63	8715.05	8633.62
M415T336			0.139274	1.07738	0.722816		414.765	336.251						3432.48	2686.1	559.746	1853.73	2222.38	3732.53	2939.47	2372.39	1927.35	2458.67	2545.33	3364.72	3998.84	4462.17	4228.83
M217T241			0.775337	0.971061	0.722826		217.003	240.69						336402	426721	290784	309633	292662	328541	279127	301347	335722	355988	281491	373631	623824	555564	542912
M160T164			0.044709	0.946361	0.723172		159.844	163.933						1160.59	860.831	1152.91	881.176	1266.07	1434.29	706.311	1592.19	722.4	988.23	1104.96	1279.4	1621.08	1672.72	1623.04
M313T353			0.0504233	0.894275	0.724286		312.952	352.877						3738.77	927.882	4334.57	1155.82	5350.04	4635.97	3191.94	4357.67	1675.94	4719.95	3216.47	851.467	3316.63	2879.33	2831.9
M943T138			0.245	1.14806	0.724552		942.57	138.22						1838.95	935.707	1453.45	2162.03	7727.91	1480.8	2208.36	2860.32	2874.85	3341.56	2831.25	3792.16	2177.4	2358.37	2164.59
M417T37			3.92791	0.834866	0.724757		417.322	37.15						439552	406359	367500	480464	355298	2.16274e+06	380422	1.21671e+06	589866	457966	451159	420264	503751	496986	503730
M471T364			0.056473	0.896672	0.725397		470.992	363.574						905.877	269.059	927.275	655.233	329.362	541.416	377.346	568.184	49.884	506.923	958.694	792.294	2734.4	2610.46	2606.64
M461T158			0.0357934	1.12584	0.725867		460.645	158.148						984.622	408.627	778.349	996.535	191.001	360.995	1119.28	54.1312	700.45	433.257	1060.49	820.661	881.841	1071.34	1070.99
M154T36			0.480975	1.13637	0.726357		153.981	36.132						15393.2	12484.2	5140.37	6260.89	20283.2	4703.81	18797.9	2731.31	13747.6	8743.54	6375.52	22633.5	14534.7	14503.8	15650
M411T316			0.097432	1.05693	0.726896		410.879	315.591						3530.57	2093.75	2412.84	3064.94	2285.86	2875.9	3361.09	2286.56	4462.26	2192.02	2690.37	2197.43	1549.06	1830.89	1555.24
M244T41			0.753063	1.0554	0.727238		244.011	41.26						74039.5	49542.2	41875.9	39720.6	42706.1	68634.1	49450.5	78183.5	64731.8	52633.8	43961.7	45091.1	55006.6	64702.4	54710.9
M1153T373			0.0158034	0.948549	0.728157		1152.63	373.322						1578.33	1458.91	1200.72	1726.64	1088.32	1667.99	2207.68	1112.29	1511.8	979.813	1242.88	1217.76	1400.05	1401.26	1499.48
M726T164_1			0.0631976	1.08902	0.731653		726.212	164.031						573.478	545.046	714.102	856.167	1006.37	791.155	511.025	1148.21	230.401	1112.75	588.451	1294.83	1165.93	1096.73	1096.58
M313T434			0.234529	1.12762	0.733291		313.051	433.788						3828.74	1139.91	6617.02	3740.66	9074.31	3247.36	3632.85	6500.98	681.715	8871.35	3924.52	7564.92	13244.7	13642.7	13674.6
M759T42			0.288237	1.11047	0.733649		759.481	42.409						9268.18	14764.6	7633.69	9537.19	11140.9	1530.64	12093.4	4403.97	18177	11347.1	10192.5	3612.48	6787.83	6506.09	6539.52
M242T36			0.69073	0.845238	0.733869		242.176	36.441						20018.9	15641.3	9950.77	13092.8	12483.6	68446.2	39012.6	27827.2	16716.1	14502.3	12511.2	7454.18	19034.4	19034.5	19441.2
M363T480			0.0336768	0.933865	0.734541		362.823	479.673						1164.43	1159.71	770.693	1166.38	329.979	1196.74	1300.54	730.331	648.983	625.422	1146.56	953.303	1131.61	1192.48	1131.9
M100T35			0.986626	1.06951	0.735134		99.9251	35.331						138018	100242	114601	118628	104724	30236.6	119811	46902	100205	138952	114279	128458	128456	121635	126077
M259T163_1			0.325806	0.830921	0.736447		258.763	163.18						4078.88	3134.26	3331.34	2534.14	1069.05	13378.2	2782.16	10324.4	1543.09	2316.35	3474.19	2431.58	3342.91	3274.03	3274.47
M199T336			0.0992525	0.902165	0.736858		198.904	335.506						2508.09	1577.3	4861.45	2728.78	3143.07	2446.43	2257.67	283.866	3560.55	1205.86	4774.15	3493.91	2875.8	2662.56	2845.95
M838T366			0.130091	1.07435	0.737223		838.053	365.808						1224.98	1238.12	998.656	648.727	719.375	1822.62	953.475	1702.61	944.121	1481.62	1409.05	656.192	764.873	851.452	850.534
M832T171			0.120601	1.15208	0.7374		831.637	170.75						255.377	943.243	357.119	290.795	1568.41	66.3594	387.175	625.384	1034.31	656.447	390.855	916.579	137.656	138.036	166.294
M449T162_1			0.109159	1.07136	0.737505		448.913	162.406						822.023	676.257	1099.19	771.269	504.531	1162.15	904.538	1431.56	873.421	1108.57	570.448	506.195	1200.63	1150.36	1153.49
M434T163			0.0480059	1.06955	0.737596		433.894	162.704						896.102	704.491	1614.51	1452.1	782.657	1159.51	1761.47	959.206	653.664	1136.14	1511.02	1047.59	1496.03	1486.55	1303.9
M779T363			0.12717	1.19668	0.737722		778.99	363.432						202.028	947.072	61.2564	42.5981	1127.97	116.833	749.947	115.114	593.255	593.255	96.796	840.637	1846.79	1786.6	1848.39
M263T415			0.0735251	1.10808	0.737836		262.87	415.354						2199.63	2024.29	626.075	1949.14	677.211	1079.36	659.514	1792.57	428.051	1980.29	2408.08	2211.94	1587.66	1598.05	1083.09
M132T163_2			0.0854578	1.12387	0.738369		132.469	162.989						554.902	200.165	1236.07	924.287	669.829	552.281	489.153	1565.41	106.869	941.598	624.591	922.416	1790.45	1666.19	1819.24
M122T643			0.347524	1.08271	0.739051		121.999	643.045						10556.3	29861	59848.1	43169.1	16910.6	34240.9	47029.9	34741.2	28042.6	38624.7	29221.6	33020	72011.3	72108.7	93720.1
M670T604			0.119418	1.06568	0.739819		669.799	604.236						3342.74	2353.27	976.033	3302.08	3569.6	3139.96	3584.23	2067.93	3832.59	3559	1736.78	2998.97	3532.48	3535.2	3247.27
M493T26			0.0884539	1.10504	0.740035		493.369	26.254						710.28	795.827	389.041	882.54	246.787	1382	1183.84	271.954	827.757	971.861	436.009	1177.9	720.978	721.105	693.356
M270T37			0.0301882	0.934557	0.740076		270.214	36.931						4188.41	6832.7	2705.52	3883.67	3697.6	4812.81	2298.37	3561.93	3652.05	6610.71	3389.79	4898.45	2577.45	3453.54	2660.94
M404T37			0.347464	0.918608	0.74111		404.308	37.181						13831.2	9377.43	12692.8	16004.3	9212.39	32122.3	10519.8	14397.3	20055.2	14620.2	12346.5	13712.5	13137	13026.9	13138.1
M424T28			0.290176	1.13666	0.741534		424.176	28.372						3412.95	3398.39	3090.97	3354.6	2772.95	8546.02	2658.17	11500.9	2986.8	3387.29	3148.15	4253.24	2652.55	2630.84	2675.41
M663T375			0.0810084	0.961556	0.741756		662.766	374.741						2337.82	2718.29	2584.76	2571.02	1287.4	2424.97	2212.39	1889.96	2874.16	1995.56	2457.54	1959.36	2482.56	2772.18	2477.79
M504T376			0.0763907	0.914467	0.741767		503.824	375.735						1573.53	394.67	885.866	1934.68	877.51	2276.72	1425.03	1201.01	1853.02	738.326	1044.7	1001.5	1114.65	1071.47	1071.87
M830T367			0.0902928	0.950389	0.741911		830.064	366.799						1491.83	1185.66	1436.75	1725.52	792.703	794.021	1245.11	1120.64	1391.04	944.65	1442.19	914.414	1145.49	1106.6	1078.61
M680T139			0.215951	1.05995	0.742377		680.424	138.639						3098.26	3530.8	3175.4	2542.84	5034.15	1308.27	2562.47	3131.08	4232.77	3060.2	3109.47	3714.2	2567.89	2567.97	2614.59
M280T604			0.290564	0.872027	0.742424		279.906	603.608						3218.55	5530.09	9371.11	17239.1	21060.3	954.559	7454.07	12266.6	6684.32	4848.91	13768.2	5009.29	12323.1	10463.5	12310.3
M518T164			0.0711059	0.943794	0.742661		517.987	164.044						882.36	511.739	993.203	918.498	503.805	617.082	700.775	994.895	395.968	561.795	822.69	701.757	930.847	963.363	931.174
M717T362			0.0454161	1.12427	0.742686		716.903	362.092						86.9923	281.207	253.462	49.2884	41.4406	290.302	253.462	253.462	211.38	32.4206	123.111	253.462	505.952	510.565	465.904
M373T164			0.28518	0.858967	0.743284		373.098	163.728						3274.05	3446.58	3628.67	1437.53	2040.99	13683.4	3746.54	5259.49	1738.45	4779.59	4369.11	3738.08	2978.8	3510.65	3521.25
M90T634			0.834485	1.03143	0.743451		90.0095	634.044						177277	167786	103573	180126	190943	197784	172879	198543	147816	163213	174429	192594	176864	176886	181402
M389T38			3.10887	0.855174	0.744412		389.291	37.581						273259	287886	297727	312899	162949	1.3017e+06	240970	739702	405245	285982	313160	269542	299026	298941	309741
M193T166			0.388839	1.09268	0.744851		192.958	165.858						6558.18	6759.4	9640.57	9762.62	8776.89	19471.5	14163.5	19339.8	11049.4	9104.22	6199.69	6762.99	9879.97	8969.31	8808.48
M255T592			0.183132	1.04391	0.744874		254.906	592.158						10744.3	8592.49	8806.21	12831.5	10203.1	10594	14142.8	7811.57	6535.51	11513.7	12254.2	12226.2	9188.11	9226.25	7803.29
M545T160			0.0540845	1.05326	0.744988		544.845	160.461						2201.51	1503.25	1553.45	2123.41	1202.44	1336.49	2346.76	1596.59	1496.49	957.82	2018.75	2032.56	2055.69	1990.77	1989.38
M883T140			0.170035	0.944268	0.745317		882.581	139.685						7233.32	13586.9	5838.31	6493.25	10062.5	5296.76	8732.34	6832.65	8016.88	8219.32	6220.76	7785.47	6089.04	6087.77	5584.25
M147T162			1.08394	0.947716	0.745386		146.866	162.411						187985	153924	183512	185843	108056	266956	153696	255540	119858	155962	184609	159816	215184	216932	215187
M101T36			0.812314	1.08546	0.745501		100.933	35.891						72173.3	64298.8	72385.9	69591.7	61822	9226.17	58040	11146.7	86783.4	78396.2	74159.8	70841	73154.3	71680.7	71702
M820T31			0.65859	0.902482	0.746041		819.528	31.462						19433.5	40161.8	28018.4	19802.1	70553.1	11397.2	20962.6	21563.1	38470.6	29061.2	25298	35544.2	25179.7	24002.9	23986.4
M385T480			0.0377607	0.951867	0.747231		384.803	479.673						473.561	689.479	444.607	355.927	297.589	690.229	474.043	462.046	475.828	381.088	558.58	457.749	470.029	470.022	479.701
M245T327			0.11825	1.069	0.747826		244.904	326.613						3110.09	3351.04	2898.49	3266.56	2847.69	3646.12	5991.76	3060.08	4713.33	2417.17	2315.46	1941.41	1524.19	1566.34	2189.16
M810T120			0.774403	0.8671	0.74839		809.532	119.725						9038.93	55858.5	42180.2	31377.2	123339	5020.99	38999.6	41588.3	34664.9	36810	51222.6	28070.2	27581.3	26553.6	19856.5
M128T163			0.144906	1.14144	0.748751		128.488	162.651						1005.79	532.44	3270.42	2027.65	1495.4	1577.54	895.434	4487.98	294.503	1726.04	1553.46	2353.44	3652.69	3653.07	3284.27
M302T163			0.306022	0.966535	0.749044		301.931	162.83						25910.6	17766.6	24433.9	22159.2	14296	18976.2	19820.5	22553.1	16853.3	16813	23052.1	20316.2	28915.2	29020	28983.4
M547T367			0.419221	0.95417	0.74952		546.823	366.799						40369.3	45222.5	36629.1	34762.2	18058.7	40367.8	24411.7	41196.4	26134.4	37513	43391.8	32889.9	43567.6	43572.7	42825.8
M195T354_2			0.264297	0.878143	0.749554		195.051	353.641						13217.1	13674.3	15184.4	12379.3	3018.43	500.035	15859.9	2848.37	13677.2	2896.85	12621.7	3005.12	13031.9	13073.9	11044.9
M131T35			0.188119	1.10016	0.750429		130.944	35.331						4357.08	2838.55	3916.44	3575.77	3028.51	155.489	3282.02	171.771	4901.33	4328.52	3057.51	3920.8	3960.49	4204.16	4187.95
M571T160_2			0.060108	0.963579	0.75072		570.84	160.399						1171.97	953.593	1144.73	846.786	669.768	834.317	1140.11	1084.74	777.229	748.987	826.277	839.104	1066.9	1082.41	1099.07
M907T366			0.223347	1.04532	0.750995		906.727	366.462						12559.7	4424.7	11063.3	11635.8	9629.53	13595.2	11572.3	13155.9	9814.02	11250.4	10996.5	8970.1	11935.9	11924.7	12317.5
M462T50			0.0898158	0.969762	0.751729		461.87	50.3935						4860.83	4752.86	6269.3	5699.33	5799.12	5623.82	5386.42	5777.3	3216	5642.18	5493.98	6491.37	6757	6784.13	7663.85
M761T40			0.608159	1.09856	0.752012		760.525	40.002						17813.2	41361.8	22309	16714.6	44546.1	8192.67	26182.9	15467.5	49907.6	24744.6	27680.7	21830.3	22331.7	22281.4	22977.9
M380T162_1			0.237014	0.963466	0.752694		379.908	162.373						16625.8	13890.7	13264.4	12737	12374.3	7519.74	14214.1	10409.5	10135.8	11243.1	13464.7	14153	16574.9	16571.4	16393.8
M125T659			1.74671	0.900348	0.753883		124.999	658.634						269271	1.117e+06	376416	420417	796350	119528	314826	426808	400300	455566	685632	507033	311816	308636	177779
M408T164			0.0677874	0.938129	0.754295		407.986	164.439						990.87	1343.4	1395.21	1111.34	681.75	1128.58	554.181	1284.83	648.315	1020.1	1794.65	937.571	1570.81	1505.44	1570.88
M568T194			0.26894	1.15584	0.754441		568.394	193.697						3119.04	2232.38	1831.54	3191.38	5001.24	6548.14	1821.48	12080.1	4185.45	2874.88	2679.39	1699.04	1806.33	1957.21	1951.33
M708T370			0.127308	0.968947	0.755095		707.77	370.091						2623.13	2430.18	2784.64	2486.35	2459.43	1428.2	2179.12	2388.43	2245.3	2153.08	2828.29	1976.4	2525.14	2478.65	2560.07
M183T155			0.407342	0.883158	0.75561		182.929	155.054						15848.6	8155.3	19171.5	15937	10083.8	35526.1	7937.35	37482.6	3020.62	10839.6	13174.7	20031.6	26960.7	26046.6	26047.6
M725T435			0.0661535	1.04621	0.755771		725.01	435.428						615.82	750.954	872.891	860.287	924.917	727.491	535.544	1004.76	470.389	997.149	1039.89	924.237	1113.61	1115.75	1112.43
M984T168			0.0791458	0.917942	0.756262		983.634	168.34						585.827	593.312	997.549	632.622	765.365	99.2734	473.459	391.236	319.903	741.842	975.806	470.224	975.518	975.186	900.908
M938T159			0.0972285	1.04162	0.757066		938.443	158.594						1122.28	1591.09	1384.21	1868.48	1543.23	1219.13	1221.4	1980.09	1977.24	1167.94	1227.79	1517.21	1240.16	1211.55	1241.18
M601T601			0.187888	1.06912	0.75715		600.796	601.395						7113.98	4731.78	6692.3	543.557	5427.72	7063.36	5349	3314.58	7025.16	5896.23	6333.39	5836.64	5297.48	5493.77	5058.89
M272T588			0.235073	0.910733	0.757476		271.97	587.802						13210.7	8878.99	12950.1	4587.59	2859.17	12209.9	11395.3	12908.3	2180.26	12012.4	6139.22	5178.27	10964.9	9678.08	10849.4
M423T415			0.105358	1.04099	0.757764		422.828	415.24						2282.03	2267.56	2542.6	2865.81	1251.28	2039.86	1560.25	2057.12	2308.31	2693.32	2693.51	2479.67	2010.34	2005.82	1700.14
M465T600			0.154578	1.05938	0.758006		464.847	599.958						6990.77	1154.16	8659.02	7828.57	7349.02	7830.08	6356.16	7743.02	4880.41	8775.81	7462.74	6957.69	5589.72	5536.77	6511.42
M266T171			0.31924	0.90914	0.758965		266.088	171.463						6925.74	9275.78	9122.3	6503.43	24503.3	8574.9	11862.6	10711.7	8566.28	12266	3363.13	12238.5	7284.79	7285.22	6771.87
M301T164			0.0823703	1.06573	0.759078		300.939	163.63						7014.76	1847.37	4287.14	3961.45	3383.3	5092.34	5185.99	3315.71	4494.78	3285.94	4178.35	6807.44	4915.15	4461.76	4760.65
M221T498			0.0959533	0.926706	0.759466		220.9	498.346						4472.59	3420.66	277.739	3900.7	2694.44	5561.74	3176.93	3577.61	2049.09	3966.83	3401.5	2666	3870.27	3892.47	2907.4
M918T137			0.113325	0.980198	0.759618		917.575	136.702						7824.24	7912.39	6323.22	8755.46	8841.71	7698.15	8799.8	7445.32	7727.31	6458.01	7621.97	8365.04	6600.13	6770.22	6498.6
M886T106			0.526173	0.828651	0.759715		885.547	106.213						6056.02	5617.23	9024.27	5910.47	42139.5	1048.79	6054.99	6912.54	12057.5	10678.9	7503.12	14629.7	6285.05	6654.5	6637.66
M298T603			0.18586	0.932352	0.759852		297.916	603.044						3582.66	3572.62	4039.48	3935.63	4573.78	419.03	4080.24	2930.01	1453.57	2828.81	3909.07	3560.2	2983.17	2970.16	2496.75
M379T161			0.094075	1.08724	0.760486		379.082	160.584						767.423	1404.26	1646.7	1603.35	2226.28	2198.11	877.24	2988.8	824.635	1031.5	2612.96	2370	3328.81	3411.36	3409.8
M139T364			0.18681	0.945802	0.761529		138.998	363.706						6882.08	6547.64	8687.4	10004.7	3188.67	7174.36	5308.15	8066.72	3872.26	7001.12	9328.26	6605.72	10927.3	10929.8	10449.1
M417T354			0.0973123	0.965294	0.761812		416.843	354.005						3185.19	2618.77	2516.85	3269.39	2593.29	4014.33	2384.65	3732.28	3175.03	2093.69	3077.92	3102.68	1620.18	1596.36	1620.74
M772T365			0.116776	0.971361	0.762356		771.742	365.39						7500.08	9713.41	7645.2	10178.9	6620.82	9345.73	9579.74	8874.59	8565.62	6783.2	9182.53	6557.74	7853.4	7853.28	7901.76
M289T353			0.110361	1.06487	0.762435		288.992	353.089						1727.44	2875.38	2271.96	656.54	964.512	1798.18	1819.94	1595.23	1549.24	2086.74	2323.62	1586.97	2603.51	2604.2	2511.34
M163T165			0.18472	0.915214	0.763107		162.839	164.822						4994.47	3642.68	7700.45	3676.09	3102.5	5133.53	2952.62	8749.8	1108.76	3991.66	3141.16	5910.53	8799.08	8683.94	9196.41
M499T364			0.280032	1.02885	0.763406		498.9	363.542						25392.6	18567	22547.1	23881.3	21789	20832.8	26402.9	27084.3	14540.5	23028.7	23265.3	22526	32155.9	30616.5	30597.8
M626T604			0.0159877	0.937083	0.763484		625.797	604.344						4890.55	5623.42	4388.73	2574.19	3150.95	4760.54	5324.46	4705.01	1578.33	1827.27	5038.62	5317.35	3388.38	3617.07	3630.63
M355T163			0.0439196	0.963868	0.763702		354.985	163.404						2173.84	3009.1	2492.26	2683.56	2378.73	2713.39	2165.87	2268.19	1577.69	2312.57	3193.44	3374.85	2307.1	2307.92	2273.31
M592T141			0.133871	1.03732	0.76494		592.355	140.887						1627.5	2538.84	1962.4	1897.5	2343.09	1671.73	1421.09	2160.41	2843.43	2103.3	1790.03	2172.23	1579.97	1502.53	1500.23
M521T158			0.0444845	0.908894	0.765588		520.599	158.396						806.488	94.134	552.429	748.319	523.434	422.759	578.379	122.143	195.898	541.139	904.708	518.535	638.024	590.567	620.526
M790T176			0.65878	1.07756	0.765699		789.611	176.102						16041.4	29442	23578.3	13084.3	45271.5	9172.91	18154	22858	26360.1	29326.1	20195.9	30290	19577	19575.1	19204.6
M276T598			0.0672908	0.928472	0.765845		275.936	598.448						5791.92	4493.65	5607.11	3426.26	984.516	6112.03	5286	2282.36	5619.17	3953.42	2042.88	5342.23	4055.16	4364.99	4039.11
M319T159			0.119521	1.0722	0.766105		318.744	158.61						1759.44	692.777	1275.57	1523.51	496.392	2283.14	1382.76	1998.68	946.073	1750.13	1422.16	1110.83	1747.35	1679.6	1747.12
M337T591			0.806232	0.982097	0.766176		336.898	590.671						281356	312741	314821	279490	332932	349366	324082	291370	276768	293923	369501	281572	341105	341128	336382
M161T606			0.946355	1.05964	0.76625		161.009	606.054						117953	111577	130731	60630.1	113829	128806	126563	192037	53350.9	133168	99173.6	98806.4	204848	146376	145545
M195T577			1.90445	0.902511	0.767402		194.905	576.558						359192	433093	235220	140904	158081	218597	143094	424764	413934	146195	261640	4830.72	340726	296867	293949
M455T339			0.101168	1.05497	0.767467		454.788	338.62						938.135	1456.11	1299.31	686.245	1305.46	692.756	1249.07	1027.3	1593.29	1278.52	954.463	626.005	1059.11	996.568	1058.43
M731T336			0.0549244	1.07072	0.76812		730.628	335.755						474.915	1104.44	1115.54	1092.58	550.066	651.237	1203.06	1009.09	268.136	1025.15	1191.14	645.016	1326.77	1327.44	1299.57
M1010T168_2			0.12596	1.06861	0.768147		1009.65	167.618						1624.92	1733.16	2089.29	947.598	1321.55	176.794	1432.86	1083.38	1157.97	1504.08	1837.29	1419.27	2170.19	2285.36	2285.34
M716T371			0.10457	0.950607	0.768382		715.755	370.52						1618.47	833.228	2101.49	1625.67	862.928	1689.27	1019.19	1528.3	1818.25	1199.19	1524.5	1210.37	1315.87	1229.79	1224.48
M716T176			0.354478	1.08565	0.768428		715.575	176.212						3926.85	8212.39	5187.93	3577.65	13563.9	2463.82	5287.73	6375.51	7406.09	6901.86	5858.61	8265.99	4906.98	5040.23	4895.69
M469T435			0.0937311	0.95964	0.768908		468.978	434.988						1512.19	2297.04	2352.21	1607.55	2056.12	1188.34	1862.39	2352.17	1597.94	1244.49	1599.06	1912.9	2497.46	2496.65	2420.73
M357T37			0.322506	1.06031	0.769368		357.3	37.1355						7805.07	9374.36	9877.43	10105.7	3216.4	13315.4	4259.98	11797.6	12214.6	9018.16	10060.3	9582.06	9167.35	9319.75	9320.51
M381T162			0.272558	0.974736	0.76946		380.905	162.014						34751.6	30774.5	30742.3	31090.9	21821.1	23658.3	31541.2	26360.7	24390.8	25428.7	32048.6	28702	36052.3	36351.5	36053
M339T364			0.0217623	0.959991	0.770283		338.927	364.472						1291.94	1327.4	1729.88	2151.86	1139.36	1743.2	2059.39	1394.32	1100.3	1712.1	1487.29	1254.81	3023.96	3023.77	2967.16
M157T38			0.140061	0.884667	0.770946		156.963	37.5325						7592.95	29404.2	3989.47	6523.41	7019.47	11021	15731.9	5292.52	7048.04	10421.1	13843	5653.8	11492.4	10606	11542.7
M720T180			0.148558	0.924448	0.770954		719.53	179.952						1894.25	3958.04	2916.25	2451.24	7697.51	3447.38	2295.63	4158.16	3917.86	3675.01	2108.68	4519.63	2470.13	2665.01	2664.73
M767T41			1.84726	1.09437	0.772112		766.538	40.785						99470.4	168033	154138	106240	382075	46642.2	128618	148737	232417	203246	146789	187068	128947	128382	130517
M501T357			0.0843883	0.972278	0.773125		500.815	356.619						3733.69	3427.15	2470.58	2813.89	2562.2	4100.39	3152.71	3328.26	3381.97	2831.82	2646.07	3237.37	1499.22	1500.52	1405.32
M419T37			0.683617	0.896791	0.774736		419.327	36.7605						17881.8	21836.4	21087.2	23067.3	17695.5	70421.1	17295	52206.8	28025.3	19506.6	19935.1	17269.7	22579.4	22866.3	22580.2
M218T49			0.640217	0.917489	0.775328		218.167	49.18						32147.6	25941.8	33794.6	30768.4	37662.5	770.137	27122.9	1257.81	18883.9	33052.4	33663.1	33813.8	32814.5	34703.4	32818.2
M1007T371			0.123009	1.06385	0.775647		1006.67	371.035						3544.03	2396.33	2239.52	2742.75	171.703	2383.08	2233.94	1938.5	3088.54	2722.58	2227.71	2126.76	2506.39	2491.07	2708.28
M869T363			0.120734	0.876245	0.77594		868.925	363.293						296.548	1328.34	1001.15	275.831	1591.47	48.3406	1001.15	69.7555	815.816	815.816	120.715	1156.38	2113.13	2090.06	2041.98
M1045T367			0.183497	1.06273	0.776117		1044.67	367.372						4756.14	3472.55	4485.81	322.572	3339.26	5743.44	3576.31	4625.45	3876.84	3324.59	4431.64	3672.44	3453.33	3750.88	3756.77
M559T336			0.118871	1.04473	0.776132		558.749	336.015						2000.45	3176.43	4456.31	3132.47	3338.58	3470.37	4312.24	3491.61	1590.79	3634	3587.94	3833.51	3252.38	2866.63	3236.95
M425T162			0.0699649	1.04556	0.776231		424.912	162.411						2833.33	2336.87	2281.86	2894.46	1458.84	2135.52	2934.43	1816.72	1758.48	2747.59	3460.76	1858.1	3433.47	2927.23	2938.47
M123T246			0.110873	0.915426	0.776567		122.967	246.148						1902.47	5488.79	2667.75	4105.14	4184.26	1432.92	3847.57	4148.46	1569.75	1109.17	1887.67	5545.72	4695.02	3603.27	4688.64
M817T368			0.111215	0.95967	0.77703		816.742	367.812						7930.31	5584.59	3336.76	4744.63	4875.97	5893.7	3634.66	5319.4	6660.16	4963.96	5730.36	4752.11	6368.36	4838.4	6329.59
M80T54			0.608975	1.06455	0.777836		79.957	53.5825						22770.3	43245	15472.8	17177	33455.5	22386.3	31051.4	13778.9	22853.2	28430	26795.1	41571.9	26249.2	26551.1	26328.4
M507T601			0.0717173	0.971222	0.777845		506.853	601.495						1472.92	1137.95	1628.8	1636.79	1847.08	1378.09	1705.92	955.085	1566.88	1687.87	1493.83	1430.11	1374.99	1469.13	1467.14
M377T337			0.155626	1.10808	0.778367		376.769	337.007						762.418	4500.67	4949.57	469.166	3117.1	4344.04	842.958	3645.69	4443.06	1018.67	4881.89	5271.6	1582.57	1531.02	1736.12
M258T601			0.378343	0.948867	0.778636		257.924	601.448						107305	199913	119082	191111	233879	214737	194715	222766	214116	184238	106477	89206	187957	169634	188765
M573T435			0.0726187	0.959624	0.779293		572.951	435.24						1556.59	1933.54	2261.19	1519.77	2243.53	1630.97	2057.62	1593.98	2433.39	1903.64	831.709	1875.25	897.234	1699.75	1828.88
M412T164			0.040228	0.955467	0.779954		411.981	164.043						1165.55	582.715	1244.74	890.067	1299.26	1083.92	1460.34	939.947	707.095	1051.59	678.855	1149.36	1642.6	1527.57	1644.15
M776T177			0.246801	1.06607	0.780038		775.594	176.797						3738.67	8984.19	4013.36	2625.45	6982.37	2867.49	4438.51	4337.34	6511.35	6040.83	4089.11	5724.43	4372.3	4124.03	4377.05
M191T367			0.0979772	1.05821	0.780051		190.944	367.077						2144.77	2462.89	2753.65	3009.13	1412.59	1858.51	1987.23	2825.3	858.732	2517.75	3778.7	2467.87	2020.99	1995	1666.76
M457T336			0.0810074	1.04804	0.780433		456.774	335.506						4066.35	2960.97	3575.12	3207.24	2419.36	3587.73	4078.56	3072.54	1300.44	3245	4587.58	4484.64	4661.77	4696.14	4888.3
M427T342			0.102338	1.02974	0.780742		426.797	341.625						3185.13	4889.47	3294.4	4892.88	3376.85	3955.19	5253.54	3998.28	3637.27	3830.72	3568.56	4007.16	3306.1	3506.02	3506.49
M317T163			0.187267	0.867912	0.781695		316.721	163.029						1079.13	971.816	961.276	1256.82	342.61	4403.57	975.919	3127.9	934.335	986.298	957.744	842.228	1177.42	1148.41	1180.07
M732T141			0.43929	0.935936	0.782578		732.498	140.973						20704.3	26653.4	19976.4	20063	48836.1	12820.6	24155.1	22918.3	31901.1	14186.5	23596.5	22747.5	22004.2	22099.6	22040.1
M171T165			0.123137	1.06145	0.78355		170.91	164.78						1445.28	1549.27	1909.45	1174.37	1498.13	922.822	1326.37	2787.23	788.753	1415.55	1210.63	1493.05	1429.94	1480.59	1428.17
M579T336			0.0771298	0.94436	0.784107		578.715	335.505						1833.28	1378.24	2248.78	2027.44	1605.53	2112.74	828.105	2397.82	593.719	2396.56	2457.8	1908.51	2436.9	2436.82	2423.76
M411T435			0.115407	0.904962	0.784117		411.017	434.655						533.102	825.628	1971.96	959.547	1837.95	334.02	968.129	696.962	181.408	1623.68	717.602	1660.26	1888.68	1855.3	1888.96
M323T37			0.176642	1.09377	0.784442		323.256	36.922						1405.91	957.225	1066.79	1905.37	883.17	3831.87	1221.92	3298.83	1310.06	1911.63	1938.72	1311.63	1436.37	1419.85	1549.24
M226T381			0.135763	0.940931	0.785116		226.047	380.959						3598.04	1576.76	3086.55	4684.32	5676.04	1854.46	3733.08	4156.34	3697.79	2275.17	2880.06	2524.22	4447.47	4542.25	4447.08
M419T590			0.0797487	0.930424	0.785119		418.899	590.036						7954.54	6344.95	2284.44	7837.49	3210.2	3931.37	7901.65	4268.15	5217.06	1990.06	3704.54	6285.49	3653.64	4141.24	3648.82
M381T594			0.329334	1.01453	0.78518		380.862	594.236						31020.1	29274.5	32919.9	35038.9	31393.6	33263.6	32818.8	34268.9	25542.9	35229.5	34221.9	33632	31067.4	29124.5	31143.3
M283T304_2			0.247223	1.05567	0.785229		283.027	303.735						6965.71	7466.68	9049.55	4193.75	9184.17	5051.42	8837.06	5001.06	3104.48	9165.76	10087.3	8048.82	7481.44	7288.86	7484.12
M942T157			0.135568	1.05097	0.786149		942.451	157.183						1774.37	2514.39	1535.5	1903.59	2673.88	983.869	2360.67	1161.95	2703.47	2289.35	1933.22	1517.24	1666.8	1637.73	1667.53
M752T140			0.709869	0.925648	0.78615		751.542	140.214						21763.5	40594.2	33709.5	30252.1	74109.7	9020.81	25885.6	28411	38486	35562	27241	38291.2	25220.4	26744.4	25229
M389T318			0.179812	1.09979	0.786445		388.832	318.155						14255.8	8828.26	7835.71	4336.21	2747.74	5527.72	6318.39	2933.92	16221	3717.77	10167.4	8516.95	7460.29	7224.82	7460.39
M489T26			0.575492	1.02915	0.786449		489.276	25.957						31884.2	31110.1	35907.5	29975.7	31879.1	52793.3	31283.7	38864.5	37708.6	39010.3	37259.8	35648	34295.3	34366.6	34241.2
M410T29			0.33054	1.13337	0.786963		410.16	28.921						4323.79	3320.78	3271.38	3129.45	6769.14	12071.8	4059.93	17225.9	4245.15	4122.19	4426.36	3192.67	3251.91	3301.25	3249.54
M431T336			0.0398895	0.922629	0.787555		430.738	335.683						873.56	676.101	671.515	856.466	116.709	913.414	842.096	520.216	248.538	391.413	1254.02	533.661	1348.65	1604.02	1691.02
M736T148			0.946479	1.06994	0.787698		736.492	148.478						37595.1	54329.5	48642.6	19341.4	90391.7	22047.5	44849.4	34343.5	44420.6	62878.6	46004	58900.1	35415.8	29137.2	37927.8
M365T363			0.0830795	0.938969	0.787999		365.031	363.244						2293.77	879.724	2161.2	1609.74	1786.7	1616.51	1252.58	2633.18	376.117	1465.94	1786.55	2201.75	5136.24	5237.97	5416.9
M178T126			0.413657	1.16691	0.788119		178.071	125.824						2804.47	2419.08	2222.63	1470.63	18995.4	3143.09	6979.92	3661.61	1609.54	12106	5984.57	5896.99	3322.63	4215.47	4213.97
M376T274			0.0414329	0.962711	0.788176		375.993	274.072						1732.27	3107.61	2752.83	2168.76	2051.38	2810.6	2672.06	2755.38	1153.31	2664.95	2276.95	2555.5	2398.53	2402.12	2499.6
M283T172			0.712842	0.992655	0.788732		283.263	172.483						114940	116126	113325	114420	115014	120397	109741	117328	116222	126152	114496	105184	125114	125280	133317
M555T161			0.0984625	0.939988	0.789132		554.882	160.932						1075.16	617.249	967.145	1199.43	203.211	1055.46	946.797	1158.52	940.659	544.476	738.616	481.47	608.712	609.537	547.837
M407T162			0.167334	0.961953	0.78948		406.902	161.957						10004.8	12545.3	13902.9	14648.8	5474.17	10771.5	12350.7	11480.5	7589.32	10286.1	12724.9	10353.6	15538.2	15538.8	15133.6
[truncated: 513 more rows]
