# Supplementary material for: Sericin Enhances Cryopreserved Sperm Quality in Chengde Hornless Black Goats by Increasing Glutamine Metabolism
Source: Animals (Basel). 2025 Sep 28;15(19):2830. doi: 10.3390/ani15192830 (PMC12523751; doi:10.3390/ani15192830)
Supplement: Supplementary file 1 [file animals-15-02830-s001.zip › Supplementary Table S4 Metabolomic POS.xlsx]

## Sheet: serDX_vs_conDX
ID	adduct	Name	VIP	Fold change	p-value	m/z	rt(s)	HMDB	KEGG	SuperClass	Class	SubClass	freDX1	freDX2	freDX3	freDX4	freDX5	freDX6	conDX1	conDX2	conDX3	conDX4	conDX5	conDX6	serDX1	serDX2	serDX3	serDX4	serDX5	serDX6	QC-1	QC-2	QC-3
M146T207_2	[M]+	Acetylcholine	1.76879	0.275394	2.2809e-05	146.117	206.856	HMDB0000895	C01996	Organic nitrogen compounds	Organonitrogen compounds	Quaternary ammonium salts	2940.68	2740.22	2997.04	13321.3	9665.2	6149.83	52357	101909	88468.1	97598	86206.1	65547.3	24940.1	25666	18392.3	25326.8	16629.2	24563.3	35081.8	35081.7	34656
M240T278	[M+H-C21H40O3]+	1-o-hexadecyl-2-o-acetyl-sn-glyceryl-3-phosphoryl(n,n,n-trimethyl)hexanolamine	1.15996	6.88795	2.46672e-05	240.12	278.329						766.008	589.218	561.243	10277.5	10744.3	6701.28	2401.73	4946.76	4196.39	1633.78	3418.2	11308.5	30731.2	32318.5	17633.2	41301.9	30496.1	39730.2	16081.4	15527.5	15554.3
M160T384	(M+CH3COO+2H)+	Cyclohexylamine	3.34924	6.61854	3.16542e-05	160.132	383.728	HMDB0031404	C00571	Organic nitrogen compounds	Organonitrogen compounds	Cyclohexylamines	101909	88298.4	85413	213374	208410	105566	27991.4	34827.7	27360.7	28086.5	22021.9	105899	282922	269665	172362	361603	207718	335133	154083	154734	154083
M426T171_2	[M+H]+	Oleoyl-l-carnitine	6.02839	2.98267	3.45022e-05	426.356	170.68	HMDB0005065		Lipids and lipid-like molecules	Fatty Acyls	Fatty acid esters	157517	162417	150599	161057	170994	124032	388607	281651	414588	476539	510354	405420	1.22303e+06	1.29553e+06	709720	1.45413e+06	1.44288e+06	1.26325e+06	673628	673667	686279
M218T278_1	[M+H]+	L-propionylcarnitine	20.6245	5.67203	3.60056e-05	218.139	278.412	HMDB0062514		Lipids and lipid-like molecules	Fatty Acyls	Fatty acid esters	305222	265833	230741	3.7454e+06	3.29186e+06	2.75633e+06	1.06864e+06	1.83128e+06	1.51658e+06	605846	1.24652e+06	4.91729e+06	1.19869e+07	9.37437e+06	6.15822e+06	1.33039e+07	1.01749e+07	1.24499e+07	6.1999e+06	5.95727e+06	5.96787e+06
M779T145	[M+H]+	1,2-di-(9z,12z,15z-octadecatrienoyl)-sn-glycero-3-phosphocholine	3.32571	1.94601	4.02853e-05	778.535	144.947	HMDB0008206		Lipids and lipid-like molecules	Glycerophospholipids	Glycerophosphocholines	365077	342205	334772	181727	169387	85016.7	299967	293636	270510	279793	341268	142257	585984	517187	544529	572709	416664	529926	339551	344448	363696
M416T195	[M+H]+	3-hydroxyhexadecanoylcarnitine	1.41635	2.12639	5.902e-05	416.335	195.227			Lipids and lipid-like molecules	Fatty Acyls	Fatty acid esters	91094	74621.1	68609.2	67223.7	67932	32911.5	31533	34359.7	31960.1	37816.1	53739.6	42351.5	82463.1	82000.1	61218.2	103495	77100.4	86535.3	74338.1	73375.5	74340.6
M424T172	[M+H]+	Linoleoylcarnitine	3.37703	2.73434	8.33001e-05	424.341	172.086	HMDB0006469		Lipids and lipid-like molecules	Fatty Acyls	Fatty acid esters	33371.1	32964.4	31329.7	47728.1	66018.6	31549.3	138481	103804	144303	150574	218819	119051	389772	409125	228471	480255	445857	439161	221485	218423	221488
M448T169	[M+H-C5H13SO3N]+	3-[(cholamidopropyl)dimethylammonio]-1-propanesulfonate	2.15778	2.56671	0.00013006	448.34	169.489		C11321	Lipids and lipid-like molecules	Steroids and steroid derivatives	Bile acids, alcohols and derivatives	165260	132278	129797	131261	114415	88813.7	70864.7	47867.1	66852.9	80352.2	89818	57537.4	173534	183585	97731.9	215812	198332	191806	147724	144141	147710
M188T346	(M+CH3CN+H)+	L-Glutamine	2.05317	3.94649	0.000132164	188.102	346.141	HMDB0000641	C00064	Organic acids and derivatives	Carboxylic acids and derivatives	"Amino acids, peptides, and analogues"	8020.43	11106.6	8589.91	133605	155484	89520.2	32538.5	55146.6	45197.8	17859.7	11615	21454.7	150960	111660	65911.8	157629	119831	119422	100242	100616	105892
M260T223	[M+H]+	Hexanoyl-l-carnitine	2.60854	3.41989	0.000181768	260.185	222.643	HMDB0000756		Lipids and lipid-like molecules	Fatty Acyls	Fatty acid esters	33523	36708	29378.2	178830	157782	135381	46337.1	38184.7	52660.6	47197.9	80405	105097	197429	229541	99148.9	247920	243510	247409	132242	124090	132279
M442T192	[M+NH4]+	4,4'-methylenebis(2,6-di-tert-butylphenol)	1.38531	2.95122	0.000197598	442.351	191.581		C14287	Benzenoids	Benzene and substituted derivatives	Diphenylmethanes	12858.1	12770.2	11232.7	11036	10827.5	5822.4	21260.1	18676	22696.5	20319.8	28900.8	16688.4	56607.3	61475.3	35790.3	88853.1	65560.9	71067.1	36862.3	36863.8	37627.3
M232T256_1	[M+H]+	(r)-butyrylcarnitine	12.6085	3.64432	0.000232325	232.154	255.875	HMDB0002013		Lipids and lipid-like molecules	Fatty Acyls	Fatty acid esters	561708	542843	537906	2.31488e+06	2.09148e+06	1.80469e+06	753103	951492	991713	738330	1.72818e+06	2.36789e+06	4.95005e+06	4.69338e+06	2.24176e+06	5.68398e+06	4.11346e+06	5.76167e+06	2.58532e+06	2.62846e+06	2.58633e+06
M130T378	[M+H-NH3]+	D-glutamine	5.69281	3.88733	0.000239917	130.049	377.873	HMDB0003423	C00064	Organic acids and derivatives	Carboxylic acids and derivatives	Amino acids, peptides, and analogues	62824.2	19123.4	35639.5	169349	323609	196090	134120	270770	190665	104879	236323	459402	881532	869162	521249	1.26117e+06	750263	1.14396e+06	440406	428737	428678
M151T377	[M+H]+	D-ribose	1.81602	4.40847	0.000245925	151.047	376.512	HMDB0000283	C00121	Organic oxygen compounds	Organooxygen compounds	Carbohydrates and carbohydrate conjugates	1752.49	1921.29	2599.11	18384.3	19416.2	16964.1	7956.31	33151.6	14516.4	5432.14	14671.3	44361.4	91471.8	74114.1	58590.5	134594	78092.9	92546.4	33860.8	37460.4	37468.4
M316T191	[M+H]+	Decanoyl-l-carnitine	1.43547	3.21471	0.000291969	316.247	190.952	HMDB0062631		Lipids and lipid-like molecules	Fatty Acyls	Fatty acid esters	17346.7	17323.6	18785.8	136285	130422	89625.2	19001.8	10732.4	18819.2	16531.5	29433.3	25701.6	73664	64023.9	30242.5	86764.7	62014.6	69762.7	61182.2	61188.4	61665.7
M288T203	[M+H]+	Octanoylcarnitine	1.3767	2.83972	0.000303594	288.216	202.739	HMDB0000791		Lipids and lipid-like molecules	Fatty Acyls	Fatty acid esters	18662.4	16925.9	17951.1	80032.4	72643.7	54265.6	16215.5	12381.5	17991	14474	36481.5	33214.2	63220.8	64388	35369.3	81241	59570.9	67525.7	46255.9	45946.4	45647.2
M344T183	[M+H]+	Lauroyl-l-carnitine	2.17346	2.71489	0.000311393	344.278	182.966	HMDB0002250		Lipids and lipid-like molecules	Fatty Acyls	Fatty acid esters	70613.4	65141.5	59509.2	276190	252175	217502	51721.3	40319.8	54572.6	52441.3	85411.6	76434.4	169426	160496	83294.7	215324	167722	183544	136417	138697	138030
M520T192	[M+H]+	Lpc 18:2	3.34826	0.361231	0.000339071	520.336	191.572			Lipids and lipid-like molecules	Glycerophospholipids	Glycerophosphocholines	5337.62	4728.12	4194.43	2604.84	3094.97	5027.37	249940	415087	267907	448946	378237	222730	99071.9	129594	105114	150135	108712	123639	146397	146400	151034
M400T173_2	[M+H]+	L-palmitoylcarnitine	6.74998	2.25827	0.00054549	400.341	173.203	HMDB0000222	C02990	Lipids and lipid-like molecules	Fatty Acyls	Fatty acid esters	808484	740464	729962	1.54605e+06	1.57951e+06	1.11204e+06	515839	425289	554062	591135	1.19868e+06	1.57528e+06	1.63341e+06	1.80247e+06	1.62955e+06	2.10798e+06	1.90885e+06	1.89356e+06	1.37308e+06	1.35706e+06	1.37306e+06
M446T171	[M+H-C2H4O2]+	Oleana-1,9(11)-dien-28-oic acid, 2-cyano-3,12-dioxo-, methyl ester	1.81399	1.97639	0.000644978	446.324	171.263			Organic oxygen compounds	Organooxygen compounds	Carbonyl compounds	227306	189849	187352	97599.4	81167.5	68026.1	82592.7	71890.3	78304.2	96917.1	104730	61976.5	161876	164079	95777.5	200887	163501	194982	155249	155245	156948
M495T34_4	[M+H-H2O]+	1,2-dimyristoyl-sn-glycerol	7.91051	2.67562	0.000666491	495.439	34.37	HMDB0007008		Lipids and lipid-like molecules	Glycerolipids	Diradylglycerols	237749	239579	269688	245891	331617	163716	703017	1.21354e+06	1.04178e+06	488547	1.38969e+06	142181	1.52236e+06	1.81507e+06	1.99273e+06	2.82271e+06	2.48721e+06	2.68116e+06	1.29716e+06	1.32687e+06	1.3268e+06
M118T271_2	[M+H]+	Betaine	13.0515	1.5844	0.000759786	118.086	270.765	HMDB0000043	C00719	Organic acids and derivatives	Carboxylic acids and derivatives	Amino acids, peptides, and analogues	6.99471e+06	6.65454e+06	6.14599e+06	1.43309e+07	1.23419e+07	1.10711e+07	6.96135e+06	7.93647e+06	8.62923e+06	6.69538e+06	6.64739e+06	1.01989e+07	1.26201e+07	1.20931e+07	9.42081e+06	1.4144e+07	1.15897e+07	1.47082e+07	1.10487e+07	1.12397e+07	1.12409e+07
M145T304	[M+H-H2O]+	1,6-anhydro-.beta.-d-glucose	3.24363	1.39759	0.000770629	145.049	304.38	HMDB0000640					512552	442100	484565	583351	489875	411246	651654	874098	747166	658612	746046	915513	1.02696e+06	1.07879e+06	921676	1.26706e+06	1.04705e+06	1.0777e+06	913159	924551	924060
M248T319_1	[M+H]+	3-hydroxybutyrylcarnitine	16.9148	2.53653	0.000854624	248.149	319.131	HMDB0062735		Lipids and lipid-like molecules	Fatty Acyls	Fatty acid esters	1.24553e+06	1.01934e+06	1.06613e+06	6.00333e+06	5.74768e+06	3.75451e+06	2.46911e+06	5.44435e+06	4.47606e+06	1.5944e+06	3.56825e+06	6.40629e+06	1.00222e+07	1.07161e+07	5.61686e+06	1.34161e+07	9.24914e+06	1.17509e+07	5.77785e+06	5.95332e+06	5.95102e+06
M162T351_2	[M+H]+	Carnitine	22.634	1.53113	0.000854748	162.112	350.935	HMDB0000062	C00318	Organic nitrogen compounds	Organonitrogen compounds	Quaternary ammonium salts	6.55393e+07	5.95579e+07	5.69662e+07	9.68713e+07	9.21088e+07	8.05608e+07	2.08104e+07	3.30533e+07	2.2747e+07	2.41464e+07	2.77159e+07	3.02877e+07	4.33891e+07	4.72194e+07	3.58056e+07	4.32021e+07	3.18633e+07	4.16033e+07	5.69168e+07	5.67651e+07	5.64064e+07
M535T34	[M+Na]+	1,2-dimyristin	1.77226	2.73041	0.000958388	535.431	34.429			Lipids and lipid-like molecules	Glycerolipids	Diradylglycerols	16308.7	12231.7	13135.9	19318.8	20665.5	9174.3	39406.6	51613.8	49516.1	21560.1	81012.3	10345.5	71917.7	159200	104142	129011	101543	126221	55068.5	57499.2	55078.2
M262T297	[M+H]+	(2r)-3-hydroxyisovaleroylcarnitine	1.41284	2.3375	0.000994451	262.164	297.285			Lipids and lipid-like molecules	Fatty Acyls	Fatty acid esters	48847.9	30922.8	35604.6	148032	127012	116006	30223.1	39747.4	22812.6	20109	39105.4	44686.2	75808.8	73354.9	47044.3	108804	64779.7	89957.4	57745.7	57142.1	56213.6
M229T299_2	[M+H]+	Pro-leu	1.76029	2.15747	0.00106268	229.154	299.24			Organic acids and derivatives	Carboxylic acids and derivatives	Amino acids, peptides, and analogues	50341.4	51162.8	38567.5	130390	134034	59412.9	43070.1	73049.7	49013.5	31085.3	57965.7	99433.2	128626	128411	81329	163712	117694	143146	94336.7	93508.4	94329.1
M90T344	[M+H]+	Alanine	1.12961	2.25904	0.00136311	90.0545	343.735	HMDB0000161	C00041	Organic acids and derivatives	Carboxylic acids and derivatives	Amino acids, peptides, and analogues	21863.6	23447.5	18100.7	50404.7	47390.7	21410.7	14069	25369.6	18663	14143.3	22771	39072.2	57520.6	50175.9	27953.2	60842.9	45579.4	60838.2	37310.7	37305.7	36505.3
M610T303	[3M+H]+	Acetyl-l-carnitine	1.45696	4.99771	0.00143879	610.353	303.466	HMDB0000201		Lipids and lipid-like molecules	Fatty Acyls	Fatty acid esters	14351	18.1165	38.2783	20318.7	20318.7	20318.7	1991.07	18106.2	10621.1	1843.07	8715.19	26412.3	55140.6	43765.2	24348.9	89568.2	48682.9	76784.2	23732.9	23748.1	24516.2
M241T373	[M+H]+	Anserine	1.3773	2.36461	0.00145437	241.154	372.752	HMDB0000194	C01262	Organic acids and derivatives	Peptidomimetics	Hybrid peptides	23467.5	20174.8	20680.5	63120.7	54170	29740.8	22394.9	36820.8	28894.5	18974.9	27341	49211.7	78784.8	69783.7	42370.7	101228	57133.4	84930.3	45048.9	46075.4	46076.5
M522T190_2	[M+H]+	1-oleoyl-sn-glycero-3-phosphocholine	6.1266	0.407672	0.00154759	522.354	189.744	HMDB0002815		Lipids and lipid-like molecules	Glycerophospholipids	Glycerophosphocholines	4869.09	4383.85	4340.98	2265.03	2874.15	1993.89	966038	1.55993e+06	923778	1.69276e+06	1.45921e+06	709371	423895	575035	431432	611362	428077	510725	540710	544165	544095
M407T304	[2M+H]+	L-tryptophanamide	7.07082	2.4834	0.00157283	407.237	303.769		C00977	Organoheterocyclic compounds	Indoles and derivatives	Tryptamines and derivatives	75324.7	36621.5	28183.2	165915	143401	10027.8	441259	1.00178e+06	699488	387478	779513	1.07502e+06	1.96038e+06	1.57218e+06	1.08142e+06	2.48845e+06	1.42956e+06	2.35661e+06	1.04591e+06	1.0696e+06	1.04579e+06
M522T170	[M+H]+	Lpc 18:1	1.36894	0.44642	0.00166697	522.35	169.936			Lipids and lipid-like molecules	Glycerophospholipids	Glycerophosphocholines	2184.15	2304.47	2073.6	688.093	823.95	1183.3	37047.5	98916.4	70061.5	62034.8	91225.4	74942.9	22960.4	39435.3	24805	36833.9	35123.4	34690	40409.5	40307.2	35982.2
M132T344_2	[M+H]+	Creatine	4.31602	2.43323	0.00168462	132.076	343.61	HMDB0000064	C00300	Organic acids and derivatives	Carboxylic acids and derivatives	Amino acids, peptides, and analogues	289812	282084	259806	688241	624674	299050	193833	346796	226949	184235	278365	497273	798276	674416	345438	874405	615239	895518	482214	491281	482196
M285T34	[M+H-H2O]+	Glycerol 1-myristate	8.44132	2.61635	0.00201561	285.242	34.4165			Lipids and lipid-like molecules	Glycerolipids	Monoradylglycerols	305746	313739	347656	299053	396551	191932	679380	1.24998e+06	1.12219e+06	574405	2.00387e+06	170921	1.79198e+06	1.80469e+06	2.54925e+06	3.34251e+06	2.45811e+06	3.23023e+06	1.42235e+06	1.41533e+06	1.41532e+06
M189T319	[M+H]+	Glycyl-l-4-hydroxyproline	1.29094	2.43407	0.00212089	189.075	319.262			Organic acids and derivatives	Carboxylic acids and derivatives	Amino acids, peptides, and analogues	9832.03	7846.87	7514.19	36496.7	40075.5	23971.9	17418.4	33624.3	28518.6	11497.6	22260.5	41306.7	58830.7	73708.6	35507.7	86516.1	47052.8	74754.4	39709.6	39709.9	40272.3
M246T238	[M+H]+	2-methylbutyryl-l-carnitine	5.86039	2.95313	0.00217968	246.17	238.256			Lipids and lipid-like molecules	Fatty Acyls	Fatty acid esters	234312	172668	154314	1.83403e+06	1.48917e+06	773579	265755	458773	355567	295600	362176	629148	1.14542e+06	1.19363e+06	544282	1.58144e+06	816747	1.7086e+06	819997	821039	821017
M472T168	[M+H]+	Terfenadine	1.43925	2.01978	0.00268201	472.34	168.183	HMDB0014486	C07463	Benzenoids	Benzene and substituted derivatives	Diphenylmethanes	308549	218290	249461	343051	243036	389699	45158.8	53396.8	51727.3	65735.6	47413.2	45553.4	108672	93490	57758.1	146629	88252.6	129279	168433	172234	172217
M362T83	[M+H]+	(r)-(+)-arachidonyl-1'-hydroxy-2'-propylamide	1.03035	4.70685	0.00280721	362.325	83.465			Lipids and lipid-like molecules	Fatty Acyls	Fatty amides	79180.6	71785.8	74421.8	137611	139876	97598.9	6700.72	6427.13	7364.51	9555.24	8047.07	9928.24	27191.2	37247.3	18661.2	25912.5	68958.3	48066.3	55404.6	57072.2	57069.9
M85T304	(M+H-H2O)+	Succinic semialdehyde	1.9307	1.37868	0.00354587	85.0278	304.486						192520	177502	199054	195641	174328	169142	265457	364436	311013	238702	295039	350967	431391	395871	362535	523498	419299	384344	370052	370089	375330
M502T182	[M+Na]+	1-(1z-hexadecenyl)-sn-glycero-3-phosphocholine	1.57674	0.503412	0.00380922	502.324	182.379	HMDB0010407		Lipids and lipid-like molecules	Glycerophospholipids	Glycerophosphocholines	51020.5	43648	40927.5	14212.5	15868.3	6188.45	60452.4	97099.7	65971.3	90779.1	133115	128726	43399.7	46775.1	54251.8	53146.4	38320.8	54143.6	59332.4	60760.8	60756.6
M464T135	[M+H-2H2O]+	Tauroursodeoxycholic acid	1.3785	0.352711	0.00425684	464.28	134.943		C16868	Lipids and lipid-like molecules	Steroids and steroid derivatives	Bile acids, alcohols and derivatives	152.469	163.192	262.948	156.384	170.217	347.039	45621.5	49809.6	68212.9	104446	36832.9	46305.4	28629.5	18961.1	19945	16434.9	15927.7	23983.7	15989	14908.6	18131.6
M189T541	[M+H]+	N,n,n-trimethyllysine	1.71135	8.66715	0.00434894	189.159	541.021	HMDB0001325	C03793	Organic acids and derivatives	Carboxylic acids and derivatives	Amino acids, peptides, and analogues	25450.6	14336	5416.57	28713	16549.5	20627.8	6753.81	17946.9	1151.47	12513	14063	1293.58	92605.9	45333.1	1683.12	109399	95016.7	121577	14808.2	30272.2	36328.1
M496T193	[M+H]+	1-palmitoyl-sn-glycero-3-phosphocholine	15.6098	0.388468	0.0044365	496.339	192.78	HMDB0010382		Lipids and lipid-like molecules	Glycerophospholipids	Glycerophosphocholines	18769.1	17901.9	18682.6	10794.3	13807.5	8158.27	4.9316e+06	6.74073e+06	4.79403e+06	7.40622e+06	1.19367e+07	1.18298e+07	2.523e+06	3.32699e+06	3.52975e+06	3.50597e+06	2.4158e+06	3.20474e+06	3.16593e+06	3.11363e+06	3.1136e+06
M520T196	[M+K]+	1-hexadecyl-sn-glycero-3-phosphocholine	1.70218	0.541426	0.00538526	520.312	196.109			Lipids and lipid-like molecules	Glycerophospholipids	Glycerophosphocholines	3076.71	2697.6	2418.29	1680.31	1806.34	1422.46	105435	143227	71378.9	167017	162379	102553	65884.5	88581.2	58515.8	73510.6	60483.7	60171.2	68247	70135.5	68340.6
M248T383_2	[M+H]+	Malonyl-l-carnitine	1.30442	1.76913	0.0062546	248.112	382.716	HMDB0062592		Lipids and lipid-like molecules	Fatty Acyls	Fatty acid esters	32541.4	31653.2	29541	107669	100708	53712.3	44210.5	73536.5	53283.2	38650.4	47609.5	64401.1	93544.7	93634.9	55758.2	130872	80528.8	114776	74870.8	73398.6	74882.8
M298T106	[M+H]+	S-methyl-5'-thioadenosine	1.27637	1.71318	0.0063691	298.096	106.016	HMDB0001173	C00170	Nucleosides, nucleotides, and analogues	5'-deoxyribonucleosides	5'-deoxy-5'-thionucleosides	38462.5	37055.4	31792.7	239651	220555	125656	59918.8	84726.6	72713.6	63380.8	52546	43513	120112	87525.3	59670	132634	116238	129344	108119	108120	109009
M506T170	(M+H-H2O)+	1-Stearoyl-sn-glycerol 3-phosphocholine	2.13174	0.525934	0.00779761	506.358	170.081						1572.87	1009.54	972.88	666.634	584.377	391.293	155287	247183	159280	235394	211717	80942.4	87951.1	104021	87878.6	108643	77819.1	106853	114337	114336	117564
M648T182	[M+H]+	N-lauroyl-d-erythro-sphingosylphosphorylcholine	1.58179	1.80872	0.00879834	647.51	181.684	HMDB0012096		Lipids and lipid-like molecules	Sphingolipids	Phosphosphingolipids	17461.1	20819	19341	26746.3	31363.4	15035.2	41152	67448.5	46825.9	37597.9	130049	89963.1	108238	123164	148553	147397	92370.1	127346	71118	71313.6	71754.2
M464T38	[M+H-H2O]+	N-(dodecanoyl)sphing-4-enine	3.65673	1.90416	0.0160099	464.444	37.985	HMDB0004947		Lipids and lipid-like molecules	Sphingolipids	Ceramides	126436	135780	125928	77466.5	99754.5	53109.6	286931	419313	319476	279024	688932	102263	523723	422363	869902	829652	576757	768611	413616	413606	420459
M246T419	[M+H]+	Tropacocaine	1.24096	0.578781	0.0160873	246.155	419.213		C10848	Benzenoids	Benzene and substituted derivatives	Benzoic acids and derivatives	123091	269681	289149	37023.8	27176.3	29275.9	64517	49850.6	96633.8	107998	103120	65097.1	63859.3	70461.5	36675.2	37966.7	36212.5	36816.1	100474	101438	102675
M144T304	[M+H-CH3ON]+	L-homoarginine	1.08582	1.37623	0.0169352	144.101	304.077	HMDB0000670	C01924	Organic acids and derivatives	Carboxylic acids and derivatives	Amino acids, peptides, and analogues	59101.1	44824.5	70631.1	70607	67667	51252.2	89891.7	98013.5	83736.5	70995.2	97418.1	118714	117915	138260	85264.5	159806	126771	140978	126525	121905	121874
M102T351	(M+H)+	Betaine aldehyde	1.04759	1.35299	0.0248722	102.091	350.938	HMDB0001252	C00576	Organic nitrogen compounds	Organonitrogen compounds	Quaternary ammonium salts	242857	220913	203936	356688	311706	245953	78352.8	145472	88240	104703	127853	133067	177616	166149	130564	136321	123644	182615	210719	219104	210677
M510T190	[M+H]+	1-heptadecanoyl-sn-glycero-3-phosphocholine	1.31225	0.375218	0.0283739	510.353	190.343	HMDB0012108		Lipids and lipid-like molecules	Glycerophospholipids	Glycerophosphocholines	802.585	1222.63	577.682	1893.12	1112.09	1814.28	27640.8	47460.7	30494.2	48056.1	73607.7	117975	14441.5	25922	28606.6	26238.4	15089.8	19239.8	23657.8	24019.2	23662.4
M268T170	[M+H]+	Adenosine	3.42353	0.770705	0.0404954	268.104	170.255	HMDB0000050	C00212	Nucleosides, nucleotides, and analogues	Purine nucleosides		1.3327e+06	1.28914e+06	1.02102e+06	918013	799837	840500	1.04973e+06	839697	879262	851168	1.00602e+06	1.18785e+06	1.05976e+06	834844	600122	742379	535915	707639	1.06119e+06	1.06119e+06	1.05939e+06
M262T423	[M+H]+	Ser-Arg	1.20321	0.607459	0.0405859	262.15	422.76			Organic acids and derivatives	Carboxylic acids and derivatives	Amino acids, peptides, and analogues	105097	202412	214709	30462.8	24359.6	20465.1	79192.7	44632.2	133591	107784	89933.7	77312.4	65801.2	86222	59397.6	35504.5	38097.3	38416.2	85505.4	93108.9	85709.1
M513T36	[M+H]+	N-myristoylsphinganine	3.45758	1.34036	0.0415183	512.502	35.5495	HMDB0011759		Lipids and lipid-like molecules	Sphingolipids	Ceramides	2.22462e+06	1.63785e+06	2.37183e+06	2.67541e+06	2.43933e+06	1.45801e+06	1.62599e+06	1.62543e+06	1.79421e+06	1.69774e+06	1.58548e+06	1.02521e+06	2.44819e+06	1.83406e+06	2.91599e+06	1.83675e+06	1.8121e+06	1.6907e+06	2.38484e+06	2.35507e+06	2.40306e+06
M524T189_2	[M+H]+	1-stearoyl-2-hydroxy-sn-glycero-3-phosphocholine	12.5526	0.400265	0.0432658	524.37	189.125	HMDB0010384	C04230	Lipids and lipid-like molecules	Glycerophospholipids	Glycerophosphocholines	4718.67	4296.01	3492.87	3374.95	4010	2850.37	2.8996e+06	4.07545e+06	2.71966e+06	4.14739e+06	7.94229e+06	1.16146e+07	1.90485e+06	2.42591e+06	2.74883e+06	2.47061e+06	1.65771e+06	2.16054e+06	1.94861e+06	1.96646e+06	1.96643e+06
M454T198	[M+H]+	1-palmitoyl-2-hydroxy-sn-glycero-3-phosphoethanolamine	3.34614	0.252771	0.0440168	454.291	197.683	HMDB0011503		Lipids and lipid-like molecules	Glycerophospholipids	Glycerophosphoethanolamines	7318.28	3786.73	3346.05	1287.25	1411.86	1028.99	160447	207886	166691	159882	476131	797424	72316.5	94130.9	96965.5	90687.5	66691.9	76776.6	99173.9	99173	99467.4
M482T193	[M+H]+	1-stearoyl-2-hydroxy-sn-glycero-3-phosphoethanolamine	4.58469	0.532329	0.0473983	482.323	193.404	HMDB0011130		Lipids and lipid-like molecules	Glycerophospholipids	Glycerophosphoethanolamines	7102.64	4948.06	6521.02	1855.74	1515.3	1763.25	576091	804617	611260	708709	1.61269e+06	1.62892e+06	424476	567173	618411	595784	422221	535183	448882	448894	454656
M807T143	[M+H]+	1-palmitoyl-2-docosahexaenoyl-sn-glycero-3-phosphocholine	4.22426	1.36754	0.0480138	806.566	142.534	HMDB0007991		Lipids and lipid-like molecules	Glycerophospholipids	Glycerophosphocholines	735477	767067	764666	499121	678995	294449	1.19713e+06	1.71666e+06	1.18129e+06	1.19327e+06	2.05189e+06	812704	1.76089e+06	1.61811e+06	2.40036e+06	1.95687e+06	1.52361e+06	1.88967e+06	1.47164e+06	1.52914e+06	1.4724e+06
M767T141	[M+H]+	1-o-hexadecyl-2-o-(5z,8z,11z,14z,17z-eicosapentaenoyl)-sn-glyceryl-3-phosphorylcholine	2.50314	0.680182	0.0544149	766.567	141.332			Lipids and lipid-like molecules	Glycerophospholipids	Glycerophosphocholines	212059	210354	177426	154976	159689	70550.4	326244	433970	313318	500255	451589	191889	320563	157658	323237	288171	201387	217128	287922	294278	294330
M300T39	[M+H]+	Sphingosine	1.06985	0.694227	0.0792284	300.288	38.7935	HMDB0000252	C00319	Organic nitrogen compounds	Organonitrogen compounds	Amines	54240	53996.5	49073.5	47982.9	47270.9	62138.3	68842.6	85686.2	70984.6	94122.8	111892	83149.5	3989.22	52590.8	72976.7	76285	79067.6	72394.3	83789.6	83746	87425.7
M510T193_2	[M+H]+	1-o-octadecyl-sn-glyceryl-3-phosphorylcholine	1.21064	0.528748	0.0902043	510.389	192.793	HMDB0011149		Lipids and lipid-like molecules	Glycerophospholipids	Glycerophosphocholines	933.454	525.436	530.141	382.142	378.125	285.427	35690.4	50773.2	34029.5	45906.1	83336.3	134399	33855.7	33685	42055.2	39189.3	22309.6	32015.8	29938.3	29976.2	31508.8
M819T42	[M+H]+	1-(1z-octadecenyl)-2-(4z,7z,10z,13z,16z,19z-docosahexaenoyl)-sn-glycero-3-phosphocholine	1.2139	1.21733	0.0949446	818.602	41.637	HMDB0011262		Lipids and lipid-like molecules	Glycerophospholipids	Glycerophosphocholines	168249	174696	180270	107414	172686	73241.3	217718	297390	243994	294731	359202	171849	304013	312463	348379	383024	282869	298577	293424	293706	286688
M359T108	(M+H-H2O)+	(-)-Riboflavin	0.822372	0.620216	0.109651	359.133	107.591						53083.3	57952.8	68789.9	16514.5	14488	5994.5	39907.4	52725.9	19088.1	57427.1	34676.8	11155.5	18884.9	13692.7	22094.4	24485.9	25269	28907.5	39024.3	38164.2	39025.8
M523T37_2	[M+Na]+	(+)-fluprostenol isopropyl ester	1.04018	1.01123	0.979802	523.244	37.384			Lipids and lipid-like molecules	Fatty Acyls	Eicosanoids	21081.7	20029.6	71695.8	52498.2	88901.5	18563.3	62940.7	57264.2	80741.8	54222.4	58669.8	269790	81234.1	209458	104738	86158.7	66570.8	42026.6	62925.7	62929.7	64336.7
M295T39	[M+H]+	(1e,4e)-1,5-bis(4-methoxyphenyl)penta-1,4-dien-3-one	0.589953	1.45872	0.055169	295.116	39.193			Benzenoids	Phenol ethers	Anisoles	46994.7	32911.1	39761	43730.3	33809.4	43067.6	22419.4	26288.3	30554	29592.2	42881.6	15268.9	23549.3	36656	34435.5	52329.9	50664.7	45977	39462	40254.8	40228.8
M269T703	[M+NH4]+	(2e,4e)-n-(2-methylpropyl)dodeca-2,4-dienamide	0.100312	0.981046	0.740014	269.247	702.644			Lipids and lipid-like molecules	Fatty Acyls	Fatty amides	4845.82	2919.39	3632.24	3723.85	3066.57	2884.56	2639.77	2993.2	2843.6	3154.57	3125.5	2452.99	2827.61	2924.93	2920.26	2463.05	3204.34	2543.26	2120.71	937.367	2088.69
M257T196	[M+Na]+	(2r)-5-methoxy-2-methyl-2,3,8,9-tetrahydrofuro[2,3-h]chromen-4-one	0.225912	1.4636	0.167303	257.099	195.834			Organoheterocyclic compounds	Benzopyrans	1-benzopyrans	26484.2	10336.9	21708.5	10982.8	9380.06	15484.2	21576	7978.71	8662.76	12188.4	6408.55	14404.4	26410.3	15812.6	9894.17	15973.9	25513	10632.2	18448.4	18452.3	18279.2
M974T167_1	[M+K]+	(30e,34e)-2,6,10,14,18,22,26,30,34-nonamethyl-36-[3,4,5-trihydroxy-6-(hydroxymethyl)oxan-2-yl]oxyhexatriaconta-30,34-diene-2,6,10,14,18,22,26,27-octol	0.319812	1.09191	0.708886	973.673	167.238			Lipids and lipid-like molecules	Prenol lipids	Polyterpenoids	23792.3	26373.8	26067.1	9085.9	21538.2	6817.5	20209.8	15348.4	23007.8	17777.4	12080.5	7779.79	13360.3	18933.7	7371.93	18650.1	30300	16429.9	48911.2	47819.8	47821.9
M475T157	[M+Na]+	(3r,7r,9s,10s,12s,13r,14s,17r)-17-((2r)-6,7-dihydroxy-6-methylheptan-2-yl)-10,13-dimethylhexadecahydro-1h-cyclopenta[a]phenanthrene-3,7,12-triol	0.38332	0.476682	0.474856	475.321	156.746	HMDB0002180		Lipids and lipid-like molecules	Steroids and steroid derivatives	Bile acids, alcohols and derivatives	975.835	680.621	758.152	1498.35	1062.14	2941.48	1343.48	1145.06	856.568	2496.93	745.801	18589.1	1070.63	802.686	1667.73	1886.7	1539.16	5034.49	1385.74	1387.68	1141.55
M146T410	(M+CH3CN+H)+	(R)-3-Hydroxybutyric acid	0.0834279	1.03652	0.847977	146.081	409.955	HMDB0000011/HMDB0000357	C01089	Organic acids and derivatives	Hydroxy acids and derivatives	Beta hydroxy acids and derivatives	2597.62	2355.42	2426.28	2796.23	2821.29	413.854	2789.66	2601.93	3466.04	2658.86	781.258	2999.94	2660.31	3145.43	2623.08	3276.57	2843.65	1307.34	1469.01	1462.62	1866.47
M693T201	[M+NH4]+	[1-hexadecanoyloxy-3-phosphonooxypropan-2-yl]octadec-9-enoate	0.51477	2.83526	0.0130105	692.519	200.855			Lipids and lipid-like molecules	Glycerophospholipids	Glycerophosphates	665.461	281.225	483.872	357.851	1492.87	260.953	1042.49	3617.94	2484.26	1299	9535.59	1274.95	5486.36	6660.62	13378.5	13275.9	6475.84	9313.51	3991.11	3990.4	4231.68
M358T74	[M+NH4]+	[5-acetyloxy-3-(hydroxymethyl)-2-oxo-6-propan-2-ylcyclohex-3-en-1-yl] 3-methylpentanoate	0.638011	0.646431	0.194532	358.242	73.714			Lipids and lipid-like molecules	Prenol lipids	Monoterpenoids	12558.3	12667.1	56893.3	44974	16160.8	14840.9	21413.9	12185.1	13116.6	27028.7	11411.7	45259.4	10298.1	8781.87	15949	16113.9	16219.6	16942.2	20058.2	20062	20438.7
M194T374	[M+H]+	1-(1',3'-benzodioxol-5'-yl)-2-butanamine	0.127002	1.09047	0.362939	194.116	374.133						83473.3	68563.7	78898.7	110236	27594.8	69403.7	44018.6	88231.5	85750.4	88334.3	92079.6	92884.1	87241.9	85501.3	92882.7	89245.1	93747.7	87125.3	86709.9	84600.5	86734.7
M773T146_2	[M+H]+	1-(1z-octadecenyl)-2-(9z-octadecenoyl)-sn-glycero-3-phosphocholine	0.473699	0.895476	0.75916	772.602	145.592	HMDB0011243		Lipids and lipid-like molecules	Glycerophospholipids	Glycerophosphocholines	2953.41	862.426	2087.65	1292.06	2363.48	889.255	40044.6	77722	11845.8	51683.8	130627	18244.3	43847.4	46386.1	64202.4	49199.8	42134.3	49887.2	19021.6	33206.4	33452.7
M530T178	[M+Na]+	1-(1z-octadecenyl)-sn-glycero-3-phosphocholine	0.769729	0.619006	0.0103122	530.355	177.524	HMDB0013122		Lipids and lipid-like molecules	Glycerophospholipids	Glycerophosphocholines	2554.84	1865.32	3244.49	2540.96	2105.8	1018.41	24952	23606.2	18106.7	27398.2	29456.7	41088.4	16015.8	19779.9	20408.9	15230.1	14227.5	16231.2	16839.5	16655.9	16655.3
M217T372	[M+H]+	1-(4-piperidinyl)-1,3-dihydro-2h-indol-2-one	0.473345	2.55672	0.000576699	217.154	372.125			Organoheterocyclic compounds	Indoles and derivatives	N-alkylindoles	1055.26	1294.65	1180.53	3347.55	5219.37	1940.44	3827.84	6729.01	3559.78	1919.38	1536.53	3977.96	6967.44	10275.5	6530.74	9201.84	10361.5	11761.7	5370.13	5460.69	5369.87
M236T325	[M+H]+	1-(benzo[d][1,3]dioxol-4-yl)-2-(methylamino)pentan-1-one	0.696687	0.474172	0.418805	236.149	324.556			Benzenoids	Benzene and substituted derivatives	Butyrophenones	6357.32	4559.43	4241.86	5554.94	4888.92	5105.14	5139.79	5365.01	3987.28	5536.5	7331.24	59221.9	6657.96	7149.72	4106.18	8995.53	5758.85	8386.33	6093.48	6093.15	5714.42
M197T36	[M+H]+	1-(cyclopentylcarbonyl)-4-piperidinamine	0.141978	1.19994	0.639468	197.152	36.022			Organoheterocyclic compounds	Piperidines	N-acylpiperidines	4724.42	7660.21	5841.74	3280.58	4631.12	4132.67	4919.48	3177.25	2554.71	5691.61	513.415	255.291	7038.02	3481.26	1858.82	2905.26	2621.39	2628.26	4595.64	5088.95	5119.29
M552T186	[M+H]+	1-arachidoyl-2-hydroxy-sn-glycero-3-phosphocholine	0.419598	0.530503	0.0617252	552.399	186.052	HMDB0010390		Lipids and lipid-like molecules	Glycerophospholipids	Glycerophosphocholines	634.307	613.134	735.817	413.856	370.136	309.554	4687.2	8398.63	4956.61	5891.85	15188.7	14579	3781.88	5296.77	5432.97	5708.81	3140.51	5128.1	4310.88	4265.67	4265.66
M835T141	[M+H]+	1-docosahexaenoyl-2-stearoyl-sn-glycero-3-phosphocholine	1.28767	1.27765	0.213781	834.597	140.709	HMDB0008727		Lipids and lipid-like molecules	Glycerophospholipids	Glycerophosphocholines	54485.5	52078.3	50466.4	43117.7	63381.7	22328.9	150761	225317	152004	141422	313063	69368.9	196261	185120	263664	255375	206238	237354	177247	185798	177299
M504T243	(M+H)+	1-Eicosatrienoyl-sn-glycero-3-phosphoethanolamine	0.250527	0.634021	0.30335	504.299	242.745						1870.03	2221.26	3515.9	1968.83	2456.68	1715.29	4284.76	1512.67	2426.12	1340.65	1818.22	8333.62	2242.51	2059.02	2513.19	1502.47	2133.45	2049.73	1977.15	1920.54	1977.7
M759T146_1	[M+H]+	1-hexadecanoyl-2-octadecadienoyl-sn-glycero-3-phosphocholine	7.7028	0.655302	0.301888	758.567	146.174			Lipids and lipid-like molecules	Glycerophospholipids	Glycerophosphocholines	30633.2	28078	29384.4	27058.4	48689.3	12386.2	4.14599e+06	6.87731e+06	4.04493e+06	4.72206e+06	1.53216e+07	2.02163e+06	3.50619e+06	3.55989e+06	5.57558e+06	4.17858e+06	3.74105e+06	3.77238e+06	3.83988e+06	3.8574e+06	3.85732e+06
M747T145	[M+H]+	1-hexadecyl-2-(9z-octadecenoyl)-sn-glycero-3-phosphocholine	0.611005	0.730521	0.534771	746.599	145.262			Lipids and lipid-like molecules	Glycerophospholipids	Glycerophosphocholines	4758.48	7812.77	10487.2	4057.64	12266.2	2389.25	53983	83780.6	28205.9	55007.6	230796	13959.9	50233.5	74196.6	62003.7	48214.5	42363	63216.4	35515.4	47556.9	39335.7
M242T152	[M+H]+	1-hexadecylamine	0.492269	0.704803	0.363242	242.283	151.62			Organic nitrogen compounds	Organonitrogen compounds	Amines	10387.7	9179.53	6981.08	9277.68	8948.98	15969.5	8728.45	8932.71	7072.32	10423.4	11510.8	33381.2	10670.2	6752.3	9184.89	12139.9	9948.12	7723.29	13941.1	14510.9	14506.5
M337T35	[M+H-H2O]+	1-monolinoleoyl-rac-glycerol	1.9775	1.42879	0.201893	337.273	34.83			Lipids and lipid-like molecules	Fatty Acyls	Lineolic acids and derivatives	93786.1	60845.7	65647.6	59110	74241.3	91775.8	336016	437213	310211	30449.1	591996	92797.2	439869	259021	528287	482325	392212	468227	286020	306268	286036
M426T202	[M+H]+	1-myristoyl-2-hydroxy-sn-glycero-3-phosphoethanolamine	0.154398	0.713588	0.477483	426.26	201.794	HMDB0011500		Lipids and lipid-like molecules	Glycerophospholipids	Glycerophosphoethanolamines	1010.59	719.741	582.405	608.318	615.201	257.009	455.484	674.154	677.027	630.817	1417.29	3484.14	734.407	937.288	965.154	1026.13	768.442	805.533	616.399	647.015	616.153
M468T196	(M+H)+	1-Myristoyl-sn-glycero-3-phosphocholine	0.283868	1.51544	0.467624	468.306	195.858						6437.74	5772.54	4189.45	4036.12	3863.24	1852.49	8609.17	7376.11	9321.13	44508.6	4577.38	36668.3	5457.84	5393.3	50498.5	53183.9	3203.31	50569.5	5738.3	7895.72	7900.39
M184T494_2	[M+H-C21H40SO2]+	1-o-hexadecyl-2-deoxy-2-thio-s-acetyl-sn-glyceryl-3-phosphorylcholine	1.74127	0.786796	0.104522	184.073	493.623			Organic nitrogen compounds	Organonitrogen compounds	Quaternary ammonium salts	186389	145166	144569	992667	969414	809833	186976	265614	227120	236062	211477	306293	185090	195420	105660	276282	161748	203707	290709	288198	291184
M793T141_1	[M+H]+	1-o-hexadecyl-2-o-(4z,7z,10z,13z,16z,19z-docosahexaenoyl)-sn-glyceryl-3-phosphorylcholine	17.5046	1.02037	0.88036	792.588	140.71	HMDB0013409		Lipids and lipid-like molecules	Glycerophospholipids	Glycerophosphocholines	2.83521e+07	2.90655e+07	2.97464e+07	1.94384e+07	3.04946e+07	1.01052e+07	6.02443e+07	7.58316e+07	6.15629e+07	6.55906e+07	9.05125e+07	3.40568e+07	6.35966e+07	5.72148e+07	8.00037e+07	7.16884e+07	5.56098e+07	6.75857e+07	5.9116e+07	5.93353e+07	5.93357e+07
M811T142	[M+Na]+	1-octadecanoyl-2-octadecenoyl-sn-glycero-3-phosphocholine	1.93263	0.815163	0.445074	810.596	141.934			Lipids and lipid-like molecules	Glycerophospholipids	Glycerophosphocholines	40040.4	54736.7	49551.3	38067.2	69870.7	22714.9	445432	813611	430621	511739	1.18196e+06	240222	420360	458810	580750	544355	472322	477214	475877	480094	480058
M602T34	[M+H-H2O]+	1-oleoyl-2-linoleoyl-rac-glycerol	1.34809	1.0285	0.920283	601.516	34.256			Lipids and lipid-like molecules	Fatty Acyls	Lineolic acids and derivatives	15049.5	21112.3	15327.2	15289.1	17076.6	14348	238357	380508	283974	236333	638762	46814.8	271770	223387	412602	334430	300970	333602	261698	261673	264894
M733T147	[M+H]+	1-oleoyl-2-myristoyl-sn-glycero-3-phosphocholine	1.41507	0.963267	0.900982	732.55	147.435	HMDB0008097		Lipids and lipid-like molecules	Glycerophospholipids	Glycerophosphocholines	54671.9	57023	53144.2	38311.6	81503.8	20690.1	373431	596067	384257	377352	1.1961e+06	199139	441629	418114	660697	557329	406323	527413	403450	403489	409407
M666T231	[M+H]+	1-palmitoyl-2-azelaoylphosphatidylcholine	0.0760433	0.867056	0.56823	666.429	231.016			Lipids and lipid-like molecules	Glycerophospholipids	Glycerophosphocholines	351.326	211.897	234.419	455.959	522.604	368.774	437.284	1193.11	626.448	1231.19	938.881	1475.83	762.673	699.987	1465.23	932.645	324.612	932.856	681.168	750.631	750.336
M700T150	[M+Na]+	1-palmitoyl-2-lauroyl-sn-glycero-3-phosphorylcholine	0.745346	1.32702	0.0678851	700.486	150.432			Lipids and lipid-like molecules	Glycerophospholipids	Glycerophosphocholines	16905.6	16345.3	16221.6	13614.5	20722.6	6863.33	49124.4	56294.5	52980	35313.6	81779.8	37820.3	62989.4	57945.6	79722.2	83662.2	56094.5	75358	53280.1	52294.1	53272.2
M337T34	[M+H-C16H32O2]+	1-palmitoyl-2-linoleoyl-rac-glycerol	1.84657	1.3082	0.314559	337.271	34.2555			Lipids and lipid-like molecules	Fatty Acyls	Lineolic acids and derivatives	115609	72336.4	99167	83156.5	100525	160799	236903	321529	365285	243333	798023	172135	333370	350655	581336	551000	410509	569018	357824	350860	357849
M880T185	[M+Na]+	1-palmitoyl-2-oleoyl-3-linoleoyl-rac-glycerol	0.370622	0.7945	0.486898	879.737	184.768			Lipids and lipid-like molecules	Glycerolipids	Triradylcglycerols	13397	13742.3	27127.6	12752.9	12088.2	11538.3	30893.3	6734.62	23280.9	10143.4	11306.1	7289.18	13317.9	13716	8447.07	13775	15116.6	6852.32	13257.4	13097.9	13870.8
M719T44	[M+H]+	1-palmitoyl-2-oleoyl-sn-glycero-3-phosphoethanolamine	0.347594	0.63283	0.210568	718.534	44.213	HMDB0008927		Lipids and lipid-like molecules	Glycerophospholipids	Glycerophosphoethanolamines	4330.93	4028.72	8557.48	9285.39	7792.22	6796.87	7304.9	27404	14756.9	7769.17	34875.5	11515.5	8127.24	8548.03	10569.7	10435	14284	13613.7	12356.1	11566.6	12351.6
M578T81	[M+H-H2O]+	1-palmitoyl-2-oleoyl-sn-glycerol	1.32826	1.16123	0.589291	577.516	80.594	HMDB0007102		Lipids and lipid-like molecules	Glycerolipids	Diradylglycerols	75211.3	79389.5	125487	52378.5	81149.5	35053.1	218719	363441	247255	208891	546584	59148.9	256477	170871	411947	350596	279059	440165	296796	272045	296753
M313T37	[M+H-H2O]+	1-palmitoylglycerol	4.06956	1.13044	0.50809	313.273	37.389			Lipids and lipid-like molecules	Glycerolipids	Monoradylglycerols	3.14e+06	3.17655e+06	3.02884e+06	3.0651e+06	3.08198e+06	3.0918e+06	4.31074e+06	2.68522e+06	4.56064e+06	3.96247e+06	6.25449e+06	1.63843e+06	4.10359e+06	2.82513e+06	4.94883e+06	4.82478e+06	4.53408e+06	5.22949e+06	4.58479e+06	4.58467e+06	4.6055e+06
M538T187	(M+CH3CN+H)+	1-Palmitoyllysophosphatidylcholine	0.730302	0.485879	0.0271047	538.383	187.306						434.982	196.781	328.048	240.712	192.521	157.807	11005.8	20133.6	11092.3	21230.6	30779.3	37175.3	9266.04	11945.5	12621.6	11179.2	7612.6	11227.8	8677.87	8823.97	8676.63
M813T138	[M+H]+	1-stearoyl-2-arachidonoyl-sn-glycero-3-phosphoserine	2.3287	0.959457	0.483178	812.553	138.276	HMDB0012383		Lipids and lipid-like molecules	Glycerophospholipids	Glycerophosphoserines	1.45309e+06	1.32036e+06	1.49407e+06	934951	976662	698440	1.61995e+06	1.26807e+06	1.20417e+06	1.19989e+06	1.38468e+06	1.20001e+06	1.27662e+06	1.28103e+06	1.3508e+06	1.28352e+06	1.18599e+06	1.17947e+06	1.26456e+06	1.26176e+06	1.26177e+06
M628T144	(M+H-H2O)+	1-Stearoyl-2-arachidonoyl-sn-glycerol	1.10412	1.28683	0.224348	627.531	143.794	HMDB0007098/HMDB0007099/HMDB0007100/HMDB0007101/HMDB0007103/HMDB0007108/HMDB0007112/HMDB0007131/HMDB0007132/HMDB0007156/HMDB0007166/HMDB0007170/HMDB0007223/HMDB0007224/HMDB0007248/HMDB0007257/HMDB0007398	C00165	Lipids and lipid-like molecules	Glycerolipids/Fatty Acyls	Diradylglycerols/Lineolic acids and derivatives	37098	77901.5	39260.3	26857.8	113403	18409.8	114459	186328	171166	117051	282264	112351	150238	150416	256683	272458	171322	264631	153280	157229	153314
M811T111	[M+H]+	1-stearoyl-2-arachidonyl-sn-glycero-3-phosphocholine	0.603374	0.898583	0.645196	810.595	111.231			Lipids and lipid-like molecules	Glycerophospholipids	Glycerophosphocholines	6803.15	4649.15	5888.68	4465.8	8806.79	3181.17	46239.2	72377.5	53010.9	51484	107699	31381.8	45041.2	30404	80725.1	61335.1	50261.3	57693.6	54784.6	55610.2	54788.2
M652T144	[M+H-H2O]+	1-stearoyl-2-docosahexaenoyl-sn-glycerol	0.441345	1.41186	0.459804	651.531	143.686	HMDB0007179		Lipids and lipid-like molecules	Glycerolipids	Diradylglycerols	5881.36	2782.36	7079.16	2108	2644.03	1326.3	7266.26	14195.9	9837.1	10458	54751.3	2738.71	21639.7	13503.1	19278.1	41942.8	16158.7	27600.7	11131.4	11128.5	10176.2
M787T145	[M+H]+	1-stearoyl-2-linoleoyl-sn-glycero-3-phosphocholine	3.40881	0.75051	0.464855	786.597	144.96	HMDB0008039		Lipids and lipid-like molecules	Glycerophospholipids	Glycerophosphocholines	20734.6	17355.2	24206.5	18144.2	34652.8	9544.95	1.14557e+06	2.13611e+06	1.2239e+06	1.19666e+06	4.38205e+06	484650	1.04165e+06	1.10559e+06	1.83333e+06	1.41297e+06	1.20606e+06	1.33249e+06	1.22596e+06	1.23156e+06	1.23154e+06
M604T147	[M+H-H2O]+	1-stearoyl-2-linoleoyl-sn-glycerol	0.291599	0.880161	0.746235	603.531	147.414	HMDB0007161		Lipids and lipid-like molecules	Fatty Acyls	Lineolic acids and derivatives	3940.51	3804.61	3327.45	3278.8	3677.09	3460.77	15625.1	29462	18912.8	15036.1	63325.2	4883.22	16486.9	12208.1	23894.9	26314.7	19964.5	30729.7	18622.4	18707.4	18466.7
M789T42_1	[M+H]+	1-Stearoyl-2-oleoyl-sn-glycerol 3-phosphocholine (SOPC)	1.14267	0.791588	0.510834	788.61	42.376			Lipids and lipid-like molecules	Glycerophospholipids	Glycerophosphocholines	108792	90113.3	55793.9	24986.2	40559.6	18461.4	179222	325594	198847	171880	636458	91529.6	149925	175457	253573	236367	234986	219028	218605	218523	222125
M341T37_2	[M+H-H2O]+	1-stearoyl-rac-glycerol	3.09697	0.984473	0.862449	341.304	37.4115			Lipids and lipid-like molecules	Glycerolipids	Monoradylglycerols	2.04389e+06	2.1491e+06	2.10801e+06	2.35023e+06	2.07271e+06	2.19387e+06	2.26527e+06	2.12184e+06	2.13073e+06	2.00613e+06	2.10536e+06	1.31956e+06	1.8632e+06	1.49796e+06	2.02205e+06	2.00805e+06	2.20131e+06	2.1708e+06	2.44208e+06	2.44892e+06	2.44895e+06
M149T35_2	[M+H-H2O]+	1,2-benzenedicarboxylic acid	2.65969	1.00779	0.963943	149.023	34.879	HMDB0002107	C01606	Benzenoids	Benzene and substituted derivatives	Benzoic acids and derivatives	1.16619e+06	1.11101e+06	1.14044e+06	1.10327e+06	1.07674e+06	1.71883e+06	1.23918e+06	1.11469e+06	1.05913e+06	1.01842e+06	826522	248744	968261	695799	918129	954274	1.09666e+06	916431	1.06472e+06	1.04003e+06	1.04038e+06
M566T175	[M+H]+	1,2-bis(o-decanoyl)-sn-glyceryl-3-phosphorylcholine	0.435086	0.960201	0.836977	566.378	174.938			Lipids and lipid-like molecules	Glycerophospholipids	Glycerophosphocholines	42425.9	55252.2	33367.8	16021.3	25003.9	13052.1	35764	46791.1	19428.5	37972.6	37414.5	67516.6	39670.2	47611.5	41742	51251.1	30890	23976.4	66956.6	65010.1	67894.3
M510T193_1	[M+H]+	1,2-bis(o-octanoyl)-sn-glycerylphophorylcholine	0.854855	0.437247	0.00619037	510.317	192.795			Lipids and lipid-like molecules	Glycerophospholipids	Glycerophosphocholines	1016.07	731.328	729.529	1717.05	909.111	1559.4	14855.3	21120.8	17269.8	28699.5	37422.8	38504.6	9709.11	12263.3	11186.4	16352.4	10116.9	9401.3	11870.1	10834.6	10847.3
M674T150	[M+H]+	1,2-di-(9z-tetradecenoyl)-sn-glycero-3-phosphocholine	0.774477	2.388	0.000195342	674.472	149.808	HMDB0007900		Lipids and lipid-like molecules	Glycerophospholipids	Glycerophosphocholines	6977.73	7433.19	6036.26	4834.46	5223.37	2777.49	10309.6	11426	10910	5500.42	14067.9	3471.76	22070.7	18962.5	26389.4	25771.6	16581.2	23201.8	13554.3	13770.8	13774.4
M735T178	[M+H]+	1,2-dihexadecanoyl-sn-glycero-3-phosphocholine	0.186238	0.817325	0.504915	734.553	177.546	HMDB0000564	C00157	Lipids and lipid-like molecules	Glycerophospholipids	Glycerophosphocholines	1744.17	3545.13	2893.36	1641.07	2418.67	1675.83	6821.26	11972.2	11051.5	6041.38	23827.3	5336.14	9235.92	8073.13	9245.22	10428.2	7095.55	9088.82	7293.66	7033.74	7288.11
M622T156	[M+H]+	1,2-dilauroyl-sn-glycero-3-phosphatidylcholine	0.603792	0.540259	0.0250084	622.44	155.641			Lipids and lipid-like molecules	Glycerophospholipids	Glycerophosphocholines	950.415	1081.18	1048.8	598.203	715.391	548.438	13564.5	19916.2	11209.5	19743.8	25601.2	7366.12	9331.97	7913.29	11753.9	8628.58	6256.34	8737.82	9350.72	9583.05	9356.07
M736T146	[M+H]+	1,2-dilinolenoyl-sn-glycero-3-phosphoethanolamine	0.786338	2.2546	0.000738252	736.486	146.169	HMDB0009161		Lipids and lipid-like molecules	Glycerophospholipids	Glycerophosphoethanolamines	18136.1	17867.7	18676.6	7586.19	11494.3	6048.39	16899.7	20405.3	23431.3	9889.01	893.325	16858.9	32118.6	26444.8	40892.8	33244.2	35409.5	31145.8	21268	23171.7	21272.1
M783T144	[M+H]+	1,2-dilinoleoyl-sn-glycero-3-phosphocholine	2.18671	1.00962	0.959862	782.565	143.763	HMDB0008138		Lipids and lipid-like molecules	Glycerophospholipids	Glycerophosphocholines	141245	134738	134109	160646	271401	88717.5	1.09226e+06	1.49117e+06	1.05545e+06	1.01987e+06	2.18934e+06	605859	1.1361e+06	1.11958e+06	1.55875e+06	1.30196e+06	1.14268e+06	1.26662e+06	1.09238e+06	1.09564e+06	1.09564e+06
M618T33	[M+H]+	1,2-dilinoleoylglycerol	0.787338	1.11656	0.681181	617.518	33.331			Lipids and lipid-like molecules	Fatty Acyls	Lineolic acids and derivatives	4261.24	3723.45	3721.31	2757.86	6680.06	2830.64	72893.3	107420	89646.6	73035.3	191090	14418.3	85639.9	76755.6	132795	120520	99661.5	97069	75873	73729.8	75006.4
M787T61	[M+H]+	1,2-dioleoyl-sn-glycero-3-phosphatidylcholine	2.00234	0.509828	0.32321	786.598	60.563	HMDB0062690		Lipids and lipid-like molecules	Glycerophospholipids	Glycerophosphocholines	4113.11	3216.72	3536.89	2221.87	4213.16	2220.33	165673	230542	186376	181845	1.14199e+06	171175	132756	94053.8	345382	167661	154473	164892	176542	182520	182383
M639T34_1	[M+NH4]+	1,2-dioleoyl-sn-glycerol	0.871257	1.0111	0.972874	638.568	34.2555	HMDB0007218		Lipids and lipid-like molecules	Glycerolipids	Diradylglycerols	3163.17	2455.67	3734.43	2670.48	5592.37	2231.92	102456	192302	131558	110242	355779	18004.2	117709	119386	190277	167556	154101	171419	115466	115580	118173
M731T147	[M+H]+	1,2-dipalmitoleoyl-sn-glycero-3-phosphocholine	0.751451	0.904837	0.68738	730.533	147.44	HMDB0008002		Lipids and lipid-like molecules	Glycerophospholipids	Glycerophosphocholines	15870.4	15935.9	14838.2	14049.4	19441.2	5959.08	66695	111256	68779.7	87540.4	166026	26038.8	79886.9	70676.7	104839	76716.4	67120.1	77010.2	68881.8	68878.7	70852.1
M743T43	[M+Na]+	1,2-dipalmitoyl-sn-glycero-3-phosphoethanolamine-n,n-dimethyl	0.697271	0.879702	0.748764	742.529	42.982	HMDB0010566		Lipids and lipid-like molecules	Glycerophospholipids	Glycerophosphoethanolamines	23007.7	9542.58	19748.6	25836	17126.7	27708.5	20760.5	31827.3	16142	8523.64	45278.6	91754.5	22596.8	18209.3	27440.9	37804.9	43872.1	38584.5	22750.9	40442.5	38818.8
M707T149	[M+H]+	1,2-dipentadecanoyl-sn-glycero-3-phosphocholine	1.42115	1.28924	0.37109	706.535	149.197	HMDB0007934		Lipids and lipid-like molecules	Glycerophospholipids	Glycerophosphocholines	35569.4	38900.5	36579.5	23837.5	44168	13355	164756	284426	233711	119511	521523	80924.8	203756	228621	351445	390214	270986	366168	209392	209408	211535
M791T601	[M+H]+	1,2-distearoyl-sn-glycero-3-phosphocholine	0.0805198	1.02862	0.775451	790.651	601.344	HMDB0008036		Lipids and lipid-like molecules	Glycerophospholipids	Glycerophosphocholines	3378.55	3111.07	23394.9	2812.69	1476.57	3295.11	3892.29	1976.82	3365.75	3212.31	2729.15	3643.93	2893.79	3575.6	2858.09	3397.22	3356.8	3277.39	3250.17	3413.12	3414.72
M679T151	[M+H]+	1,2-ditetradecanoyl-sn-glycero-3-phosphocholine	1.37698	1.14635	0.593552	678.504	151	HMDB0007866		Lipids and lipid-like molecules	Glycerophospholipids	Glycerophosphocholines	66484.3	83136	72107	59191.4	104889	34573.9	330344	475863	381838	242718	943147	260874	402096	397599	639809	612890	400087	567910	362065	362260	363011
M337T37_1	[M+Na]+	1,4a-dimethyl-9-oxo-7-propan-2-yl-3,4,10,10a-tetrahydro-2h-phenanthrene-1-carboxylic acid	1.48922	1.32279	0.142112	337.2	37.3505			Lipids and lipid-like molecules	Prenol lipids	Diterpenoids	137884	150602	397021	484168	525819	138190	313118	321491	393688	306922	293633	122970	486128	333985	532668	404777	340505	219234	365115	388736	388685
M375T499	[M+H-H2O]+	13,14-dihydro-16,16-difluoroprostaglandin e1	0.260409	2.4427	0.000859053	375.222	499.316			Lipids and lipid-like molecules	Fatty Acyls	Eicosanoids	836.713	1204.38	891.512	2923.49	2107.72	799.157	865.243	1182.59	952.69	625.404	1056.86	1888.77	2639.9	2430.84	1497.85	3388.95	3396.76	2698.01	2034.15	1947.97	1948.94
M375T150	[M+H-H2O]+	13,14-dihydro-16,16-difluoroprostaglandin f2.alpha.	0.066273	0.729621	0.479904	375.212	150.152			Lipids and lipid-like molecules	Fatty Acyls	Eicosanoids	7210.87	3291.83	2433.32	872.768	433.115	646.741	68.6275	62.6869	295.627	344.1	239.965	757.216	327.355	183.758	134.9	194.827	290.996	158.295	751.991	620.016	682.03
M284T136	[M+K]+	15-deoxy-goyazensolide	0.228154	1.18902	0.171792	284.33	135.832			Organoheterocyclic compounds	Lactones	Gamma butyrolactones	17159.2	2525.01	17710.3	1272.82	3610.74	10525.9	17577.1	17941.6	13240.8	11710.4	16881.6	9180.75	16920.7	14809.8	17282.2	16815.7	14734.2	22325.8	5361.85	4882.28	8207.57
M378T162	[M+H-H2O]+	15(s)-15-methylprostaglandin f2.alpha. ethylamide	0.27966	7.78939	0.0183847	378.32	161.732						82.6828	163.249	249.654	29783	31642.1	31056.8	99.0073	120.643	56.9603	125.464	101.421	1354.21	246.327	3554.12	145.63	2821.6	3862.03	3840.64	6543.53	6847.19	6848.33
M297T67	[M+H]+	17alpha-ethynylestradiol	0.684265	0.626733	0.221907	297.19	66.8405	HMDB0001926	C07534	Lipids and lipid-like molecules	Steroids and steroid derivatives	Estrane steroids	17165.3	15569.5	64325.3	45143.3	14705.2	14702.4	20849.6	12733.9	15991.6	27154	10511.9	53565.3	10838.1	9001.34	16540.2	13718.7	19906.8	18242.9	20743.5	20729.9	21347.5
M594T164_1	[M+H]+	2-(5-oxovaleryl)phosphatidylcholine	0.693389	0.24244	0.286226	594.373	163.608			Lipids and lipid-like molecules	Glycerophospholipids	Glycerophosphocholines	3654.32	4196.01	1995.43	1375.46	1923.86	5584.41	5000.53	3270.73	2028.51	2616.71	6537	50740.8	5064	1991.03	3080.15	2240.4	424.353	4217.94	4865.7	5349.8	4871.23
M741T145	[M+H]+	2-arachidonoyl-1-palmitoyl-sn-glycero-3-phosphoethanolamine	1.4696	1.3057	0.202381	740.519	144.98	HMDB0008937		Lipids and lipid-like molecules	Glycerophospholipids	Glycerophosphoethanolamines	57944.3	69670.9	65428.2	26046	81148.6	22099.7	164227	221110	201024	157633	374981	77942.3	224780	219793	331655	286338	218310	281944	192527	192513	198960
M769T144	[M+H]+	2-arachidonoyl-1-stearoyl-sn-glycero-3-phosphoethanolamine	2.03222	1.20561	0.391792	768.551	143.739	HMDB0009003		Lipids and lipid-like molecules	Glycerophospholipids	Glycerophosphoethanolamines	163521	167024	170357	121091	219073	70707.3	487991	830243	679853	467491	1.18384e+06	257167	617559	583843	936366	933247	711830	926982	614227	619146	619156
M136T53	[M+H]+	2-benzothiazole	0.389398	1.02091	0.906899	136.021	52.6655	HMDB0032930					32506	40262.2	39901.2	39540	37430.1	48594.7	35489.6	34422.4	38718	41157.9	24497.5	15968.7	36036.2	13361.7	33559.7	34117.3	38790.9	38365.7	45252	47297.5	43783.2
M216T29	[M+H]+	2-benzothiazolsulfonic acid	0.471577	0.270439	0.309438	215.978	29.3275						2839.66	3422.39	3926.42	1065.52	3740.3	2410.11	2011.28	3124.42	934.673	1624.77	1184.14	24093.9	2678.04	856.528	711.765	1817.72	1286.53	1566.64	2171.22	2107.52	2109.93
M765T55	[M+H]+	2-docosahexaenoyl-1-palmitoyl-sn-glycero-3-phosphoethanolamine	0.287948	1.20342	0.18981	764.525	54.812	HMDB0008946		Lipids and lipid-like molecules	Glycerophospholipids	Glycerophosphoethanolamines	19017.7	23214.4	9102.35	17605.1	20600.5	9981.72	31660.9	51164.9	36003.4	34275.1	27794.3	51997.5	32482.3	38811.4	49249.2	55020.3	49741.5	54967.4	33804.6	38672.8	34054.6
M107T218	[M+H-H2O]+	2-hydroxybenzyl alcohol	0.737133	2.2712	0.00177071	107.048	217.844	HMDB0059709	C02323	Benzenoids	Benzene and substituted derivatives	Benzyl alcohols	3471.41	3425.77	5976.03	9540.15	8639.63	4346.52	6418.86	11794.2	10002.6	8768.28	12673.4	7213.22	24835.6	19708.5	12568	28813.5	15872.3	27366.7	13419.5	13441.8	12971.2
M592T79	[M+H]+	2-lahpda [dmed-fahfa]	0.182283	0.813969	0.56937	591.529	78.684						230.429	704.156	599.57	44.0349	404.695	98.1815	3288.91	5141.46	4519.55	2464.04	7945.4	112.635	2942.69	2423.17	5549.67	3274.43	1127.2	3788.32	2835.65	2837.56	2663.1
M761T115	[M+H]+	2-oleoyl-1-palmitoyl-sn-glycero-3-phosphocholine	2.40923	0.695133	0.382266	760.582	115.306	HMDB0007972		Lipids and lipid-like molecules	Glycerophospholipids	Glycerophosphocholines	9443.8	13249.6	25740.1	8980.04	19615.3	7386.66	419804	717649	317550	418665	1.28834e+06	361391	85968.1	38179.5	779576	372655	683846	489011	513803	513956	527734
M573T148_2	[M+H]+	2-sdahma [dmed-fahfa]	0.166281	1.13344	0.590776	573.484	148.062						2149.71	2255.14	2268.18	1751.73	3013.43	1565.67	4281.76	6013.38	7349.89	4606.05	9463.53	2176.13	6142.81	6328.7	9424.28	3545.32	4864.22	8107.82	4331.61	4887.65	4344.36
M210T213	[M+H]+	2,2-bis[hydroxymethyl]-2,2',2''-nitrilotriethanol	0.713315	0.434075	0.362503	210.11	213.48			Organic nitrogen compounds	Organonitrogen compounds	Amines	7025.71	6102.7	7107.9	6624.1	8694.99	7318.49	8347.56	6145.01	6261.86	5953.68	4159.68	59825.1	6025.18	6965.35	5871.7	6163.11	8140.14	6202.09	6965.01	6785.81	6788.75
M156T50	[M+H]+	2,2,6,6-tetramethyl-4 piperidone	0.227361	1.1389	0.541684	156.137	50.383	HMDB0031179	C11037	Organoheterocyclic compounds	Piperidines	Piperidinones	10899.3	10109.2	15051.7	9585.65	9658.34	7801.21	11612.9	12230	9699.42	14120.4	8653.29	2822.56	13179	4831.47	10889.1	15256.5	12513.2	10683.8	11696.1	12955.1	11663.5
M375T434	[M-2H+3Na]+	2'-deoxyuridine 5'-monophosphate	0.233686	0.999453	0.986435	375.007	434.102	HMDB0001409	C00365	Nucleosides, nucleotides, and analogues	Pyrimidine nucleotides	Pyrimidine deoxyribonucleotides	13924.2	18305	16548.7	14648.8	17244.9	16283.7	16218.7	16229	16533.5	16579.8	17590.6	16709.3	16912.1	18206.1	14571.3	16454.4	16771.7	16890.5	18316.3	18326.7	17692
M493T121	[M+Na-H2O]+	2'-fucosyllactose	0.206675	1.16727	0.685061	493.166	121.358			Organic oxygen compounds	Organooxygen compounds	Carbohydrates and carbohydrate conjugates	15191.8	4144.55	3505.43	3429.56	2862.04	3124.64	2490.09	4301.44	1675.67	1880.83	10423.1	9917.55	8190.13	9067.45	8312.75	5241.37	2885.72	2124.68	19301.7	19301.5	19511.2
M271T531	[M+H]+	2h-indol-2-one, 1,3-dihydro-1-[(3-exo)-9-methyl-9-azabicyclo[3.3.1]non-3-yl]-	0.0324167	1.152	0.328457	271.184	530.779						1985.45	4775	4814.71	994.939	780.222	961.204	427.231	754.948	1174.83	946.799	793.226	843.146	1213.53	872.357	793.548	1040.05	1002.47	769.134	801.578	854.563	739.98
M144T51	[M+H-H2O]+	3-(2-hydroxyethyl)indole	0.388241	0.852563	0.462793	144.08	51.42	HMDB0003447	C00955	Organoheterocyclic compounds	Indoles and derivatives	Indoles	20637.8	19920.7	18566.4	21579.8	21622.4	20584.5	18736.9	13881.1	20576.5	16113.6	13063.8	4221.25	16757.2	7452.08	14653.2	8551.62	14401.8	12010.1	15397	17438	17445.3
M160T298	[M+H]+	3-dehydrocarnitine	0.36979	1.22767	0.33429	160.096	298.132	HMDB0012154	C02636	Organic acids and derivatives	Keto acids and derivatives	Short-chain keto acids and derivatives	100104	86883.3	77933.3	485951	430131	376281	35238	24900.8	41400.8	19043	19133.4	47767	34069.2	53240.2	32783.3	35974.7	21761.7	52338.9	102317	102284	84432
M231T266_2	[M+H-C3H9N]+	3-methylglutarylcarnitine	0.465521	0.592806	0.270473	231.084	265.818	HMDB0000552		Lipids and lipid-like molecules	Fatty Acyls	Fatty acid esters	4496.27	6422.75	9546.57	5191.39	7207.92	3992.14	8247.15	5810.34	6512.88	5455.38	6064.21	26336.5	6443.42	7407.71	6530.88	4632.11	6290.3	3331.13	5795.2	6148.67	6147.02
M201T54	(2M+H)+	3,3-Dimethylacrylic acid	1.179	0.109858	0.34788	201.109	54.203						3023.41	3852.27	3989.43	2129.72	3432.41	4679.57	3650.59	2371.94	2768.71	2788.4	1517.6	149955	2319.11	4437.73	2448.52	2632.06	2913.39	3161.74	2149.44	1809.06	1851.67
M135T39	[M+H]+	3,4-dimethylbenzaldehyde	0.728562	1.62968	0.0376315	135.08	38.6805			Benzenoids	Benzene and substituted derivatives	Benzoyl derivatives	53360.7	57084.9	49006.5	64456.5	62986.1	73449.1	7914.78	44198.4	37803.7	54001.5	46182.4	29198.3	38851.9	51796.6	54113.9	58232.3	89363.7	65029.3	62340.3	62221.1	64363.9
M381T108	[M+Na]+	3,4,2',4',6'-pentamethoxychalcone	0.331451	0.507482	0.0882197	381.115	108.008						9511.56	9306.35	12952.1	2324.79	1946.6	1197.04	5950.98	4519.2	2942.2	9221.34	1164.24	3007.15	1956.15	2208.19	1931.93	2462.58	2245.04	2799.23	4075.68	4676.37	4060.43
M184T42	[M+H-C21H38O5]+	3,5,9-trioxa-4-phosphatetracosan-1-aminium, 7-(acetyloxy)-24-carboxy-4-hydroxy-n,n,n-trimethyl-, inner salt, 4-oxide, (r)-	0.604446	0.800329	0.375511	184.072	42.0905			Lipids and lipid-like molecules	Glycerophospholipids	Glycerophosphocholines	19703	28098.4	34215.7	18547.9	15033.6	20070.7	54465.4	57798	47661.6	27826.6	100270	35539.4	29949	28083.6	62976	44488.8	46825.7	46631.9	46557.6	50402.8	46545.1
M167T332	(M+CH3CN+Na)+	4-Aminobutyric acid	0.394823	0.670404	0.580896	167.076	331.543	HMDB0000112	C00334	Organic acids and derivatives	Carboxylic acids and derivatives	"Amino acids, peptides, and analogues"	3471.55	3384.07	573.533	1826.74	3533.94	6858.16	3653.33	921.417	3639.37	1293.64	2906.73	22299.4	4452.93	3995.27	3412.99	4271.03	3232.38	3907.74	1465.58	1470.35	1705.88
M133T37	[M+H-H2O]+	4-phenylbutan-2-ol	1.48292	1.32788	0.151785	133.1	37.304	HMDB0031613					113526	116817	330903	448051	487912	132317	258498	311031	321846	265184	227527	69776.4	363438	239631	458059	346143	292805	230472	338781	338772	342796
M94T52	[M+H]+	4-picoline	0.268274	1.01358	0.934678	94.0645	51.648			Organoheterocyclic compounds	Pyridines and derivatives	Methylpyridines	22436.2	18041.2	14243.1	17899.6	17372.5	16826.6	13725.4	14622.2	14296.6	11991.2	9510.78	6111.56	12301.2	8128.91	7596.26	14892.9	14222.1	14070.8	13018.8	13108.9	13740.8
M516T184	[M+H]+	4-quinazolinamine, 7-[2-[2-(dimethylamino)ethoxy]ethoxy]-2-(hexahydro-4-methyl-1h-1,4-diazepin-1-yl)-6-methoxy-n-(1-methyl-4-piperidinyl)-	0.155884	1.56993	0.0960244	516.365	183.865			Organoheterocyclic compounds	Diazanaphthalenes	Benzodiazines	3012.82	1912.03	1782.57	228.761	218.488	369.298	583.214	1756.64	1127.41	1069.56	1312.26	2375.72	2246.81	1017.05	1539.84	3324.54	1985.79	2798.35	1746.43	1745.68	1529.2
M486T235	[M+H]+	4-quinazolinamine, 7-[3-(dimethylamino)propoxy]-2-(hexahydro-4-methyl-1h-1,4-diazepin-1-yl)-6-methoxy-n-(1-methyl-4-piperidinyl)-	0.111032	0.165042	8.38381e-05	486.379	234.636			Organoheterocyclic compounds	Diazanaphthalenes	Benzodiazines	1135.78	1159.4	754.365	40.2938	417.808	12.0485	260.888	284.65	278.107	391	168.267	251.108	147.9	30.6246	27.9437	20.3176	18.076	24.8195	272.818	248.991	272.652
M179T250	[M+Na]+	4,5-dihydroxy-3-propylcyclopent-2-en-1-one	0.244273	0.68246	0.0852503	179.091	250.123			Organic oxygen compounds	Organooxygen compounds	Alcohols and polyols	5600.1	3154.48	4291.85	3587.7	3041.34	5477.04	4520.41	4037.63	4356.34	3374.08	8193.44	4880.62	5155.55	3236.98	3564.45	3217.59	1939.54	2924.65	3101.26	3144.99	1055.69
M338T53	[M+NH4]+	5-[(8as)-2,5,5,8a-tetramethyl-3-oxo-4a,6,7,8-tetrahydro-4h-naphthalen-1-yl]-3-methylpentanoic acid	1.3378	0.864884	0.873919	338.268	52.8225			Lipids and lipid-like molecules	Prenol lipids	Diterpenoids	1432.63	1740.39	102415	93804.4	1368.01	152306	12185.1	18863.6	11925.1	14907.2	10743	284910	13150	6690.38	112157	79228	82321.9	12218.6	8365.87	8536.43	8539.77
M146T107	[M+H-CH2O2]+	5-hydroxyindoleacetate	0.21614	1.05266	0.898353	146.08	106.848	HMDB0000763	C05635	Organoheterocyclic compounds	Indoles and derivatives	Indolyl carboxylic acids and derivatives	2234.08	2270.37	2198.29	2073.83	2015.67	2170.2	20233	24257.6	33938.1	14099.2	90634.2	12906.4	34142.9	23749.6	20184.9	36461	34385.2	57469.8	24149.6	24775.3	24779.1
M267T325	[M+H]+	5-methoxy-4-methyl-3-phenylcoumarin	0.20845	0.698729	0.399037	267.108	324.536			Phenylpropanoids and polyketides	Isoflavonoids	Isoflav-3-enes	2800.57	2646.79	3001.72	1417.81	1623.54	1120.6	1614.31	2393.61	1196.74	1207.56	1518.21	6252.16	2125.59	1607.86	1707.91	1843.49	1233.24	1391.71	1851.7	1855.72	1699.39
M129T408	[M+H]+	6-methyl-5-hepten-2-ol	0.411503	1.10062	0.817388	129.101	408.499	HMDB0030030	C07288	Lipids and lipid-like molecules	Fatty Acyls	Fatty alcohols	59287.3	129620	776611	37548	23216.9	33754.2	23198.4	25413.7	32892.9	24722.7	33852.4	63101.7	23597.7	26200.5	22499.7	102242	24778	24308.4	78330.7	81860.8	78301.3
M343T592	(M-2H+3Na)+	6-Phospho-D-gluconate	0.24676	1.04689	0.523043	342.974	591.748	HMDB0001316	C00345	Organic oxygen compounds	Organooxygen compounds	Carbohydrates and carbohydrate conjugates	23050.2	21410.2	20840.7	23414.8	22632.1	19453	21172.7	19259.3	20060.6	19682.1	20194.9	22223.6	23260.4	24381	15078.9	20836.8	21301.5	23482.5	23114.7	22888.1	22889.4
M239T367	[M+H]+	7-hydroxyflavone	0.792381	0.828308	0.122773	239.088	366.685	HMDB0141531	C11264	Phenylpropanoids and polyketides	Flavonoids	Flavones	88152.9	85043.3	92782.3	60985.4	64859.8	74168.2	84547.2	68313.1	80400.2	69859.1	65262.9	79470.6	67807.5	32600.8	64173.5	64006.6	84476.5	57895.5	86028.5	86034.1	83901.1
M307T116	[M+H-H2O]+	7-hydroxywarfarin	0.207395	1.09842	0.818585	307.11	116.35			Phenylpropanoids and polyketides	Homoisoflavonoids	Homoisoflavones	2090.5	2244.51	1913.33	2044.55	1864.03	1976.33	7703.14	11458.8	7493.5	8213.47	42793.4	11704.4	22144	5733.63	11178.1	21205.8	19607.3	18293	10437.9	9878.14	10438.1
M401T38	[M+H-H2O]+	7.alpha.,27-dihydroxycholesterol	1.42725	0.700415	0.207954	401.338	37.976		C06341	Lipids and lipid-like molecules	Steroids and steroid derivatives	Bile acids, alcohols and derivatives	40250.9	33510	27650	5579.97	6447.37	5634.09	116493	195832	105244	183065	179716	14226.6	75295.1	64879.3	108648	123182	90051.2	94477.8	92964.6	92281.6	92964.4
M170T339	(M+H)+	Aceclidine	0.37631	1.29517	0.12511	170.117	339.432						6138.63	6084.48	5279.23	28967.8	25553.6	17510.1	12337.4	19075.8	13977	11603.6	15990.4	15674.5	18266.4	18973	11341.3	27365.3	15149.7	23731.8	16275.7	16163.7	16887.6
M136T412	(M+H)+	Adenine	5.46645	2.81222	0.113208	136.061	411.592	HMDB0000034	C00147				290794	327490	369371	1.35423e+06	2.28261e+06	2.03136e+06	415136	447789	451966	37042.8	1.86307e+06	562274	629295	1.26289e+06	573508	2.31062e+06	4.50851e+06	1.33769e+06	849308	850190	768439
M371T170	(M+CH3CN+H)+	Adenosine 3',5'-cyclic phosphate (cAMP)	0.0499993	1.08772	0.66998	371.079	169.519						3908.06	4190.29	3634.01	3753.11	3279.51	4033.89	769.099	2713.8	4815.55	3043.79	2496.52	3794.57	3783.82	3285.2	2993.54	3008.97	3626.88	2481.73	1499.77	1339.56	1321.81
M348T489	[M+H]+	Adenosine 5'-monophosphate	0.453407	1.64689	0.0257852	348.069	489.06	HMDB0000045	C00020	Nucleosides, nucleotides, and analogues	Purine nucleotides	Purine ribonucleotides	17347.2	12962.5	6233.4	189551	149959	118240	6763.91	7628.98	5463.34	7472.25	9331.22	16708.9	20265	14867.2	9441.26	16279.3	13351.5	13688	18993.2	18695.4	18693.9
M290T389	[M+H]+	Adipoyl-l-carnitine	0.171063	1.58783	0.0271088	290.159	388.774			Lipids and lipid-like molecules	Fatty Acyls	Fatty acid esters	1987.71	2142.35	1886.91	6467.21	6875.19	4359.55	1593.63	1958.55	1723.48	1667.28	558.965	2447.85	3002.15	3075.89	1540.85	2724.23	2103.67	3351.69	3054.52	3051.1	3118.78
M218T438	[M+H]+	Ala-Lys	0.0881871	0.886319	0.762918	218.149	437.649			Organic acids and derivatives	Carboxylic acids and derivatives	Amino acids, peptides, and analogues	9403.07	20234.1	27051.5	1610.49	9239.2	1391.76	3417.91	2368.28	3152.2	3772.22	4646.07	4291.45	1087.97	2625.87	2867.3	9445.26	1657.57	1503.19	5546.14	5494.32	5493.24
M274T370_2	(M+CH3CN+Na)+	Altretamine	0.231287	0.737847	0.157596	274.169	369.865	HMDB0014631		Organic nitrogen compounds	Organonitrogen compounds	Amines	9688.31	20532.4	26975.2	2870.88	2661.5	2780.38	4014.22	4214.87	5826.22	5143.38	3592.39	5818.88	5831.28	1363.57	5487.12	2571.65	2975.75	2880.38	2826.49	4821.45	4851.36
M333T60	[M+H-H2O]+	Andrographolide	0.292613	0.40795	0.253387	333.187	59.882		C20214	Organoheterocyclic compounds	Lactones	Gamma butyrolactones	471.497	1433.26	9526.69	5381.39	1299.3	1522.05	1176.6	690.889	1137.47	2921.25	1243.73	9141.45	1445.19	822.9	1508.87	818.183	1033.37	1025.72	1549.54	1558.05	1700.92
M449T209	[M+H-H2O]+	Androstan-3-ol-17-one 3-glucuronide	0.237078	0.679992	0.507038	449.233	209.085	HMDB0004484	C11136	Lipids and lipid-like molecules	Steroids and steroid derivatives	Steroidal glycosides	1324.03	1418.03	3655.3	2072.38	1641.06	847.493	4421.69	691.211	1807.86	870.998	1008.12	8997.81	1934.31	3482.98	2274.15	905.724	1396.12	2109.01	2003.81	2020.53	2020.53
M171T37	[M+Na]+	Anethole	0.885856	1.38831	0.147466	171.101	37.304	HMDB0030837	C10428	Benzenoids	Phenol ethers	Anisoles	35093.7	30859.2	102540	150999	168608	27531.9	84836.7	88170.9	103851	78709.7	79321.7	23517.2	127389	86506.5	162241	116653	87393.2	56229.2	112832	115128	112746
M785T60	[M+H]+	Arachidonoylthiophosphorylcholine	1.3125	0.600465	0.302218	784.579	60.484			Organic nitrogen compounds	Organonitrogen compounds	Quaternary ammonium salts	5209.31	4996.21	5722.12	3086.37	6228.4	2705.64	72464.5	101493	86145	111896	380816	84801.9	68785.8	41734.3	159740	77620.3	88157.3	66922	83241.9	83253.1	86115
M286T386	(M+H-H2O)+	Arg-Glu	0.514546	0.475614	0.0100716	286.15	385.676						30459.8	80045.9	121521	6460.15	4953.11	3564.79	6796.54	6743.53	8602.89	10309	8675.78	16871.7	6294.39	5351.93	4623.51	3503.32	4155.94	3656.3	18925.6	19076	19135.5
M322T419	[M+H]+	Arg-Met(o)	0.0315852	1.05056	0.718179	322.153	419.44			Organic acids and derivatives	Carboxylic acids and derivatives	Amino acids, peptides, and analogues	4441.94	7488.25	10478.4	882.262	863.433	835.639	706.656	797.045	1106.92	535.758	1121.08	1116.43	693.76	1189.83	919.819	892.794	975.952	983.967	2147.61	1641.39	2004.26
M272T410	[M+H]+	Arg-Pro	0.153849	1.15942	0.196617	272.17	410.13			Organic acids and derivatives	Carboxylic acids and derivatives	Amino acids, peptides, and analogues	11121.6	22507	18136.3	10208.2	1523.51	5170.23	6351.87	5336.36	7209.38	4882.63	8280.02	7475.66	8283.57	8590.81	5050.3	8352.66	7501.27	8060.23	8297.31	8298.71	7716.68
M499T387	[M+Na]+	Arthrobactin	0.0652465	0.890116	0.612237	499.259	387.419			Lipids and lipid-like molecules	Fatty Acyls	Fatty acids and conjugates	4259.51	9131.15	12843	1472.17	1458.03	7703.38	2522.25	1625.18	2022.43	1430.02	4046.53	2350.88	2564.03	3287.54	1750.12	1128.44	1957.83	1771.25	3373.9	3751.75	3747.98
M453T160	[M+H-2H2O]+	Asiatic acid	1.39656	0.656037	0.587663	453.341	160.456	HMDB0035782	C08617	Lipids and lipid-like molecules	Prenol lipids	Triterpenoids	25545.6	18137.3	21885.9	22077.8	23030.7	51242.6	31547	30261.1	20263.8	45754.9	24732.1	282602	22327.7	30787.9	47318.7	33015	34726.8	117305	38820.2	38831.4	39410.2
M289T425	[M+H]+	Asn-Arg	0.554107	0.645305	0.0517981	289.161	424.793			Organic acids and derivatives	Carboxylic acids and derivatives	Amino acids, peptides, and analogues	40978.3	84533.9	110039	8861.08	5696.16	6243.83	17539.6	11169.9	25377.5	24644.3	30371.4	17302.2	19505.4	17274.5	15393.4	9586.24	8130.02	11680	27786.5	29359.7	29359.1
M404T446	[M+H]+	Asp-Asn-Arg	0.0899678	0.707256	0.318611	404.187	446.091			Organic acids and derivatives	Carboxylic acids and derivatives	Amino acids, peptides, and analogues	1819.84	4336.21	4808.61	533.784	575.134	612.473	873.648	692.279	487.392	967.555	2381.01	680.566	693.023	794.757	777.009	699.654	685.808	651.6	914.216	918.675	866.973
M476T357	[M+H]+	Asp-Trp-Arg	0.164165	0.746456	0.408799	476.225	357.031			Organic acids and derivatives	Carboxylic acids and derivatives	Amino acids, peptides, and analogues	1208.46	2682.14	6322.13	2630.41	2630.41	2630.41	2946.61	800.358	4790.53	4700.05	2353.26	2170.4	3253.96	3687.09	3658.37	1102.01	821.306	735.215	1680.44	1677.15	1615.51
M445T618	[M+H]+	Aurantiamide acetate	0.374375	0.451412	0.11143	445.211	617.749			Organic acids and derivatives	Carboxylic acids and derivatives	Amino acids, peptides, and analogues	3432.65	3401.27	5632.92	7209.04	5073.72	4847.69	15193.5	10604.5	3301.71	3763.94	3336.22	3979.85	3110.41	732.785	3755.18	3310.95	3610.36	3617.92	3179.55	1958.4	3190.01
M167T131	[M+H-C2H3NO]+	Bendiocarb	0.46713	0.631678	0.323403	167.092	131.482		C14433				2776.11	1202.96	827.983	5021.08	5757.82	3656.03	18249.5	32811.4	11023.1	11693.8	1820.89	3548.74	6844.28	8910.91	7651.53	6653.69	8314.96	11620.3	8132.4	9952.15	9947.09
M304T135	[M]+	Benzalkonium chloride (c12)	0.633909	0.889555	0.684884	304.299	134.627		C06523	Benzenoids	Benzene and substituted derivatives	Phenylmethylamines	145555	406573	95437.3	77462.8	154453	91954.9	38929.4	115223	45463	130159	31588.8	75003.1	60688.9	104190	44799.4	65261.3	68772.1	44460.5	110331	110330	108915
M310T200	[M+NH4]+	Beta-octylglucoside	0.287347	0.73929	0.28202	310.2	199.732			Lipids and lipid-like molecules	Fatty Acyls	Fatty acyl glycosides	4597.46	6624.25	6430.75	2285.29	1042.93	4888.38	6731.8	4342.9	6439.53	12112.5	1840.94	6777.05	3163.51	6165.04	3860.73	4928.39	5638.88	4517.38	5129.93	5081.53	5201.54
M457T201	[M+H]+	Betulinic acid	0.110769	0.309953	0.0107772	457.36	200.85	HMDB0030094	C08619	Lipids and lipid-like molecules	Prenol lipids	Triterpenoids	1348.67	1249.15	1277.25	207.95	305.352	102.646	181.834	276.499	307.042	725.218	629.696	365.338	172.821	92.5526	197.428	102.424	28.5187	176.684	350.341	361.272	350.274
M371T34	[M+H]+	Bis(2-ethylhexyl) adipate	0.550959	0.927275	0.500665	371.314	33.6815	HMDB0040270	C14240	Lipids and lipid-like molecules	Fatty Acyls	Fatty acid esters	48483.2	55262.3	53394.5	44330.2	50730.5	40159.4	69610.4	60425.7	48401.1	66311.5	65149.8	54425.1	54225.3	46342.5	61971.2	80446.1	47979.6	46863.6	57985.8	59159	59145.2
M394T60	[M+NH4]+	Bisphenol a bis(2,3-dihydroxypropyl) ether	3.50076	0.012885	0.345279	394.22	59.905			Benzenoids	Benzene and substituted derivatives	Diphenylmethanes	433.755	402.258	2024.27	252.38	390.868	374.253	597.472	154.887	504.26	645.933	1902.5	1.3014e+06	530.347	754.472	109.625	14125.9	353.132	944.057	1059.38	1037.88	1059.37
M317T202	[M+H]+	Bupirimate	0.383026	0.742103	0.578721	317.156	202.037		C18776	Organoheterocyclic compounds	Diazines	Pyrimidines and pyrimidine derivatives	4603.4	4315.6	10396.8	6246.49	5208.61	4152.75	9273.1	2177.74	6168.68	2728.41	3406.35	24621.2	5150.64	10407.2	6372.88	3059.92	5066.97	5841.94	6035.3	6061.68	6061.68
M288T52	[M+H]+	C17-sphinganine	0.321488	1.40803	0.219875	288.289	52.304			Organic nitrogen compounds	Organonitrogen compounds	Amines	104369	56932.1	103888	17471	6212.97	8278.7	13476.3	33563.1	12835.6	18400.2	11531.2	20363.1	41691.7	16394.4	37544.2	17307.5	26166.4	16017.5	25897.1	31543.3	31349.4
M195T52	[M+H]+	Caffeine	0.723715	1.00784	0.943152	195.087	51.571	HMDB0001847	C07481	Organoheterocyclic compounds	Imidazopyrimidines	Purines and purine derivatives	128122	136281	123033	112306	141397	123285	144144	130875	139111	101798	112751	69252.2	133057	97462.6	125368	116154	118164	113199	113183	113471	113177
M813T303	[2M+H]+	Carbamic acid, n-10-undecyn-1-yl-, 3'-(aminocarbonyl)[1,1'-biphenyl]-3-yl ester	0.386356	2.91529	0.0203998	813.467	303.473			Benzenoids	Benzene and substituted derivatives	Biphenyls and derivatives	23.2348	1206.58	1206.58	2251.84	2251.84	2251.84	2945.63	417.636	3685.39	2875.13	57.061	2816.96	7629.99	7478.11	998.231	10440.5	3848.33	6914.16	1096.65	996.08	1099.98
M574T193_2	[M+H-H2O]+	Cevadine	0.412195	0.571407	0.0010907	574.314	192.793			Lipids and lipid-like molecules	Steroids and steroid derivatives	Steroidal alkaloids	291.272	407.471	430.895	275.177	241.077	96.5342	7043.71	7255.22	4921.68	6853.16	7930.08	8098.19	3025.49	4228.6	4268.52	5979.46	2682.83	3872.52	3877.87	4115.49	3877.88
M393T37_1	[M+H]+	Chenodeoxycholate	2.68245	0.853195	0.279749	393.284	37.3615	HMDB0000518	C02528	Lipids and lipid-like molecules	Steroids and steroid derivatives	Bile acids, alcohols and derivatives	830216	723137	708920	631420	573041	598945	614274	749457	639232	611271	697565	1.20169e+06	689045	686804	608501	724653	595405	546481	845665	845755	854424
M490T37	[M+H-NH3+2i]+	Chlorhexidine	1.22182	1.32484	0.395492	490.168	37.444	HMDB0015016	C06902	Benzenoids	Benzene and substituted derivatives	Halobenzenes	444438	224722	144598	105451	97433.6	72484.6	89983.3	153177	103774	157796	326969	39950.4	284102	211419	275489	192100	121676	70009.5	471171	458890	471214
M405T133	[M+H]+	Chlormadinone acetate	0.242443	1.23818	0.63905	405.204	132.839		C12729	Lipids and lipid-like molecules	Steroids and steroid derivatives	Pregnane steroids	122.641	166.716	257.489	223.029	252.022	356.846	13537.9	17709.4	14460.1	5422.97	45457.9	17336.7	37201.5	3949.56	10218.4	7147.18	36887.3	45655.9	21794.9	22876.6	22825
M365T158	[M+H-H2O]+	Cholesta-4,6-dien-3-one	0.13712	0.831014	0.348502	365.314	157.912	HMDB0002394		Lipids and lipid-like molecules	Steroids and steroid derivatives	Cholestane steroids	2553.28	2503.29	2040.64	1885.68	1162.93	1285.15	2594.83	1964.58	1670.08	2107.16	1940.47	806.028	1982.79	1827.54	1082.58	941.479	2116.34	1259.53	1819.8	1819.99	1757.33
M369T36_1	[M+H-H2O]+	Cholesterol	0.685151	0.991763	0.958993	369.351	35.919	HMDB0000067	C00187	Lipids and lipid-like molecules	Steroids and steroid derivatives	Cholestane steroids	36263.9	34824.3	34505.5	50620.9	30076.5	37965.6	93083.8	104592	102465	105154	160097	42738.5	93509.9	98728.1	90001.6	108921	117113	94848.2	76101.1	75938.3	68758.6
M443T108	[M+H]+	Cinobufagin	0.541621	0.275525	0.317992	443.231	108.48		C16931	Lipids and lipid-like molecules	Steroids and steroid derivatives	Steroid lactones	2970.2	3842.75	2624.53	1694.87	2081.95	3132.68	2967.02	2427.73	2343.09	2030.47	1623.58	32024	2637.08	424.767	2030.84	3424.67	503.481	2941.35	2678.02	2839.07	2678.34
M436T27_2	[M+Na]+	Cinosulfuron	2.43209	32.6021	0.342385	436.107	27.303		C18818	Benzenoids	Benzene and substituted derivatives	Benzenesulfonamides	3904.81	4721.41	5838.14	5185.31	6689.99	4799.38	5395.95	4480.53	3950.5	3753.57	4045.08	6799.69	4621.9	811.314	905448	4418.4	3987.12	7437.8	86917.4	86916.8	88170.7
M321T37	[M+H-H2O]+	Cis-13-docosenoic acid	1.22129	0.950414	0.552756	321.314	36.899	HMDB0002068	C08316	Lipids and lipid-like molecules	Fatty Acyls	Fatty acids and conjugates	448601	282372	363249	321505	420533	524590	395841	384820	391504	350005	325052	398000	357794	262098	439649	298125	358975	417248	463714	443809	450885
M267T38	[M+H]+	Cis,cis-9,12-octadecadien-1-ol	0.911261	0.96905	0.796295	267.267	37.998			Lipids and lipid-like molecules	Fatty Acyls	Fatty alcohols	125456	151724	137566	149565	129755	150439	157731	133018	136960	146814	134005	67783.4	107588	95984.6	132938	131618	139316	144842	154833	150432	154817
M473T37_1	[M+H]+	Clofazimine	1.78887	1.32849	0.411657	473.142	37.453		C06915	Organoheterocyclic compounds	Diazanaphthalenes	Benzodiazines	853914	455697	274484	190249	197599	136897	176153	291251	170742	304486	721079	86969.3	580561	381756	529412	403940	259053	171044	883491	862110	862171
M343T169	[M+H]+	Cocamidoprpylbetaine	0.986915	0.308899	0.287767	343.293	169.216			Organic acids and derivatives	Carboxylic acids and derivatives	Amino acids, peptides, and analogues	26497.7	23232.7	15857.6	8645.64	21418.4	17041.3	6579.02	18384.8	6180.97	13723.4	6335.79	105671	12858.4	4644.32	11782.7	6789.01	6536.43	5847.7	16073.6	15412.7	15374
M403T410	[M+H]+	Cortisone acetate (cortone)	0.12268	0.840992	0.336663	403.228	410.444			Lipids and lipid-like molecules	Steroids and steroid derivatives	Pregnane steroids	3938.28	6377.1	9646.89	960.223	845.339	1194.31	1432.46	1039.8	1327.5	1315.8	1054.75	2421.18	1195.75	1498.96	853.842	1255.82	1298.33	1122.68	1629.9	1740.37	1741.48
M114T54	[M+H]+	Creatinine	0.74125	0.921917	0.534775	114.091	53.592	HMDB0000562	C00791	Organic acids and derivatives	Carboxylic acids and derivatives	Amino acids, peptides, and analogues	127675	124957	214886	190095	144223	163986	137684	213404	127981	121070	118966	145485	148704	89170.1	139156	154085	144640	121324	153646	153635	148932
M319T255	[M+Na]+	Cryptotanshinone	0.304659	0.587713	0.364334	319.135	255.452			Lipids and lipid-like molecules	Prenol lipids	Diterpenoids	1750.69	2732.53	2047.64	2951.28	2659.01	1817.48	2737.39	2009.29	1952.55	1564.24	2408.36	11800.2	2736.14	2474.86	2028.04	2020.17	2018.6	1929.31	2458.23	2321.12	2443.46
M479T225	[M+H-2H2O]+	Cucurbitacin i	0.129819	0.601031	0.026365	479.273	225.065		C08800	Lipids and lipid-like molecules	Steroids and steroid derivatives	Cucurbitacins	357.827	270.954	330.574	75.0921	220.039	115.028	554.196	805.128	625.256	927.788	1362.42	935.431	313.539	515.204	768.598	602.495	481.825	449.84	489.766	474.954	489.872
M331T168	[M+K]+	Curvularin	0.144005	0.83883	0.808681	331.108	167.815						432.259	393.24	511.637	309.566	153.855	393.356	608.388	3018.81	1030.78	988.9	18991.5	3319.77	6513.7	2929.45	4580.65	5533.75	888.348	3006.25	248.424	244.383	126.072
M167T251	[M+H]+	Cyromazine	0.199828	0.771004	0.0449754	167.08	250.749	HMDB0029862	C14147	Organoheterocyclic compounds	Triazines	Aminotriazines	1647.49	2387.08	3652.91	3169.08	3520.05	4207.31	2820.23	3160.98	3204.93	2640.36	4869.55	3241.05	2628.99	2647.44	2777.01	2408.29	2611.07	2298.77	2977.65	2945.42	2860.42
M153T52	(M+CH3CN+H)+	Cytosine	0.984843	1.03449	0.756849	153.076	51.6185	HMDB0000630	C00380	Organoheterocyclic compounds	Diazines	Pyrimidines and pyrimidine derivatives	272062	283241	289641	291205	291000	271527	255378	253021	308175	255462	269069	149413	274548	184093	295296	264279	243938	279778	257333	258513	257331
M111T295	[M+H-CH5O5P]+	D-erythro-imidazolylglycerol phosphate	0.416328	0.744686	0.333543	111.055	295.272		C04666	Organic acids and derivatives	Organic phosphoric acids and derivatives	Phosphate esters	9943.07	10774.5	11132.7	11305.3	8587.49	8472.96	10395.4	13256.2	4476.8	9081.55	12196.8	26161.1	12952.8	6225.16	8076.27	7355.58	10858.4	10806.1	9588.25	8802.91	8871.57
M362T124	[M+H-H2O]+	D-erythro-sphingosine-1-phosphate	0.789115	0.941662	0.900455	362.238	123.895	HMDB0000277	C06124	Lipids and lipid-like molecules	Sphingolipids	Phosphosphingolipids	6456.95	4434.68	5774.53	6319.54	6804.05	18798.3	11710.7	18031.4	12493.4	19919.2	47748.9	109271	29694.3	31404.9	22099.5	35352.8	25439.6	62397	21380.5	21982.6	21983
M242T286	[M+H-H2O]+	D-glucosamine 6-phosphate	0.251517	0.644403	0.440181	242.03	286.248	HMDB0001254	C00352	Organic oxygen compounds	Organooxygen compounds	Carbohydrates and carbohydrate conjugates	9220.81	8507.5	9826.78	8658.5	8050.99	8731.61	7566.1	7025.02	4637.23	8515.02	42124.3	9410.55	8270.1	8622.99	6196.13	10293	8921.98	8782.84	7002.78	6988.97	7199.31
M399T173	(2M+K)+	D-Mannose	0.460017	2.15506	0.00106378	399.087	173.149	HMDB0000169	C00159	Organic oxygen compounds	Organooxygen compounds	Carbohydrates and carbohydrate conjugates	4159.1	4217.24	4162.25	7664.1	7761.85	5668.52	3022.11	1640.4	3531.18	3394.72	5323.72	9059.93	9305.79	9637	8214.24	10377.6	9228.01	9208.75	7195.61	7072.31	7196.99
M331T274_2	[M+H]+	Dacthal	0.32896	0.701327	0.127016	330.931	273.521		C14744	Benzenoids	Benzene and substituted derivatives	Benzoic acids and derivatives	12796	10817.6	6621.09	9906.1	5361.18	5884.57	10632.7	3977.18	8961.07	8127.9	7085.19	5152.01	5394.09	2048.83	8224.11	4403.09	6313.07	4430.36	4973.33	4790.01	4789.71
M363T313	[M+H-C6H15O4N]+	Daunorubicin	1.30022	0.167097	0.308749	363.089	313.354	HMDB0014832	C01907				8556.18	11469.5	9981.7	8471.08	16171.6	15163.6	13640.3	5802.17	7997.75	9113.34	4429.3	178089	5858.66	2261.37	6202.82	6647.21	6844.43	8791.77	6831.34	7099.07	7107.99
M147T240	[M+H-C3H5N3O]+	Debromohymenialdisine	0.357955	0.444972	0.181006	147.076	240.266						2160.1	2372.7	2565.98	3997.58	2667.68	5051.05	3689.73	8339.95	1093.8	1622.73	2758.28	13615.9	1878.15	2040.3	1591.1	2720.21	2479.59	3138.38	2516.88	2517.88	2422.92
M446T336	[M+H]+	Dehydroaripiprazole	0.432224	0.851945	0.16408	446.133	335.562			Organoheterocyclic compounds	Diazinanes	Piperazines	15843.8	25572	23592.9	24756.8	24401.9	23323	26788.4	23544.8	21487.6	21325.7	16755.3	19915.4	21821.5	12018.4	17444.3	16525.3	19870.2	22917.5	17774	14780.3	17978.9
M187T377	[M+H]+	Deoxyvasicinone	0.243048	1.25102	0.178138	187.07	376.589		C10659	Organoheterocyclic compounds	Diazanaphthalenes	Benzodiazines	12364	10667.4	15904.1	8840.78	9996.6	14673.5	12524.4	10157.9	17102.4	10348.5	16772.7	11672.3	11170.2	22952.2	12133.7	16602.7	20408.7	15035.5	11311.8	11332.3	10521.2
M206T77	[M+H]+	Dexpanthenol	1.10591	0.360958	0.454911	206.138	76.914	HMDB0004231	C05944	Lipids and lipid-like molecules	Fatty Acyls	Fatty amides	2729.52	3983.62	2372.92	1474.91	4191.06	3070.1	2966.3	1736.4	2426.71	3329.18	18106.4	148967	3156.33	20835.9	6576.15	1391.7	24163.3	7958.3	3688.54	3073.18	3699.44
M344T89	[M+H]+	Dibucaine	2.18679	0.229321	0.332833	344.226	89.426	HMDB0014668	C07879	Organoheterocyclic compounds	Quinolines and derivatives	Quinolones and derivatives	31799.5	20879.6	25264.4	35748.2	22192.1	24991.9	23857.7	41631.7	22145.7	29954.1	16084.7	523196	41826.6	14855.5	19356.1	21276.5	29037	24282.3	31772.5	31777.3	32667.3
M279T35	[M+H]+	Dibutyl phthalate	1.42009	1.09497	0.53538	279.158	34.861	HMDB0033244	C14214	Benzenoids	Benzene and substituted derivatives	Benzoic acids and derivatives	462647	421799	460580	440541	429393	381240	503162	430823	373486	421716	322694	145176	400843	317475	414932	393719	462600	416151	420947	420915	426004
M106T319	[M+H]+	Diethanolamine	1.22835	0.366122	0.39898	106.086	319.258	HMDB0004437	C06772	Organic nitrogen compounds	Organonitrogen compounds	Amines	15910.5	15852.5	12881.8	15866.3	17764.6	12228	11944.7	17480.7	3554.21	15186.2	6755.31	176549	18054.2	9986.83	6489.62	17558.4	12968.9	19688.7	17374.1	20330.6	17382.9
M107T296	[M+H]+	Diethylene glycol	0.0932824	1.31575	0.141723	107.07	296.01		C14689	Organic oxygen compounds	Organooxygen compounds	Ethers	5635.83	4685.41	5342.91	3495.57	4394.58	4951.82	5109.16	4648.59	560.198	4585.68	3861.89	3271.42	4376.45	5291.36	5537.38	4547.96	3902.2	5339.74	5121.46	4846.82	4833.52
M247T363	[M+H]+	Dimethylallyl pyrophosphate	0.191665	0.793763	0.128505	247.003	362.992	HMDB0001120	C00235	Lipids and lipid-like molecules	Prenol lipids	Isoprenoid phosphates	3818.34	5204.14	4926.22	4696.08	5327.83	5994.25	3445	2724.06	4214.27	3694.11	2618.32	4169.12	3161.6	1751.66	1737.32	3069.5	3260.32	3581.38	3745.87	3513.46	3503.17
M104T295	[M+H]+	Dimethylglycine	1.13494	0.900328	0.771194	104.07	294.749	HMDB0000092	C01026	Organic acids and derivatives	Carboxylic acids and derivatives	Amino acids, peptides, and analogues	15014.8	12888.1	13686.6	54400.2	55747.7	48538.2	270173	131608	250013	265930	635180	98581	472305	203662	290282	175777	169719	175134	273849	274329	199490
M391T34	[M+H]+	Dioctyl phthalate	0.828358	1.19459	0.397085	391.282	34.241		C14227	Benzenoids	Benzene and substituted derivatives	Benzoic acids and derivatives	151554	110570	105571	110476	115857	138454	142968	124353	124256	175243	97984.9	54713.2	130039	75612.4	230758	148237	135478	139403	127902	127131	127902
M164T107	(M+CH3COO+2H)+	DL-3-Aminoisobutyric acid	0.181979	1.14399	0.734192	164.091	107.147						2718.43	2745.24	2593.57	3301.74	3001.05	3019.26	11238.6	8175.25	8787.98	5934.43	34360.4	4345.51	16655.6	9322.85	7038.65	12867.9	16743.7	20701.7	9922.35	10928.8	10931.3
M175T311	[M+H]+	DL-arginine	0.307409	0.617705	0.0329766	175.119	310.706		C00792	Organic acids and derivatives	Carboxylic acids and derivatives	Amino acids, peptides, and analogues	6726.14	5308.95	8168.26	6584.58	6427.98	8435.73	4647.91	6818.39	6276.16	4920.15	3382.88	2815.28	2064.66	3273.2	3869.08	1701.06	2935.17	3984.29	4960.08	4853.22	4942.75
M455T49	[M+H-H2O]+	Echinocystic acid	0.101379	0.965621	0.804583	455.331	49.1455		C08942	Lipids and lipid-like molecules	Prenol lipids	Triterpenoids	2419.36	3036.76	2426.13	2440.14	2821.06	2792.47	2347.22	1300.76	2597.2	2880.86	2741.5	3854.25	2463.87	2247.85	2215.98	2683.89	2702.88	2866.83	2749.06	2338.52	2758.87
M143T331	[M+H]+	Ectoine	0.610208	0.542367	0.4761	143.081	331.037		C06231	Organic acids and derivatives	Carboxylic acids and derivatives	Amino acids, peptides, and analogues	5826.51	7604.25	3963.29	4875.79	3551.22	8513.2	4555.59	5258.92	5107.17	2964.42	5541.13	48911.8	6868.77	5564.23	5423.64	4517.48	11460.9	5399.27	4583.46	4583.99	4083.25
M293T533	(M+H)+	EDTA	0.143401	1.25714	0.121505	293.097	533.211	HMDB0015109	C00284	Organic acids and derivatives	Carboxylic acids and derivatives	Tetracarboxylic acids and derivatives	4869	5349.3	5681.38	5512.94	5024.36	4988.27	5062.7	4986.64	4955.07	4444.54	5578.77	5195.58	8245.82	4880.37	5344.22	9097.83	5232.09	5194.46	5364.8	5079.14	5098.27
M399T28	[M+Na]+	Enalapril	0.302591	0.698341	0.0879363	399.177	28.37	HMDB0014722	C06977	Organic acids and derivatives	Carboxylic acids and derivatives	Amino acids, peptides, and analogues	7986.89	9246.18	5510.33	10423	11016.4	16147.1	4283.82	8608.07	6522.53	9145.77	5603.26	7390.41	6119.23	2353.74	2434.05	7126.39	5304.53	5680.86	7082.89	6950	6985.59
M459T27	[M+H]+	Epigallocatechin gallate	0.910659	22.9106	0.349556	459.096	26.574	HMDB0003153	C09731	Phenylpropanoids and polyketides	Flavonoids	Flavans	560.357	537.051	601.838	681.155	867.647	622.079	663.468	537.442	532.054	556.806	743.434	2697.61	508.045	426.408	128492	435.984	507.622	926.467	15465.1	16580.4	16570.5
M544T335	[M+H]+	Epirubicin	0.0490251	1.09893	0.241774	544.171	335.411	HMDB0014588	C11230				328.434	3941.26	3479.42	3184.62	1078.99	3579.76	3214.39	2941.32	3262.15	3167.18	3308.84	4078.49	3873.72	3386.38	3647.15	4569.48	3098.68	3372.92	3577.61	3360	3326.58
M114T21	(M+H)+	epsilon-Caprolactam	0.615037	1.0156	0.935326	114.091	21.3245						158039	153363	153334	157802	157184	154980	149058	95276.9	147234	160227	135024	89822.7	150208	26443.7	152082	154063	151801	154160	150751	150755	149671
M338T37_2	[M+H]+	Erucamide	8.36319	0.958657	0.593419	338.342	37.2595			Lipids and lipid-like molecules	Fatty Acyls	Fatty amides	2.47278e+07	1.32828e+07	1.53821e+07	1.21741e+07	1.6953e+07	2.26575e+07	1.76417e+07	1.71863e+07	1.63734e+07	1.48471e+07	1.51301e+07	1.39322e+07	1.62495e+07	1.16007e+07	1.86363e+07	1.32053e+07	1.48885e+07	1.65983e+07	1.92936e+07	1.92917e+07	1.87443e+07
M399T273	[M+H+2i]+	Ethiprole	0.203611	0.812519	0.40606	398.974	273.457		C18552	Organoheterocyclic compounds	Azoles	Pyrazoles	6180.17	3372.14	6238.87	4815.73	6320.36	4017.75	3433.61	4126.85	7750.12	8491.76	4374.79	4423.55	4845.31	4798.39	7445.68	2134.34	2435.44	4829.5	4017.5	4928.14	4732.1
M293T487	[M+H]+	Ethylenediaminetetraacetic acid	0.547405	0.748078	0.420972	293.097	487.301	HMDB0015109	C00284	Organic acids and derivatives	Carboxylic acids and derivatives	Tetracarboxylic acids and derivatives	28025.6	22265.1	34753.4	49432	379489	2.58729e+06	86365.8	25436.9	23681	21632.3	32338.4	29356.6	19971.9	20915.7	29116.5	20498.3	46989	26196.2	24061.6	25278.2	25332.8
M274T81	[M+H]+	Fenpropidin	11.2113	0.777619	0.447711	274.274	80.594		C18726	Benzenoids	Benzene and substituted derivatives	Phenylpropanes	9.80963e+06	9.38833e+06	8.2397e+06	7.45421e+06	7.57897e+06	7.62073e+06	6.78981e+06	6.05695e+06	4.86662e+06	5.91401e+06	6.23218e+06	1.95323e+07	6.06533e+06	4.87009e+06	7.99696e+06	6.69869e+06	6.97401e+06	5.80301e+06	7.67234e+06	7.67235e+06	7.7346e+06
M718T413	[M+H]+	Ferricrocin [m-h2+fe]	0.0520158	0.97677	0.602715	718.337	413.281			Organic acids and derivatives	Carboxylic acids and derivatives	Amino acids, peptides, and analogues	1978.15	3884.95	4947.74	1351.7	1015.26	2050.95	851.774	807.704	932.996	897.524	977.484	941.054	958.741	927.574	938.734	780.166	820.683	856.996	1636.29	1856.94	1628.17
M405T205	[M+H]+	Flunarizine	0.254501	0.784716	0.622311	405.207	205.389	HMDB0015589		Benzenoids	Benzene and substituted derivatives	Diphenylmethanes	2555.3	2959.04	4025.21	3412.82	3005.12	1826.51	5111.62	1385.89	2646.65	1171	1869.71	11449.4	2798.24	5054.28	2714.22	1924.15	2748.2	3307.06	2677.74	2608.36	2609.56
M435T224	[M+H]+	Flunisolide	0.19339	0.702077	0.537307	435.217	223.654	HMDB0014326	C07005	Lipids and lipid-like molecules	Steroids and steroid derivatives	Hydroxysteroids	896.977	952.653	1607.96	1244.33	1153.05	541.049	2263.3	610.116	1204.42	566.29	821.151	5974.13	1203.55	2498.24	1450.42	711.824	1073.43	1093.89	1277.26	1259.41	1277.11
M331T27_1	[M+H]+	Furosemide	0.16452	0.940043	0.553412	331.025	26.673	HMDB0001933	C07017	Benzenoids	Benzene and substituted derivatives	Benzenesulfonamides	6769.12	10009.3	8200.05	4104.43	4010.41	4281.69	4240.03	4452.87	4577.39	4279.27	4039.45	2399.95	4259.24	2983.23	3663.95	3605.66	3614.07	4424.5	1339.98	1336.51	1463
M146T354	[M+H]+	G-guanidinobutyrate	0.541968	0.500475	0.141977	146.092	353.931	HMDB0003464	C01035	Organic acids and derivatives	Carboxylic acids and derivatives	Amino acids, peptides, and analogues	3473.48	3417.53	5697.35	7410.75	3838.52	584.159	9121.28	4860.66	11672.7	5850.99	12406.4	30161.3	6003.34	7726.25	8131.61	2352.4	5572.96	7285.3	6643.85	6282.13	6283
M172T50	[M+H]+	Gabapentin	0.75925	0.238759	0.129101	172.132	50.4325	HMDB0005015	C07018	Organic acids and derivatives	Carboxylic acids and derivatives	Amino acids, peptides, and analogues	5329.86	6980.98	5792.54	6749.57	6802.44	8113.1	5367.78	6328.55	5734.44	5494.61	52975.2	49476.5	6750.7	4427.18	6392.39	4542.74	4070.69	3751.2	5253.57	5384.98	5334.11
M359T317	[M+H]+	Gardenin b	0.264651	0.965839	0.870248	359.123	316.642		C15109	Phenylpropanoids and polyketides	Flavonoids	O-methylated flavonoids	27235.8	23239.2	11344.1	19694.5	19405.8	21435.2	8276	9287.04	19059.3	19987	10781.3	6078.25	12036.5	13367.4	8573.93	11741.5	13511	11728.7	18354.1	16898	16293.1
M639T208	[M+Na]+	Geldanamycin, 17-demethoxy-17-[[2-(dimethylamino)ethyl]amino]-	0.26037	0.447198	0.185997	639.352	207.707						913.801	561.231	990.448	1269.36	872.843	1130.95	1845.13	3380.34	1158.41	645.429	1358.06	7250.66	1602.55	1511.24	1141.43	618.716	1063.16	1056.19	1128.52	1288.84	1289.16
M497T28	[M+H]+	Geneticin	0.0985342	1.17336	0.100638	497.276	28.433		C17703	Organic oxygen compounds	Organooxygen compounds	Carbohydrates and carbohydrate conjugates	3965.5	3536.66	4513.75	4260.45	3952.08	3331.42	3964.57	3345.47	4104.12	3627.07	3276.97	3488.73	3891.98	4358.57	3401.52	3926.42	4305.43	5703.52	4738.76	5063.74	5047.82
M285T27	[M+H]+	Genkwanin	0.0567386	1.07435	0.470242	285.075	26.574		C10046	Phenylpropanoids and polyketides	Flavonoids	O-methylated flavonoids	5056.85	5454.19	3786.87	985.015	788.381	924.277	895.751	859.74	835.362	846.884	1070.8	487.568	825.837	872.446	901.871	1022.15	851.279	893.978	867.752	866.261	909.413
M333T235	[M+H]+	Gibberellin a4	0.264207	0.748954	0.491561	333.151	234.631		C11864	Lipids and lipid-like molecules	Prenol lipids	Diterpenoids	3412.81	3831.91	4925.6	3270.25	2590.36	1967.05	4785.13	2252.53	3058.41	1451.42	2787.85	11273.1	3313.81	3829.06	2726.69	1977.86	3749.68	3582.42	3924.82	3877.3	4550.17
M303T431	[M+H]+	Gln-arg	0.531859	0.635347	0.0430442	303.177	431.466	HMDB0028791		Organic acids and derivatives	Carboxylic acids and derivatives	Amino acids, peptides, and analogues	30913.9	34988	46909.8	7201.76	2891.96	3854.48	15159.4	11615.8	19079.9	24387.5	19762	16305.5	20700.5	12631.5	12060.9	7903.26	7100.52	7147.17	20646.9	22183.7	22201.7
M304T388	[M+H]+	Glu-Arg	0.77174	0.602845	0.0509589	304.16	387.984	HMDB0028813		Organic acids and derivatives	Carboxylic acids and derivatives	Amino acids, peptides, and analogues	15737	23253	28830.3	1580.18	1343.24	3141.52	39039.3	14639.5	40259.2	42860.4	22377.7	35351.3	22338.3	32085.4	25557.7	9264.35	15434.8	12589.3	21491.7	20709.9	21493.8
M419T410	[M+H]+	Glu-Asp-Arg	0.184334	0.58462	0.0896207	419.187	410.048			Organic acids and derivatives	Carboxylic acids and derivatives	Amino acids, peptides, and analogues	2829.32	6077.69	7156.2	488.076	294.103	2511.71	1654.82	791.211	3005.73	2452.3	991.482	2970.69	1555.39	1480.2	1614.99	703.778	921.584	661.301	2556.92	2682.96	2475.81
M148T389	[M+H]+	Glutamic acid	0.360164	3.30984	0.0536412	148.06	389.416	HMDB0000148	C00025	Organic acids and derivatives	Carboxylic acids and derivatives	Amino acids, peptides, and analogues	6430.37	5023.44	6215	4603.66	4363.9	666.827	894.554	1265.52	770.365	1633.68	3824.21	2957.69	9009.76	1023.74	5649.47	1094.99	7557.64	13217.9	1956.85	2338.75	2319.74
M265T214	[M+H]+	Glutamyl-s-methylcysteine	0.301983	1.13978	0.51836	265.103	214.186	HMDB0031985		Organic acids and derivatives	Carboxylic acids and derivatives	Amino acids, peptides, and analogues	90821.7	123385	61116.2	90504.6	79957.7	68444.6	61678.5	68839.3	58326.1	51061.9	97996.6	46404.3	49521.4	59230.7	80002.4	104976	41666.9	102629	53437.6	58400	53135.4
M232T449	[M+H]+	Gly-Arg	0.936581	0.657097	0.120142	232.14	448.651			Organic acids and derivatives	Carboxylic acids and derivatives	Amino acids, peptides, and analogues	59426.2	208189	285917	47897.9	26768.5	30427.6	64857.5	50895.3	77922.8	30680.9	38413.6	81409.7	35759.4	66621.9	18957.7	45285.1	14344.3	45190.9	83458.8	88426.4	88461.6
M239T267	(M-2H+3Na)+	Glycerol 3-phosphate	0.197806	0.700277	0.330657	238.968	267.433	HMDB0000126	C00093	Lipids and lipid-like molecules	Glycerophospholipids	Glycerophosphates	6278.91	2346.05	2758.06	847.021	1674.37	3874.11	3112.28	1588.59	2963.57	7256.82	6280.63	1473.65	952.043	3970.58	2069.54	2804.18	2054.06	4028.76	2653.71	2307.01	2224.41
M258T383	[M+H]+	Glycerophosphocholine	4.92701	0.833468	0.411819	258.11	382.551	HMDB0000086	C00670	Lipids and lipid-like molecules	Glycerophospholipids	Glycerophosphocholines	4.4921e+06	4.76234e+06	3.85238e+06	9.03258e+06	6.58897e+06	3.3434e+06	3.90131e+06	5.32289e+06	3.85111e+06	6.31538e+06	1.05797e+07	4.3498e+06	4.98927e+06	4.86975e+06	3.41868e+06	5.79955e+06	3.93796e+06	5.58956e+06	5.48385e+06	5.48389e+06	5.59044e+06
M729T107	[M+H-2H2O]+	Glycine, n,n'-[1,2-ethanediylbis(oxy-2,1-phenylene)]bis[n-[2-[(acetyloxy)methoxy]-2-oxoethyl]-, 1,1'-bis[(acetyloxy)methyl] ester	0.080759	0.743103	0.384766	729.231	107.41			Organic acids and derivatives	Carboxylic acids and derivatives	Amino acids, peptides, and analogues	2141.41	646.091	782.512	664.845	504.717	585.812	1342.07	723.188	588.484	320.276	1040.02	964.231	644.046	952.62	1294.67	389.621	348.803	69.6029	2679.76	2668.32	2892.66
M60T287	[M+H]+	Guanidine	1.25365	0.552964	0.372954	60.0553	286.572	HMDB0001842	C17349	Organic nitrogen compounds	Organonitrogen compounds	Guanidines	41843.9	67999	57468.2	189260	92735.4	85224.3	15620.1	88910.4	15167.9	45321.1	25586.4	210980	53749.5	32263.4	16737.5	29438.2	69990.1	19883.8	61305.1	61954	61467.7
M100T22_1	(M+H-H2O)+	Guanidineacetic acid	0.303972	1.01055	0.975941	100.05	21.826						17928.8	55985.7	53229.9	55072.7	24860.3	52167.8	58790.7	59092.2	22031.5	19005.5	14790.4	24279.9	53481.6	25647	59210.7	22891.7	26539.1	12308.6	54680.8	54687.8	55132.2
M517T335	[M+Na]+	Harpagoside	0.134352	1.08742	0.148289	517.171	334.842		C09783	Lipids and lipid-like molecules	Prenol lipids	Terpene glycosides	7146.03	11572	10558.4	10217.2	13328.4	14273.4	9638.29	8120.71	10789.5	10166.3	9159.95	9125.81	10022.3	10710.5	8909.17	11703.9	10353.4	10284.5	9530.43	8980.25	9522.27
M459T193	[M+Na]+	Hc toxin	0.335618	0.690601	0.0259795	459.245	192.797		C15676	Organic acids and derivatives	Carboxylic acids and derivatives	Amino acids, peptides, and analogues	1489.56	1670.18	3247.08	1770.22	1928.37	1248.61	6485.43	7390.58	7607.11	4665.09	8464.7	9794.69	3846.97	4402.2	7072.28	6159.08	4232.16	4955.26	5375.66	5129.61	5137.68
M581T381	[M+H-H2O]+	Hematoporphyrin	0.0539185	0.837568	0.302102	581.266	381.188			Organoheterocyclic compounds	Tetrapyrroles and derivatives	Porphyrins	3150.22	3420.72	6110.96	208.774	242.075	299.903	430.677	295.96	410.202	424.396	254.403	464.552	398.841	379.974	438.486	212.144	320.548	159.823	893.034	927.409	896.121
M269T292	[M+H]+	His-Leu	0.130952	0.878515	0.13038	269.16	291.758		C05010	Organic acids and derivatives	Carboxylic acids and derivatives	Amino acids, peptides, and analogues	8128.94	16311	20921.2	1662.94	2058.62	2129.77	2698.05	2123.52	2352.77	1981.19	1708.67	2093.54	2228.28	2010.45	1668.93	1805.26	1806.68	1863.97	2195.82	2024.73	2196.06
M284T480	[M+H]+	His-Lys	0.213006	0.614939	0.048683	284.171	480.253			Organic acids and derivatives	Carboxylic acids and derivatives	Amino acids, peptides, and analogues	5808.8	10897.5	14412.7	989.64	1450.61	1045.87	2519.92	1974.24	3310.14	3066.53	759.124	2600	1225.11	1891.79	1871.71	1451.96	1451.69	858.283	3717.37	3854.69	3715.22
M235T148	[M+H-H2O]+	His-Pro	0.401735	0.333929	0.34997	235.118	148.026			Organic acids and derivatives	Carboxylic acids and derivatives	Amino acids, peptides, and analogues	21263.2	2938.47	2499.39	3161.03	1818.07	2704.68	1095.44	2464.85	1495.43	1034.68	736.249	18426.8	1575.09	758.913	1042.41	1537.2	1871.28	1647.95	2116.61	1833.54	1857.64
M225T247	(M+H-H2O)+	His-Ser	0.313661	1.91111	0.000135668	225.096	246.981						3034.17	3029.99	3271.84	3143.84	3073.1	3352.96	2820.31	3001.25	1249.15	2806.83	3701.8	3220.78	5621.96	4962.53	5011.73	4556.79	5609.78	6344.05	3443.03	3254.19	3441.88
M463T196	[M+H]+	Hydrocortisone 21-hemisuccinate	0.0498581	1.13971	0.642207	463.248	196.457		C12888	Lipids and lipid-like molecules	Steroids and steroid derivatives	Pregnane steroids	943.424	775.365	2033.97	1200.52	1222.23	530.359	1165	1477.68	546.798	441.067	437.148	828.075	673.852	1459.59	703.175	439.411	1000.58	1303.13	991.505	1254.02	992.464
M203T227	[M+H]+	Ile-Ala	0.057909	0.974979	0.648963	203.138	227.059			Organic acids and derivatives	Carboxylic acids and derivatives	Amino acids, peptides, and analogues	1721	3709.21	7527.89	814.451	886.191	1045.26	964.457	889.876	803.585	850.317	1082.98	1041.97	939.991	974.781	823.371	953.603	906.413	894.072	1317.27	1379.07	1318.41
M288T336	[M+H]+	Ile-Arg	0.746596	0.621193	0.0115408	288.202	335.919			Organic acids and derivatives	Carboxylic acids and derivatives	Amino acids, peptides, and analogues	56521.9	123440	154444	7165.35	6220.44	10044.1	28708.1	19032.6	36031	37664.4	30625.4	26024.5	23489.2	23058.8	24475.3	13511.1	12865.8	13225.5	37452	37451	37069.3
M130T52	[M+H-CH3ON]+	Indole-3-acetamide	0.610586	0.994907	0.977328	130.064	51.571	HMDB0029739	C02693	Organoheterocyclic compounds	Indoles and derivatives	Indoles	61012.4	62100.6	66267.2	62070.5	59279.9	75960.2	61224.1	68572.7	62735.6	62618.4	51341.5	17390.9	68298.7	32520.3	47940	64988.8	47721.4	60764.6	66559.3	64871.4	64883.1
M176T247	[M+H]+	Indoleacetic acid	0.37173	0.343649	0.355605	176.091	246.511	HMDB0000197	C00954	Organoheterocyclic compounds	Indoles and derivatives	Indolyl carboxylic acids and derivatives	1101.02	1132.2	1271.67	1351.03	1025.64	1100.97	3266.25	4991.22	2514.15	3536.59	67375.4	11190	4596.95	4124.13	3249.72	7753.36	4368.9	7822.87	3493.52	3491.03	3396.45
M588T335	[M+Na]+	Ipecoside	0.0550697	1.05376	0.696507	588.206	334.875		C09464	Lipids and lipid-like molecules	Prenol lipids	Terpene glycosides	4817.48	4763.23	4262.03	4675.43	4748.2	2558.03	3337.96	2014.05	2722.27	2709.18	2211.68	3460.5	2921.71	2511.91	2986.99	3451.97	1773.54	3694.22	3450.3	3748.82	3748.4
M139T37	[M+H]+	Isophorone	8.0814	0.160019	0.404289	139.111	36.5835	HMDB0031195	C14743	Organic oxygen compounds	Organooxygen compounds	Carbonyl compounds	15803.2	26554.3	32309.3	31197.4	36259.7	225255	84933.4	65865	17461	46147	27736.7	7.34271e+06	74037	122251	18622.9	364097	36016	598695	71967.3	79700.8	71849.6
M194T328	[M+H-H2O]+	Isoproterenol	0.609419	1.00748	0.917508	194.117	327.673	HMDB0015197	C07056	Benzenoids	Phenols	Benzenediols	135636	135279	129637	132429	134387	133093	130425	123086	129055	136389	129494	181319	130847	158991	139546	135763	139654	131177	137305	136526	137305
M180T221	[M+NH4]+	Isosafrole	0.54113	3.76377	0.000124297	180.101	221.045		C10472				2966.14	2562.13	2239.31	3922.76	4901.4	2957.77	1694.57	2267.21	1539.43	1102.6	2425.79	4267.31	8093.76	8674.26	4548.9	10591.3	7674.53	10463.8	5551.5	5461.16	5547.31
M737T41	[3M+H]+	Isovaleryl-l-carnitine	1.15795	0.736586	0.563211	736.501	40.535			Lipids and lipid-like molecules	Fatty Acyls	Fatty acid esters	54507.6	48558.3	59117.6	101871	40215.8	43910	66471.6	32296.6	35866.9	27542.4	33144.3	205562	39223.2	29432.3	35370	83662.6	55760.6	51837.2	48261.4	48315.6	46701.4
M709T108	[M+H]+	Jasplakinolide	0.103641	0.993086	0.990363	709.265	107.654		C16883	Organic acids and derivatives	Peptidomimetics	Hybrid peptides	2953.69	689.871	847.282	502.388	438.849	436.866	188.058	650.129	179.402	365.093	301.685	2189.16	969.854	838.584	1194.17	435.637	288.531	119.968	3326.11	3326.68	3276.37
M203T257	[M+H]+	L-alanyl-l-norleucine	0.488697	0.285119	0.326927	203.139	256.995			Organic acids and derivatives	Carboxylic acids and derivatives	Amino acids, peptides, and analogues	2302.74	6787.27	6692.07	1565.88	1208.74	1647.18	4680.54	5439.92	4648.4	4867.98	98986.1	14940.1	6813.89	5771.12	5712.64	8002.91	6613.91	5166.9	581.795	665.912	668.527
M148T276	M+	L-Arabinono-1,4-lactone	0.786303	0.121666	0.000883295	148.113	275.53						17091.4	17643.6	17324	24446.5	24036.4	14085.5	7870.07	9697.91	8129.8	21046	22171.2	17674.4	1419.49	1403.76	1994.49	1608.35	1229.65	2879.23	10895.3	11173.7	11097.3
M323T351	[2M+H]+	L-carnitine	0.576461	7.44948	0.0221121	323.217	350.82	HMDB0062496	C00318	Organic nitrogen compounds	Organonitrogen compounds	Quaternary ammonium salts	124059	110360	78017.6	790396	673618	439012	177.506	3456.58	831.389	458.885	762.386	2072.9	13441.1	5748.64	1510.14	18111.2	2081.79	16912.5	105943	104686	107470
M227T418	[M+H]+	L-carnosine	0.193743	1.08198	0.537396	227.113	418.262	HMDB0000033	C00386	Organic acids and derivatives	Peptidomimetics	Hybrid peptides	6621.98	9357.89	8100.08	11919	8886.71	9190.01	9006.57	9075.96	8032.28	8402.24	10131.5	14264.5	10050.9	13490.1	8206.31	12811.1	9384.77	9799.73	11054.1	10532.3	10538.9
M276T393	[M+H]+	L-glutarylcarnitine	0.203446	1.23245	0.117262	276.143	393.321	HMDB0013130		Lipids and lipid-like molecules	Fatty Acyls	Fatty acid esters	2907.06	2795.06	3113.07	24081.4	21607.6	14233	5583.3	8455.5	8794.69	5599.01	7153.28	6489.29	7963.11	7595.39	6705.35	11743.4	7817.26	10031	10791.4	10817.1	10132.7
M180T53	[M+H]+	L-homophenylalanine	0.057658	0.928898	0.798531	180.102	52.973		C17235	Organic acids and derivatives	Carboxylic acids and derivatives	Amino acids, peptides, and analogues	2409.04	3025.16	2448.73	2377.19	2790.39	2270.97	2384.77	3025.07	1760.4	884.336	5075.66	1221.94	2828.74	1806.38	2018.33	1972	1962.78	2743.49	2363.29	2249.25	2365.4
M120T207	[M+H]+	L-homoserine	0.371172	0.851733	0.747116	120.065	207.157	HMDB0000719	C00263	Organic acids and derivatives	Carboxylic acids and derivatives	Amino acids, peptides, and analogues	4850.75	6421.12	6346.61	5876.69	4731.1	7347.59	67540.4	51595.4	25556	105306	377701	101724	125024	91500.3	42707.2	132675	114580	114787	91677.5	88146.5	88052.4
M171T262	(M+CH3CN+H)+	L-Pipecolic acid	0.123258	1.41181	0.354077	171.112	262.382	HMDB0000070/HMDB0000716	C00408	Organic acids and derivatives	Carboxylic acids and derivatives	"Amino acids, peptides, and analogues"	606.777	1161.21	857.295	4906.59	5515.44	4560.24	2767.78	2996.39	2100.88	2293.06	2936.11	3066.47	432.387	5084.24	3664.69	6619.61	579.373	6435.56	1510.78	1625.88	2185.33
M311T235	[M+H-H2O]+	Labetalol	0.320486	0.743626	0.435327	311.169	234.706	HMDB0014736	C07063	Benzenoids	Benzene and substituted derivatives	Benzoic acids and derivatives	5187.93	5725.41	6210.73	5332.95	4538.24	3015.94	7953.47	5024.21	5239.44	2999.52	3479.39	16807.7	5530.27	6601.29	5564.22	2687.97	6214.27	4265.25	5969.42	5901.17	6354.44
M261T346	[M+H]+	Leu-Glu	0.13972	0.895484	0.374183	261.146	346.359			Organic acids and derivatives	Carboxylic acids and derivatives	Amino acids, peptides, and analogues	3079.51	6908.01	10169.6	3196.75	3394.68	2424.06	3653.66	3388.14	3884.12	3734.9	3002.66	4290.36	4839.85	3401.72	2888.74	2405.51	3632.04	2491.45	2772.31	2989.66	2766.12
M231T193	[M+H]+	Leu-Val	0.104885	1.27075	0.0730838	231.169	193.396			Organic acids and derivatives	Carboxylic acids and derivatives	Amino acids, peptides, and analogues	11535.6	23371.7	27862.8	4366.15	4352.87	5262.02	3148.62	2628.62	4459.36	2129.09	2611.99	3952.81	3982.34	4499.66	3820.77	3057.74	4140.63	4554.8	3938.44	4810.28	4830.01
M427T58	[M+H]+	Leupeptin	0.325352	0.809025	0.117718	427.296	57.684	HMDB0001190	C01591	Organic acids and derivatives	Carboxylic acids and derivatives	Amino acids, peptides, and analogues	8683.75	7998.64	16817.2	10067.6	6460.64	7916.46	11261	6421.24	13493.3	13617.1	8407.58	11208.6	8719.43	8745.42	8645.43	9975.84	8069.82	7952.38	8905.2	8229.7	8251.21
M99T670	[M+H-H2O]+	Levulinic acid	0.116422	0.92464	0.657461	99.0545	670.134	HMDB0000720		Organic acids and derivatives	Keto acids and derivatives	Gamma-keto acids and derivatives	2975.07	3162.26	4401.24	418.682	2828.69	3908.86	3625.8	3160.7	3315.45	3900.43	3026.31	3116.2	3200.36	4297.71	2940.66	4128.98	3408.23	650.825	3290.74	3374.79	2533.45
M407T101	[M+H]+	Lincomycin	9.35046	1.454	0.311028	407.221	100.543		C06812	Organic acids and derivatives	Carboxylic acids and derivatives	Amino acids, peptides, and analogues	4236.48	2388.55	2245.06	14289.6	5738.8	3897.62	3.55549e+06	4.82774e+06	4.06833e+06	3.25276e+06	1.89113e+07	3.53005e+06	9.69874e+06	7.37695e+06	6.13962e+06	1.24983e+07	8.43832e+06	1.1312e+07	5.53395e+06	5.53435e+06	5.56834e+06
M324T39	[M+H]+	Linoleoyl ethanolamide	0.612997	0.757454	0.148289	324.288	38.635	HMDB0012252		Organic nitrogen compounds	Organonitrogen compounds	Amines	15077.1	2732.26	7685.65	11845.5	12664.5	14604.7	27610.7	28523.3	27985.8	42792.8	27723.5	18492.2	30148.2	10600.4	30044.4	23919.9	18433.7	17990.1	12938.1	13070	13031.6
M264T259	[M+H]+	Lisdexamfetamine	0.253052	0.454567	0.256984	264.217	258.608	HMDB0015385		Organic acids and derivatives	Carboxylic acids and derivatives	Amino acids, peptides, and analogues	699.391	1662.94	826.425	3031.89	8523.68	2379.82	5852.14	9250.19	3268.16	1000.16	971.361	678.482	1205.17	705.318	682.626	547.384	5264.96	1149.75	2470.6	2470.22	2427.6
M243T67	[M+H]+	Lumichrome	1.11303	1.17406	0.410576	243.087	66.868		C01727	Organoheterocyclic compounds	Pteridines and derivatives	Alloxazines and isoalloxazines	1.29918e+06	1.06737e+06	823340	242951	207142	99688.8	276164	385746	285080	468504	313998	132926	576119	324248	313797	307381	347687	317352	418503	418502	419574
M465T204	[M+H]+	Lyso-sphingomyelin	0.313966	0.745598	0.0471346	465.343	203.996			Lipids and lipid-like molecules	Sphingolipids	Phosphosphingolipids	850.778	732.277	1524.01	634.929	580.626	376.026	5877.94	6411.55	4734.83	7005.3	9471.36	6641.99	4372.94	4734.32	6607.72	5301.4	3806.35	5107.79	3896	3939.69	3895.39
M527T443	[M+Na]+	Maltotriose	0.600744	0.327022	0.376926	527.157	442.927	HMDB0001262	C01835	Organic oxygen compounds	Organooxygen compounds	Carbohydrates and carbohydrate conjugates	2820.62	2641.23	2908.31	2958.66	2651.39	1795.76	2322.05	2789.77	2605.88	1740.72	2864.21	41735.6	3627.39	3433.28	2791.54	3456.5	3151.58	1217.92	3447.68	3446.3	3408.49
M127T180	[M+H]+	Melamine	2.15334	0.050381	0.319638	127.073	180.48	HMDB0041922	C08737	Organoheterocyclic compounds	Triazines	1,3,5-triazines	6244.34	2435.76	2930.65	6169.27	9201.69	4255.44	3593.75	16849.9	3302.35	14948.8	2444.74	485523	7606.95	2182.83	3652	4144.02	5041.9	3906.08	6898.12	6077.81	6094.84
M255T263	[M+Na]+	Melatonin	0.354484	1.7097	0.0445585	255.09	263.327	HMDB0001389	C01598	Organoheterocyclic compounds	Indoles and derivatives	Indoles	678.651	750.324	926.982	2244.68	1989.85	1288.42	4293.58	6741.32	2867.88	3702.82	6506.71	8072.6	6261.33	7462.63	7762.21	14147.4	6296.73	13096.4	5612.91	4963.74	4954.74
M365T389	[M+Na]+	Melibiose	0.953155	0.47661	0.335488	365.104	388.962	HMDB0000048	C05402	Organic oxygen compounds	Organooxygen compounds	Carbohydrates and carbohydrate conjugates	16227.7	13569	13749.6	13107.7	16322.1	13785.5	17511.1	13524.6	12908.7	13342.7	14634.6	106579	14166.8	13183.8	14781.8	13089.4	13482.7	16370.8	14132.4	14133.2	13861
M174T312	[M+H-C3H6O2]+	Meperidine	0.107417	0.845441	0.404177	174.123	312.231	HMDB0014597	C07128	Organoheterocyclic compounds	Piperidines	Phenylpiperidines	1508.7	1546.26	1665.07	2793.77	2588.08	1955.8	1174.98	1020.3	1059.21	1170.99	992.413	2232.45	732.555	1120.96	1231.21	830.574	1523.72	1028.89	1052.13	981.677	978.171
M314T67	[M+H]+	Mepirapim	0.50543	0.534852	0.279059	314.217	66.8625			Organoheterocyclic compounds	Indoles and derivatives	Indolecarboxylic acids and derivatives	5465.52	8483.44	35744	23738.7	7413.61	8230.83	6525.68	3998.81	3305.19	17481.9	4307.23	29923	4814.08	3156.18	6595.58	5289.59	8791.5	6408.28	10069	9885.55	9883.45
M306T345	[M+H]+	Met-Arg	0.120576	0.779521	0.364458	306.158	344.551			Organic acids and derivatives	Carboxylic acids and derivatives	Amino acids, peptides, and analogues	6824.87	17256.7	21426.3	534.9	260.838	893.654	2288.73	701.063	2984.53	1892.41	1460.1	1447.83	2021.16	1988.49	1957.39	679.178	848.843	904.024	4415.44	4468.33	4416.37
M263T231	[M+H]+	Methohexital	0.0322771	1.09163	0.578551	263.139	231.207	HMDB0014617	C07844	Organoheterocyclic compounds	Diazines	Pyrimidines and pyrimidine derivatives	2685.2	3766.99	7541.5	1501.3	1980.63	1576.1	1498.72	1883.37	1850.85	861.935	821.478	2068.03	1714.37	1641.33	2029.41	1545.33	1492.64	1384.52	1344.4	1538.87	1253.85
M134T52	(M+CH3COO+2H)+	Methylguanidine	0.575659	0.357958	0.444905	134.095	52.005	HMDB0001522	C02294	Organic nitrogen compounds	Organonitrogen compounds	Guanidines	7698.75	8089.02	1469.74	2577.59	3486.21	3257.6	422.377	2801.8	1349.34	1386.12	2067.86	40059.3	5409	591.035	2337.87	4945.58	832.87	3096.73	3649.86	3649.03	3792.56
M160T159	(M+CH3CN+H)+	Methylmalonic acid	0.0917507	0.869146	0.771268	160.06	159.332	HMDB0000202	C02170	Organic acids and derivatives	Carboxylic acids and derivatives	Dicarboxylic acids and derivatives	382.768	107.614	409.168	625.071	442.111	630.571	2769.25	2556.71	3562.43	3609.02	17140.5	3446.59	3768.23	3704.44	3743.36	3991.97	6632.91	6914.3	3741.96	3746.65	4038.58
M458T429	[M+H]+	Minocycline	0.29224	0.351271	0.236653	458.21	429.121	HMDB0015152	C07225				1024.81	1082.99	1168.86	940.053	931.271	940.006	3154.8	1553.78	4061.38	3903.33	23492.1	3474.09	2155.07	2411.21	2291.54	1744.66	3344.94	1976.77	3263.22	3128.53	3130.08
M188T213	[M+H]+	Molinate	0.292115	0.422535	0.380128	188.128	213.494		C11086				1058.16	860.535	868.567	862.455	754.309	1054.93	1060.72	642.381	838.481	736.148	1264.2	10091.3	1150.85	1058.34	910.743	1138.36	933.451	991.315	1011.14	1041.69	999.664
M339T53_2	[M+H-H2O]+	Monoelaidin	0.858169	0.871531	0.638222	339.284	53.255			Lipids and lipid-like molecules	Glycerolipids	Monoradylglycerols	108944	57528.2	65540.8	59301.3	69661.5	92517.5	58490.2	64568.2	58857.4	60010	20417.1	149880	79498	53724.9	56904.5	50545.2	49126.9	69465.8	28588.4	63456.7	63456.4
M210T248_1	(M+CH3CN+Na)+	Monomethyl glutaric acid	0.765291	0.335156	0.429894	210.077	248.041	HMDB0000858		Lipids and lipid-like molecules	Fatty Acyls	Fatty acid esters	766.877	6613.89	5435.32	6485.56	1070.95	4549.41	4672.47	6706.99	601.257	1119.83	652.465	70034.1	6423.93	4487.37	4995.77	5433.36	5652.61	1088.71	4674.32	4684.98	1839.52
M603T60	[2M+H]+	Morphine n-oxide	0.112618	0.960084	0.869106	603.276	59.72		C11786				15409.6	17810.9	14014.9	4317.41	5246.58	2733.91	1994.34	1859.05	2266.31	3445.81	395.867	1439.21	2140.2	2066.42	1509.9	2260.64	1066.81	1901.56	4353.86	4505.41	4360.44
M239T38_2	[M+H]+	Muscone	0.853809	0.9796	0.797888	239.236	38.059	HMDB0034181		Organic oxygen compounds	Organooxygen compounds	Carbonyl compounds	164277	179872	152751	149651	162591	163872	185563	162886	156877	164501	170819	116565	150164	121668	169090	153874	175585	167303	172035	171943	178487
M258T122	[M+H]+	Myristamine oxide	0.750576	0.663594	0.287338	258.278	122.178			Organic nitrogen compounds	Organonitrogen compounds	Aminoxides	24829.7	29739	24183	18472.6	20603.5	24570.4	20532.9	21552.6	17333	20106.6	21580.5	71354.6	20977.4	15229.5	20958.9	18389.1	17542.9	21345.7	24998.7	24997.6	25593.2
M244T155	(M+NH4)+	Myristoleic acid	0.290263	0.527655	0.200506	244.227	154.872	HMDB0002000	C08322	Lipids and lipid-like molecules	Fatty Acyls	Fatty acids and conjugates	1808.2	1027.19	1184.15	1383.61	2376.14	1871.25	3093.84	2490.99	2686.19	2630.41	1169.62	9061.49	3050.36	717.616	2872.93	794.295	1431.98	2283.5	1683.09	1822.94	1661.77
M157T292	[M+H-H2O]+	N-.alpha.-acetyl-l-ornithine	0.282681	0.988302	0.970879	157.096	292.142	HMDB0003357	C00437	Organic acids and derivatives	Carboxylic acids and derivatives	Amino acids, peptides, and analogues	9864.48	10579.1	7919.41	58743.6	54063.7	26861.1	6668.9	8728.44	7699.51	6762.95	1747.56	18499.1	13348.6	7669.28	3325.84	8264.76	9230.18	7681.54	15135.7	15151.7	15696.3
M148T85	[M+H-H2O]+	N-(4-hydroxyphenyl)propanamide	0.10773	1.04665	0.913664	148.096	84.7785			Benzenoids	Benzene and substituted derivatives	Anilides	1057.48	932.278	1703.38	2810.45	2515.47	2471.77	8616.04	9522.19	5061.58	9214.26	29954.2	3881.88	5959.2	6777.84	5271.19	16979.4	16392	17961	7461.59	8573.72	8599.85
M544T183	[M+H-H2O]+	N-(dodecanoyl)sphing-4-enine-1-phosphate	0.0651239	1.81955	0.0206515	544.398	182.908	HMDB0010699		Lipids and lipid-like molecules	Sphingolipids	Phosphosphingolipids	3085.34	2198.2	2445.71	506.789	282.418	135.935	242.052	241.885	469.931	138.51	57.4101	284.688	466.361	306.326	476.13	359.111	602.599	399.578	445.619	478.165	476.779
M595T35	[M+H]+	N-(eicosanoyl)sphingosine	0.935851	1.29196	0.0735076	594.579	35.462	HMDB0004951		Lipids and lipid-like molecules	Sphingolipids	Ceramides	134916	121427	171127	167801	173505	107549	146523	133443	137306	121229	133652	66920.2	186638	125657	212609	143357	136446	150146	185578	185867	188147
M398T37_1	[M+H]+	N-(methylsulfonyl)-13-(3-pentyloxiranyl)-5z,8z,11z-tridecatrienamide	0.760907	1.01145	0.977647	398.24	36.99			Organic acids and derivatives	Organic sulfonic acids and derivatives	Organosulfonic acids and derivatives	67029.8	58140.2	58583.8	31261.5	54659.9	48395.1	45637.2	52601.6	47857.5	48478.2	59448.7	155591	45659.8	172498	42802.7	53501.8	53803.7	46037.7	74331.9	70379.6	70609.8
M732T176	[M+H]+	N-(octadecanoyl)sphing-4-enine-1-phosphocholine	0.683063	0.95599	0.90011	731.603	175.699	HMDB0001348	C00550	Lipids and lipid-like molecules	Sphingolipids	Phosphosphingolipids	46967.5	45101.5	40308.8	28270.2	44971.8	45190.3	119221	260479	174690	117824	544168	69764.8	166290	176908	226571	253980	157311	248483	165119	165325	172130
M436T194	[M+H]+	N-acetyl-s-geranylgeranyl-l-cysteine	0.148193	1.16314	0.767439	436.304	194.006			Lipids and lipid-like molecules	Prenol lipids	Diterpenoids	16046	12250.4	11062.1	3447.88	3325.23	2057.32	2202.03	2632.35	2457.03	12913.6	30942.6	4225.51	9754.44	10347.2	4217.17	16793.6	9983.49	13310.7	8472.68	8656.89	8656.96
M178T147	[M+H]+	N-acetylamphetamine	0.256576	0.848643	0.480054	178.122	147.366			Benzenoids	Benzene and substituted derivatives	Phenethylamines	12842.7	9997.55	12895.8	13955.4	14160.8	16165.4	10011.1	3804.47	9897.63	11325.1	5800.68	5456.03	6763.48	2098.38	9046.3	6514.25	8223.71	6641.85	5788.89	5556.05	6372.46
M308T37	[M+H-2H2O]+	N-acetyldihydrosphingosine	0.600777	0.837587	0.612971	308.293	36.892			Lipids and lipid-like molecules	Sphingolipids	Ceramides	15076.4	16893.9	5656.11	6562.34	15736.1	14391.4	33496.9	74250.6	57438.8	56724.1	132495	11689.6	46766.8	10207.5	63450	65552.8	54036.6	66622.8	42275.5	43798.6	42273
M189T378	[M+H]+	N-acetylglutamine	0.105361	0.823495	0.328996	189.086	377.767	HMDB0006029		Organic acids and derivatives	Carboxylic acids and derivatives	"Amino acids, peptides, and analogues"	5952.44	6954.45	5605.97	9325.11	8203.34	3675.76	814.628	1300.78	1876.55	1697.28	1695.98	1992.94	1548.19	2080.05	693.411	938.438	1083.9	1378.88	2632.37	2775.28	2633.79
M186T110	(M+H-2H2O)+	N-Acetylmannosamine	0.826535	6.4071	3.73458e-06	186.075	110.363	HMDB0001129	C00645	Organic oxygen compounds	Organooxygen compounds	Carbohydrates and carbohydrate conjugates	2013.96	1864.34	1660.17	1826.42	1876.52	1858.28	2652.71	1451.6	2292.63	1585.68	3870.09	3557.47	16535.4	12339	12288.1	21155.6	17136.5	19279.8	6786.22	6643.09	6784.96
M233T476	[M+H]+	N-desbutylbupivacaine	0.669485	2.70711	0.000792364	233.149	475.897	HMDB0060725		Organic acids and derivatives	Carboxylic acids and derivatives	Amino acids, peptides, and analogues	4114.95	3285.18	4244.39	16010.9	13406.3	10331.4	3471.94	5922.79	6101.6	3547	5885.72	8759.8	15026.6	15432.7	8898.15	22763.8	12859.8	16218.3	8856.82	8848.83	9106.66
M810T172	(M+Na)+	N-Docosanoyl-4-sphingenyl-1-O-phosphorylcholine	0.293829	0.728968	0.443555	809.649	171.724						2474.12	2265.86	2397.7	1891.3	6242.74	1670.53	9701.1	19322.3	12130.7	8309.81	38958.6	4194.02	7420.46	11466.2	14734.1	12909.4	8915.51	12068.8	12716.9	12728.9	13265.3
M186T159	[M+H]+	N-dodecylamine	2.05317	0.164322	0.362783	186.221	159.022			Organic nitrogen compounds	Organonitrogen compounds	Amines	9650.91	8994.33	6585.48	5527.85	7696.11	8475.54	5305.92	7579.1	4043.79	28390.5	9324.09	463804	5965.18	4776.42	36166.7	19076.5	7088.42	12118.8	10147.3	10147.2	10327.3
M108T52_2	[M+H]+	N-methylaniline	0.322997	0.954427	0.813044	108.08	51.633		C02299	Organic nitrogen compounds	Organonitrogen compounds	Amines	20583.5	20889	16162.4	21279	21741.8	18066.2	18795	13815.7	17497.5	16563.8	15235	4572.06	16675.6	7829.42	15257.6	12355.7	19464.1	10955.6	14738.5	15504.5	14767.9
M474T151	[M+H]+	N-nervonoyltaurine	0.162975	1.08484	0.886242	474.354	150.517			Lipids and lipid-like molecules	Fatty Acyls	Fatty amides	52442.4	34195.3	27766	21847.5	10700.3	11447.3	801.535	545.827	837.289	1142.91	804.013	5453.91	3880.84	2024.68	524.523	787.539	2076.04	1105.1	9466.22	10677.9	10654.1
M270T116	[M+H]+	N-octadecylamine	0.311807	0.75089	0.570265	270.314	116.076	HMDB0029586		Organic nitrogen compounds	Organonitrogen compounds	Amines	4227.41	5190.29	3826.93	4229.79	2353.67	5895.93	20090.2	5055.22	3755.9	4729.36	5605.88	12882.4	4783	4180.9	19303	3966.74	3792.89	3109.1	5084.15	5090.08	4731.53
M730T176	[M+H]+	N-oleoyl-d-erythro-sphingosylphosphorylcholine	0.28475	0.859041	0.682578	729.586	175.716	HMDB0012101		Lipids and lipid-like molecules	Sphingolipids	Phosphosphingolipids	3252.3	2428.06	2719.5	1360.1	2885.47	2922.25	14437	25304.1	17187.6	11496	53354.1	8073.35	10626.8	16633.6	27101.3	22367.6	12952.4	21866.6	15450.5	14596.6	15184.7
M430T75	[M+H]+	N-oleoyl-phenylalanine	0.1277	0.916719	0.718564	430.329	74.522	HMDB0062336		Organic acids and derivatives	Carboxylic acids and derivatives	Amino acids, peptides, and analogues	859.747	648.524	1784.63	1713.66	596.012	642.071	4236.31	7712.04	2549.5	5469.86	3264.97	3922.89	6937.61	2503.52	2663.13	3669.02	3943.03	5177.72	1960.79	1902.77	1903.26
M326T39	[M+H]+	N-oleoylethanolamine	0.416027	0.976991	0.948559	326.303	38.5415	HMDB0002088	C20792	Organic nitrogen compounds	Organonitrogen compounds	Amines	7519.21	3677.99	4288.65	2231.29	2562.19	41568.9	25141	40336.5	29488.1	84047.2	31964.2	18994.5	21044.8	35924.5	66611.1	64300.1	17374.2	19425.6	33830.6	25992.6	25182.2
M396T80	[M+H]+	N-oleyl-leucine	0.286979	1.02226	0.934973	396.345	80.11			Organic acids and derivatives	Carboxylic acids and derivatives	Amino acids, peptides, and analogues	2840.74	3216.72	2468.78	2403.18	2762.54	2228.83	7157.67	13346.3	10771.3	13433.8	4693.86	710.562	8056.69	8210.23	6650.95	10959	6618.32	10733.6	5865.91	4804.13	5881.06
M569T36	[M+H]+	N-stearoylsphinganine	1.98999	1.05693	0.567539	568.564	35.5145	HMDB0011761		Lipids and lipid-like molecules	Sphingolipids	Ceramides	1.02139e+06	894002	985015	985243	1.09566e+06	883764	1.08295e+06	1.10604e+06	983231	1.0802e+06	1.0516e+06	599325	1.05495e+06	792637	1.17318e+06	1.08708e+06	1.05591e+06	1.07571e+06	1.67954e+06	1.70521e+06	1.70529e+06
M375T158	[M+H]+	N-succinyl-5-aminoimidazole-4-carboxamide ribose	0.132416	1.33997	0.218378	375.129	158.413			Nucleosides, nucleotides, and analogues	Imidazole ribonucleosides and ribonucleotides	1-ribosyl-imidazolecarboxamides	3437.2	4514.16	3343.62	2768.34	2234.32	2064.38	2037.62	1970.3	2087.6	1637.62	2446.84	3040.06	1098.23	3041.57	1783.21	4024.62	3217.34	4549.54	3492.03	3711.96	3493.11
M838T171	(M+Na)+	N-Tetracosanoyl-4-sphingenyl-1-O-phosphorylcholine	0.383556	0.753486	0.537279	837.68	170.762						6322.92	6311.45	4459.17	5948.27	13935	3091.12	20089.3	39701	29824.4	14925	92106.3	6053.07	13955.2	19422.3	30667.7	36456.1	23283.5	28946.1	33866.1	33152.9	33868.2
M177T504	[M+H]+	N.omega.-hydroxy-nor-l-arginine	0.680394	0.668281	0.198625	177.086	503.89			Organic acids and derivatives	Carboxylic acids and derivatives	Amino acids, peptides, and analogues	58533.1	14978.5	54074.1	134569	160645	24950.8	40526.1	31276.3	42692.8	14888.7	46077.3	66287.4	1438.52	44242.1	28513	19030.5	45709	22622.9	70102.2	65585.4	70286.6
M269T458	(M+H-H2O)+	N1,N12-Diacetylspermine	0.0782252	0.882659	0.452743	269.235	457.67						927.167	1244.72	935.159	6472.13	6875.42	23057.9	1558.02	467.275	1274.81	1202.88	1082.17	1272.55	1180.12	700.394	990.749	916.898	974.382	1290.46	1483.78	1516.65	1809.06
M189T570	(M+H)+	N6,N6,N6-Trimethyl-L-lysine	0.983281	3.93914	0.0986062	189.159	570.218						2408.91	7399.09	6783.52	1872.32	1587.23	8943.78	6559.94	1582.35	25784.7	1364.33	6750.45	20043.3	63275.5	106820	1311.79	37192.7	4331.96	31629.5	35698.4	35541.1	16457.8
M429T30	[M+H]+	Neoruscogenin	0.244356	0.662626	0.32282	429.316	30.394			Lipids and lipid-like molecules	Prenol lipids	Triterpenoids	7041	5523.21	4900.37	9106.37	6644.5	10406.5	1888.69	2378.75	2175.13	2164.45	1786.4	7803.48	2093.79	1276.78	1423.57	2188.02	2638.18	2437.38	2455.83	2456.02	2545.24
M312T171	[M+Na]+	Norcocaine	0.191555	0.725488	0.280383	312.109	170.858			Benzenoids	Benzene and substituted derivatives	Benzoic acids and derivatives	6078.42	4779.16	6345.14	3289.91	3024.57	3927.22	4160.42	1917.96	3619.04	2966.53	706.702	3518.78	3861.11	1984.14	624.978	1590.63	2083.92	2108.31	3027.92	3014.5	2496.21
M169T54	[M+H]+	Norharmane	0.807211	0.346489	0.0176297	169.075	54.104	HMDB0012897	C20157	Organoheterocyclic compounds	Indoles and derivatives	Pyridoindoles	7536.26	4419.9	2286.39	6555.36	5012.29	6145.48	16062	20458.9	13588.7	31019.9	45406	12101.2	9109.14	4689.02	8153.39	8401.88	6881.14	10801.5	11171.3	11812.4	11806
M391T30	[M+H]+	Octyl-3,5-di-tert-butyl-4-hydroxyhydrocinnamate	0.365306	0.818469	0.532073	391.339	29.754			Lipids and lipid-like molecules	Fatty Acyls	Fatty alcohol esters	13178.9	19310.8	10428.6	24400.1	18237	25972.7	5073.98	10827.2	9784.86	12821	10332.3	26514	14953.8	2648.74	12655.4	7347.45	10409.2	13659.7	12921.2	12978.1	12978.3
M282T37	[M+H]+	Oleamide	0.890059	0.901743	0.505997	282.278	37.376	HMDB0002117	C19670	Lipids and lipid-like molecules	Fatty Acyls	Fatty amides	112512	140985	92765.4	99445.3	121192	163147	147027	269115	200501	196221	241007	219012	170595	82702	238268	182988	232679	240582	155155	157536	157530
M471T188	[M+H]+	Oleanolic acid methyl ester	0.428382	3.79799	1.59434e-05	471.381	188.492			Lipids and lipid-like molecules	Prenol lipids	Triterpenoids	3532.1	3614.45	2724.7	674.817	739.083	44.0784	1647.97	1186.69	1574.58	2201.67	1512.98	693.05	5928.94	5463.55	3679.27	6957.87	6606.11	4850.93	1602.33	2573.04	2570.59
M256T37_2	[M+H]+	Palmitamide	0.188672	1.10327	0.70374	256.262	37.1865	HMDB0012273		Lipids and lipid-like molecules	Fatty Acyls	Fatty amides	190201	142782	150249	148508	185588	146908	142571	151863	172734	156120	145455	142937	150861	83558.7	148304	132647	360502	129955	144499	148609	144669
M704T177	[M+H]+	Palmitoyl sphingomyelin	3.43472	0.738161	0.42246	703.574	177.444	HMDB0061712		Lipids and lipid-like molecules	Sphingolipids	Phosphosphingolipids	268918	284051	314147	144813	270162	163662	1.58321e+06	2.93011e+06	2.24497e+06	1.11753e+06	5.682e+06	837064	1.06997e+06	1.66374e+06	2.10795e+06	2.24944e+06	1.41673e+06	2.11791e+06	1.50921e+06	1.60914e+06	1.50972e+06
M231T372	[M+H-H2O]+	Parthenolide	0.175088	1.44464	0.118277	231.133	371.567		C07609	Lipids and lipid-like molecules	Prenol lipids	Terpene lactones	1598.8	4163.26	4270.01	3370.11	3964.76	3694.54	4374.96	2943.31	1556.55	3553.89	3425.03	3652.97	3923.46	6304.04	2498.27	6435.57	2799.51	6219.41	2860.22	3355	2874.85
M735T148	(M+H)+	PC(16:0/16:0)	0.576032	0.92333	0.80208	734.562	147.982	HMDB0000564/HMDB0007878/HMDB0007879/HMDB0007880/HMDB0007882/HMDB0007884/HMDB0007886/HMDB0007887/HMDB0007897/HMDB0007898/HMDB0007911/HMDB0007912/HMDB0007913/HMDB0007914/HMDB0007936/HMDB0007937/HMDB0007938/HMDB0007939/HMDB0007940/HMDB0007958/HMDB0007959/HMDB0007960/HMDB0007961/HMDB0007964/HMDB0007966/HMDB0007967/HMDB0007981/HMDB0007982/HMDB0007983/HMDB0007984/HMDB0007985/HMDB0008002/HMDB0008003/HMD…	C00157	Lipids and lipid-like molecules	Glycerophospholipids	Glycerophosphocholines	9115.26	11318.4	11163	7128.07	13489.1	4364.78	71945.6	120552	82297.4	68729.5	239159	31326.8	80394.9	81909.4	108772	107363	76985.8	111508	73116.8	72753.3	72754.5
M891T142	(M+CH3CN+Na)+	PC(20:5(5Z,8Z,11Z,14Z,17Z)/20:5(5Z,8Z,11Z,14Z,17Z))	0.626067	0.991639	0.991544	890.553	142.222						16880	10677.3	13759.4	11755.5	11213.9	6480.89	10761.7	5545.65	9239.13	7781.56	8922.04	78621	8506.97	70541.6	9807.04	9848.25	13560.1	7596.55	9866.61	11031.3	9703.75
M315T250	[M+H]+	Pectolinarigenin	0.13193	0.802367	0.0463938	315.107	250.249	HMDB0128589	C17784	Phenylpropanoids and polyketides	Flavonoids	O-methylated flavonoids	3464.18	4050.96	4009.59	865.121	593.63	1351.69	1160.69	1726.39	1374.85	1629.68	1367.18	1822.09	918.061	1328.37	1204.88	1167.14	1148.08	1519.65	1617.2	1614.43	1344.9
M178T201	[M+H]+	Pelletierine hydrochloride	0.221063	0.922025	0.794246	178.122	200.853						9867.6	4892.44	3636.36	6886.68	5232.52	2998.34	4462.53	5510.55	4286.45	2170.02	1497.48	10672.7	4374.42	3947.75	3566.72	6260.3	4255.43	3965.05	2795.43	4032.46	4008.15
M653T124	[M+Na]+	Peridinin	0.291738	0.382045	0.218709	653.332	123.549			Lipids and lipid-like molecules	Prenol lipids	Terpene lactones	754.9	488.375	85.32	3098.38	1865.51	2991.6	1280	8003.7	1055.46	822.224	911.077	9833.21	2658.98	1191.39	445.909	795.533	2189.07	1088.08	1483.59	1473.9	1414.93
M924T603	[2M+H]+	Perifosine	0.200095	1.02072	0.748594	923.747	603.412			Organic acids and derivatives	Organic phosphoric acids and derivatives	Phosphate esters	12033	22021.7	20262.3	20988.3	20387.6	22521.8	21038.5	19858	15020.1	23259.9	18563.9	20778.3	21259.9	20846	18810.5	18577	20107.2	21374.1	21878.1	21541.5	21541
M237T201	[M+H]+	Phe-Ala	0.0445373	1.04496	0.539362	237.12	201.443			Organic acids and derivatives	Carboxylic acids and derivatives	Amino acids, peptides, and analogues	1810.07	4567.46	7402.93	2308.86	2012.85	2265.5	1802.42	1706.89	1971.85	1992.47	1533.64	2156.73	1991.15	1676.49	1942.79	1854.29	2362.99	1838.26	1870.52	1854.24	2093.01
M322T314	[M+H]+	Phe-arg	0.797947	0.443422	0.00668102	322.186	313.69			Organic acids and derivatives	Carboxylic acids and derivatives	Amino acids, peptides, and analogues	64395.3	152606	162701	5839.98	5427.03	4667.34	18465.6	15598.1	26744.3	32845.4	31963.8	13605.4	10845.1	12496.3	16581.4	5784.05	7407.55	8619.82	31274.3	30889.5	31273.5
M313T155	[M+H]+	Phe-phe	0.169011	0.745769	0.144825	313.152	154.79			Organic acids and derivatives	Carboxylic acids and derivatives	Amino acids, peptides, and analogues	10985.9	20025.3	26709.2	2420.14	1736.25	1886.28	2193.48	2117.37	2164.31	2190.65	1463.25	3348.29	602.82	2156.96	1909.07	1174.92	2112.91	2094.3	2121.23	2024.46	2121.61
M253T228	[M+H]+	Phe-ser	0.119411	0.882278	0.274382	253.118	228.411			Organic acids and derivatives	Carboxylic acids and derivatives	Amino acids, peptides, and analogues	2020.46	2925.95	5680.6	1432.2	1646.02	1568.53	1708.33	1478.77	1526.6	1774.14	1619.53	2636.16	1646.25	1652.4	1632.01	1573.06	1644.11	1330.94	2077.1	2007.58	2079.48
M352T167	[M+H]+	Phe-trp	0.0624085	0.984667	0.934567	352.164	167.401			Organic acids and derivatives	Carboxylic acids and derivatives	Amino acids, peptides, and analogues	564.181	2459.58	2401.72	843.226	1182.89	982.9	700.155	1307.14	869.144	855.149	261.938	1259.09	927.275	902.646	757.02	835.081	833.484	916.584	628.498	648.921	596.484
M215T54	[M+H]+	Phenyl salicylate	0.824024	0.441581	0.301255	215.069	54.171	HMDB0032018	C14163				11218.2	10857.9	11591.2	11862.2	11229	10712.4	13707.4	10742.5	10463.5	11545.3	6458.5	76567.8	8742.95	7318.28	10107.7	9763.6	11715.2	9530.38	10637.4	10056.5	10635.8
M439T423	[M+Na]+	Phenylethyl primeveroside	0.566418	0.264031	0.309648	439.14	422.737	HMDB0041274		Organic oxygen compounds	Organooxygen compounds	Carbohydrates and carbohydrate conjugates	2635.22	2063.38	2392.22	2017.46	2015.41	2553.76	1859.88	2691.43	2708.65	2000.59	3104.88	34936.6	2198.1	2863.77	2569.28	1991.85	874.75	1991.46	2018.17	2132.46	2014.22
M340T286	[M+Na]+	Phosmet	0.114044	0.610922	0.27151	339.996	285.916		C18756	Organoheterocyclic compounds	Isoindoles and derivatives	Isoindolines	1025.72	949.361	910.55	926.934	754.334	695.083	967.428	996.493	916.202	557.841	3643.19	1370.12	946.216	388.281	1045.42	981.422	1049.35	752.388	959.444	935.346	934.98
M184T139	(M+H)+	Phosphorylcholine	0.694718	1.07477	0.763784	184.072	139.494	HMDB0001565	C00588	Organic nitrogen compounds	Organonitrogen compounds	Quaternary ammonium salts	54512.6	76285.9	51056	36351.3	54181.5	29811.5	210859	106318	111734	123053	62465.6	51259.5	182153	105043	129333	92814	95977.5	110145	172838	140490	138697
M333T247	[M+Na]+	Picrotin	0.617351	0.157374	0.342091	333.078	247.479		C09528				1011.79	1402.34	1280.54	1132.33	1187.17	1045.11	1256.49	920.153	1292.45	1303.92	1368.78	41275.6	1238.79	629.489	1218.78	1265.36	1333.09	1776.75	1180.28	1133.09	1180
M376T37	[M+H]+	Pipamperone	3.57576	0.862176	0.243265	376.258	37.3615			Organic oxygen compounds	Organooxygen compounds	Carbonyl compounds	1.3998e+06	1.39086e+06	1.44563e+06	1.20799e+06	1.10932e+06	1.17961e+06	1.1037e+06	1.40607e+06	1.06763e+06	1.19091e+06	1.37014e+06	2.04975e+06	1.23717e+06	1.16664e+06	1.07771e+06	1.30011e+06	1.16068e+06	1.11735e+06	1.63051e+06	1.6304e+06	1.5946e+06
M347T218	[M+Na]+	Piperonyl sulfoxide	0.391529	0.684662	0.447708	347.167	218.184		C19147				4726.68	4414.76	8201.17	6106.57	5695.28	3813.35	9043.21	2697.58	5487.66	3551.16	4054.59	22686	5464.6	8389.7	5012.36	3437.72	5193.73	5037.14	5596.02	5704.84	5696.01
M210T190	[M+H-NH3]+	Porphobilinogen	1.08344	0.0875632	0.345589	210.079	190.041	HMDB0000245	C00931	Organic nitrogen compounds	Organonitrogen compounds	Amines	2131.78	761.307	2284.43	1190.9	2373.25	2316.81	1236.38	1797.57	1563	2529	1674.5	126077	1523.03	1318.72	2676.11	1765.7	2102.88	2423.85	1067.52	935.463	1066.57
M272T412	[M+H]+	Pro-arg	0.19103	1.20397	0.222688	272.196	412.133			Organic acids and derivatives	Carboxylic acids and derivatives	Amino acids, peptides, and analogues	2913.32	2394.8	13018.4	8154.84	8221.4	4241.49	4580.7	7469.33	4912.01	4707.23	4565.05	4476.34	6400.15	6564.63	3288.27	8118.07	5945.87	6657.82	6134.71	6135.84	5970.54
M231T414	[M+H]+	Pro-Asp	0.643498	0.408139	0.00311217	231.108	414.127			Organic acids and derivatives	Carboxylic acids and derivatives	Amino acids, peptides, and analogues	25645.9	45712.1	49689	1740.64	1210.08	3876	11866.3	7772.31	14649.2	22695.6	12782.5	14199.5	7523.33	6900.25	7316.72	5052.46	4470.11	3006.71	15986.2	12613.8	16081.7
M173T363_2	[M+H]+	Pro-gly	0.177586	1.05246	0.597099	173.078	363.413			Organic acids and derivatives	Carboxylic acids and derivatives	Amino acids, peptides, and analogues	45421.2	37765.9	42357.4	31024.2	37793.8	26967.4	33200.1	26664.4	24527.5	39421	26593.6	32668.9	34093.4	31607.9	33697.2	23343.9	34329.1	35608.1	33882.7	34208.4	33735.6
M302T76	[M+H]+	Pro-Trp	3.08077	0.954367	0.52645	302.305	75.504	HMDB0000269	C00836	Organic nitrogen compounds	Organonitrogen compounds	Amines	2.69338e+06	2.57142e+06	2.40028e+06	2.34454e+06	2.46291e+06	2.25157e+06	2.183e+06	2.53101e+06	1.91959e+06	2.18005e+06	2.52383e+06	2.77276e+06	2.34599e+06	1.80454e+06	2.332e+06	2.21503e+06	2.56731e+06	2.20146e+06	3.06511e+06	3.09511e+06	3.0944e+06
M117T328	[M+H]+	Propylenethiourea	0.272602	1.61592	0.0404541	117.065	328.084			Organoheterocyclic compounds	Azolidines	Imidazolidines	3068.58	3842.05	2665.53	26101.6	29345.4	18512.7	2181	6292.46	3953.09	3805.41	1695.65	6252.18	8824.94	6469.52	4077.85	7680.14	6805.69	5214.52	8610.36	8957.98	9031.74
M513T26	[M+H-H2O]+	Proscillaridin a	2.7044	0.0332739	0.339743	513.271	25.9395		C12816	Lipids and lipid-like molecules	Steroids and steroid derivatives	Steroid lactones	4991.41	5526.09	3892.91	5071.66	4465.45	4407.81	4639.83	4923.87	4568.56	4265.52	5384.44	775703	4087.73	4300.74	1793.17	5435.78	5977.72	5006.8	4933.21	4666.66	4656.17
M368T39	[M+H]+	Prostaglandin f2.alpha. dimethylamine	0.923394	0.841796	0.274367	368.314	39.253			Organic oxygen compounds	Organooxygen compounds	Alcohols and polyols	64599.1	76477	33023.8	18383.2	41954.1	60786.4	145776	106039	130717	109250	145595	140192	159247	56640.3	115908	79308.1	96141.8	147310	98338.9	92682.9	98195.8
M462T190	[M+H]+	Psychosine	0.813115	2.93785	0.000107128	462.319	190.367	HMDB0000648	C01747	Lipids and lipid-like molecules	Sphingolipids	Glycosphingolipids	50625.5	45331.1	41113.1	8095.51	7033.8	4680.51	8784.24	6694.1	7666.24	9050.91	7759.96	5639.77	22363.5	22335.6	13101.2	30900.7	21119.8	24131	24488.1	24873.2	24870.5
M178T275	[M+NH4]+	Putrescine dihydrochloride	0.207424	3.28166	0.000176381	178.085	275.226	HMDB0001913	C07324	Organic nitrogen compounds	Organonitrogen compounds	Amines	881.853	601.367	920.748	435.702	711.816	593.632	470.362	578.72	309.021	263.566	386.795	473.258	1232.61	1421.76	871.92	1646.4	1062.57	1908.91	646.334	667.425	613.206
M399T328	[M+H]+	Pyroglu-Ile-Arg	0.0539878	0.900005	0.423227	399.233	328.034			Organic acids and derivatives	Carboxylic acids and derivatives	Amino acids, peptides, and analogues	794.347	2402.57	3526.2	573.32	506.351	543.851	517.994	615.418	485.938	505.382	322.829	679.756	533.965	460.238	568.389	346.391	531.174	374.445	709.163	709.15	705.122
M229T249	[M+H]+	Pyroglu-val	0.168642	0.751914	0.109092	229.118	249.259			Organic acids and derivatives	Carboxylic acids and derivatives	Amino acids, peptides, and analogues	2278.86	2327.83	1189.38	1984.92	1457.44	2035.25	1936.19	2051.8	1959.55	2259.97	1996.68	2571.08	709.467	1949.49	775.381	1769.52	2031.8	2370.25	1671.84	1437.24	1477.6
M387T36	[2M+H]+	Rac-n'-nitrosonornicotine 1-n-oxide	2.39966	0.0985729	0.343583	387.199	36.16			Organoheterocyclic compounds	Pyridines and derivatives	Pyrrolidinylpyridines	2459.57	21670.2	8572.62	3600.32	6315.13	3889.03	4124.56	4552.36	4307.81	15741.5	23801.6	618375	18272.4	9864.45	13520.2	12161.6	3030.01	9284.15	26749.3	26742	25780.3
M361T203	[M+2H]2+	Ritonavir	0.338333	0.697503	0.471021	361.182	202.641	HMDB0014646	C07240	Organic acids and derivatives	Carboxylic acids and derivatives	Amino acids, peptides, and analogues	3627.54	3990.35	7054.95	5026.27	4645.06	3349.64	7592.03	2131.89	5150.16	2733.16	2443.63	17854.6	4397.22	7037.95	4761.51	2032.24	3439.65	4770.58	4991.82	5053.7	4991.97
M551T202	[2M+H]+	Rolipram	0.191524	0.699893	0.433433	551.302	202.1			Organoheterocyclic compounds	Pyrrolidines	Phenylpyrrolidines	820.32	841.718	1760.63	1098.58	1358.76	620.452	2509.18	1152.46	1046.51	885.883	1269.69	5579.92	1599.38	2014.98	1758.8	731.569	1244.08	1360.41	1394.24	1402.48	1630.78
M192T50	[M+H-C10H12O2]+	Rotundine	0.447666	1.17049	0.406759	192.101	50.477		C02890				55057.5	50469.3	51460.5	54418	59049.9	49862.5	42004.8	38662	45920.8	36400.4	33313.1	9804.16	47487.4	20636.5	36679.3	49229.2	43414.6	43797.7	47876.8	47876.4	45853.7
M385T297	[M+H]+	S-adenosyl-l-homocysteine	0.0217639	1.07918	0.636078	385.146	297.258	HMDB0000939	C00021	Nucleosides, nucleotides, and analogues	5'-deoxyribonucleosides	5'-deoxy-5'-thionucleosides	1599.07	1002.19	1480.61	680.862	675.331	798.365	447.705	867.994	611.958	481.652	713.34	879.393	689.21	1014.62	865.816	494.56	602.507	652.198	1235.84	1173.64	1235.24
M619T33	[M+Na]+	Salannin	0.508542	0.785644	0.0582857	619.288	33.266		C08780	Lipids and lipid-like molecules	Prenol lipids	Triterpenoids	18357.8	21672.5	17804.4	17519.8	18314	20149.1	22549.7	18540	24390.5	25231.6	21005.2	14446.6	15641.8	15309.5	15776.2	12867.3	22541.7	16983	20759.2	20780.1	21239.1
M244T53	(M+CH3CN+H)+	Sebacic acid	0.0637816	1.15797	0.704631	244.153	53.454	HMDB0000792	C08277	Lipids and lipid-like molecules	Fatty Acyls	Fatty acids and conjugates	4650.54	5078.54	3327.25	3965.8	4135.79	484.901	2723.57	2839.47	2526.7	2448.48	286.464	1199.91	4864.6	260.895	2121.79	3102.21	660.543	2914	1900.92	1361.56	1485.89
M385T29_1	[M+Na]+	Secoisolariciresinol	0.362793	0.782344	0.420251	385.177	28.869	HMDB0013692	C18167	Lignans, neolignans and related compounds	Dibenzylbutane lignans	Dibenzylbutanediol lignans	4399.57	5953.13	8841.82	16353.7	14892.7	13315.4	7368.25	11817.7	7427.04	7736.26	6571.08	21265	10438.7	13142	4664.86	4513.59	7377.07	8514.16	7435.19	7453.02	8355.47
M409T345	[M+H]+	Ser-Phe-Arg	0.18974	0.619451	0.0592677	409.217	345.014			Organic acids and derivatives	Carboxylic acids and derivatives	Amino acids, peptides, and analogues	1584.02	4165.03	5223.72	394.633	169.958	418.28	2197.37	918.41	2432.66	2842.79	2689.78	1080.76	1700.8	1452.11	1395.19	826.341	1175.21	983.984	1537.03	1552.63	1537.22
M430T191	[M+H]+	Sipeimine	0.216644	2.03209	0.00376371	430.351	191.405		C10808	Lipids and lipid-like molecules	Steroids and steroid derivatives	Steroidal alkaloids	8228.53	6575.35	6461.61	2639.85	3368.08	1182.93	1313.45	1497.39	1251.67	1743.62	783.34	903.57	2666.79	2117.68	1489.47	3628.66	2226.98	3096.87	3002.45	3251.97	3001.01
M869T338_1	[M+H]+	Solanine	0.153883	0.607688	0.0429169	868.524	337.617		C10820	Lipids and lipid-like molecules	Steroids and steroid derivatives	Steroidal glycosides	841.586	1353.34	962.456	1304.15	379.192	2147.27	2155.54	855.602	1606.9	1152.81	928.401	1182.55	843.02	1096.71	1049.07	617.005	505.884	677.985	959.979	896.854	894.368
M808T127	(M-H+2K)+	Sphingomyelin (d18:1/18:0)	0.520248	1.65232	0.01559	807.513	126.543	HMDB0001348/HMDB0010168/HMDB0010169/HMDB0011698/HMDB0011699/HMDB0012084/HMDB0012085/HMDB0012087/HMDB0012088/HMDB0012089/HMDB0012090/HMDB0012091/HMDB0012092/HMDB0012093/HMDB0012094/HMDB0012095/HMDB0012096/HMDB0012100/HMDB0012101/HMDB0012102/HMDB0012103/HMDB0012104/HMDB0012105/HMDB0012107/HMDB0013461/HMDB0013462/HMDB0013463/HMDB0013464/HMDB0013465/HMDB0013466/HMDB0013467/HMDB0013468/HMDB0013469	C00550	Lipids and lipid-like molecules	Sphingolipids	Phosphosphingolipids	1172.01	2315.3	2642.12	1695.64	6055.47	1022.04	7346.75	20228.8	10880.6	8625.28	14974.9	5872.84	16230.9	15463.8	23142.8	20034.2	16490.6	20878.4	8375.1	8814.77	8365.91
M467T26	[M+H]+	Staurosporine	0.687828	0.117527	0.323397	467.202	26.487		C02079	Organoheterocyclic compounds	Indoles and derivatives	Carbazoles	964.759	1787.81	1454.17	1600.31	1476.84	1952.12	1455.22	1829.11	1095.14	1835.13	984.476	50146.4	1020.14	1307.76	850.234	1577.45	859.38	1124.65	1286.82	1250.81	1280.08
M284T583	[M+H]+	Stearamide	0.247244	0.981924	0.789638	284.293	582.733	HMDB0034146	C13846	Organic acids and derivatives	Carboximidic acids and derivatives	Carboximidic acids	26603.5	24105.5	21489.6	20052.8	18842.4	29035.5	23865	17414.3	21695	21317.5	26430.1	21860.4	19425.7	21413.6	23562.3	22712	19381.8	23690.2	20419	20451	21576.4
M428T151	[M+H]+	Stearoylcarnitine	1.42603	0.535036	0.550987	428.372	150.756	HMDB0000848		Lipids and lipid-like molecules	Fatty Acyls	Fatty acid esters	33949.6	27828.7	25513.7	38695	36016.8	41688.6	11533.3	9129.95	14724.4	17227.9	16646.7	266079	32180.8	27189.4	20849.1	35726.2	34017.5	29456.6	38239.4	38238.1	38889.1
M427T28_1	[M+Na]+	Strophantidin	0.153012	0.826188	0.356184	427.208	27.903		C19988	Lipids and lipid-like molecules	Steroids and steroid derivatives	Steroid lactones	2617.55	5009.14	3107.62	7617.45	7449.98	9084.76	2445.59	3750.02	2610.58	3648.84	2295.52	2427.78	2990.32	1164.69	1047.44	2310.79	2942.85	3736.44	3771.91	3882.58	3886.22
M365T358	[M+Na]+	Sucrose	3.18267	0.110559	0.347813	365.104	358.432	HMDB0000258	C00089	Organic oxygen compounds	Organooxygen compounds	Carbohydrates and carbohydrate conjugates	23656.1	25296.6	29389	5958.17	5158.6	4882.2	12600.1	16419.7	11783.6	24043.5	31609.1	1.09247e+06	24296.7	14512.3	16182.6	31313.3	16304.8	28835.8	22143.1	21035.3	22186.8
M387T29_1	[M+H-H2O]+	Sulfinpyrazone	0.203579	0.702686	0.203485	387.134	29.0585	HMDB0015269	C07317	Benzenoids	Benzene and substituted derivatives	Phenyl sulfoxides	2093.11	2217.66	1763.5	3514.49	3851.04	3370.54	1682.28	3427.4	2491.3	2700.98	1966.26	5495.93	1450.66	3519.78	2227.65	2100.59	1716.46	1467.47	1739.55	671.758	1586.71
M516T423	[M+H]+	Taurocholate	0.0311938	1.10133	0.649142	516.287	423.436	HMDB0000036	C05122	Lipids and lipid-like molecules	Steroids and steroid derivatives	Bile acids, alcohols and derivatives	2668.37	3162.62	3205.91	4590.46	4093.85	23968.5	11422.5	4302.39	9521.12	4147.42	11325.5	9355.94	10534.6	13805.2	9482.46	5166.1	7378.12	8782.58	8670.62	8662.07	7082.41
M214T123	[M+H]+	Tetradecylamine	0.699617	0.724128	0.41828	214.252	123.428			Organic nitrogen compounds	Organonitrogen compounds	Amines	20438.5	23150.9	17083	13759.8	20074.1	15722	16949.3	20816.1	15211.3	19155	20373.6	70786.4	20232.8	15959.6	20575.2	25819.6	20333.3	15323.7	19820.4	19858.5	19858.6
M209T58	[M+H]+	Tetraethylene glycol monomethyl ether	0.205738	1.00732	0.967485	209.138	57.9885	HMDB0062236		Organic oxygen compounds	Organooxygen compounds	Ethers	14231.6	14598	48276.7	20148.5	12198.6	15935.1	15169.7	13022.4	9660.57	17851.3	4865.1	10521.2	14828.2	9424.72	11956.8	14229.5	11545.5	9625.92	17094.7	17504.1	17589.9
M775T150	(M+K)+	Thioetheramide-PC	0.606422	1.31524	0.426573	774.561	149.893						2797.92	3302.62	2808.91	1750.34	5207.47	1054.23	26043.9	90800.5	21668.2	70361.3	95267.3	15760.1	12070	53974.9	108347	93672.3	75028.7	77654.9	60017	45991.3	59961.6
M736T147	[M+H]+	Thioetheramidephosphatidylcholine	0.216769	1.4061	0.333482	735.602	147.31			Organic nitrogen compounds	Organonitrogen compounds	Quaternary ammonium salts	1189.9	1657.24	1696.87	813.711	2013.06	447.785	9565.31	17209.3	3984.5	9202.65	3329.12	2800.29	9646.04	9532.46	17880.7	14437	10463.7	2848.92	5205.2	1968.32	4108.01
M276T406	[M+H]+	Thr-Arg	0.742633	0.594067	0.0386147	276.165	405.586			Organic acids and derivatives	Carboxylic acids and derivatives	Amino acids, peptides, and analogues	58716.5	125351	148390	15976.9	13396.5	6088.9	24466.3	16305.9	34095.1	41985	39233.2	39391	20698.5	36467.4	19270.8	14635.7	11095.3	13958.4	42850.3	42817.3	44922.3
M158T400	[M+H]+	Trans-4-(aminomethyl)cyclohexanecarboxylic acid	0.307625	2.78833	0.367796	158.117	399.576	HMDB0014447	C12535	Organic acids and derivatives	Carboxylic acids and derivatives	Amino acids, peptides, and analogues	1172.01	1400.72	1481.35	1131.44	989.418	1433.81	1556.42	1571.63	1348.15	1549.46	1285.58	1041.06	1072.49	1110.42	17062.4	999.47	1446.9	1597.33	696.442	696.013	727.462
M149T35_3	[M+H]+	Trans-cinnamic acid	2.0063	0.162719	0.353488	149.059	34.915	HMDB0000930	C00423	Phenylpropanoids and polyketides	Cinnamic acids and derivatives	Cinnamic acids	6113.49	7306.73	17779.7	22149.1	565.082	6684.31	15005.3	11601.6	14045.5	2105.53	15965.3	441913	1594.35	14624.1	23647.6	15460.2	19048.7	7088.07	3563.93	3812.07	7899.26
M901T156	[M+NH4]+	Triacylglycerol 18:1-18:1-18:2	0.172467	1.11319	0.355876	900.796	156.151			Lipids and lipid-like molecules	Glycerolipids	Triradylcglycerols	23248.5	28704.4	22321.5	22955.2	18293.5	21824.7	23110.6	18380.4	22040	13963.2	10504.4	20450.8	22514.6	20395.5	18343.7	20926.8	20251.8	18292.4	15398	16281.2	15382.7
M298T36	[M+H]+	Tridemorph	0.834773	0.890438	0.599468	298.308	35.5975	HMDB0031810	C11285	Organoheterocyclic compounds	Oxazinanes	Morpholines	42588.8	38194.2	45270	68111.3	71188.6	68084.3	96976.3	79265.7	86707.8	73044	117810	17277	75804.9	56059.5	89423.6	54671.3	93759.5	49749.5	63549.6	71590.4	71652.6
M150T163	[M+H]+	Triethanolamine	1.25688	0.0830276	0.355312	150.112	163.038	HMDB0032538	C06771	Organic nitrogen compounds	Organonitrogen compounds	Amines	1380.35	1329.47	2543.89	1800.21	2445.09	968.933	822.38	3936.81	656.83	1380.79	1271.55	170963	1837.61	1841.56	3294.24	1858.34	3803.68	2229.09	1798.92	1775.75	1590.73
M183T53_1	[M+H]+	Triethyl phosphate	0.400089	1.05354	0.681988	183.078	52.9725			Organic acids and derivatives	Organic phosphoric acids and derivatives	Phosphate esters	39376	37930	40553.3	39767.1	39580.4	38804.3	36185.2	38108.5	40262.4	33027.4	28771.5	16781.1	36008.1	25006.2	31235.5	40080.4	35697.3	35448.9	34319.3	34099.3	34177.5
M151T67	[M+H]+	Triethylene glycol	0.500292	0.909383	0.475232	151.096	67.41			Organic oxygen compounds	Organooxygen compounds	Ethers	72112.7	38648.8	39709.7	75179.2	39378.1	42744.4	44695.6	72089.9	39859	43500.8	48610.7	69538.3	43376	49832.9	61682.1	46099.9	40560.7	47899.9	26085.7	35580.9	34757.4
M165T57	[M+H]+	Triethylene glycol monomethyl ether	0.276157	1.05157	0.810279	165.112	57.17	HMDB0062666		Organic oxygen compounds	Organooxygen compounds	Ethers	23450.1	28100.7	32409.8	31327.6	20899.7	26477.7	24019.4	19845.1	23689.4	20330.4	1123.63	14998.3	19769.1	14478.2	16979.9	20960.7	18967.3	18215.1	11650.2	11645.7	12209.3
M468T189	[M+NH4]+	Trihydroxycholestanoic acid	0.511896	3.53064	0.000313457	468.365	189.422	HMDB0000601	C04722	Lipids and lipid-like molecules	Steroids and steroid derivatives	Bile acids, alcohols and derivatives	2660.35	3060.49	2510.38	1381.63	1117.12	681.347	2594.67	1637.46	2172.32	2729.51	3393.29	1388.3	8647.75	7744.54	3267.53	10299.6	9399.73	9771.72	4226.81	4240.61	4426.42
M122T289_2	[M+H]+	Tris(hydroxymethyl)aminomethane	2.09818	0.913405	0.816322	122.081	289.276	HMDB0240288	C07182	Organic nitrogen compounds	Organonitrogen compounds	Amines	45579.4	38512.2	39094.4	23392	29096.8	35717.7	1.18472e+06	810139	1.04683e+06	1.09064e+06	3.57503e+06	213030	1.21396e+06	1.19959e+06	1.08821e+06	1.54965e+06	996038	1.18709e+06	882501	886310	882485
M338T356	[M+H]+	Tyr-Arg	0.184526	0.431802	0.0246113	338.181	355.899	HMDB0005768	C02993	Organic acids and derivatives	Carboxylic acids and derivatives	Amino acids, peptides, and analogues	1188.12	755.846	5070.74	1267.24	1267.24	1267.24	1315.23	499.655	1297.02	2422.37	1195.95	891.176	453.695	793.054	743.747	491.689	325.409	483.338	465.228	512.685	461.053
M345T366	(M-2H+3Na)+	Tyr-Pro	0.0857234	0.775014	0.246144	345.079	366.42						761.963	606.729	864.264	1265.27	1410.24	670.301	864.162	1067.65	746.166	787.478	1963.27	1029.38	667.038	1098.37	895.223	698.231	743.836	902.43	1110.23	1162.16	1113.18
M283T232	[M+H]+	Tyr-Thr	0.0951691	1.068	0.727337	283.114	232.006			Organic acids and derivatives	Carboxylic acids and derivatives	Amino acids, peptides, and analogues	49988.6	58065.3	25607.2	22074	23305	29867.5	27828.2	29191.8	25672.7	15005.9	41720.5	27655.2	48771.1	28128.1	21001.7	24858.7	27548.6	28127	25871.5	25632.8	27319
M281T219	[M+H]+	Tyr-Val	0.454992	0.78109	0.550557	281.159	218.562			Organic acids and derivatives	Carboxylic acids and derivatives	Amino acids, peptides, and analogues	9387.34	9011.32	16168.9	13262.1	12366.1	7333.4	16248.6	6602.98	9306.05	5554.2	8601.4	36056.5	9121.84	15777.9	10969.4	7050.71	10861	10557.4	10984	10959.1	10984
M121T34	[M+H-NH3]+	Tyramine	0.176751	0.993801	0.990079	121.064	34.409	HMDB0000306	C00483	Benzenoids	Benzene and substituted derivatives	Phenethylamines	15109	96181.9	28304.9	25413.6	24335.3	4291.59	14998.8	14537.4	31847.6	58736	108439	32215.3	110367	61402.9	34400.8	27709.9	14467.3	10809.4	38267.6	38263.1	40274.5
M139T174	[M+H]+	Urocanate	1.09663	0.159435	0.369242	139.049	173.525	HMDB0000301	C00785	Organoheterocyclic compounds	Azoles	Imidazoles	16527	4810.06	4578.26	5323.05	4061.98	3884.17	2429.81	6282.26	1336.4	2093.23	1208.02	133280	11904	1031.02	716.244	2126.02	4082	3518.59	3742.1	3900.65	3897.44
M121T174	(M+H-H2O)+	Urocanic acid	2.3221	0.195883	0.371685	121.039	173.617	HMDB0000301/HMDB0034174	C00785	Organoheterocyclic compounds	Azoles	Imidazoles	72921.3	20620.7	11572.5	29737.9	14942.5	12515.8	12382	38190.9	8706.77	14249.1	8131.65	603023	53069.8	5754.38	12982.7	21560.5	21213.8	19536.4	25943.1	25435.4	25435.3
M255T311	[M+H]+	Val-His	0.151452	0.541062	0.101898	255.144	311.035			Organic acids and derivatives	Carboxylic acids and derivatives	Amino acids, peptides, and analogues	4586.73	8004.53	14015.3	1117.38	732.604	1220.61	948.261	593.848	1084.58	758.632	399.144	2124.19	481.846	689.122	519.275	463.904	503.537	539.262	1173.95	1092.86	1089.11
M231T366	(M+H-H2O)+	Val-Met	0.375002	1.8199	0.0108403	231.119	365.515						6165.55	5649.15	3883.88	5531.13	6816.18	4152.32	2235.75	8866.73	3236.65	4292.54	2834.88	7535.97	8307.8	10208.1	6661.05	9992.45	7587.06	10025.4	6975.96	6975.76	6740.59
M265T180	[M+H]+	Val-Phe	0.105182	0.984039	0.862696	265.155	180.436			Organic acids and derivatives	Carboxylic acids and derivatives	Amino acids, peptides, and analogues	3779.46	11256.3	13128.5	2936.18	2698.33	2852.99	2883.24	2773.75	2593.06	3247.7	2614.03	4211.27	3024.79	3195.21	3277.72	3018.26	2493.57	3021.04	3479.36	3470.19	3161.73
M674T398	[M+H]+	Veratridine	0.0971295	0.705363	0.167913	674.343	397.854		C06544	Lipids and lipid-like molecules	Steroids and steroid derivatives	Steroidal alkaloids	620.124	888.714	1731.86	419.358	414.68	487.384	724.173	609.603	1866.37	1066.8	1153.48	975.429	1127.13	909.465	900.059	427.517	593.823	553.397	588.355	587.941	557.592
M119T39	[M+H-C6H12O]+	Zerumbone	0.469513	1.26741	0.383103	119.085	38.905		C20262	Lipids and lipid-like molecules	Prenol lipids	Sesquiterpenoids	193069	193703	142681	181329	164421	187320	116235	113925	115208	137504	144362	101952	121487	169602	145454	193991	276659	16990.5	177681	174319	180577
M479T167			0.190008	2.70261	5.78258e-07	479.389	166.771						1951.84	1314.78	1355.71	285.623	140.631	45.3943	550.4	498.13	558.115	580.114	260.28	481.846	1253.57	1365.84	1114.26	1526.24	1274.38	1381.34	734.715	734.705	742.983
M467T34_2			1.5543	4.78866	1.09102e-06	467.407	34.3775						3428.77	4635.77	4304.8	6146.16	9661.94	5766.53	13272.3	20986.3	18982.2	4480.85	18902.1	2036.76	48605.8	61394.7	61730.9	73560.9	68664.4	62721.8	38265.1	38824.9	38266
M455T168			0.909816	2.80055	1.47746e-06	455.39	167.699						2992.16	3283.68	2477.06	1157.95	1144.14	954.472	10497.7	4950.58	11143.1	12459.5	13786.8	9906.77	28127.1	31810.7	23397.8	31763.6	32292.4	28327.5	12101.3	12519.1	12099
M440T168			0.389807	1.84187	4.99302e-06	440.371	167.776						9029.52	6667.93	7620.7	4412.85	3476.85	2257.25	4014.91	4160.63	4634.33	5370.45	4735.05	4635.27	8293.18	8783.19	6628.24	9268.73	9128.57	8642.77	5590.45	5467.97	5587.86
M877T189_2			0.562606	0.315159	1.20721e-05	877.031	189.139						4130.45	4130.45	4130.45	3214.99	3214.99	3214.99	7116.47	8446.57	7846.04	9625.86	9010.97	8310.11	1231.68	2539.14	3498.54	4681.42	561.471	3357.9	1789.58	1770.77	1665.33
M333T199			0.382072	6.41618	1.2377e-05	333.204	198.676						447.543	472.238	553.106	2201.47	1426.41	1330.22	525.463	504.241	489.619	278.978	319.119	1227.45	3908.19	4248.35	2044.25	4232.35	3076.1	3952.06	1876.52	1923.55	1923.18
M425T171			0.44796	3.41684	1.73116e-05	425.021	170.695						594.961	748.499	516.803	776.848	902.567	599.659	1887.78	1137.57	2143.62	2474.7	2026.43	1567.23	6068.95	6815.26	3795.53	6902.1	7243.97	7570.36	3395.16	3089.68	3083.87
M454T38			1.33718	3.37393	1.76629e-05	454.422	38.051						9786.08	8849.46	13479.8	6032.9	9134.5	6829.61	12480.1	15268.6	15977	7837.84	21643.6	20015.8	52531	36875	62725.9	55806.7	42978.4	63610.6	24199.1	24209.6	24967.6
M217T278			1.57165	5.94899	1.8359e-05	217.46	278.461						1657.12	2176.75	1259.09	18166	18645	13904.5	5000.9	9587.34	9161.15	3458.82	7979.17	25544.3	67795.5	55079.3	35806.7	75977.1	58783.7	67850	33649.1	30870.2	33650
M480T167			0.302994	3.09332	1.92105e-05	480.402	166.687						1148.2	982.435	1141.97	420.242	379.897	292.909	875.052	511.712	973.299	813.9	1947.16	538.983	2506.01	2699.3	3074.9	3134.44	3461.47	2632.4	1092.31	1121.48	1092.26
M491T34			0.82825	3.81421	2.09211e-05	491.407	34.3755						5079.84	4869.17	3948.25	6176.09	5001.37	2302.37	6493.99	8255.98	6329.18	2564.58	5420.43	1698.12	24272.9	12979.4	18887.2	22646.3	17820.7	20727.3	12899.8	13404.4	12906.4
M159T278			3.32844	5.85771	2.09318e-05	159.064	278.412						10034.6	9277.72	6861.47	86603.5	83813	65293.2	28878.7	48618.8	42163.3	15412.2	33093.8	110798	303649	256082	152652	341452	271359	308902	152935	147565	150245
M87T207			0.78267	0.349897	2.30259e-05	87.0435	207.16						1462.37	1630.64	1735.4	4162.57	2989.25	2513.27	12461.9	21917.1	19430.9	18147.1	19906.1	14687.4	5866.08	5975.65	6312.05	5983.68	4326.21	8817.98	8484	8993.97	8534.29
M144T278_2			0.677344	2.93012	2.48202e-05	144.101	278.072						1027.64	1052.94	959.057	4701.61	5356.84	3913.92	3507.04	3861.52	3476.55	2000.48	8787.14	7177.92	16274.6	13301.8	11581.6	15610.2	13819.4	13831.2	7766.76	7088.23	7061.42
M314T193			1.10349	4.4109	2.88931e-05	314.231	193.405						5430.35	5117.65	5353.24	44496.3	36952.8	35905	9396.46	5082.62	7207.15	5639.3	6571.57	11589.3	33231.9	32596.8	18385.4	43069.6	34011.8	39340.8	29555.6	27630.9	27624.9
M470T188			0.697954	2.96539	3.22095e-05	470.382	187.876						2817.22	2246.98	3842.08	689.397	437.103	362.737	4559.2	4675.63	7185.86	4847.34	7843.08	2918.05	14877.3	15784.8	10200.3	18703.2	18165.6	17247.9	8678.15	8461.96	8462.52
M276T272			1.51959	2.87474	3.78845e-05	276.18	272.38						34095.4	24384.3	23062.4	35064.2	32120.7	26119.1	20862.1	26392.4	21822.1	12904.8	25922.3	48176.6	79665.1	71731.1	54571.7	83033.2	69979.9	89708.2	53513.7	50831.9	53495.3
M454T168			1.58462	2.41267	3.9009e-05	454.387	167.646						13629.6	11886.9	12071.2	5771.75	4533.05	2413.52	37406.8	25129.4	41965.9	46908.3	55758	35410.1	99770	92319.2	70556.1	122513	106215	93888.8	46140.8	47094.2	46136.4
M612T241			0.150282	0.158122	4.1718e-05	612.466	241.022						1809.66	1713.72	1201.27	194.07	180.058	143.035	311.688	496.708	398.372	482.251	589.939	736.041	82.6976	104.636	82.6904	79.7461	91.5704	35.3965	422.05	421.304	481.603
M453T169			0.696334	3.38391	4.33267e-05	453.374	169.404						4055.35	3060.29	2799.13	1485.85	1136.91	1109.8	5307.08	2979.93	5267.99	6095.23	6438.15	2295.55	16151.5	17100.8	9380.07	15400.4	20202.6	17813.3	9279.12	6908.52	9297.41
M391T198			0.775919	7.07829	4.34497e-05	391.207	198.326						520.994	492.789	504.926	7541.19	6791.23	3368.96	1029.26	1827.97	1543.1	448.203	1133.83	6154.52	14224.1	15017.6	8423.68	18664.6	11636	17942.5	7140.97	7143.01	6929.98
M447T170			0.159105	4.25849	4.4883e-05	446.935	169.742						653.658	613.091	468.688	957.079	216.556	275.569	76.3971	132.44	285.963	376.416	74.8434	168.133	813.734	699.12	518.641	762.163	1041.01	910.111	539.89	505.636	506.374
M440T193			0.938515	4.51861	4.53829e-05	440.334	193.404						5368.64	3266.47	4977.54	4823.29	5406.64	2936.91	5852.78	3756.72	9353.8	9472.59	1089.56	3977.11	25133.3	23705.2	14269	32372.4	26538.2	29366.7	14846	14891.1	14346.5
M504T165			0.370447	2.82254	5.12065e-05	504.402	164.865						8429.7	7344.34	7187.36	4852.86	4003.12	1967.14	1335.69	1743.64	2029.09	2500.36	1985.33	590.355	4498.03	4733.49	3500	5272.11	4514.48	6227.98	3869.57	3940.67	3938.59
M382T206			0.494327	3.07449	5.13641e-05	382.257	206.361						2581.18	2200.23	2574.04	7180.09	5637.18	3322.03	1835.18	2115.45	2615.23	1640.86	2725.81	3745.78	7813.23	7868.21	5307.85	9984.4	5950.17	8204.47	5332.56	5297.58	5344.69
M775T138			1.21696	2.06759	5.3009e-05	774.536	138.263						21752	18972.9	18842	8260.84	23892.2	9025.01	32871.2	31327.1	33307.9	21816.9	40052.8	27782.3	53885.3	53728	70362.7	81478.8	62982.5	64529	47618.6	42845.4	47668.3
M144T356			2.97584	7.35651	5.76917e-05	144.101	355.773						61916.9	64851	53543.1	101423	120958	64597	15017	26947.6	18312.6	11976.3	18477.8	81547.4	209993	187061	116725	273607	194618	285366	118637	118670	126183
M493T34			3.06369	2.80542	6.15109e-05	493.424	34.37						35936.6	38259.4	39365.3	44033.5	65355.3	24603.7	121050	146402	123887	46328.9	186933	32645.4	258590	251072	347215	339107	304875	342996	179541	180752	183414
M171T346			0.95196	4.04946	6.42288e-05	171.076	345.89						1686.52	1912.59	1875.21	29696.5	28236.8	18816.9	6698.74	11926.7	10117.3	3255.55	2071.99	4105.62	33214.9	22124	16127.3	29971.3	25204.3	27950.1	19422.9	19480.8	21271.2
M204T356			2.34996	2.69227	7.02771e-05	204.122	356.13						16630.4	13939.3	10999.8	9105.65	13949.5	3142.73	53683.7	91765.2	55696.9	49285.5	70217.6	97475.1	159059	180000	167955	252230	149176	217281	76258.2	76960.1	77802.4
M480T195			1.76439	0.40251	7.10046e-05	480.306	194.617						6785.57	2992.32	3452.52	619.576	1328.55	1913.91	71244.6	112018	79951.2	95685.3	128305	86579.9	34927	41742.6	39698.9	43587.2	33553.8	37443.7	44639.2	45395.5	45396.3
M478T167			0.47197	2.8985	7.32513e-05	478.383	166.771						9476.22	5080.64	9189.97	1830.23	940.133	390.062	2071.81	2524.16	3148.19	2306.35	3062.64	1770.88	8851.24	7299.69	4840.58	8980.59	5520.69	7648.63	4113.06	4088.59	3861.48
M561T34			0.614047	2.72341	7.39765e-05	561.449	34.2965						2922.06	2597.57	3032.94	4572.38	3632.32	1767.8	4684.54	5821.72	4338.37	3859.83	7456.3	2039.85	10505.4	10314.3	15469.9	15964.2	13135.6	11412.2	8983.23	7741.28	8389.89
M246T538			0.832682	1.84597	7.43715e-05	246.18	537.984						13466.7	11166.7	8504.22	38332.8	32790.4	21964.2	17186.1	16135.9	19848.1	21021.3	19807.9	27023.4	38021.2	39875.1	29148.2	42769.4	32704.2	40886.7	24038.9	24044.7	22684.8
M146T376_1			0.324283	6.37358	8.21996e-05	145.666	375.87						678.38	350.349	441.299	2437.42	1303.96	1319.44	255.618	375.339	467.288	272.726	73.0248	1023.24	2752.55	2678.11	1545.07	3198.79	1902.91	3647.67	1410.49	1393.42	1410.3
M408T177			0.396684	2.76561	8.24808e-05	408.309	176.752						12407.2	13791	9201.72	1219.71	992.867	377.403	1552.62	1603.5	2923	1164.78	1864.32	2544.25	6472.25	5601.85	3435.32	6523.69	5213.75	4979.33	4409.54	4608.38	4403.18
M358T210			0.608721	3.5649	8.39398e-05	358.257	209.679						1229.48	542.015	793.043	10503.4	5362.91	5273.42	3083.8	2567.92	2873.13	2282.8	3477.16	4353.68	10563.4	11662.8	5689.73	14741.8	12193.5	11593.2	6837.6	7284.73	7285.67
M356T214			0.424838	3.75513	8.59947e-05	356.243	213.981						1627.79	1394.94	1480.94	3324.41	2783.09	2158.98	1527.51	814.516	1668.41	735.647	1621.91	2001.11	4767.25	5207.64	3567.51	6709.38	4110.93	7064.36	3008.37	3008.37	3049.38
M226T112			0.595376	3.66299	9.10676e-05	226.068	111.661						3322.33	3708.09	3688.08	4392.23	3703.66	4506.75	627.487	954.011	3642.42	3791.13	3809.27	4762.35	11889.4	12981.5	5841.24	11519.4	10587.2	11601	4646.78	4369.79	4727.77
M1174T193			0.395837	0.339803	9.28975e-05	1173.64	192.793						55.1495	77.135	15.5053	15.765	21.7785	90.8798	2796.27	4600.91	3577.33	5202.86	5075.18	5406.24	1369.98	1893.89	1733.93	1939.42	627.724	1493.79	766.953	768.812	907.459
M351T198			0.376918	3.80987	9.9144e-05	351.215	198.412						900.019	861.693	1101.78	2392.08	2342.43	1332.99	765.735	1165.9	933.59	1124.65	1055.7	1472.41	3755.11	4543.18	2569.76	5123.29	3186.62	5654.74	1722.61	1862.42	1861.73
M384T204_2			0.873666	3.1971	0.00010018	384.273	203.958						2643.33	2261.46	3497.58	11057.3	11601.8	4903.34	6265.17	5635.52	6112.64	5715.84	8499.12	12423.5	22695.7	25118.3	13248.6	30073.6	23470.8	28149	13381.7	13352.5	13254.5
M195T256			0.477493	3.7395	0.000100675	195.062	255.929						1146.49	690.132	14019.8	3557.55	1220.97	2655.95	1279.33	1466.2	1421.41	760.12	2539.82	2888.45	6841.73	7749.93	3536.32	8198.03	5654.57	6743.18	2778.19	3092.29	2772.45
M414T196			1.03032	2.54296	0.000103471	414.319	196.101						12944	11991.7	7885.13	7162.01	7480.01	5299.32	14721.6	12815.9	14023.3	13721.6	19209.2	16190.2	39607.1	34416.8	23516.8	50351.6	40695.4	42013.1	23331.3	24350.6	23305.4
M257T163			0.219639	2.19032	0.00010745	257.112	162.789						777.908	2246.38	1572.27	3390.21	2185.9	1865.61	831.988	598.509	947.266	814.853	1389.32	728.777	2291.32	1623.59	1791.86	2387.55	1800.13	1737.73	1453.37	1329.85	1438.05
M477T167			0.582927	2.65077	0.000109755	477.375	167.052						22179.4	15417.7	13962.2	6063.49	4408.97	751.341	5313.67	2356.66	5508.8	5643.02	6315.75	3911.36	13764.5	13607	7162.97	14815.6	14453.6	13199.3	8405.91	8645.03	8403.67
M332T221			1.10746	3.45526	0.000113112	332.242	220.917						6142.82	5316.5	4934.36	20198.7	25360.7	9591.79	11671.1	8778.98	8339.96	6672.48	11587.8	17301.8	39092.8	34976.2	19372.5	49144	38914.8	40852.5	23241.3	23788.3	23796.5
M528T35_2			1.64823	3.031	0.000118736	528.459	34.848						13682.6	12103.9	4480.55	9760.93	14438	7530.82	21078.2	39056.3	28276.9	11609.1	57154.7	6318.64	72791.3	77464.5	104275	88183.9	72563.4	80271.4	38020.3	38127.5	38825.6
M397T174			0.281659	3.03416	0.000124436	397.078	174.155						531.51	356.897	250.186	472.138	491.748	436.516	1347.81	631.066	936.032	858.619	920.14	778.982	2468.79	3102.27	1446.32	3318.94	3044.34	3224.19	1295.04	1240.02	1295
M233T332			0.253368	7.86089	0.000125133	233.405	331.744						430.258	362.003	274.801	2089.9	1685.18	1105.5	150.299	178.357	145.973	17.1906	147.98	511.496	1497.87	1646.99	657.817	2162.42	1304.49	1780.62	948.06	998.497	997.142
M188T345			0.155224	6.90197	0.000129789	187.519	345.051						361.646	361.646	361.646	460.525	619.846	324.168	95.1001	196.498	164.125	34.226	12.6183	20.1867	844.241	734.426	285.104	617.697	497.309	629.252	454.478	451.263	467.605
M407T198			0.409236	4.01778	0.000131674	407.181	198.119						434.25	514.069	542.178	1973.44	2018.58	1094.98	1345.61	864.472	1063.82	543.018	790.48	2507.99	5147.37	4262.13	2962.4	6256.79	3922.13	6037.27	2570.91	2498.73	2497.57
M436T38			3.42901	3.7446	0.000132277	436.413	38.051						75576.8	69715.7	66612.1	34729.5	40487.5	25397.8	78499.8	103549	79967.3	61862.3	165883	43403.1	305100	218143	452302	385147	250537	385258	190226	195001	194903
M398T174			3.60329	2.6753	0.000135153	398.325	173.968						83430.5	70463.7	64528.7	95215.1	95655.2	48121.1	162229	113036	177083	188649	249204	160874	435040	472652	265541	581143	529145	528421	261350	262862	262784
M167T304			1.72547	2.0592	0.000135357	167.031	303.769						18340.1	21498.2	20734.2	26268.7	29057.4	21063.5	45436.3	64894.5	77292.7	50466.7	56605.4	85793.1	133000	136975	92408.3	153535	118006	149578	93013.7	93044.5	91290.8
M327T179			0.270158	4.51959	0.000145299	327.335	178.603						507.655	643.019	557.255	762.222	1019.04	470.49	450.671	64.24	219.167	314.607	557.497	1275.98	2689.27	2727.16	1376.15	1715.84	2480.75	2037.03	1438.89	1437.46	1356.88
M316T278			0.639603	5.86251	0.000153493	316.106	278.062						1072.14	647.138	1090.45	3433.69	3188.47	2482.02	1156.43	1807.98	744.076	775.015	1535.43	4461.74	12432.4	10160.5	4635.01	13013.2	8536.04	12665.9	5526.31	5372.19	5369.83
M582T188_1			0.334829	0.465634	0.000155374	582.294	188.483						1565.42	1546.67	1493.97	516.228	411.151	439.265	3005.96	3490.81	4004.81	3840.94	4089.28	4713.62	2155.03	1609.37	2533.84	2178.31	1557.76	742.99	2287.35	2279.83	2014.13
M420T174			0.906243	2.22753	0.000162267	420.308	173.884						45583.7	37908	31745.7	38815	30868.6	23374.7	17057.7	13358.4	16802.2	16183.8	16108.6	15375.7	36994.2	32441.1	20669.9	43105.3	37174.3	40977.7	34911.4	34113.3	34120.1
M285T54_2			0.713379	2.69489	0.000163941	285.244	53.8705						1307.53	3968.6	6485.06	3422.41	4441.2	5970.68	5646.14	3952.37	7816.24	5652.44	9103.35	10578.6	14995.1	15797.5	15126.5	21471.6	24964.7	22848.8	9753.18	9749.62	8151.11
M415T196			0.519643	2.80179	0.000164668	415.322	196.457						5981.09	1921.85	1757.14	1424.63	1569.99	1624.82	3082.29	2781.23	2981.37	4069.73	4509.82	2402.09	9269.87	8692.22	5433.28	12669.5	9077.04	10407.9	4917.83	4919.38	5164.88
M423T172			0.248428	3.27418	0.000165699	423.011	172.488						120.771	122.454	30.4934	62.9727	503.119	185.667	479.953	499.22	708.745	566.392	891.631	452.353	1888.29	2429.88	908.353	2113.53	2169.46	2271.94	1255.24	1130.04	1136.32
M234T332			3.2617	5.75467	0.000172327	234.133	332.149						75533.4	77410.6	75243.2	341798	285062	170597	24501.9	45069.2	38210.7	14910.2	39515.4	113081	274627	269479	129950	383339	218601	308200	170592	167130	168671
M458T495			0.213318	3.36894	0.00018395	458.009	494.875						517.667	272.25	531.736	1015.67	2872.88	2786.36	441.063	426	290.631	406.171	508.078	586.851	1846.85	1609.59	1062.16	1922.95	1663.22	852.547	610.464	612.102	574.631
M396T176			1.93102	2.5331	0.000189322	396.309	175.59						25996.6	21919.9	18810.1	40186.4	33309.4	11443.5	54287	33153.7	53844.9	56867.8	78159.3	56997.5	141546	140026	77767	175852	157395	151721	84203.7	84455.6	84457.4
M231T256			0.905726	3.60252	0.000191133	231.432	255.971						3298.13	2536.52	2974.02	11440.3	11186.1	10770.3	3669.58	5262.04	5776.53	3725.09	8665.18	12321.7	24131.6	22282.9	12215.5	30468.9	23626.6	29286.3	13526.5	13528.6	12903.9
M360T209			0.897286	2.94985	0.00019263	360.273	209.03						9189.87	7196.54	7076.68	16129.5	16952.4	7891.21	6571.84	8519.56	6681.87	6235.92	10173.6	14692.4	28058.1	24272.6	13966.5	32778	26456.4	30442.2	16921.5	16921.5	17070.4
M578T184			0.487386	0.469438	0.000193175	578.31	183.87						7586.12	5702.46	5131.8	1611.3	2122.63	1002.4	6051.56	8894.82	6027.43	8445.49	9600.63	8981.54	2087.53	4022.44	4466.18	4542.57	3300.93	4114.07	5583.01	5614.32	5614.25
M370T178			4.17341	2.93003	0.000195782	370.294	177.9						51651	39872.8	38458.7	95961	102581	74614.4	191505	146623	184723	211801	224608	250338	609289	542465	297713	773425	635804	685464	319340	321875	321879
M689T474			0.522701	3.11485	0.000216702	689.208	473.642						942.46	1066.82	973.015	5701.73	5646.43	3311.18	1705.14	3169.85	2431.25	1174.06	2662.69	5029.62	8276.16	8548.96	4951.84	11114.1	7711.05	9773.17	4976.47	4979.73	4764.57
M340T187			0.767824	2.97297	0.000222301	340.247	187.258						4834.54	4527.53	3089.22	10791.6	9608.28	8471.42	5011.34	4702.88	6283.5	5211.94	7860.32	9243.08	20321.4	19295.3	9605.96	25163.2	18140.1	21377.5	12729.4	11888.8	12729.2
M145T356			0.849745	9.92062	0.00022352	145.105	356.166						2277.35	2570.73	1845.23	3412.99	4657.34	2874	901.156	1058.08	1144.37	479.886	1541.13	4999.55	15051.4	17628.8	6414.61	22767	14684.1	23892.3	5148.74	5991.46	5029.19
M547T34			1.86417	2.50303	0.000223795	547.468	34.176						11765.3	8446.04	10606	19808.5	36191.2	7233.93	53611.9	67100.5	63345.9	37871.6	73201.5	9712.23	113146	90590.5	154853	148543	126114	129787	76548.3	77153.9	77281.2
M612T130			1.18623	0.160622	0.00022395	612.496	130.288						45998.1	30215.1	32540.9	3764.22	5034.95	4001.17	20228.4	30863.9	29619.1	34002.6	56958.2	30602	6031.79	4939.5	7293.29	5068.22	4196.46	4960.49	23544	22618.4	22768.7
M188T313			0.490993	3.35471	0.000237419	188.127	313.006						2976.7	3443.09	3104.48	9590.29	8797.44	5482.39	1683.92	2126.99	1647.58	1746.96	1701.33	4557	7229.44	8254.96	5232.03	9442.79	5172.97	9834.9	5230.8	5224.24	4277.03
M242T303_1			0.423348	2.35674	0.000245618	242.077	303.411						332.256	431.071	515.481	1481.65	485.787	477.774	1583.8	2451.99	4386.52	3657.1	2112.53	4932.15	7875.03	7778.54	5455.5	8062.79	6508.11	9390.53	3386.71	3386.7	3443.24
M283T34_2			2.26118	2.88992	0.000247638	283.226	34.303						14369.2	11202.8	19153.4	20764.9	29521.2	9145.06	53342.9	61640.8	70448	36438.5	105745	15418.7	135397	120549	199801	193658	141691	200244	81632.7	85517.1	81600.4
M191T376			1.15783	5.77921	0.000248592	191.04	376.053						1349.39	1180.71	1357.13	10993.4	8634.41	6607.19	3387.66	6218.46	8564.06	1399.02	3454.94	13043.3	28507.4	39310.7	18069.3	40247.3	29605.6	52701.2	19565	19588	17174.2
M136T374			3.77921	2.13264	0.000261371	136.061	374.172						347542	411232	417354	1.42536e+06	1.3148e+06	739980	228740	311352	263349	187163	342701	309029	679918	568959	352608	702133	578958	619937	557225	545440	545183
M429T304			2.48981	2.833	0.00026277	429.218	303.591						1926.55	1244.04	1643.4	6361.52	4285.32	162.047	40339.6	115244	81976.6	27555.3	59995.5	103599	222967	212877	126231	238936	166559	246967	106372	103097	106360
M534T193			2.59544	0.527484	0.000270436	534.293	192.796						691.823	553.004	540.572	587.837	374.725	426.846	198075	228235	188051	258721	289032	306898	108877	127963	147379	148331	105982	136349	132921	133927	132922
M147T379			3.90046	4.01647	0.000276281	147.076	379.163						15619	11103.4	31543.4	177572	156242	81783.9	85685.2	133049	96633.4	45472.8	52451.5	227461	425867	416400	243282	596203	349307	542509	211159	203947	211347
M532T163			0.300682	0.404858	0.000284769	532.434	163.4						1843.54	1441.34	1243.6	2342.68	1821	983.061	2888.62	2698.81	3449.87	3437.21	2591.53	1558.71	1360.26	1012.32	1375.93	1300.43	779.186	902.533	1817.41	1816.89	1740.55
M84T415			0.747825	2.65435	0.000292652	84.0439	415.331						2582.45	2181.75	2440.24	9428.66	10630.7	7532.61	4503.55	8232.12	9705.13	2803.18	5751.4	15341.8	18785.2	14107.6	23905.8	22775.3	20604.9	22816.4	10847.2	10770.6	10837.9
M368T180			2.99503	2.66898	0.000304367	368.278	179.928						22304.2	19383.5	16902.3	78463.2	73691.5	57166.6	110873	89760.9	112605	113558	143104	148415	320464	304659	164261	430216	333782	363790	181400	182629	181406
M379T38			0.516847	0.548978	0.000306194	379.299	38.404						5879.53	4554.26	3284.54	6769.17	5188.43	6056.01	9556.94	14222.9	9052.11	8979.02	10755.8	11695.7	6682.87	5244.78	5314.73	7225.09	5193.22	5617.98	5973.52	5891.54	5734.08
M244T370			0.533423	2.46279	0.000310537	244.075	369.803						2386.12	2869.02	1745.58	3380.28	3950.5	1433.03	3408.6	4057.12	5035.37	2319.02	6254.52	3479.46	12184.5	8280.72	7003.93	13192.7	9303.2	10506.5	3842.12	4034.81	4036.49
M298T270			0.25282	2.73332	0.000314601	298.055	270.166						555.749	621.932	605.526	2453.03	1424.82	1599.08	535.164	864.809	1099.64	440.709	893.63	966.341	2793.06	2573.27	1325.27	2644.1	1770.82	2014.24	1601.6	1601.01	1626.82
M173T256			1.5851	2.64536	0.000316389	173.08	255.875						21967	22060.6	25297.5	47373.4	44302.6	46815.9	25296.5	28545.7	28820.6	23170.3	38731.5	50659.8	86035.7	84050.7	55154.8	118850	71765.3	100583	58799.5	67142.2	59000
M152T378			1.42928	4.32854	0.000319808	152.031	377.543						1892.99	1216.82	1157.43	22500.8	22870.1	12325.9	10492.9	20731.7	8581.34	3637.59	6775.2	28750	60140.5	61553.8	34047.3	86185.7	54228.4	45663.6	33966.6	34055.8	32078.9
M116T374			0.648542	4.56888	0.000328379	116.081	373.839						2682.49	2342.01	2628.04	3541.13	2519.79	3478.67	2459.24	3292.68	1179.58	2034.92	3047.77	2999.31	10913.3	11068.3	5639.75	16760.7	9147.17	15065.7	3269.94	3500.21	3501.73
M286T207			1.04356	3.04765	0.000337653	286.2	207.185						7164.74	7500.66	7882.15	33335.9	27318.7	22410.5	8461.53	8014.11	10559.1	6255.76	14859	19233.5	35088.4	33341.6	18044.1	45497.1	32366	41023.2	22794	22792	23364
M146T376_2			4.34061	5.07666	0.000341903	146.117	375.689						157753	144282	131377	416010	372144	226880	60526.8	104572	76543.7	59930.6	84736.3	194379	506352	440200	261882	737958	366188	635377	288037	284957	284954
M386T201			1.04037	2.59747	0.000351142	386.288	201.435						11216.3	4504.67	7414	10397.7	11079.6	16474.1	12770.6	12433	11679.8	11838	20095	19201.9	38172.6	37229.9	21102.2	52290.7	37183.8	42646.2	21241.3	20911.9	21240.3
M104T276_1			0.489752	0.125946	0.00035971	103.787	275.959						7514.98	7083.61	8061.64	14600.5	11304.7	8333.42	3421.74	4237.78	4012.41	5800.63	9536.81	6173.91	1078.35	536.283	609.366	801.533	525.356	628.401	4781.83	4759.65	5457.94
M679T362			0.154771	2.68771	0.000363331	679.01	362.122						8666.15	7327.03	3962.22	21166.9	10693.8	150441	53.2749	486.647	538.365	133.417	390.197	244.262	914.255	914.255	719.045	914.255	585.891	914.255	982.867	775.998	983.9
M594T193			1.15992	0.48099	0.000378175	594.304	192.793						687.231	1069.24	601.077	493.33	659.9	169.102	36905.6	47547.2	30047.3	48125.1	50068.6	60810.6	20311.6	22016.8	23796	24391	17675.8	23361.7	22457	22455.1	22092
M879T41			0.976546	0.241675	0.000388228	878.566	40.759						103959	81500.8	76986.5	15844.4	8701.34	5489.34	21513.8	26942.6	25628.1	34485.1	12379.4	18087.1	11044.9	4668.55	3990.57	2195.72	6701.7	5000	16114.8	17047.8	17072.4
M84T378			2.98692	4.03412	0.000392193	84.0439	378.395						15926.3	7229.15	6520.4	92857.5	85579.9	48151.1	34979.4	79435.7	56399.5	10060.4	62705	120843	244814	241930	143607	354106	179474	306192	121901	117462	117499
M785T362			0.166535	3.1207	0.000392763	784.975	362.144						11472.6	6987.3	4917.4	28485	10839.3	155640	127.65	521.31	535.93	44.9343	386.203	54.5696	965.923	965.923	735.676	965.923	614.071	965.923	985.112	926.632	986.024
M169T377			2.30371	5.37513	0.000399187	169.058	377.094						7150.27	3563.59	3654.32	62067.8	56092.3	24753.9	18305.9	18242.7	19810.5	11584.5	16848.3	70156.7	142618	144006	79353.5	194349	85919	186624	76491.7	76549.2	74914.8
M586T34_1			1.16026	2.9144	0.000433084	585.525	34.255						3891.12	3001.63	6355.13	1660.6	3630.74	3376.72	12931.2	16176.9	15062	6916.8	33399.3	2874.01	34937.9	31066.4	47191.9	50679.7	41421.2	49305.6	20111.2	20169.7	20169.6
M498T169			0.450525	2.01041	0.000441106	498.355	168.531						10097	8392.35	6547.39	842.112	772.972	644.172	5905.85	5922.47	6106.82	3656.38	3744.2	4609.83	10269.3	10291.1	8315.24	12579.2	6916.32	11831.8	6473.11	5584.05	5619.57
M528T164			0.104679	1.64453	0.000443638	528.4	164.249						2047.98	1982.11	2286.81	839.118	546.65	312.89	521.54	374.384	527.46	567.647	661.56	412.463	978.377	933.59	766.142	869.603	839.064	653.805	768.915	847.788	786.436
M258T228			1.06054	3.3568	0.000456806	258.169	227.54						4890.88	4975.13	4901.33	22386.4	20551.2	22117.3	9523.47	9438.14	7857.43	5337.5	10582	18468.1	36431.4	28973.7	19815.9	50252.9	29201.2	40783.2	21619.2	21619.6	21804.2
M283T369			0.550857	2.65433	0.000460987	283.082	369.178						5099.13	2368.32	2886.3	7619.04	6961.19	3157.06	1663.51	4489.63	4560.22	2181.34	5001.01	4991.66	11955.7	9533.72	5721.9	13319.3	9255.87	10964.1	5950.67	5724.9	5864.27
M304T240			1.40516	3.75798	0.000462916	304.211	239.966						15136.4	11708.8	14658.8	59003.6	53054.9	27292.3	11608.4	16772.8	12247.4	7233.46	16544.2	26163.4	52257.7	62274.2	29278.5	83403.7	44901.6	68243.8	38620.3	38621.5	38910
M416T382			0.203741	3.19317	0.000466417	416.114	382.361						291.735	307.263	442.775	881.665	582.753	829.481	387.729	380.649	511.101	364.53	420.056	475.616	1471.93	1212.74	797.526	1593.58	1004.88	2028.98	534.456	621.391	610.674
M284T210			0.646003	2.85735	0.000485704	284.185	209.928						1618.77	1689.08	2246.42	3607.54	3871.92	2724.6	4403.7	4395.73	4063.23	3322.39	5072.3	8017.28	14202.1	12856.7	7656.66	19244.8	12398.3	17289.4	8482.89	8271.62	8488.86
M412T198			0.59723	1.75953	0.00048607	412.304	197.714						15032.7	13014.4	12431.6	12536.8	11637.8	6099.94	9580.6	10990.8	9999.68	11917.5	12337.3	13844.4	19960.4	21139.6	14033.4	25362.1	17917.5	22414.5	15916	16108.7	16011.9
M632T304			4.28664	3.91111	0.000494531	632.334	303.631						564.38	406.306	114207	3920.54	609.689	164400	49952.5	201601	127838	35966.1	110592	267916	557788	501690	233211	637774	470069	704367	243574	217496	243428
M410T174			0.263717	2.36039	0.000496011	410.324	173.731						5187.42	4385.51	4362.63	981.168	974.297	574.428	915.597	1591.64	1287.52	979.065	1096.59	1222.87	3480.61	2548.63	2087.77	2857.37	1965.94	3802.61	2805.01	2819.46	2851.43
M330T226			0.516582	2.97228	0.000499633	330.226	225.705						2988.53	3732.45	2313.26	12789.2	10044.8	5727.56	2476.03	2101.72	2590.84	1268.54	3635.51	5158.09	9198.56	8517.54	5352.73	11825.5	6307.99	10012.3	6553.64	6163.21	6553.3
M205T304_1			0.661603	1.7443	0.000514172	204.529	303.652						3668.54	1795.02	7496.7	7719.66	4833.49	8079.08	12743.6	14236.9	12438.6	11428	16393.1	17195.5	22658.3	26071.2	17496.8	28151.1	22733.5	30170.4	17953.7	17949.7	17176.2
M481T34_2			0.597027	3.12504	0.000515196	481.422	33.7625						1979.95	2519.51	1526.03	4077.47	3332.63	3804.15	3113.29	4243.97	5025.23	1637.55	6267.08	2281.1	7669.53	9788.33	9557.42	16907.4	14688.6	11915.3	7616.09	7677.27	8447.54
M241T303			0.862619	1.81793	0.000535125	241.154	303.15						31231.3	22726.6	27271.8	91487.8	77080.6	63107.5	17734.7	20772.8	23079.2	16418.9	25509.2	27731.4	29693.5	37716.1	41710.6	51754.3	34871.7	42850.8	39538.1	39196.6	39190
M553T190			0.269224	0.504088	0.000538359	553.331	189.733						405.019	415.688	327.995	264.371	380.443	253.861	2526.71	3185.54	1713.15	2609.82	2888.53	2690.76	952.582	1151.12	1951.52	1589.73	1276.02	950.122	1298.91	1299.86	1224.11
M835T193_2			0.584564	0.441878	0.000562469	835.486	192.795						27.216	23.6434	24.9516	3923.25	3923.25	3923.25	12165.5	13261.9	11063.1	13074.1	7420.14	8177.14	3542.22	5989.88	6341.8	5354.49	2133.39	5431.8	5400.35	5884.25	5858.59
M559T34_1			1.07538	2.96809	0.000565917	558.506	34.273						4912.74	4296.47	5695.89	3818.91	3232.36	2669.42	8867.4	15392.9	13831.5	8087	27961.1	2216.2	26855.8	34174.6	42012.5	37292.6	33982.6	52313.4	16499.5	16945.5	16943.6
M521T34			1.81324	2.38567	0.000568559	521.454	34.202						13445.4	13019.7	13277.8	16267.7	34403.5	9249.75	42152.5	72865.2	56277.3	33198.3	90446	8218	100780	97454.9	135336	142177	118446	129039	80043.1	78230.1	79995.6
M272T219			0.501786	4.08969	0.000583473	272.185	219.192						1081.96	946.342	777.321	3016.99	4344.97	1682.56	1254.14	1371.2	1496.1	731.128	1860.24	3610.81	7416.36	5903.9	3741.05	10553.2	5733.74	8872.25	4019.3	4207.37	4214.6
M300T278			0.333624	5.23012	0.000584115	300.129	277.968						362.683	327.065	350.309	896.808	1393.08	952.226	427.895	449.859	647.783	297.728	540.941	1211.02	3199.76	2752.79	1660.06	2807.23	2950.46	5328.55	1754.46	1756.63	1640.71
M132T344_1			0.32038	2.36039	0.000586238	131.669	343.822						1718.38	1880.7	1495.29	3495.07	3175.35	1969.94	1095.28	1694.38	1538.5	1159.47	1583.86	2909.68	4245.92	4103.5	2214.87	4948.7	3940.47	4106.06	2717.62	2778.3	2717.01
M330T256			0.253028	2.32956	0.000593213	330.12	255.91						711.761	933.353	779.041	1353.3	1250.84	1597.02	977.298	790.599	1238.14	713.63	1290.79	1550.49	2973.26	2583.55	1331.79	3174.08	2725.57	2495.88	1382.35	1406.16	1382.3
M259T223			0.179375	3.4775	0.000608527	259.375	222.779						141.415	142.07	124.678	711.956	1173.62	573.31	294.997	74.2641	233.928	155.436	497.268	499.987	918.763	1328.96	439.179	1157.32	1055.96	1205.9	764.335	698.237	763.264
M104T190			1.56613	0.710756	0.000618448	104.106	190.351						44301.7	52939.1	40426.6	22700.5	16977.1	15430.2	121766	134670	110350	150139	136938	154918	94781.5	77851.4	100066	106754	100401	94991.1	112982	112972	110134
M366T182			1.65809	2.34532	0.000635964	366.262	182.379						23995.6	20625.2	20614.2	47092.6	36905.6	36859.8	40995.4	33569.7	45051.8	40291.6	60676.9	53790.4	103747	103955	59758.8	148788	104095	123155	65452.4	66522.2	65466.9
M302T196			0.246545	2.56564	0.000637361	302.231	195.855						1066.86	749.284	585.884	7146.32	7196.98	2935.14	1076.85	679.494	1043.94	762.29	1144.99	1125.21	1993.13	3481.89	1369.32	2725.36	2903.96	2491.14	2411.64	2263.7	2260.79
M369T178			0.296978	2.50545	0.00064366	369.135	177.987						864.371	726.956	995.378	1161.53	804.181	461.435	1554.65	1124.73	1018.75	1552.44	1644.91	1675.75	3362.35	3689.41	1885.81	4995.13	4232.58	3309.53	2397.28	2288.46	2291.98
M591T161			0.462709	0.244235	0.000645419	590.503	160.556						2129.25	1920.63	2140.17	2031.92	2991.65	1338.26	4007.82	5561.25	5317.78	7506.39	8259.26	2744.86	974.67	1902.1	1825.35	1347.98	1131.02	975.674	3198.83	3199.29	3175.58
M641T128			0.941388	0.195645	0.000653031	640.527	128.154						8757.05	9130.38	7794.9	2098.28	3016.13	1625.48	11235.3	27533.5	24231.9	18685.1	40295	23068.4	4452.99	3426.37	6720.97	5011.33	3248.43	5518.09	12236.6	10402	12158.4
M244T250			1.00579	3.309	0.000678196	244.153	250.025						6636.04	5990.18	5285.1	21164.7	18272.9	11010.8	6957.12	10388.9	8304.62	4730.69	8853.74	17036.1	28340.4	28800	19128.9	49164.3	26665	34102.6	17977.5	17381.5	17924.8
M247T319			1.18727	2.5812	0.000693095	247.376	319.262						6017.88	5028.88	4832.2	29201.1	29574.1	18199.3	11870.9	24180.4	22422.5	7049.55	16638.6	32810	49025.1	52521.3	27950.8	65595.1	47964	53709.6	29188.8	29188.8	29249.5
M494T194			1.67523	0.303821	0.000710086	494.322	194.004						9883.47	8101.71	7652.29	2945.16	2445.78	1028.34	47343.7	85274.6	48518.8	120881	87451.1	90341	21668.7	25628.3	27990.2	30158	18623.4	21707.9	32182.1	30425.8	32155.6
M203T304			1.83844	1.41509	0.000720102	203.489	304.367						140435	124026	141544	151445	145601	108557	196407	265201	234646	184841	228171	239804	313843	319110	276729	387717	299510	312147	269540	269479	272950
M277T273			0.525708	3.23043	0.000727863	277.183	272.709						2691.21	4035.74	3866.44	4673.57	3228.87	3167.59	2396.83	3284.65	2802.29	1440.45	2878.32	5195.75	10426.6	4904.26	7106.51	9929.44	12915	12860.4	6610.51	6428.98	6611.16
M99T373			0.811082	5.13757	0.000732568	99.0545	372.897						1369.5	1094.03	574.722	7623.72	5720.54	3403.72	3114.37	3635.17	3141.23	705.443	2136.37	7694.78	20168.5	14879.7	8202.68	24767.4	12273.7	24655	4892.49	5898.17	4906.38
M494T175			0.882079	0.472177	0.000763228	494.321	174.708						1379.43	1164.96	1197.45	455.6	719.3	396.79	19029.4	25695.7	19718.3	30255.2	37762	30798	12751.2	13097.8	14867.7	14346.5	10460.7	11562.9	13635.6	14499.4	13641.3
M204T291			0.243134	1.8709	0.000769543	203.961	290.603						2189.46	1365.54	1492.74	4808.92	5186.87	3477.63	1676.85	2222.39	1625.54	1468.38	1333.94	2171.26	2843.85	3448.96	2222.68	3546.75	3302.25	4276.84	3223.23	3376.01	3241.55
M835T303			3.07242	7.38244	0.000801073	835.448	303.359						55532.9	55532.9	55532.9	96306.5	96306.5	96306.5	5828.54	53798	26579.5	1952.49	21274.2	75060.8	237970	209696	73084.4	349566	183820	307875	61564.8	67707.9	67502.7
M205T304_2			0.918301	1.99001	0.000801731	204.834	303.76						5708.92	5590.64	4348.9	9376.56	6680.31	4864.33	14151.2	22432.3	20046.9	12513.5	19657.7	26102.4	40540.8	39361.8	25055.8	43785.8	31728.1	48187.3	27631.8	25834.8	25831.9
M218T177			0.452376	4.09031	0.000803132	218.138	177.393						2783.51	2582.24	3132.27	2856.87	2864.73	2933.97	603.259	2351.19	805.29	435.822	1597.76	2562.02	5697.56	5551.5	3514.34	8654.14	3524.46	7233.97	2467.31	2379.36	2381.89
M486T170			0.515332	1.75208	0.000806864	486.295	170.095						898.553	1391.92	1939.72	1078.71	761.866	747.017	9399.58	8811.85	11703.6	7936.11	8627.26	8507.25	16252.4	18448.9	11191.2	18639.6	12841.9	18965.2	9281.18	9519.85	9288.45
M170T291			0.35759	2.35359	0.000814786	169.985	291.009						2457.94	2569.44	1807.77	6695.59	5337.04	3960.16	1639.88	2101.14	1682.79	1367.86	2116.61	3760.34	4848.69	5704.95	3073.73	6095.39	4075.89	6018.03	4388.19	4653.26	4389.43
M315T198			0.18361	1.90133	0.000819741	315.194	198.367						974.627	988.175	932.54	1070.13	1019.95	1130.13	813.726	922.483	896.397	801.709	727.416	1384.64	2079.09	1936.35	1250.09	2118.62	1391.82	1769.51	848.198	835.68	835.904
M448T383			0.792261	6.30533	0.000830927	448.14	382.609						812.362	1520.32	1133.39	7119.57	8130.47	2798.96	1451.61	2854.88	1238.21	1287.88	2522.38	5638.29	15954.8	17504.6	5842.88	24670.2	10676.6	19888.3	7011.17	6785.72	6765.85
M260T285			0.809539	3.17295	0.000834127	260.149	285.219						1918.08	3350.55	4948.49	13817.1	10207.2	7679.08	4885.88	8185.69	5954.07	4874.25	5064.06	10963.2	19796	19245.5	13440.4	30362	14777	29065.9	11736.3	11736.4	11867.1
M274T212			0.531286	2.30944	0.000843104	274.2	212.23						3349.89	3339.48	3375.19	14653.9	15617.4	10159.2	4030.3	3209.04	4769.47	5257.23	6103.17	7401.92	11253.5	10742.7	6452.75	15564.6	13535.2	13515.2	8845.46	8846.71	8671.95
M518T193			4.98742	0.48759	0.000859577	518.32	192.796						8175.54	5396.83	2862.81	23320.6	14418.6	23135	629358	826132	642451	860477	1.03223e+06	1.21135e+06	350450	426584	481347	463554	360739	453770	433870	436822	433866
M180T299			0.15587	1.80901	0.000874681	180.101	298.765						1756.82	2024.18	1027.68	861.941	901.503	1026	959.702	978.459	941.559	825.341	743.09	600.665	1343.94	1512.15	1018.09	1835.17	1898.47	1525.52	1281.07	1280.87	1093.14
M549T34_2			2.72142	2.47314	0.00087628	549.485	34.2545						37504.5	31754.6	46060.3	27153.9	57286.1	22010.3	96948.8	146850	135924	71528.6	197121	19303.6	208290	199543	288388	330059	287378	337598	171442	171433	173921
M438T170			0.174173	2.12322	0.000885913	438.356	170.049						1893.37	769.11	1238.74	632.836	432.995	488.692	736.341	958.057	948.56	510.632	804.584	541.557	1042.47	1760.04	1356.53	1555.72	2227.35	1611.81	989.497	779.027	771.171
M189T290			0.338095	3.56431	0.000896165	189.017	290.245						1450.6	1446.1	1465.63	4399.69	5117.53	3109.45	1048.04	669.485	924.437	520.048	1049.74	1681.94	4062.56	3029.03	1517.84	4572.07	2912.78	4912.68	2683.5	2691.93	2498.83
M226T304			2.15227	1.90689	0.000896503	226.104	303.777						23536.7	23687.1	36288.5	45110.4	39075.4	19629.5	91295.6	122339	118608	79911.1	121000	167136	216391	239905	139514	268023	210868	260677	151973	152164	149889
M292T335			0.236804	2.3364	0.0009001	292.174	334.786						386.457	580.855	537.8	1542.64	1007.49	624.5	608.195	740.781	940.63	549.402	1263.71	1418.58	2246.98	2203.32	1149.24	2439.47	2110.81	2750.16	1201.89	1080.99	1082.43
M176T271			0.50974	1.41568	0.000921508	176.139	270.776						16974.3	15768.3	16950.5	34361.3	30988.8	18470.6	17701	20725.6	24210.8	16345.5	18267.1	26487.2	30892.5	27718.6	25595.1	30238.9	29697.7	31029.4	28623.2	27704.3	28620.4
M1175T192			0.301739	0.287898	0.000964578	1174.64	192.49						55.5392	96.2117	724.911	16.7569	42.0757	16.7138	1103.72	2704.55	2550.17	2268.56	3385.93	3897.73	384.961	1060.3	1058.81	873.019	570.831	632.725	644.963	661.224	714.176
M382T177			0.571558	0.38398	0.000968884	382.293	177.455						18175.1	17305.3	15501	12938.3	12409.6	6293	11152.7	9797.26	11053.6	12877.7	5763.39	6418.91	4535.48	3842.43	1785.91	5329.06	3881.78	2536.61	10481.9	10010.8	10011.3
M213T375			0.46229	5.35669	0.000976213	213.021	374.678						853.58	796.094	593.966	1577.79	1111.7	977.298	732.66	1019.14	1002.05	584.29	832.778	2204.93	5455.13	5928.89	2451.14	7999.1	3682.04	8637.15	1764.68	2104.83	1751.3
M268T192_1			0.810846	0.512402	0.00098115	267.646	192.488						18.7435	13798.2	13798.2	12958.1	12958.1	12958.1	17299.7	23367.8	19438.9	31445.3	26643.5	30505.6	10754.1	12259.1	16187.2	15981.9	9201.24	11811	10840.8	12016.7	12107.8
M418T175			0.513503	2.61039	0.00100911	418.292	175.106						11295.5	9786	9658.9	15214.9	13454.6	17458.2	4710.32	4779.82	2197.81	5651.53	3129.35	4083.2	12296.3	8988.02	6040.03	13846.8	8628.8	14290.5	11052.6	11051	11360.7
M645T33			0.463984	0.483798	0.00101653	645.421	33.353						5217.18	8542.5	9001.67	10978.3	5911.66	11151.6	7734.11	6614.42	4947.39	6829.54	7337.32	10832	3729.64	4089.67	4315.27	3155.03	3534.37	2605.73	5261.6	3690.37	5249.15
M240T216			0.468017	2.31355	0.00102079	240.101	216.288						2508.34	1786.65	2031.02	12157.8	10174.8	7146.48	3248.97	5630.22	4383.79	2436.52	2367.25	4871.03	9541.12	8025.93	6199.35	11785.3	6488.38	11027.7	6380.98	6546.42	6494.55
M403T38			0.865473	0.49543	0.00105253	403.281	37.99						19894.1	14401	12590.1	3126.94	3303	3976.67	24205.5	40283.1	31938.8	27172	22791.3	21213.1	11962.7	12159.7	13438.5	12717.6	13916.2	18841.3	8528.57	8572.9	3000.4
M245T297			0.240617	0.759359	0.00108075	244.932	296.989						2928.14	4462.74	4224.67	3383.68	3278.12	3851.92	4113.17	3834.75	3873.1	3984.43	4107.22	3496.26	3075.16	3219.44	3593.8	2342.48	2981.76	2563.14	3909.88	3871.97	5046.69
M176T378			0.499407	3.23604	0.00108415	176.127	378.353						3804.94	3001	2711.62	4289.22	4687.48	3749.89	1739.13	2511.38	1899.89	1487	2112.08	4727.77	8400.36	7749.42	3998.4	11379.8	5689.14	9631.95	3913.67	3913.94	3839.15
M342T185			1.11759	2.12046	0.00109557	342.262	184.811						21280.6	18816.1	14930.7	43688.9	38310.4	37786.7	22487	22920.9	20397.1	29425.1	33748.9	29396.1	58452.3	50814.9	30664.7	76582	56539.6	62773.9	42111	42107	41780.5
M518T186			0.185317	2.71514	0.0010981	518.38	186.007						4831.18	4142.96	4155.17	440.022	424.056	123.626	599.922	443.727	498.801	529.214	528.029	246.823	1229.13	1090.2	717.522	1742.82	1120.81	1828.21	1539.58	1544.65	1595.36
M442T433			0.207538	2.28093	0.00110633	442.041	432.702						774.071	957.502	1106.35	9029.98	8393	2163.47	544.473	774.195	749.711	700.599	757.354	1262.22	2573.24	1530.06	1342.97	1956.13	1350.53	2169.41	2444.32	2444.31	2378.87
M580T190			0.332488	0.265337	0.00111166	580.404	189.743						304.386	330.209	234.373	110.124	66.1661	16.7683	2285.4	4921.52	2929.7	3063.61	3781	1499.7	486.357	1168.21	939.411	811.907	406.562	1091.22	802.416	800.767	838.832
M187T238			0.685774	2.56413	0.00111676	187.096	238.292						4362.29	3640.33	4073.1	24704.1	20296.5	10978.3	3794.02	7786.06	5951.17	5886.09	6826.11	9656.94	17059.3	17371.3	8978.53	22152.4	13639.6	23108.5	11911.4	12057.8	11973.1
M305T323			0.201851	0.622089	0.0011168	304.898	323.01						1342.31	1894.87	1731.83	1366.97	587.878	927.498	1981	1738.37	1873.74	2275.8	2034.43	1330.11	1173.88	879.086	1055.57	1193.39	1524.53	1161.75	1139.5	1137.69	963.603
M364T185			0.421622	1.92245	0.00114282	364.247	184.772						6408.55	6171.86	6069.99	5241.74	3859.26	4903.67	5477.66	4775.83	4258.49	6089.48	4089.82	7005.79	9531.62	9046.12	6419.01	13375.8	10892	11671.4	8085.78	7900.71	8283.28
M102T248			0.586714	2.39831	0.0011565	102.054	247.686						5012.9	830.479	6309.17	5544.79	4634.92	2838.81	2361.96	4531.06	6922.64	6218.04	8060.6	4845.31	14285	13198.9	6708.6	17602.7	12140.6	15063.5	6396.6	6228.01	7085.68
M879T136			1.48573	0.250042	0.00119908	878.565	136.444						174004	144049	132128	14003.9	10640.2	7805.49	57858.7	70086	51049.2	74244.6	64478.5	12400.8	17120.1	9945.16	15445.6	13381	12357.7	14293.8	51056.5	50263	50268.4
M284T373			0.34171	3.21974	0.00120573	284.16	372.996						1098.03	1052.53	1566.22	1505.01	1133.7	1120.23	1159.11	1369.52	1261	1380	1234.02	763.085	3388.92	3486.31	1542.36	5644.75	3974.9	5037.79	1804.65	1657.41	1837.16
M247T438			0.740562	1.66156	0.00121095	247.093	437.965						31270	19968	17944.8	100449	75646.7	39232.4	14121.7	24852	20739	15594.8	23017.1	30572.2	29628.9	41873.4	32925.5	36436.1	32560.3	40745.1	36367.2	36091.1	36089.2
M60T276			0.576193	3.11129	0.00121932	60.0804	276.16						3351.32	4127.53	3431.23	8546.92	8340.03	3090.58	759.122	2632.73	1642.78	6631.49	7192.85	5870.63	16336.8	11682.2	11170.5	10124.5	18823.8	8803.02	5374.9	5911.9	11288.6
M302T247_2			0.76833	2.51106	0.00122002	302.195	246.772						10080.4	8837.78	8539.92	21229.3	18585.3	11310.1	6356.76	10250.2	8170.68	4919.13	8568.55	13480.7	23899	18829.6	13316.6	27917.9	16439.6	29534.9	14440.7	15078.8	15077.2
M544T189_2			2.62898	0.425744	0.00122425	544.335	189.157						4230.05	6217.48	6209	2999.43	3492.33	2129.51	192773	313732	180415	287211	253651	130603	86555.5	104670	86539.9	119615	81001.9	99941.2	108648	109697	108650
M406T304			0.539123	3.05566	0.00123119	405.962	303.631						58.4624	88.8148	66.9637	143.004	28.1032	88.0317	926.799	4315.14	3194.03	1881.81	2837.57	5118.93	10367.4	8011.3	5022.53	12405.6	7210.96	12822.1	5860.56	5953.47	6398.23
M607T370			0.26369	3.58976	0.00123352	607.191	369.639						361.113	274.912	286.05	1037.68	826.508	849.368	514.123	751.216	771.339	360.417	259.573	1107.71	2411.14	2288.15	2084.86	3303.72	772.094	2653.25	970.581	1048.16	1048.49
M302T304			0.941999	2.25902	0.00124219	302.089	303.769						4697.44	6825.46	1133.63	7689.11	6040.5	895.461	8758.31	21661.3	17063.8	13808.6	11332.8	24717.9	43637.9	42066.4	22458.6	45395.2	27471.8	38868.7	23691.6	20918.7	23742.8
M228T299			0.132029	3.15185	0.00126901	228.441	298.788						90.352	206.161	85.9649	328.278	575.025	230.506	136.945	235.827	170.317	141.684	17.8391	421.169	469.807	673.725	380.493	873.399	497.919	646.652	476.373	447.985	448.066
M703T148			1.01886	2.02211	0.0013041	702.502	148.319						14772.6	12883.7	12311.5	9471.48	11784.8	4986.29	24037.5	26169.3	24324.5	13744.5	38685.7	9260.37	42881.2	41239	59788.1	47973.3	37658.7	45914.8	28156	25075.2	28194.6
M140T271			2.3374	2.07164	0.00131401	140.068	270.776						91575.6	85951.8	79140.3	332533	265915	198431	100328	124143	128482	90591.7	108942	154913	246435	217060	159534	330199	199660	312589	209498	208592	207761
M468T34			0.679266	2.48194	0.00132226	468.408	34.326						3416.28	5768.12	3516.35	5302.13	6117.66	3191.52	3379.43	5745.12	7069.2	3459.33	6997.09	15188.7	14727.2	15534.7	17875.2	22781	12639.2	20284.4	5979.91	5993.58	6964.56
M465T132			0.589194	0.393224	0.00132859	465.284	132.159						168.167	135.471	172.11	381.018	387.695	698.168	12555	6586.86	12085.6	15572.7	7960.24	9752.51	6096.07	2314.78	5874.02	4394.68	3295.89	3392.58	4894.9	4787.08	4786.12
M549T201			0.698666	4.10141	0.00140392	549.485	200.803						717.078	733.356	705.257	393.794	452.861	489.467	1622.67	3730.08	2441.13	2107.71	9790.67	746.653	7019.02	10305.4	19190.7	19172	12382.5	15758.8	5691.05	6032.58	6028.89
M254T256			0.733066	3.33757	0.00142102	254.136	255.945						2511.44	2186.7	3025.87	8683.84	6692.36	6184.34	3067.72	3458.4	4251.51	3123.83	6947.79	8622.45	17171	16646.7	6807.29	24819.5	13508.2	19411.2	8861.48	9217.16	9214.37
M146T328			0.491346	1.90005	0.00142105	146.08	328.312						2687.42	3657.56	3261.72	8098.94	9258.48	5605.44	5071.78	6695.1	5436.96	4471.26	6835.12	7935.83	11453.7	11529.5	7565.53	15319.4	9613.67	13767.5	7201.27	7347.39	7201.02
M631T34			2.12441	2.42509	0.00142675	630.507	34.241						62847.7	62046.6	63590.5	29816.2	42467.1	13604.2	62461.4	84894.9	66880.6	53173.8	129669	17755.1	134271	122873	235524	187980	150580	174785	106844	109952	102042
M513T34			1.46452	2.77949	0.00145116	513.449	34.37						5415.41	6816.78	6845.01	896995	4522.95	529081	19869.9	44861.2	28529.3	13591.9	51438.2	5567.03	48368.4	57337.3	69349.9	93010	87729	99645.9	45179.3	47089.6	44168.4
M176T336			0.361478	3.11765	0.0015033	176.127	336.369						539.255	1604.27	1233.93	4450.32	3449.25	2867.18	874.173	1471.38	1296.98	852.642	1351.7	2284.4	3869.3	4908.81	2301.36	6218.56	2702.93	5349.53	2801.92	2985.32	2800.79
M589T160			1.00447	0.170892	0.00150338	589.499	160.287						6514.75	6050.07	6057.44	6980.93	8815.87	3368.84	19980.1	28647.7	21192.4	29038.9	42147.8	7431.74	4016.94	4001.3	5781.3	4243.09	3270.71	4053.66	11915.8	11917.4	11806.3
M432T173			0.193776	2.0926	0.001505	432.329	173.431						735.517	943.41	1049.2	1276.55	1816.46	1241.41	921.125	560.48	986.54	545.542	1392.24	808.596	1312.98	1487.2	1480.45	2273.39	2238.22	2119.69	1094.32	1187.29	1093.8
M481T167			0.122108	2.30151	0.00153568	481.404	167.321						238.561	405.026	226.953	65.5829	155.751	149.635	207.044	387.346	347.627	234.49	185.517	433.733	500.054	1019.22	565.016	809.671	561.068	677.93	309.259	285.639	309.069
M618T159			0.260998	0.284889	0.00157599	617.527	159.148						455.86	298.881	339.392	427.732	429.86	236.791	1513.58	1949.11	1775.61	2446.26	2877.3	691.256	488.418	661.633	645.729	525.147	423.111	461.85	966.186	1020.55	955.114
M478T155			0.989906	0.509747	0.00161182	478.327	155.357						457.279	356.769	593.421	237.616	151.567	228.593	27117.2	37279.6	26963.2	39762.5	53363.1	37565	12244.6	18183.3	22157.1	21337.2	18507.6	20759.8	18574.4	18797.5	18574.7
M230T299			0.645891	2.28977	0.00162411	230.157	299.113						6484.3	5876.04	5185.12	16833.1	15568.2	8518.74	4833.2	7883.64	5858.94	4773.65	6377.79	13565.4	17571.9	15170	10168.4	21997.7	14537.7	19684.1	12191.2	12103.7	12191.2
M275T343			0.419234	2.07127	0.00165185	275.16	343.365						5567.99	6384	4415.35	11797.8	10537	5216.82	2926.94	5094.8	2998.9	3201.3	3634.16	5350.37	9190.19	8930.72	4447.2	8773.75	6530.18	10194.8	6104.57	5387.35	5576.79
M744T366			0.227532	0.686541	0.0016705	743.752	365.582						2478.23	1230.65	3255.67	1938.15	1989.71	2497.81	3354.9	3026.26	3417.13	2715.31	2838.88	2469.34	2452.15	1763.67	2281.03	2293.73	1421.92	2022.9	2852.3	2801.22	2801.07
M230T265			2.02849	2.59925	0.00167265	230.138	265.204						13917.1	13440.5	12895.3	58146.3	63761	37888.8	45017.5	81927.8	52005.3	19757.2	60971.3	75193.5	153842	135747	77935	198663	113161	191073	81360.2	79879.7	81431.5
M448T124			0.139074	1.98354	0.00170891	448.41	123.787						291.018	236.537	466.156	720.224	915.873	467.517	842.666	487.844	625.647	767.319	563.352	129.362	1277.4	1073.87	1157.6	1424.54	867.304	975.434	778.604	780.085	823.147
M274T289			0.477494	2.32498	0.00170967	274.164	288.949						3297.55	3169.63	3351.23	9986.95	10495	5997.5	2428.92	3965.62	4380.31	3112.37	4412.38	4474.31	8654.5	8469.83	4921.85	13145.4	7370.47	10386.8	7043.54	7035.42	7154.24
M245T238			0.423527	2.86937	0.00172996	245.403	238.256						1547.9	1144.97	853.155	9880.51	7803.47	4269.46	1173.31	2630.82	2061.77	1646.72	2100.06	3078.25	6382.3	6669.28	2856.37	8097.83	4093.29	8315.87	4339.25	4374.35	4339.37
M262T392			4.2811	1.71645	0.00173557	262.129	392.47						396369	308668	346126	520445	490468	234444	428493	723805	727703	572754	602229	696889	1.037e+06	1.06214e+06	792388	1.38242e+06	867795	1.29815e+06	729194	723434	715272
M603T193_1			0.340825	0.681288	0.0017421	603.296	192.78						405.05	367.243	178.848	168.434	83.5974	146.59	6130.95	5817.38	6308.38	6236.4	5955.36	6614.86	3459.32	3259.79	6225.87	4646.91	4045.1	3613.82	4722.91	4451.56	4447.66
M530T193			0.457024	0.527976	0.00175053	530.352	192.75						2950.87	2742.68	3410.6	2804.46	2978.03	2817.64	8330.47	6915.05	6903.55	7282.9	11035.8	10291	5241.05	6784.47	3967.51	4645.48	3565.82	2595.1	3928.44	3582.48	3898.03
M609T412			0.377126	3.66894	0.0017724	609.209	411.647						433.945	441.87	491.615	2304.03	1580.69	1034.81	700.85	1771.22	1182.38	515.578	1316.46	1450.71	3603.71	4215.17	2093.68	6327.12	2978.69	6233.78	2739.12	2810.56	2293.34
M670T34_2			0.878479	1.5107	0.00177725	670.464	34.4115						111774	106554	69521	101332	86502.6	76220.3	80249.4	53952.6	57519.8	67937.8	63863.8	46912.8	72779	93637.9	81853.7	95876.7	104831	110641	95023.8	97820.3	88111.4
M645T158_2			0.267526	2.2924	0.00181795	645.492	157.982						735.687	714.022	325.3	716.658	615.683	463.098	937.684	1359.05	1414.03	1055.58	2334.64	768.396	1924.47	3479.97	3656.56	3681	2020.48	3277.29	1591.62	1590.77	1270.27
M136T354			2.47478	1.79138	0.00183835	136.061	354.116						260193	233924	96293.5	553346	513753	210381	161205	277852	143482	143559	215285	238958	363170	459392	264978	387076	280332	359496	236424	240268	244066
M246T291			0.254579	1.97057	0.00184231	245.971	290.575						1989.68	2645.34	1928.14	5826.66	5058.29	2474.28	1526.78	2633.11	1422.91	1621.39	1221.18	2341.4	3437.5	4551.73	2418.48	3276.87	3012.32	4519.8	2961.27	2959.03	3092.04
M288T330			0.203487	7.16976	0.00185867	288.166	330.247						282.664	974.993	928.747	687.567	884.001	415.325	231.944	172.406	246.063	102.194	150.539	186.862	200.896	2027.74	1903.33	1196.47	1159.03	1327.63	711.903	743.859	1577.44
M613T34_2			1.39114	2.12174	0.00186877	613.48	34.241						30071.6	26390.4	40160.7	13876.3	18780.6	7624.16	39743.4	49539	43974.2	31414.5	62322.4	8310.89	71131.8	67213.9	110564	96047.5	66077.4	88221.6	62418.4	62410.7	66560.5
M755T42			1.48994	1.57704	0.00186964	754.535	41.774						58919.9	59348.6	64048.9	66963.1	70202.1	48425.9	101547	125252	94791.6	58735.9	133951	69708.6	147194	140500	173586	155887	138119	165687	126188	132853	132860
M560T190_1			1.24	0.464791	0.00195939	560.309	189.746						1174.68	940.208	1256.7	857.641	563.063	404.339	46413.5	63359.7	53032.3	74789.4	50876.7	26388.6	22898.8	24331.1	25639.2	27275.4	20120.6	26079.1	26877.5	26590	26877.7
M554T193			0.915717	0.345443	0.0019631	554.39	192.786						574.438	619.288	566.598	113.341	204.537	105.483	15478.6	21748.4	14957.1	25251.4	30697.3	39239.4	7291.3	9171.48	9278.39	9970.08	5788.52	9408.97	6361.76	6681.02	6675.38
M612T160			2.46441	0.290436	0.00196352	612.496	159.642						233199	181349	207368	26470.5	29058.7	18379.5	149814	205798	156858	176640	279452	62289.1	45901.2	47837.1	64282	53806.1	39429.6	48139.4	111585	113104	113109
M100T248_2			0.440497	2.33027	0.00199717	100.05	247.653						2174.33	1787.25	1062.85	1489.58	1745.37	7685.74	1901.81	1577.55	2358.42	1952.34	7884.62	2734.41	7330.31	6643.83	7440.21	7384.52	7101.6	6997.91	3134.08	3021.38	4165.52
M855T158			0.767743	0.553762	0.00207878	854.55	157.996						91473.6	49671.1	65227.2	3884.52	5021.14	2205.24	24433	24129.6	15263.8	28312.3	29441	22616.2	8409.36	13095.4	15153.7	18849.9	9348.36	14993.5	20072.9	20806.6	26356.9
M587T34_4			0.541566	1.75824	0.00208256	587.461	34.254						4290.87	19370.6	6259.28	12602.9	14622.8	9562.08	10452.5	14386.9	11197.4	14798.6	9618.11	3941.34	21196.3	19650.5	15909.4	22558	15564.8	18342.4	11195.7	12841.6	11236.6
M229T367_2			1.22417	2.4718	0.00214311	229.154	367.214						15435.3	11643.4	9867.03	41947.3	40643.4	20487.3	14765.2	25505.8	18926.8	13442.6	18265.7	45818	57597.7	51690.7	36004.7	77308.6	43495.6	71857.6	35545.9	35471.4	35460.8
M242T30			0.183947	2.02805	0.00218201	242.01	30.3925						706.589	1151.92	613.061	1707.08	1066.15	1142.74	963.012	904.099	478.423	642.211	1108.41	714.473	1891.36	1358.6	984.952	2230.34	1519.1	1771.83	1104.17	1101.11	1035
M698T34			0.8037	1.40068	0.00221182	698.495	34.2545						91190.6	82058.1	53000.4	59605.5	64825.9	55731.3	55451.6	50677.2	55423.5	58510.5	68309.2	45690.6	65495.2	68229.3	71630.6	89735.4	82381.5	90443.4	74069.5	72803.1	74083.1
M607T34_1			1.18252	2.41753	0.00222733	606.507	34.254						7779.05	8184.11	15068.7	11214	19051.9	5700.89	20924.5	26391.1	17951.9	12975.1	45131.7	4285.7	42382.4	41580.9	70947.9	58616.7	43265.2	51829.2	32398.7	29893.6	32387
M385T34			3.83627	0.421596	0.00223748	385.272	34.254						120878	118344	122025	60618.7	103219	42923.3	393949	526191	500014	410628	839357	441907	155299	111271	307970	262796	227817	246874	282692	272969	280243
M530T34			3.00358	2.59897	0.00225781	530.475	34.37						30622.1	30036.9	32078.7	19333.1	29570.5	17222.1	87658.6	146364	119065	65113.5	291694	24486	211105	260700	353616	381532	306424	395260	159142	164981	164986
M171T265_2			0.41013	2.61092	0.00226414	171.064	265.23						601.486	2769.9	880.872	2164.8	2600.35	1290.67	1393.82	3391.05	1979.02	1023.2	3113.35	2540.85	5897.07	5760.37	3115.71	8275.73	4325.9	7719.37	3259.88	3053.45	3031.87
M595T34_2			0.841898	2.19399	0.00228332	595.468	33.9155						12044.3	13093.3	17815	5287.93	10696.2	3811.88	14634.7	22342.6	12723.9	7640.62	23149.4	2752.52	25529.8	21488.3	36881.7	30900.5	32064.1	35771.8	19399.7	19407.8	18962.5
M382T344			0.219787	2.57257	0.00228342	382.056	343.526						478.113	542.929	551.253	1462.08	1019.68	504.565	411.875	613.049	691.65	414.438	873.248	1045.16	2056.37	1417.26	814.363	2350.68	1533.61	2245.15	969.542	969.531	954.386
M664T201			0.519546	3.7573	0.00240061	664.488	200.536						877.094	875.808	828.155	679.22	882.107	784.057	1297.03	1423.93	1199.09	1491.85	6237.98	1172.93	4516.19	5925.16	11755.6	10956	6074.27	8951.94	2758.32	3596.65	3599.83
M120T326			0.755145	0.41123	0.00242769	120.101	326.299						38169.7	33223.6	9536.8	11800.4	12628.1	7084.48	18032.1	12595.8	11336.6	17694.9	23792.5	26692.2	12078.6	8396.83	7005.85	4084.11	7021.16	6708.04	11675.1	10401.7	11665.3
M274T319			0.392313	1.99225	0.0024332	274.144	318.797						1855.64	1068.64	1916.18	4619.25	5779.25	3442.41	2079.56	3444.1	4442.92	1651.88	3612.07	6922.12	7895.67	8782.83	5943.43	7720.01	5848.83	7942.84	4689.19	4497.81	4480.53
M480T245			0.152741	0.520488	0.00244468	480.33	244.739						1743.66	1451.45	1577.38	484.226	702.614	295.727	1037.65	1245.02	536.726	990.468	958.359	715.41	496.91	573.164	322.507	534.527	412.592	514.466	877.217	877.547	895.887
M410T200			0.387685	1.76466	0.00244682	410.288	200.218						7884.09	7459.04	6890.08	8303.27	9782.26	6226.43	4372.13	5951.46	5766.9	4429.62	4447.06	4303.3	8757.81	8085.95	5305.37	10855.8	7640.74	11006.6	7114.57	7581.93	7111.83
M509T192			0.257503	0.568678	0.00246325	509.339	192.161						663.732	500.893	664.874	554.722	477.714	377.89	2549.78	3373.39	1952.81	2742.21	3833.42	2430.44	1216.5	1682.04	1709.05	1502.88	1421.2	2068.77	1316.65	1140.89	1312.36
M584T34_2			1.9852	6.11154	0.00247769	584.469	33.745						15436.5	6351.38	6623.64	11147.7	17963.5	10630.4	44262.8	11062.3	5358.29	36156.9	9925.01	21045.2	12006	108994	181854	174948	130794	172522	28706.6	59624.5	60041.2
M118T271_1			0.833739	1.49992	0.00247991	117.722	270.776						35095.4	31618.3	31091.6	75351.7	66140.7	53024.5	33132.9	43012.2	39626.7	31174.8	34273.9	50845.6	61453.1	54167	41964.4	64397.7	58159.1	67939.6	54404.4	54406.8	56114.3
M244T432			0.339957	3.32408	0.00248172	244.139	432.088						1520.98	1811.86	1414.67	1132.61	566.322	1299.02	1390.94	629.021	365.856	1294.45	639.178	3181.7	6130.58	4471.3	2675.37	4766.83	2243.21	4647.08	1571.21	1858.05	1578.44
M574T198_1			0.258709	0.248302	0.00248546	574.241	197.71						14.9361	33.6111	759.215	670.412	26.4566	670.412	1120.75	1511.92	1148.81	1393.18	1963.17	3202.89	296.232	410.327	521.44	469.739	356.133	513.743	550.869	554.692	569.517
M290T254			0.321442	2.50874	0.00251367	290.195	254.245						582.132	506.473	797.057	2103.51	2414.09	1266.73	1623.63	1991.97	1427.13	851.201	1494.7	2200.19	4801.96	3905.65	1708.13	4449.43	3378.06	5812.56	2246.44	2246.65	2188.08
M174T271			0.251469	2.55543	0.00255659	174.043	270.56						707.291	701.69	511.611	1067.19	2878.92	2347.25	729.457	1073.35	869.653	1014.13	670.289	1553.62	3443.65	1771.83	1460.06	3468.07	1992.97	2967.3	1546.58	1697.61	1547.96
M771T458			0.167788	2.61067	0.00260787	771.262	458.409						498.851	532.004	559.872	642.331	478.328	487.227	424.724	360.023	439.698	414.007	471.157	770.055	1674.45	1853.51	937.41	794.133	859.004	1399.35	781.512	651.186	660.991
M281T190			0.316509	0.384915	0.00260898	280.654	189.755						1567.9	1567.9	17.8175	928.17	928.17	928.17	3685.38	3677.23	2875.1	3836.24	2163.77	1567.85	726.601	486.716	771.739	1329.21	1341.46	2197.9	1328.14	1324.72	1483.46
M204T304			26.9397	1.4067	0.00261927	204.123	304.069						3.04453e+07	2.72256e+07	2.99258e+07	3.53108e+07	3.17955e+07	2.45209e+07	4.19629e+07	5.65604e+07	5.03705e+07	4.4446e+07	4.89803e+07	6.11425e+07	6.84449e+07	7.21879e+07	5.7922e+07	8.90141e+07	6.55153e+07	7.37958e+07	6.02704e+07	6.02719e+07	6.04824e+07
M348T459			0.361563	2.19304	0.00268887	348.069	459.356						5951.17	4501.93	6426.72	16839.5	20740.1	6383.91	1904.9	3488.66	2117.66	2087.4	3119.16	4841.15	8741.19	6734.37	4850.23	5962.46	8177.59	4041.64	5603.69	5048.18	5610.74
M512T192			0.497037	0.489496	0.00271455	512.33	192.195						1250.89	1138.94	1254.76	361.099	288.658	284.515	5154.15	9716.62	6933.15	10396.1	12825.4	11854.6	4308.31	3859.98	5434.15	5261.01	4137.59	4841.51	5953.8	6111.52	5252.03
M380T181			0.206401	2.44983	0.00273102	380.279	180.94						5767.85	5566.73	3561.28	1165.51	1861.19	863.058	1316.38	638.797	474.77	546.599	938.041	1010.41	3098.49	1892.14	1059.1	1752.29	2155.06	2108.33	2403.88	2486.03	2454.46
M504T171			1.44349	0.456438	0.00276846	504.343	171.304						1387.38	896.938	1082.7	965.43	1087.26	882.678	61903.3	96686.9	60259.8	96860.2	81764.7	36617.4	29160.2	36224.2	28078	38914.6	26230.7	39528.2	40708.9	42078.8	40762.3
M130T379			0.322149	4.33452	0.00285509	129.648	378.613						162.616	139.591	184.487	551.906	1032.09	793.848	439.471	827.318	817.264	243.43	595.129	1582.39	4046.74	2480.83	1938.3	2589.96	2530.16	5941.02	1230.52	1214.65	1409.85
M270T382			0.392781	0.650166	0.00287416	270.047	382.358						7722.87	11487.7	8837.27	9609.7	10295.7	11510.2	9066.06	7783.35	6491.9	8096.35	9272.84	5568.83	5059.94	4466.49	4088.32	4380.78	6168.22	5925.48	8611.38	7963.08	7916.28
M228T335			0.198752	3.08669	0.00287594	228.038	335.452						129.353	53.0793	215.545	384.605	191.569	210.206	425.54	919.057	391.936	204.67	268.713	411.903	1266.45	1128.27	537.793	1835.08	1378.93	1946.2	767.489	795.016	767.654
M600T184			0.20952	0.484163	0.002917	600.399	184.231						255.674	299.407	351.112	121.377	132.536	117.503	938.372	1739.94	1291.91	2425.79	1827.73	2042.08	731.007	818.184	777.812	809.093	701.129	1133.1	530.021	427.752	552.267
M108T290			0.42342	2.72185	0.00292678	108.011	290.306						1809.06	2339.04	1872.12	8555.33	8360.64	5733.25	1447.77	3239.69	1680.67	1702.04	1872.55	4156.23	6358.33	7536.22	3200.89	9282.91	4259.71	7737.2	4081.51	4327.17	4326.3
M175T332			0.307187	0.354115	0.00294384	175.059	331.744						2313.53	2308.71	2397.2	922.676	650.323	332.666	2554.69	4140.56	2915.14	2951.48	2653.75	2040.33	681.235	634.814	2880.82	958.51	382.615	572.6	970.381	930.356	1266.63
M502T166			0.418987	1.79861	0.00296105	502.383	165.827						31144.1	28808.5	24348.1	2010.46	4923.72	4827.97	9682.82	4515.86	6618.99	7225.61	7497.77	4938.22	12400.6	10730.7	9695.12	16231.5	9166.24	14582.1	11071.5	11789.5	11782.8
M465T377			0.766581	0.380962	0.00300993	464.942	377.139						17591.3	16114.4	8343.84	15639.4	29049.8	27999.6	17337.8	22818.6	25725.4	20411.4	8856.1	12241.1	5105.29	10682	3713.51	8582.76	4600.19	8227.9	10468.8	10387.9	5770.8
M518T128			0.43007	0.549255	0.00302297	518.283	128.437						1341.08	1347.97	1559.69	1254.37	1280.92	1121.76	6524.11	6401.9	4810.84	8518.02	10323	8764.21	4767.63	2744.18	3837.86	4758.41	4160.82	4635.47	3769.99	3417.52	3775.73
M345T438			1.01806	1.92012	0.00312555	345.069	437.749						38927.5	37005.8	34076.3	229023	166878	59781.1	16314	24832.1	18676.4	17493.9	30788.6	48581.4	58498.6	54800.4	41939.1	59111.4	37324.1	49182.8	59266.8	58130.5	58107
M755T145			2.91515	1.75415	0.00316838	754.534	144.959						130311	125189	127954	124986	151234	59727	256583	318115	257794	194382	409213	119213	479672	387775	562361	476307	355118	466999	301771	304189	304184
M464T171			0.552332	1.56963	0.00317345	464.311	170.86						1675.18	1703.39	1552.92	674.744	467.656	303.483	15259	16534.5	16121.8	14420.3	14901.2	12348.2	24562.3	28223	15987.7	27446.1	17955.3	26440.7	14264.3	14027.8	14264.5
M355T586			0.150199	1.50045	0.00318574	354.937	585.6						2157.95	2106.21	3268.12	2777.56	2314.27	1828.71	2131.1	1327.63	2069.46	1537.71	1735.03	1767.95	3122.16	2891.4	2240.15	3070.16	2566.68	1967.52	2018.06	2715.2	2723.8
M218T303			2.20799	4.52484	0.00324642	218.137	303.154						10852.2	11296.4	11497	67604.8	39694.1	39638.6	19315.2	31477.3	28377.9	17328.7	38845.2	59650.6	226238	148847	95467.3	233866	122322	55580.3	71087.1	71024.5	61017.9
M148T290			0.279721	3.56215	0.0032803	148.003	290.435						779.772	659.453	747.685	3172.43	3874.97	2450.18	568.593	533.109	351.557	510.882	540.332	1735.54	1972.67	2832.95	1195.08	3717.81	1761.81	3623.26	1682.87	1775.75	1682.03
M244T478			0.359155	0.382434	0.00331195	244.165	477.567						3957.95	5592.83	11967.1	924.38	2027.38	1716.53	2728.46	5292.38	4072.91	4740.53	4681.35	4579.53	561.08	2583.58	682.969	1611.09	390.062	4150.9	2986.48	3458.19	2999.3
M506T153			0.872826	0.390691	0.00333692	506.358	152.849						813.325	766.536	412.599	208.899	263.571	126.923	17318.8	20714	13903.8	24721.1	22432.9	39826.8	8879.02	8642.02	8767.67	9965.8	8812.51	9206.75	13643.2	13654.1	14548.8
M619T184			0.231023	2.05752	0.00338895	619.477	184.195						1523.58	1545.4	1381.16	711.467	718.584	584.159	997.116	921.228	1083.04	366.581	2307.41	994.289	2211.58	2256.26	2905.74	2407.59	1660.74	2281.07	1778.41	1477.13	1342.5
M375T177			0.158046	2.61384	0.00345508	375.317	177.453						3232.28	2278.75	2258.81	3784.43	3049.28	2536.36	357.05	47.5887	425.675	711.522	511.326	519.63	1047.42	832.886	551.607	1436.46	1277.13	1579.34	1330.58	1439.99	1326.46
M923T132			0.181559	0.743036	0.00352921	922.544	132.117						2096.9	1646.08	2205.36	1635.99	1344.89	943.412	1899.83	1916.4	2655.53	2503.83	2722.1	2389.18	1531.75	1734.36	1809.76	1665.13	1980.37	1745.67	1705.72	1726.7	1653.84
M469T190			0.249296	3.34821	0.00355675	469.367	189.704						559.539	609.59	695.879	259.132	237.847	335.125	546.561	201.483	782.72	917.927	444.159	1080.26	1872.2	1891.6	1045.79	3903.28	2489.73	2100.21	820.208	1223.63	1183.15
M484T503			0.111797	1.97828	0.00359476	484.273	503.422						332.995	468.684	361.25	748.496	695.481	242.495	282.801	346.639	285.914	304.798	327.099	427.511	667.938	441.041	383.85	885.042	706.476	822.281	402.397	518.27	520.44
M505T172			0.732766	0.466964	0.00360249	505.346	171.724						812.143	1048.18	399.688	485.935	468.805	279.017	15065.6	27758.5	16212.5	24721.7	23996.3	10811.1	8624.77	10262.5	7013	10769.2	8128.86	10567.6	9406.61	9425.06	9707.3
M220T369			0.331946	2.44676	0.00363115	220.105	369.009						1514.66	913.784	1195.49	2360.72	1907.65	1259.01	1267.5	1811.26	1335.55	1573	2312.26	2111.62	5084.68	3843.53	1539.13	6235.55	4075.87	4694.91	2733.31	2729.25	2550.56
M144T476			0.314743	3.11672	0.00363393	144.101	475.989						656.885	469.292	749.272	3685.42	2302.43	2386.19	780.869	826.512	894.352	582.848	840.785	2392.51	3691.51	3299.58	1569.44	5428.31	2559.07	3143.15	1649.87	1649.63	1609.55
M1068T190			0.548062	0.14949	0.00373328	1067.69	189.712						186.214	1768.99	105.103	113.494	97.805	168.055	2944.03	8144.6	2714.46	8052.68	12707.3	11908.5	421.743	952.755	1899.25	1738.53	795.699	1139.07	724.893	724.887	716.931
M412T171			0.35317	1.7066	0.0037383	412.34	170.695						13902	14513.1	13982.7	9279.04	9258.84	4450.8	5256.92	5622.47	5528.75	9051.09	4581.89	5342.17	9125.9	10425.1	7338.4	12578	8311.77	12605.8	9200.58	9282.27	9280.5
M364T270			0.265783	2.49387	0.00373929	364.244	270.174						268.36	290.408	357.382	5557.53	5107.75	2341.46	584.172	1653.01	969.224	525.422	964.579	1973.23	2966.4	2935.04	1634.13	2774.01	2044.24	4279.44	2098.11	2184.7	2477.62
M479T193			0.61718	0.454188	0.00383685	479.331	192.796						2664.36	2482.36	3378.91	3229.69	2112.32	1590.94	12916.5	9034.98	11097.7	11936.6	22281.2	13917.8	4484.62	5814.77	8913.16	6025.79	5395.79	6238.98	7300.84	7302.57	7133.19
M163T350_3			0.265446	2.40885	0.00386882	162.818	349.771						4500.37	5045.35	4793.01	7090.13	4855.35	7640.18	1369.91	951.585	1223.11	553.63	1643.96	2042.26	4463.1	4365.59	2132.98	2876.73	1931.28	2981.92	4809.41	4774.6	5179.14
M170T343			0.269266	2.98832	0.00391303	170.032	343.181						1470.76	1104.27	944.985	4409.78	3663.51	1417.61	512.68	631.264	816.93	375.046	540.959	2029.01	2706.94	2465.3	856.687	3165.77	2205.65	3260.04	1991.16	1991.03	2047.17
M307T275			0.129979	0.462067	0.00392879	307.012	274.689						754.106	610.12	620.747	370.248	337.435	1296.85	726.145	503.045	973.479	617.54	443.864	543.471	215.768	302.696	312.447	111.432	402.405	414.592	494.977	462.69	481.081
M164T291			0.63294	2.43198	0.00400119	163.968	290.519						7628.73	7328	6261.62	21938.7	22250.3	15002.8	4549.76	8683.46	5249.68	5038.74	5220.41	9562.42	15463.8	15759.9	7384.84	24269.4	12375.4	17902.4	13506	13330.1	13571.8
M250T266			0.166495	2.15899	0.0040311	250.11	266.065						384.536	302.22	408.518	945.206	1041.94	921.149	566.397	458.793	597.375	437.473	638.304	874.214	1199.07	950.918	941.963	1821.3	974.264	1825.61	806.199	805.931	750.774
M131T278			0.66523	0.600813	0.00407441	130.932	277.551						17522.8	17109.7	15048.9	27396.4	22261.9	20321.8	19351.5	29028	14643.3	22660.1	17262.9	19571.8	13443.6	9162.82	11970.1	13654.5	10753.2	14626	9130.71	9870.56	9863.14
M306T369			0.106834	0.795889	0.00408724	306.158	368.884						2115.28	4610.44	9021.46	898.752	683.707	671.058	886.264	980.246	1092.94	926.937	901.167	1056.2	663.02	928.406	847.356	715.051	793.279	703.871	1512.37	1506.57	1500.28
M276T299			0.835765	2.0899	0.00421512	276.18	298.858						8617.11	8878.51	7676.32	13518.1	15033.2	8504.73	10197.2	20507.2	13225.9	5952.9	14651	21976	33544.2	27903.2	16775.4	39408.9	25447	37718.8	19537.7	18880.1	19542.2
M462T172			0.393327	1.69411	0.00423476	462.295	172.479						2111.43	2369.45	2089.27	1576.17	1287.65	1693.09	5982.42	6830.52	7275.78	4742.09	5139.31	5022.13	12016	9732.3	5626.04	12651.7	9208.95	10045.6	5594.74	5403.96	5655
M176T225			0.237598	1.79485	0.00426553	176.128	224.942						3934.55	4352.67	1830.7	14890.9	11975.7	7678.84	1056.07	3056.52	1789.59	1299.77	1513.15	2168.75	3968.64	3369.31	2199.96	3267.58	2944.71	3784.66	3938.72	4265.6	4259.12
M243T504			0.286266	2.96192	0.0042888	242.642	504.413						1067.29	725.811	779.506	3208.78	3033.39	1137.19	629.839	1082.81	871.308	680.186	843.208	1609.89	3133.92	2675.23	1492.11	4607.45	1549.62	3475.66	1762.68	1574.22	1759.32
M333T158			0.286985	3.1947	0.00433249	333.204	157.799						3389.81	1066.43	2409.22	4629.99	3584.04	2498.87	586.66	613.668	683.773	469.573	232.941	2982.2	4159.62	3115.17	1583.89	2315.54	3149.74	3466.72	1746.91	1742.56	1856.49
M435T159			0.536193	0.309237	0.00444572	435.247	158.534						1365.98	1251.39	1392.96	1200.97	1175.2	1347.47	7343.36	6518.31	4419.87	5823.03	9345.71	14749.4	1735.79	2276.3	2826.66	3447.55	2272.8	2346.01	3114	3054.47	3114.94
M349T165			0.275213	4.24553	0.00444939	349.199	164.842						203.005	300.31	166.899	1612.13	1271.27	1200.46	165.113	67.0111	162.315	97.2034	1251.55	1384.53	1759.6	2119.85	1113.38	2963.17	1629.28	3693.57	752.987	862.268	864.904
M235T271			3.3047	4.95195	0.00450692	235.165	270.602						34880	30080.6	32503.7	542743	373147	138024	38401.5	85263.6	61189	39762.1	51096.8	100762	324799	238156	113967	522222	181172	483972	184065	185645	184069
M616T192			0.360848	0.669929	0.00450737	616.287	192.488						1188.48	1186.22	1392.82	1487.79	766.34	766.286	6139.17	5862.36	5063.11	8597.81	7960.32	8048.91	4735.08	4535.24	3814.67	5063.11	4369.53	5399.44	2908.89	3745.44	3744.46
M355T175			0.295388	1.81347	0.00450974	355.367	174.938						2039.61	2590.46	1547.74	3169.6	2209.38	830.472	1425.72	2546.2	3002.21	1178.07	4797.05	2227.89	4239.37	5478.89	4228.53	4606.98	4465.5	4504.07	3709.57	3966.34	3706.36
M313T190			0.839196	0.374199	0.00453696	313.272	190.343						2081.79	2527.04	2267.13	2555.8	2684.43	1860.74	20511.7	17544.4	19253.3	13556.7	34580.8	32864.4	8926.9	7993.1	13874.2	1934.25	5891.51	13136.1	9929.71	10463.1	9941.83
M711T148			0.310622	2.19749	0.00454672	711.475	148.185						4194.88	2323.35	3834.95	1932.15	1679.74	1181.35	3341.22	930.76	2461.11	974.097	1123.83	5153.73	4946.33	4826.56	5012.29	5941.01	3871.72	6133.46	4727.63	4778.88	4804.54
M901T134			0.282914	0.634174	0.00458703	900.551	134.01						11635.6	13191.1	6569	2983.18	2605.67	1713.81	4567.94	4467.6	3734.93	3726.44	5096.72	3518.75	2195.71	4211.35	2606.94	2326.59	1841.41	2743.6	3612.93	3625.37	3542.33
M104T276_2			7.0526	0.235637	0.00460364	104.107	275.94						1.65481e+06	1.67212e+06	1.40293e+06	3.16331e+06	2.72175e+06	1.56108e+06	676630	869358	665313	1.84721e+06	1.95496e+06	2.19211e+06	354775	368430	258193	369280	267852	315011	1.22381e+06	1.22372e+06	1.25157e+06
M337T324			0.232764	0.860618	0.00474628	337.141	324.06						7818.65	6012.69	6163.02	7153.01	4593.9	4531.29	5599.39	5546.66	5154.58	5922.11	5705.97	6294.55	5110.76	5277.82	5208.92	4496.34	4976.89	4382.42	6030.15	5711.53	6026.9
M501T166			0.256982	2.81797	0.00474633	501.373	166.121						2947.21	2409.32	2037.69	317.707	292.537	140.079	533.83	804.25	1060.01	1123.25	1195.03	637.173	3271.08	1198.96	1532.18	3914.25	2117.86	3051.78	1221.6	1302.6	1215.93
M245T407			0.428569	0.633138	0.00479883	245.112	407.113						6032.96	4855.98	5898.54	5377.13	954.603	2744.07	8999.22	6972.62	10726.1	9902.86	11225.5	10309.9	6560.02	5423.62	6124.46	2907.2	7655.32	8137.64	3886.02	3656.74	3376.72
M108T218			0.128249	1.66078	0.0048028	108.053	218.019						852.467	1261.76	1052.3	1104.12	1009.18	991.953	1145.63	561.984	955.154	1159.54	788.597	1094.8	1380.91	1561.19	1198.64	1720.2	1405.73	2209.22	1324.33	1366.52	1369.48
M494T34_1			0.523638	2.55789	0.00491253	493.884	34.37						463.554	786.39	1232.33	1164.42	1924.4	346.709	3568.2	6692.4	5415.1	1518.62	6831.45	247.372	6646.47	9396.06	8508.88	16346.8	10058.1	11131.7	7850.55	7152	7136.18
M304T157			0.141162	1.82021	0.00494106	304.081	156.588						1297.97	1397.54	1592.96	807.197	1137.32	1616.11	966.818	727.092	913.75	719.471	751.627	576.021	1349.37	1933.35	832.089	1065.78	1657.3	1634.77	1387.03	1397.14	1156.33
M754T147			0.600802	1.87231	0.00497808	753.517	147.389						12178.2	10291.8	9705.84	2330.63	9250.55	2891.55	16057.2	13473.2	14184.4	16686.7	13763.4	9133.2	19349.4	23586.9	26075.1	22142.1	23454.8	41351.8	12759.2	11858.5	13108.5
M517T193			0.360186	0.485251	0.00501506	516.693	192.794						2201.89	2201.89	2201.89	37.3938	16.8987	95.2964	3173.5	3937.74	3894.16	4581.27	5910.28	7427.22	1580.93	2479.96	1821.12	3411.96	2297.2	2444.33	2364.62	2137.79	2362.41
M423T438			0.328404	2.80165	0.0050232	423.046	437.552						2445.68	2466.34	3114.18	22995.1	16429.5	5997.28	957.545	2366.06	906.454	1365.89	733.692	2509.81	5865.76	4361.68	2480.39	6224	2486.92	3346.34	5795.71	5565.02	5567.19
M904T715			0.412974	0.465274	0.00506973	903.816	714.926						3606.24	5756.1	2758.56	4640.77	4372.51	5980.85	8409.69	5038.6	7401.57	5931.26	4126.61	6667.12	1036.95	4437.9	5091.07	1790.94	3566.94	1558.82	3177.69	2872.43	2884.78
M291T92			0.329271	1.74872	0.0050786	291.115	91.8785						2964.27	2719.07	2267.99	2487.9	2102.87	2788.04	3584.88	4333.78	3788.02	4196.69	3233.94	5894.86	8404.81	4847.27	5827.69	10301.9	6933.74	7458.95	2796.23	3891.82	3893.83
M260T264			0.332658	2.51683	0.00511918	260.149	263.69						915.004	932.081	913.569	1572.7	1668.53	985.204	1408.26	1851.24	1620.19	679.307	1525	2997.47	4154.85	3820.12	2386.17	6325.03	2850.72	5836.46	2688.24	2688.07	2500.57
M480T183_2			4.60465	0.511244	0.00525557	480.343	182.838						688385	595684	533277	167021	179604	81775.3	550912	868809	542426	833179	1.26617e+06	1.04558e+06	411835	443375	496512	477645	338799	442798	549050	552413	552401
M257T271			3.51569	5.46799	0.00529497	257.146	270.579						22580.2	21607.6	16071.2	609766	451121	197814	25612.2	97427.6	67683.5	29269.3	53198.1	101147	344840	260671	96028.1	569944	219254	556137	214775	214752	209012
M677T33			0.266648	0.593185	0.00530354	677.354	32.8995						2825.59	1539.42	3212.29	2156.99	3536.51	3053.04	3174.5	2709.57	2029.13	3662.03	2562.57	4325.17	1829.02	1902.67	2284.66	1588.3	1752.14	1595.17	2992.93	2796.12	2788.26
M482T38			1.53764	1.6806	0.0053439	482.454	38.002						27422.1	28911.3	25887.7	9485.61	20001.2	46868	65380.5	81337.1	75166.7	82624.8	127786	93321.4	111356	111877	187669	181221	125483	165743	87221.3	87190.7	92516.8
M744T187			0.132448	0.610311	0.0053663	744.287	186.618						865.823	1033.77	767.503	267.571	317.956	156.623	1105.29	768.563	641.469	819.304	889.728	935.972	390.191	837.895	445.555	499.112	391.557	585.09	871.856	855.849	871.941
M305T283			0.243982	0.629129	0.00539054	304.94	283.1						3574.56	2386.96	4298.62	1463.35	2228.29	3723.91	3338.61	3118.34	3654.26	3040.4	3203.5	2375.51	2234.2	2437.92	2200.89	1821.68	2436.08	653.211	2075.9	2157.49	2154.75
M303T246			0.269604	2.27803	0.00542652	303.198	246.479						933.041	1126.57	1388.72	3381.16	2798.93	1748.91	877.435	1676.9	1511.15	924.277	1316.52	2159.32	3660.16	3349.92	1906.7	3085.45	2168.43	5114.21	2195.8	2331.23	2194.96
M617T162			0.198911	0.566958	0.0054463	617.396	161.712						3844.09	3775.39	2463.87	293.717	462.534	316.686	1679.51	1487.56	1086.49	1811.62	2415.31	1797.13	991.011	1191.88	1298.28	919.309	515.386	911.118	1643.18	1619.83	1801.81
M641T158			2.07436	0.278709	0.00553003	640.527	158.464						39439.4	42419.9	40474	13157.4	19612.3	7692.57	98525.2	151592	116503	124237	245200	49894.1	31849.9	34166.5	46047	43606	27567.5	35815	67496.6	67495.5	68248.8
M479T194			0.608062	0.514708	0.00554729	479.321	194.007						2667.32	2342.14	4526.34	3278.1	2089.21	1601.38	13643.2	13274	10811.1	10044.4	18167.2	21802.7	7316.62	9640.14	9931.02	6911.37	6717.21	4645.5	6067.92	6067.38	6018.63
M595T192			0.551924	0.562871	0.00555532	595.309	192.493						276.502	252.76	288.692	372.112	268.576	346.693	10365.7	10843.6	9754.02	11147.9	12581.6	19573	7258.43	6464.53	7839.13	8155.3	6290.12	5794.63	6096.57	6742.14	6675.91
M363T424			0.307196	0.462757	0.00558927	363.197	424.292						1891.11	5316.75	6060.84	5156.08	4602.94	4382.06	3506	2022.79	4519.13	4190.45	5442.96	3470.55	2127.32	3353.17	1197.63	1687.17	1002.75	1345.66	2756.03	2690.55	2755.86
M399T276			0.152898	0.5644	0.00569287	398.87	276.226						648.201	1061.86	1053.03	447.904	608.44	1190.24	1288.33	777.631	1051.09	1004.16	1509.66	827.515	687.362	383.745	548.704	732.015	832.594	460.693	685.624	763.548	767.189
M136T298			0.726602	1.29847	0.00569883	136.061	297.632						68982.7	48694.8	42842.9	49047.5	53517.3	53884.7	66283.4	75073.1	62371.1	55005.3	58330.5	69714.7	88285.8	89941	62825.8	94985.5	81307.2	84874.2	69630.7	68930.9	69638
M647T34_2			4.21916	0.658433	0.00575012	647.457	33.839						1.46061e+06	1.43333e+06	1.12316e+06	1.53169e+06	1.26266e+06	1.58582e+06	1.06079e+06	887485	811849	1.18165e+06	801543	698265	799023	523647	633809	477431	642601	506402	818856	849841	850024
M495T193_1			1.08179	0.382651	0.00579586	494.781	192.793						453.212	488.749	532.039	469.41	558.96	531.161	22211.9	28032.2	23558.3	38592.8	51426.2	61386.4	11781	14748.1	16144.6	16644.3	10264.7	16593.3	14581.8	14897.7	14686.2
M703T362			0.211243	3.00223	0.00582271	702.971	362.166						22840.9	20189.6	11052	52594.2	26360.4	222033	441.874	1271.51	121.068	252.356	866.149	426.499	2017.16	2017.16	1723.02	2017.16	354.252	2017.16	3150.94	3298.34	3161.19
M367T37_1			0.961877	0.648561	0.00588639	367.334	37.116						16185.7	8871.48	6145.24	6026.01	3394.62	2658.54	47417.9	40648.5	49594.5	47866.7	45546.9	63234.3	42788	26751.6	36881.7	39773.3	26322.1	18360.4	21936.8	19330.7	22012.8
M227T510			0.321368	1.80278	0.00593906	227.115	510.421						2197.11	2682.13	3373.28	7124.95	5374.67	5359.59	1465.04	3163.16	3582.46	1607.78	4323.79	3696.45	5145.9	6365.05	3210.98	6259.54	5021.09	6156.75	4383.91	4386.43	4492.01
M560T162			1.16037	0.384942	0.006042	560.464	161.626						27542.2	25266.6	25066.9	17436.7	18391.2	9398.41	34545.4	52885.8	41603.8	54551	68982	13611.1	15699.1	17627.5	20068.4	18664.2	13736.9	16667.3	27552.8	27989.2	27990.4
M436T363_2			0.22261	0.609714	0.00604636	436.353	362.925						3766.7	3468	4745.96	5301.43	3367.78	3296.77	3232	2439.39	1942.98	2483.22	1782.96	1893.86	1085.4	1864.64	1543.08	1070.37	1613.98	1220.98	2938.2	2944.1	3100.86
M184T494_1			0.12964	0.652194	0.00612792	183.502	494.389						745.021	525.552	499.557	5536.84	5403.42	1214.83	841.532	943.941	763.885	981.754	733.013	916.113	721.966	731.138	352.365	310.108	585.994	676.948	1225.77	1176.52	1225.44
M521T190			0.402757	0.422683	0.00612865	520.714	189.744						17.2501	1994.66	25.8191	1746.61	1746.61	62.9972	4180.79	7648.18	4207.88	8202.25	7450.11	3135.97	1466.46	2196.36	1825.97	3917.42	2254.65	3059.15	2812.38	2868.99	2853.07
M542T192			1.17356	0.420237	0.00614261	542.32	191.56						1178.11	1341.59	1192.85	600.141	631.899	727.652	35428.5	77021.5	42641.5	60640.4	48606	22803.6	16726.6	25076.9	14636.9	24338.2	16524.6	23364.3	24561.1	24564.4	24045.3
M276T370			0.492916	1.92634	0.00616078	276.155	369.848						7306.74	4987.03	5501.03	15472.8	15894	8002.8	5202.32	6590.34	5809.6	4510.82	6931.61	8447.35	11338.4	11790.4	6126.81	16119.4	10388.4	16458.9	9314.21	9208.27	9208.43
M315T278			0.238341	0.398908	0.00621	315.108	277.807						6338.84	8315.53	5556.34	905.47	911.763	812.477	1225.6	2270.24	2517.29	2971.3	1654.08	857.856	613.922	960.262	806.75	813.31	686.929	704.816	1751.38	1225.33	1752
M741T42			0.995177	1.51173	0.00627654	740.52	42.026						21219.7	28975.2	21355	17997.9	24257.5	16226	42349.8	48714	52174	35159.1	72852.5	48962.2	58689.8	71311	79690.5	91994.9	64713.1	87439.1	65765.7	65788.8	69652.6
M278T290			0.100165	1.49269	0.00630971	277.928	290.24						598.179	988.083	813.548	1621.61	1457.19	1524.85	669.034	905.271	864.33	604.043	445.308	699.236	1113.4	1269.14	829.812	979.286	872.393	1186.18	817.716	823.189	738.312
M496T192			0.566986	0.357373	0.00631082	495.781	192.19						406.9	239.906	358.977	449.187	444.763	439.98	5753.8	9252.46	6327.47	9344.51	11820.9	17213.2	453.048	4342.37	5319.63	4659.37	2571.01	3994.18	3223.69	3194.53	3056.61
M444T173			0.671946	1.62491	0.00631933	444.308	173.125						67872.9	60930.1	54549.2	26307.8	21784.3	16274.9	20291.7	20180.2	20525.7	22504.5	22708.7	13212.7	32728.8	30121.3	19961.4	42736.3	28856.4	39648.6	37291.8	35973.2	37283
M877T152_2			0.293171	0.69544	0.0063384	876.551	152.298						2808.42	2183.89	2304.27	997.37	1242.63	707.488	4790.53	5325.02	3521.86	4606.25	5922.6	4434.54	3504.18	2679.28	3909.57	2977.31	2673.12	4146.69	3602.72	3242.53	3602.13
M87T376			0.502151	2.38609	0.00646454	87.0437	375.577						2135.29	2665.31	2197.96	7186.62	8667.97	5443.86	2261.33	3382.96	3536.81	1384.1	3704.04	10187.4	10342.8	9735.38	5791.42	12738.6	7907.59	11840	4999.64	5194.43	4999.61
M200T270			0.47199	2.96523	0.00653864	200.076	270.464						1723.48	2187.16	1885.98	10168	7079.99	6840.47	1633.24	3079.62	3652.24	2896.61	1515.18	3781.38	9190.58	6667.44	3202.59	11491.3	5453.27	13093.8	4130.32	4542.13	4551.88
M273T271			0.930235	8.33503	0.00654151	273.12	270.579						863.679	997.035	1149.03	42595.5	31507.7	9833.46	1066.36	4108.65	3311.27	1235.29	3298.22	3252.93	23358.9	15110.1	7402.51	42080.2	10865.8	36816	13321.5	13335.8	12645.7
M672T178			0.427128	1.97588	0.00659494	671.505	178.039						808.945	1257.47	726.647	495.756	794.463	330.197	1449.46	4299.64	4234.33	3023.5	8914.05	3403.42	6532.43	8260.12	10503.3	8507.22	6751.93	9483.08	5200.91	5387.18	5201.1
M289T290			0.283775	3.58417	0.00665777	288.983	290.023						985.88	719.602	731.976	6450.94	5611.2	2286.72	546.919	1128.82	444.958	692.889	748.258	837.751	3086.13	1840.29	859.088	4332.25	1817.03	3834.08	1758.26	1567.41	1755.77
M595T146			0.309232	2.60166	0.00677333	595.468	145.611						2435.89	1894.41	1718.94	656.584	1287.58	668.685	1037.54	2515.29	1763.33	280.685	2637.88	419.019	3364.5	3853.01	5909.27	3187.54	1954.69	4245.06	2001.36	2084.24	1998.31
M155T282			0.306685	0.532244	0.00679063	154.933	281.904						4462.62	3738.31	2258.36	3829.13	7644.84	4105.89	4153.19	3299.77	4369.09	4288.02	2203.72	4754.26	1689.45	1272.07	3246.26	3100.79	1251.97	1717.3	3397.4	3710.89	3715.69
M357T393			0.222406	0.391053	0.00679863	357.187	393.071						1147.83	2182.84	4009.23	534.144	326.473	477.495	1093.5	1803.64	1341.12	2072.08	3212.28	1308.61	816.885	959.776	571.909	690.836	561.48	634.696	960.362	1024.87	960.541
M274T244			0.404344	2.11125	0.00683861	274.165	244.364						2764.13	1952.38	2001.93	11348.7	11985.8	15447.1	4658.2	3730.46	3008.72	3447.79	2894.15	7266.59	9134.43	5951.8	5977.57	10439.1	7760.03	13530.8	6236.5	6669.85	6675.62
M1016T192			0.686723	0.178605	0.00687966	1015.66	192.489						140.781	148.18	152.732	177.004	225.008	299.588	5838.24	13318.2	4242.23	15234.6	26119.7	15891.3	1011.73	3589.76	2674.97	1849.6	1679.72	3597.68	1501.17	1678.88	1503.45
M550T202			0.354768	3.75951	0.00691156	550.489	202.053						85.9461	39.1002	67.9542	89.7191	15.8509	45.6246	461.927	1095.35	970.303	618.418	3059.5	160.156	1915.52	2274.69	5294.89	5861.13	2809.18	5776.36	1471.27	1476.13	1544.6
M136T399			4.11085	1.79593	0.00695076	136.061	398.521						481654	461402	489198	2.57397e+06	8.33573e+06	3.01877e+06	462121	550726	991040	467522	651205	611177	957833	1.22304e+06	619497	1.12535e+06	1.48406e+06	1.29584e+06	848339	854052	753497
M204T378			2.03772	2.56185	0.00696276	204.122	377.727						24929.1	27452.7	26633.1	28653.3	29700.8	19802.4	57668.9	54045.1	53669	32614.4	70878.2	115927	186337	96689.5	78575.1	251400	160412	212394	105124	106126	106126
M445T171			0.121632	2.04298	0.00696781	444.926	171.478						1004.56	1127.23	616.176	311.248	306.66	242.344	416.352	375.879	525.968	356.882	336.638	116.932	834.886	842.142	290.817	936.925	654.112	789.908	605.659	605.016	574.018
M304T431			0.158822	0.716331	0.00697193	304.18	430.639						1024.04	3347.67	15833.4	885.541	950.569	846.71	1889.31	1093.27	1557.99	1551.75	1823.05	1657.36	1141.14	1044.52	1417.94	915.433	1192.73	1145.48	1942.71	1778.63	1777.85
M676T188			0.194685	0.574091	0.00708594	676.3	187.574						483.709	496.91	696.828	182.396	270.863	89.7481	1705.04	1337.91	1071.48	2109.71	2091.56	1787.86	520.171	969.048	1096.69	1107.96	698.554	1407.94	1010.83	1079.1	1016.83
M217T364			0.388466	0.746503	0.00708748	217.069	364						8370.45	12461.8	11119.9	6902.91	8500.74	6537.9	11536.5	10605.3	10117.6	9809.01	8764.18	9606.08	7695.46	8151.26	4996.48	6711.94	9814.48	7748.06	12106.3	12221.4	12141.3
M473T34			0.87916	0.638124	0.00712461	473.315	34.2965						45364.6	46926.5	38234.1	39100.8	43933.6	42496.4	30342.8	37653.8	30041.5	43009.9	34379.5	53416.1	28857.5	16205.8	22014.5	26406.9	27204.9	25341.1	35535.4	36361.4	35540
M478T192			1.17584	0.404647	0.00713259	478.327	192.488						932.198	1379.28	902.163	606.754	1228.02	552.037	35860.8	34417	26212.7	41346.3	77238.3	66951.4	18561.9	20852.7	20496.1	19335.2	17579.8	17295.6	19302.7	18771.4	18907.9
M875T363			0.110479	0.635862	0.00715242	874.893	362.767						3212.97	2331.55	1964.1	3782.32	2840.82	11344.8	558.757	649.293	563.558	727.232	474.289	747.054	397.563	282.102	426.766	238.022	591.453	429.618	913.498	831.799	909.199
M642T190			0.221569	0.584621	0.00715542	642.3	189.743						1467.04	1737.14	1262.71	352.875	302.83	489.049	2086.85	2673.81	1527.16	2990.98	2715.4	2015.63	1638.42	1831.07	1326.9	1501.64	1346.36	546.05	1978.17	1978.93	1905.64
M241T291			0.20505	2.43219	0.00717577	241.079	290.805						938.048	901.291	912.496	783.781	1008.86	1000.86	686.689	669.589	852.238	710.229	779.212	816.528	1299.56	2402.71	1017.51	2559.28	1061.3	2639.74	764.313	769.591	915.056
M431T174			0.220984	2.1655	0.00717976	431.322	173.524						1010.87	477.565	552.985	2270.43	1566.25	3509.29	787.161	476.174	741.173	724.674	1780.02	2034.81	2552.83	2063.94	1478.79	2739.97	3358.12	1977.41	1735.96	1736.15	1597.39
M1110T363			0.166038	0.692632	0.00718539	1109.68	362.993						2477.09	2160.26	2074.67	3110.42	3207.69	1698.63	2139.72	1773.14	2266.53	1384.27	1512.88	1470.79	1260.5	1208.24	1327.8	1100.87	1375.42	1032.58	2213.2	2023.93	2214.91
M1043T80			0.121875	1.63835	0.00723289	1043.47	79.627						557.641	120.183	557.641	634.257	124.26	634.257	1128.76	1175.66	1025.21	593.108	554.925	848.814	1175.55	1588.46	1664.75	1597.87	955.258	1744.77	673.853	673.692	625.096
M216T271			0.859747	1.96299	0.00727385	216.054	270.744						14488.7	6611.34	13158.3	60473.4	45743.7	32379.2	13140.7	22528.2	19980.5	17540.5	13625.3	29026	34171.4	33713.6	20811.9	53149.2	34474.6	51074.2	35028.6	35635.1	35640.6
M628T126			3.12971	3.36393	0.00729975	627.532	126.445						19753.3	18977.5	18555.3	11337.2	29610.2	5692.39	78282.3	56141	112730	67662.5	244914	24702.9	262884	71422.7	488926	404890	314993	422879	182188	143710	142761
M330T247			0.251304	2.46966	0.00740948	330.096	247.472						1118.08	1325.41	599.581	877.333	856.059	935.375	747.401	847.045	1505.91	1361.52	1648.16	483.374	3002.49	3737.07	1687.09	3771.42	1125.87	2959.56	1282.46	1066.69	1093.37
M527T192_2			0.948727	0.411664	0.00748722	527.316	192.195						9869.95	10982.4	7231.02	1979.81	3453.3	1815.17	19440.3	24702.5	20113.5	25990.7	46447.2	47092.7	9713.54	13422.4	18649	13717.8	10000.8	10155	13096.1	12380.6	12407.4
M389T338			0.104734	1.35461	0.00752213	388.802	338.225						2493.13	2175.57	873.335	3048.53	1505.07	3341.88	1005.89	1084.65	1019.18	1027.03	1061.82	686.376	1307.53	1468.06	944.875	1540.45	1310.31	1400.57	1829.58	1833.44	1896.94
M156T271			1.20959	1.69156	0.00754734	156.041	270.744						49046.9	45372.8	42273.4	128728	98443.7	80583.7	47367.9	59691	65238.8	47601.6	56676.3	62488.3	98606.4	73043.6	61034.6	126056	86020.3	128787	84824.7	85143.9	85037.6
M710T147			0.416032	1.67352	0.00760982	710.472	147.36						8472.41	7401.94	7072.64	3752.97	2403.91	1800.91	7188.03	6527.82	6109.29	4153	7525.36	12124.2	15048.6	10857.7	14743	12008.8	8593.57	11760.3	8036.41	7129.17	8043.19
M841T136			0.714117	1.64691	0.00764868	840.578	136.459						21455.2	19154.1	24778.4	15883.3	18685.6	13006.8	24553.6	27850.8	26055.7	19389.5	30356.8	16851.1	29900.6	28221.5	35131.9	44910.2	46657.2	54074.7	25899.3	24260.5	24215.5
M583T334			0.103371	1.39306	0.00768975	582.711	334.327						1477.36	1436.56	1433.61	1564.92	1444.04	1517.57	775.326	1250.83	629.316	833.083	1087.49	840.62	1378.25	1003.75	1243.45	1294.87	1320.68	1304.73	1529.97	1443.48	1444.09
M526T172			0.438277	0.448671	0.00769109	526.324	172.077						593.602	736.036	536.871	273.881	508.722	98.4576	4654.95	12348	7462.53	8610.33	7473.39	4444.94	3480.33	2800.55	4023.97	3705.25	1823.28	4354.17	2747.09	2862.58	2739.88
M323T324			0.134557	0.74593	0.00774433	322.91	323.505						2180.8	1153.94	1352.65	1010.71	448.379	966.801	1311.47	1379.7	1334.46	1009.09	1415.16	1173.59	748.95	800.365	1234.5	1086.98	932.494	883.287	1105.18	1080.34	1173.57
M349T426			0.25019	1.77379	0.00779124	349.071	426.242						2187.47	2214.69	2582.34	12171.2	10389.3	3215.72	1824.42	2111.1	2063.27	2059.39	1878.16	3133.44	3998.06	3098.37	2884.67	5933	3069.09	4199.87	3824.23	3124.67	3834.99
M777T145			0.46228	1.70654	0.00783692	776.518	144.985						14367.4	10405.7	10738.8	12533.6	12508.3	8193.75	12095.5	10629.9	12576.9	4183.47	11473.2	8506.11	14866.8	13030.3	24028.6	15432.8	19536.4	14584.5	11315.9	11281.2	10673.8
M590T88			0.0975171	1.71454	0.00787593	590.244	88.2735						312.994	200.753	358.533	80.124	188.387	137.173	754.989	721.929	533.87	521.4	212.641	577.078	837.368	688.196	868.335	944.446	1022.21	1334.98	630.148	672.098	596.996
M392T178			0.876958	1.54264	0.00787642	392.278	177.983						77340.6	84118.2	76260	71588.4	62518.8	93755.8	56236.3	46745	58614.2	81156.7	36474	58797.8	84722.9	92407	55380.9	103947	86875.9	98115.1	84194.4	83597.6	84185.8
M338T711			0.540689	1.93169	0.00792789	338.34	710.534						14274.7	5013.55	19345.6	15642.9	9975.23	16117.5	2445.73	15548.5	10895.4	11501.4	7888.44	11044.3	26883.6	14165.4	15979.1	17904.2	24264.8	15397.5	13255.4	13637.9	13637.5
M620T190_2			0.495268	0.463049	0.00806675	620.32	189.741						313.986	362.08	374.333	261.931	196.127	119.261	7242.43	11219.8	7465.07	14674.7	7357.9	5275.88	3223.47	3979.64	3502.14	4920.8	3652.43	5372.31	5348.77	5359.15	5587.11
M240T274			0.629759	0.478914	0.00821975	240.002	274.212						18315.1	9519.62	12845.2	10681.8	9029.56	6052.96	20036.5	14705.5	17894.7	15067.5	12565.4	5703.15	7798.26	3516.82	9498.96	5779.09	9628.59	4951.82	7917.45	7998.96	7006.1
M203T395			0.351146	2.72483	0.00822924	203.139	395.499						1212.52	6089.65	6385.9	4001.03	3443.67	2417.69	1041.64	2397.81	1664.08	1616.79	1866.08	2518.08	4416.55	4126.02	9572.44	4832.01	2878.11	4432.7	2972.63	2954.39	3346.54
M643T34_1			2.58134	0.395234	0.00825204	642.542	34.044						69344.7	88759.4	83292.9	32124.7	67689.9	10561	201044	288182	249010	232594	329679	41145.4	74888.6	71044.4	100942	105124	93746.6	84521.5	137714	138913	141502
M274T358			0.606073	0.501404	0.00826874	274.186	358.281						22001.7	56238.3	63978.1	2724.59	2516.92	1055.05	12695.9	7751.73	18025.6	20117	18600.6	17668.5	13061.8	9574.66	10057.2	5832.4	5645.92	3390.95	16599.6	16595.1	16969.7
M536T189			0.321019	0.443456	0.0083184	536.366	188.523						289.338	121.865	170.75	20.7605	33.0313	1101.93	2517.31	3034.07	3545.06	5944.54	6145.13	3415.58	1187.57	2059.35	1599.92	2940.96	994.883	2127.08	1723.18	1726.34	1459.12
M594T161			0.421993	0.488249	0.00838775	594.408	160.848						6902.22	4086.75	4072.57	1359.56	1767.83	1418.18	4532.44	9219.64	4530.05	6677.51	10073.6	9452.48	3359.33	5031.27	5300.68	3376.29	1894.14	2758.42	3717.35	3718.44	3806.29
M385T140			0.614028	1.89284	0.00840654	385.271	140.089						7178.02	13476.1	9393.57	3873.54	6169.01	2218.86	12516.3	14716	10734.4	8167.31	15825.1	4994.77	13981.1	16697.8	22091.1	32131.5	19911.1	21920.2	18825.1	16831	17107.6
M294T168			0.28512	0.380344	0.00841472	294.1	168.275						19307.6	18279.9	12048.5	19123.3	10458.9	21856.5	2803.77	1084.32	1794.96	2525.22	2423.38	4511.23	1191.24	879.238	752.975	1007.21	1199.46	729.377	7515.26	6963.87	7354.26
M973T133			0.226425	0.755907	0.00865842	972.538	132.77						4286.63	3761.22	8245.93	3367.19	2985.33	3196.55	4121.39	3276.35	3286.47	3216.45	3201.44	4551.84	2967.21	3021.06	2930.2	2383.82	2274.61	2791.47	3957.23	3826.62	3827.41
M884T143			0.291458	0.399169	0.00867944	883.576	143.448						1119.55	1421.05	709.661	1121.91	1479.86	1599.69	2118.01	1470.36	2422.08	4455.54	4668.12	3507.07	1967.28	1213.7	945.329	828.503	717.384	1768.78	1995.11	2048.43	1742.36
M96T270			0.185342	1.65626	0.00885385	96.0779	270.174						2196.22	2088.86	1943.48	5052.87	5015.9	3993.3	1946.31	2336.14	1448.07	3385.02	1218.94	2874.92	2995.2	4436.5	2687.97	3666.24	3726.57	4365.67	3616.61	3275.06	3613.91
M554T190			0.506878	0.322336	0.00888848	554.335	189.749						1347.7	1218.67	987.83	3226.17	676.511	3800.31	4537.68	17034.6	4694.32	10302.1	9375.94	8421	2451.4	2951.01	2546.31	4312.35	2306.84	2956.06	3302.94	3268.64	2714.34
M241T343			0.808593	2.49741	0.00897712	241.154	342.761						10675.4	6144.49	6862.43	19318	43409.1	29861.7	7481.54	9941.49	9249.49	7787.92	12042	19229.7	45423.6	20573.4	13763.1	32274.9	19279.2	32845.7	16250.7	16970.1	16234.2
M592T186			0.928247	0.565487	0.00907079	592.332	185.869						10849.5	16887.4	12771.7	6320	10259.8	5710.62	35615.6	43387.4	27033.1	33734.3	31551.9	52894.4	13357.9	23331.2	23520.1	27296.7	9346.03	29939.8	32285.9	33569.5	33555.7
M552T168			0.400193	0.584506	0.00910057	552.341	168.246						634.544	768.634	750.978	540.813	511.703	366.712	6543.16	10345.6	6203.04	8577.57	6452.99	4559.29	3573.06	4199.96	3921.61	4088.75	3216.11	5948.2	4322.91	4502.4	4345.75
M163T86			1.5733	0.186035	0.00923011	163.123	85.542						32022.6	22449	19751.3	7012.59	22295.4	21955.2	31791.6	32506.4	32921.6	83043.4	68482.4	125951	5083.64	11977.7	18494.4	22898.5	4630.8	6621.68	20938.1	21363.1	22931.4
M322T363			0.112396	1.76333	0.00930628	322.13	362.769						110.751	118.651	211.705	35.5025	422.66	257.258	317.073	592.123	401.732	294.86	719.919	418.119	707.522	565.99	648.465	924.978	1134.17	857.133	220.67	254.851	213.681
M546T178			0.345114	0.539271	0.00934725	546.33	177.548						228.038	192.944	244.035	60.5656	62.6353	89.5177	3603	5530.01	4027.56	5550.63	3736.84	7395.33	2520.4	3036.99	3821.01	3361.25	2204.93	1149.07	2278.04	2344.36	2277.59
M267T314			0.195823	0.574449	0.00936781	267.174	314.087						1382.54	1485.2	2173.62	713.275	1707.42	1891.79	1816.71	1681.88	1620.68	2267.15	1099.28	1277.39	611.081	1329.15	1293.97	637.121	1044.2	692.864	1430.47	1475.68	1430.34
M450T38			0.816841	2.14644	0.00958782	450.428	38.0455						6350.86	10946.4	6816.06	3905.97	3001.42	3050.38	13352.2	13067.3	10174.2	9547.45	27129.4	14271.1	24590.3	16852.4	38980.4	46731.1	36033.9	24715.1	13338.2	15243	13604.4
M508T193_2			0.636839	0.58011	0.00959544	508.375	193.407						999.091	1225.43	847.479	101.106	351.065	128.118	16100.8	25198.3	13237.4	17909.8	27516.8	15210.6	11261.6	10856.7	13883.9	10414.1	7621.87	12775.2	10589.1	10332.3	10346.5
M344T291			0.0834668	1.2673	0.00960758	343.9	291.154						1070.36	574.645	743.634	1742.57	1894.04	1361.66	972.918	974.668	846.024	1033.99	1408.69	922.019	1357.31	1299.49	1247.52	1244.72	1239.06	1416.31	1256.83	1257.48	1177.65
M514T113			0.302957	0.72343	0.00993732	513.533	112.844						4017.59	5297.74	4678.79	4674.69	6089.96	3642.36	5574.38	6333.24	4402.98	5443.87	5307.53	7253.44	4509.25	3298.14	4750.56	3305.63	5019.04	3942.22	5318.83	5320.37	5014.42
M741T34			0.870059	1.56147	0.0101939	740.542	33.9155						78361.8	37119.2	79968.8	123608	117844	53591.8	58054.3	66608.8	74082.1	44752.1	23207.2	75130.5	81348.9	65147.8	93412.9	107407	88184	98265.5	99341.5	99106.1	99738.5
M856T158			0.68546	0.411367	0.0102043	855.554	157.844						25965.8	20909.3	16147.2	2107.1	2388.2	1181.12	12067.6	25088.5	9459.7	12168.4	29463	23188.3	7546.65	6636.33	8429.01	9289.89	5285.05	8653.9	10527.2	10974.8	10977.7
M421T283			0.220415	0.592112	0.0102106	420.864	282.646						3649.52	2602.25	3992.65	2452.25	2565.63	2224.55	2425.28	1922.69	2675.24	2561.34	2544.83	2432.93	1416.34	791.09	1726.66	1670.76	500.001	2517.67	1974.94	1364.29	1969.25
M776T151			0.300449	2.05517	0.0103421	776.475	151.088						3350.47	2162.31	1190.22	1180.75	1332.9	768.283	1204.71	2003.77	3877.53	1512.1	3195.32	2431.83	3734.99	4012.98	3189.27	4911.53	5633.98	7752.64	2986.62	2480.72	2589.59
M528T170			0.821312	0.521867	0.0103502	528.342	170.084						56.2672	53.6999	192.841	171.755	142.033	167.875	23563.6	39650.1	24242.4	33784.1	29503.7	10986.6	14339.1	14025.5	13469.8	15372.9	11169.3	16025.1	14213.6	13834.2	14228.1
M510T164			0.337308	0.347467	0.0103889	510.449	163.613						1451.09	2389.91	1987.72	1047.9	973.086	430.079	2677.82	4334	2940.05	3875.11	7365.53	1949.53	927.274	1207.27	2092.27	1306.88	1172.73	1334.69	2065.56	2228.27	2063.22
M281T39			1.02438	1.65235	0.010427	281.137	39.135						91850.8	102125	76960.2	112815	92201.7	108985	53779.4	57824.7	55862.6	68055.2	77863.4	45841	69374.2	68442.5	96938.5	100465	142290	116058	78997.3	79001.6	84523.7
M319T377			0.394327	3.63629	0.0104766	318.986	377.135						695.889	533.121	712.495	2910.36	1515	2104.76	1049.08	1393.44	1426.44	878.573	1222.09	2686.39	4161.7	4854.69	3004.63	9786.85	2134.17	7533.75	2248.42	2247.9	2074.91
M521T495_2			0.159321	7.99532	0.010483	520.995	495.003						56.2784	80.6041	288.864	416.941	1089.39	1186.69	77.4411	37.71	82.5014	128.673	165.772	114.946	462.311	626.574	212.562	596.512	1299.33	1656.22	597.534	619.312	619.389
M401T275			0.147986	0.456896	0.0105072	400.972	274.947						716.05	790.155	453.707	396.548	437.645	922.411	1061.06	513.03	649.263	1151.16	959.369	475.565	259.783	553.343	270.161	322.02	183.798	608.312	511.848	541.683	505.915
M186T330			0.312845	1.6238	0.0105739	186.112	329.663						1228.76	1472.06	2134.25	6219.55	5397.32	2834.18	3149.51	5343.8	4212.88	1515.9	4583.89	5245.8	5913.82	5622.15	5839.41	8614.91	5435.61	7629.47	4464.81	4785.65	4458.34
M187T265			0.26989	0.680311	0.0105782	186.89	265.219						5275.59	5103.48	4485.23	5350.16	3586.02	3127.82	4248.55	4079.62	4083.05	5230.27	3095.14	3455.36	3383.49	1634.49	3432.09	2745.51	2971.07	2291.42	4023.08	4377.05	4029.03
M442T172			0.339964	1.53972	0.0106034	442.351	171.708						7704.51	6458.84	7536.61	5718.01	5336.83	4353.52	6550.33	3968.16	7281.53	4270.62	9402.39	6761.32	8381.95	9664.19	8595.74	11869.1	8220.66	12138.6	9009.27	8582.02	8596.07
M270T291			0.127813	1.84974	0.0106217	269.932	290.961						1018.95	793.201	623.039	2285.72	1406.97	1601.82	530.451	806.214	596.422	528.23	337.158	702.615	882.514	1240.56	928.773	1720.76	946.929	756.585	1258.53	1241.88	1391.98
M1063T362			0.0277738	1.64673	0.0106435	1062.86	361.646						1340.77	738.801	724.925	1563.12	1050.28	5484.15	40.7232	32.683	86.7656	97.2892	33.8109	67.8952	106.717	106.717	94.9575	106.717	97.6778	78.6652	135.716	160.431	137.849
M185T495			0.578461	0.584043	0.0106595	185.076	494.759						12398	9964.24	7407.32	56977.6	59239.5	50635.3	11544.2	18567.9	12967.6	16392.2	13346.9	21591.5	8465.88	6502.9	8199.55	14459.9	11955.9	5555.62	20521.6	20341.1	20522.9
M672T193			0.198739	0.722022	0.010736	672.29	192.797						1068.23	1010.19	799.225	220.919	307.644	172.462	2730.22	2449.86	2208.27	2901.77	1982.56	2363.47	2203.73	1149.2	2135.71	1489.6	1625.52	1963.87	1732.51	1848.5	1734.6
M318T229			0.196307	2.39555	0.0107683	318.227	229.499						536.547	569.454	660.333	1481.33	1284.11	680.578	532.397	609.271	564.267	538.827	616.059	1178.35	1500.03	1377.42	760.231	2828.86	1355.84	1853.66	1058.23	988.476	988.165
M523T276			0.136121	0.555278	0.0107842	522.882	276.018						1109.07	1280.3	1094.45	656.797	1232.06	944.971	940.842	327.597	1130.06	1030.57	903.813	917.512	360.702	557.023	660.203	537.696	420.048	379.756	657.845	721.809	722.721
M1165T363			0.212924	0.817587	0.0108101	1164.63	362.767						5433.79	6512.11	7689.05	5158.93	6291.77	6888.98	4661.57	3898.29	4247.96	4031.07	3665.78	4048.54	3078.92	3767.12	2904.87	3216.09	4098.45	3008.92	6259.86	6257.22	6185.72
M412T190			0.25693	0.439976	0.0108302	412.207	190.343						149.244	237.786	215.274	206.139	238.575	249.408	2036.44	1747.97	2099.5	4453.04	2628.71	1590	1159.28	1170.69	1226.64	994.11	1034.75	818.665	1346.24	1243.7	1345.19
M294T405			0.205246	0.506289	0.0108766	294.159	404.594						1862.66	1549.74	1506.61	1760.1	1207.31	1622.95	2114.63	1662.67	1826.05	1945.82	726.745	1664.38	1494.49	924.559	803.797	1027.68	395.061	387.079	1632.95	1634.67	1558.22
M162T351_1			1.33553	1.45203	0.0109571	161.61	351.06						290404	238683	274950	409562	444105	376253	101162	162849	119002	120187	126177	154947	254979	206496	150385	184095	146520	196388	258204	262602	256784
M631T189			0.316608	0.645289	0.0109679	631.327	189.091						79.4951	63.4113	80.8074	81.9617	39.3486	2005.64	4289.14	4906.7	4151.67	4495.44	4718.81	7255.61	2342.95	2684.7	3741.81	4238.8	2581.77	3650.78	3187.14	3191.67	3392.3
M582T179_2			0.354424	0.413229	0.0110193	582.386	178.716						245.944	271.406	143.948	80.2761	121.877	1353.05	3154.5	4016.26	2619.7	4540.59	8455.83	4801.6	1662.09	2354.04	2641.68	1330.31	1893.8	1518.43	1920.33	1920.92	1670.21
M351T160_2			0.193122	2.20707	0.0110421	351.214	159.922						1174.94	1012.41	993.415	1790.08	1907.14	1743.96	1024.42	802.077	1161.63	687.824	253.06	1755.64	3313.78	2283.24	1199.82	1492.37	1915.46	2341.75	1284.78	1284.84	1303.47
M312T465			0.390802	0.349889	0.0115047	312.176	465.007						2711.3	11871.7	12915.1	2749.23	1015.77	697.512	10014.3	3803.2	5262.59	3332.96	7227.48	3734.64	3086.82	3002.18	2468.19	2171.9	548.287	400.246	4805.37	4910.95	4811.05
M844T33_1			0.443905	0.663716	0.0115699	843.536	32.9405						8385.08	7711.37	9377.1	9082.76	6933.44	7598.46	14900.9	9218.46	11726.4	11059.7	8648.27	8795.79	4365.36	6954.04	7896.9	6653.51	8847.99	7992.01	8457.22	7973.7	8092.07
M415T39			5.25942	1.57808	0.0117454	415.21	39.2305						3.03582e+06	2.54009e+06	2.29103e+06	2.48121e+06	2.34511e+06	2.82968e+06	1.53698e+06	1.68203e+06	1.62947e+06	1.96059e+06	2.25149e+06	1.13892e+06	1.75761e+06	2.57786e+06	2.09118e+06	2.9852e+06	3.63202e+06	3.05166e+06	2.36057e+06	2.3944e+06	2.41615e+06
M449T37			0.419202	0.700166	0.0117885	449.345	36.843						8493.23	11464.7	8449.55	10441.2	7097.5	8910.85	9403.56	11123.6	7940.34	8896.97	11163.9	13233.3	7451.07	5586.1	6126.51	6411.42	7805.02	9863.29	9651.68	9317.41	9652.19
M669T182			0.765754	1.84977	0.0118676	669.491	181.684						2729.01	2729.18	2705.4	2720.44	3950.93	1376.58	10558.7	16276.8	10381.5	7581.11	31696.7	19243.2	22621.8	29541.9	35751.7	34696.2	21195.6	33285.5	15345.1	15401	15424.2
M597T192			0.342593	0.635207	0.0118983	597.28	192.195						560.124	606.014	874.28	482.913	558.454	383.865	4661.23	5302.44	4651.57	9051.62	6708.08	7387.54	3065.87	4491.42	4357.45	4395.85	3696.22	3980.17	4400.3	4390.64	4356.64
M297T52			0.298373	1.42508	0.0120127	297.132	52.315						8958.44	12797.4	9197.47	10978.9	14493.2	19182	10128.3	11083.7	10256.9	9271.25	6691.45	4892.29	11558.3	9740.36	14179.2	12321.6	12359.1	14407.3	9471.56	9463.04	9715.18
M578T192			0.587561	0.564765	0.0120256	578.329	192.194						1189.32	996.107	566.732	453.463	330.582	225.58	14342	11624.8	14366.3	12957.6	26883.1	18577.6	7958.47	9537.63	7912.52	10870.3	9843.61	9648.71	8543.94	8472.56	8447.84
M467T198			0.37155	0.623767	0.0120261	467.33	198.044						206.055	290.611	267.118	149.825	127.481	124.499	6025.1	8349.68	4995.68	7333.99	10123.1	5326.38	4284.87	4421.37	4952.53	5264.67	3039.46	4331.34	3847.6	3726.71	3847.14
M851T635			0.366505	0.614987	0.0121517	850.78	635.025						2998.48	3498.64	3663.81	5640.24	10492.7	3498.21	6221.09	11566.8	8183.44	5545.19	7908.45	7167.11	3816.17	3476.26	4791.49	5428.16	6599.96	4541.49	5650.49	5650.24	6860.75
M181T278			0.818032	3.65365	0.0121684	181.047	278.211						23461.9	23526.7	23035.8	7277.21	4895.63	3265.13	1188.21	2787.23	1889.35	930.736	2357.86	24920.7	20450.7	21197.6	9828.98	32197.5	16351.1	24469.3	10166.5	10190.6	9675.22
M822T41_2			1.28529	1.69454	0.0122674	821.619	41.369						19025.3	23434.3	26934.4	26672.5	34300	14254	61418.7	80859.5	56281.6	62455.5	91982.4	6585.67	92849	87900.7	128202	103284	87060	110032	89910.5	87886.7	89786.9
M905T708			0.233688	1.74948	0.0123011	904.825	708.156						2667.83	3917.65	3000.6	4896.84	3210.24	5108.47	3259.26	2591.55	3024.66	2567.49	3130.34	1181.02	3210.09	5374.86	4338.81	2891.23	5225.95	6520.86	4739.1	4965.41	4972.76
M70T253			0.218573	0.637191	0.0123023	70.0646	252.838						1075.34	3366.96	2125.46	2178.71	1855.59	1158.75	2344	2775.41	2262.89	1986.43	1521.77	3507.9	1640.46	1434.96	1739.06	1485.7	1311.31	1563.04	2127.63	2017.75	2101.25
M85T278			0.77165	2.38744	0.012391	85.0276	278.227						7093.23	6117.95	7026.73	7995.46	11972	7343.21	7436.39	10294.8	11398.3	6646.41	13652.3	16283	34278	25259.7	19881.4	39085.4	6734.38	31643	17377.8	16496.7	16485.6
M562T167			0.466125	0.548824	0.0123963	562.348	167.476						998.634	3156.53	933.386	331.621	222.814	384.44	8587.7	10167.6	8230.25	14219.1	7016.16	5007.05	5311.85	5669.99	4223.93	4900.06	3747.48	5359.44	3633.44	4413.83	4409.99
M147T276			0.34799	0.158072	0.0124836	147.117	275.974						3104.31	2535.96	2617.84	4435.27	861.285	3001.28	1668.7	1271.64	1090.21	4465.73	3316.26	6140.6	330.321	372.399	728.09	458.927	450.93	497.222	1637.65	1441.98	1437.11
M1014T193			1.12922	0.168519	0.0125143	1013.65	192.796						236.89	192.386	195.592	317.907	264.448	207.98	13574.5	27127.5	14016.2	35083.2	76007.8	54322.7	3685.79	6136.81	8451.93	9025.3	3528.15	6268.53	4547.83	4557.13	4786.15
M532T193_1			0.506986	0.31004	0.0126407	532.297	193.099						724.679	665.76	597.234	2302.9	1013.85	1851.31	4071.72	11370.4	6200.4	3612.18	12302.5	15070.3	2172.27	1832.23	4748.45	2552.69	2451.29	2559.73	2316.7	1764.9	1772.2
M864T362			0.095875	0.833296	0.0127194	863.787	362.089						4165.82	2316.67	1642.07	8355.94	3288.77	19611.8	819.297	820.538	857.641	1067.1	829.468	866.959	647.358	695.367	764.231	762.265	837.305	677.45	1031.27	905.26	914.825
M130T409			0.70988	3.96018	0.0128338	130.105	408.784						2764.22	4869.35	60856	19314.7	18090.8	1200.17	7295.04	1412.67	11879.2	7238.41	736.553	3950.23	39515.8	14892.3	24566.9	5038.31	15092.9	29647.5	4613.97	4764.2	4763.86
M334T90			0.311918	2.65116	0.0128806	334.293	90.096						1764.21	3314.88	2462.6	21205.2	17318.4	12125.8	1937.64	2167.65	1341.14	1998.23	850.019	2996.64	2040.76	5041.72	2778.99	7060.67	8319.02	4693.9	3511.79	7858.17	4808.72
M286T290			0.156006	1.72388	0.0128845	285.963	290.464						1253.99	1215.11	806.77	2429.83	2412.87	1818.01	669.594	1067.76	995.026	555.266	897.044	1260.19	2102.15	1284.23	1366.64	2148.93	992.848	1491.51	1335.76	1428.08	1428.54
M564T168			1.22482	0.580227	0.0128859	564.363	168.267						80063.3	88735.8	57467.3	19330.2	20998	18051	62420.3	68425	48868.8	115591	59957	63824.9	44491.9	40480.1	46333.2	36638.8	34329.7	40891.9	71007.3	71014.5	72581.2
M485T36			0.922811	1.35393	0.0129467	485.474	35.5085						144047	116073	134117	136342	154660	92209.6	92956	115435	110764	99433.9	110480	107238	188589	126793	169888	136893	127014	112341	146310	160762	160549
M326T416			0.13479	1.60083	0.0131502	326.181	416.395						865.71	709.506	912.412	908.379	1612.69	944.573	1552.41	1644.78	1018.31	898.146	579.863	1216.13	1507.12	2216.31	1260.52	1812.71	2203.47	2061.02	1461.53	1460.77	1388.26
M590T187			1.7459	0.503167	0.0132056	590.319	186.897						77839.9	119990	82609.3	21903.7	27161.7	19191.4	113453	117397	74699.2	95796.1	100333	196653	46169	44943.8	77862.7	86266.9	31794.1	64340.9	121858	121934	127116
M114T344_1			0.377271	1.64649	0.0132233	114.065	343.61						4548.53	4725.85	4126.5	11124.2	8879.87	5939.35	4149.57	6927.87	4779.93	5983.24	6729.95	8514.62	12404.5	12499.5	7072.65	12193	6148.92	10741.7	7851.91	7931.87	7763.25
M494T182			0.408117	0.557417	0.0133026	494.357	181.706						7819.26	5668.11	9735.34	3688.19	3584.48	1468.31	4778.05	8403.69	6097.77	7146.72	12280.3	9398.91	3233.09	4280.79	4565.02	6642.08	3819.2	4274.64	5709.53	5736.96	6382.21
M198T495			0.111612	1.48123	0.0133735	198.087	495.272						848.364	907.354	974.757	887.389	1599.37	488.005	824.856	920.234	1093.12	871.734	877.305	497.155	959.72	1316.73	878.025	1425.87	1525.32	1425.52	746.946	797.845	750.094
M430T296			0.10195	1.57932	0.013379	430.158	295.723						2355.76	1493.34	2855.96	2003.79	3798.18	2164.74	828.469	681.543	955.925	798.635	540.651	771.728	916.471	1566.89	1252.57	1576.77	763.06	1152.73	838.954	876.347	839.28
M103T351			1.72758	1.42095	0.01364	103.038	351.029						516494	443767	447572	754670	695245	635279	140607	329105	200424	214469	231833	258406	357096	379966	269984	329944	264211	352381	466035	446295	446183
M136T436			4.07775	2.5105	0.0136634	136.061	435.68						261766	298225	353857	151725	1.73213e+06	2.72411e+06	377417	394709	107373	470188	470038	344810	357429	768367	529376	1.18575e+06	1.47564e+06	1.1175e+06	790582	864877	746203
M551T187_2			0.391002	0.525728	0.013746	551.387	187.257						181.486	222.185	230.691	140.046	141.844	115.267	5169.97	8885.05	3647.15	7690.33	10298.9	5005.68	3593.94	3298.19	4588.38	3459.99	2813.83	3641.3	3151.74	3154.54	3859.28
M204T404			1.18571	2.44874	0.01377	204.122	404.336						10435.3	10574.2	9663.88	10971.2	10881.5	9006.82	16417.6	31148.8	30663.1	21990.8	21193.6	35363.2	53139.3	58868	32322.8	70286.5	49083.1	120207	29265.9	29271.9	29751.6
M317T60			0.394661	0.651421	0.0138729	317.303	59.8935						26424.5	31141	28861.2	16318.1	5901.53	5021.94	6048.21	8969.39	8186.06	9467.67	7537.35	11521.5	7126.78	3649.42	5392.76	7291.07	3734.14	6503.91	11309.6	11458.2	11313.1
M265T373			0.153401	1.42066	0.0138947	265.112	373.442						1893.85	3299	3281.96	2535.16	2175.84	2419.17	2905.41	3429.24	1344.87	2659.5	3053.46	2022.68	3896.2	4063.36	3615.35	2801.36	3555.81	3967.68	2459.89	2707.89	2480.9
M313T157			0.485005	0.633483	0.0139603	313.273	156.568						6353.3	9021.37	5612.04	5041.19	6328.07	7183.77	10229.4	13115.6	11878.6	8250.85	13579.5	18498.7	8567.24	8850.7	8773.06	8656.12	4979.8	8034.46	9523.75	10135.6	9530.34
M473T262			0.142387	0.710878	0.0140108	473.261	262.009						1370.9	1166.2	1442.64	1283.1	1332.72	1394.5	1633.23	1470.89	1245.92	1079.79	1048.42	1534.53	950.526	666.168	1139.41	851.734	1217.79	870.489	1074.5	1090.28	1074.49
M835T193_1			0.487981	0.593319	0.0140202	834.982	192.795						7339.57	7339.57	7339.57	6331.78	6331.78	6331.78	13157.6	8190.81	12988.7	14839.9	8996.71	7078.53	4983.92	8118.72	7551.58	7922.08	3689.35	6449.76	5483.75	5422.93	5554.98
M679T100			0.479408	1.86108	0.0140623	679.18	100.008						163.656	55.9526	31.7041	52.9007	176.764	49.3406	6910.38	7631.98	7284.47	6467.67	10657.1	4126.01	15951.9	8350.56	6845.53	18459.4	14971.3	15592.2	9537.19	9536.28	9348.16
M313T588			0.183167	1.38695	0.014066	312.964	588.371						4550.76	2344.54	3584.72	3555.27	2773.94	3256.95	2300.9	2896.87	2489.95	2111.57	3191.53	3428.41	4728.04	2593	3957.24	4051.07	3571.63	3871.64	3300.3	3149.51	3303.68
M664T152			0.262473	1.72778	0.014395	664.488	152.279						1166.99	1543.73	537.334	844.654	1282.6	1150.56	2357.9	2668.7	2672.82	905.26	4120.12	1555.65	3326.62	3188.31	4996.66	5228.78	3370.89	4562.17	2711.1	2736.92	2763.13
M606T187			0.96912	0.584041	0.0143991	606.292	187.241						20827.1	32689.9	21495	4241.89	6212.05	3453.71	38337.4	45555	28454.7	35490.3	37314.2	66363.9	27796.3	16756.4	26619.1	33398.9	21245.6	21078.9	32075.8	38192.7	38142.7
M452T182			0.692316	0.284569	0.0144535	452.276	182.2						1279.74	740.202	3888.55	1475.61	1909.64	2241	7575.79	14955.6	9168.21	8260.62	14389.2	29550.9	4107.5	3261.25	4226.31	4924.37	4710.14	2645.88	6201.2	5921	6202.24
M562T162			0.332882	0.304173	0.0147035	562.473	161.712						2078.86	1905.27	1509.65	1380.64	1817.36	919.278	1240.42	5997.24	4180.6	4996.9	6269.23	1097.66	1403.87	1126.14	1302.22	1010.43	1031.22	1359.99	2398.29	2030.43	2393.88
M854T160			0.392818	0.706443	0.0148502	853.538	160.421						11679.5	6739.35	8333.03	1572.37	4488.03	1265.76	8621.25	11138.9	7223.04	8785.36	12554.5	8824.48	4873.16	7555.1	7637.04	8227.73	5820.71	6257.76	7495.59	6997.25	6989.68
M245T299			0.187474	1.83232	0.0148554	245.149	298.858						400.538	785.558	2662.91	2165.53	2266.38	1761.24	2496.03	1447.88	1146.39	610.498	1224.61	1518.26	3067.78	2543.1	1507.89	3150.68	1852.76	3349.31	2137.08	1853.59	1850.88
M203T340			0.343555	1.81383	0.0148992	203.139	340.317						1246.64	2376.02	1632.74	9151.01	6921.65	4620.9	2545.4	4651.59	3803.45	1993.55	4215.19	3356.78	6571.46	5771.78	3180.93	9428.51	5142.81	7207.62	5224.17	4833.82	5223.99
M447T33			0.533575	0.474854	0.0150512	447.345	33.292						10002.2	7525.58	4973.99	6668.48	12365.2	5781.94	11271.3	5474.04	8314.07	11924.9	19926.8	12497.7	6639.03	5331.53	5602.46	3715.8	4164.42	7505.83	8261.71	10013.7	8320.5
M364T433			0.693487	2.01572	0.0150936	364.064	433.206						22156.2	16950.6	12353.7	89126	84245.7	21861.3	5130.59	8445.21	9623.24	7639.66	12414.8	24544.4	29320.5	17647.3	14150.1	30808.6	19770.1	24965	29460.9	28070.2	29498.1
M374T270			0.150406	1.73628	0.015174	374.042	270.168						402.209	519.339	386.423	2892.96	2241.89	884.675	232.649	786.815	858.595	644.561	883.723	1529.14	1297.27	1744.19	1404.7	1770.37	1035.53	1317.34	1239.25	1302.08	1241.66
M650T153			0.497039	1.74565	0.0152782	650.472	153.058						3136.01	2842.21	2584.24	1769.74	1638.49	1123.99	7054.79	7900.25	6013.51	3587.19	15664	6189.47	12925.3	12964.5	18206.5	13237.1	10676	13004.9	7943.81	7943.74	8128.24
M231T279			0.390086	0.561372	0.0154163	230.933	278.923						14349.3	5069.4	9677.67	2376.04	5423.08	4734.6	7075.64	7574.17	5685.59	6876.81	9475.58	3847.42	1362.19	2879.82	5156.65	4616.39	3094.29	5646.02	3737.52	5334.05	5304.74
M470T177			0.278114	1.81373	0.0155648	470.277	177.316						1040.44	816.624	600.526	824.895	1112.88	540.718	4488.27	3789.78	2678.5	6475.4	2370.57	2082.94	6851.52	7330.26	5074.83	8950.32	3799.76	7687.71	3066.64	3084.35	1931.45
M457T335_2			0.153952	0.719849	0.0156107	456.801	334.96						970.608	1356.4	1921.83	1526.01	2568.28	1955.59	1452.61	1692.46	1930.01	1837.9	1543.46	1808.1	1453.42	938.69	1257.32	1045.79	1820.82	872.879	1664.66	1634.95	1721.37
M200T337			0.132628	1.55919	0.0156226	200.102	336.952						1887.12	2698.5	3126.61	985.149	988.092	691.755	1048.24	1256.49	571.074	1127.42	1668.57	1177.01	1292.29	2137.83	1906.27	1518.52	1503.18	2320.45	1449.24	1502.26	1443.35
M316T172			0.204127	2.889	0.0157116	316.209	171.869						251.013	804.606	450.447	222.836	216.202	234.087	1081.1	371.882	983.543	982.224	326.562	615.259	1244.82	1741.04	1069.84	3547.74	3449.53	1544.7	1190.19	1137.78	1037.84
M339T241			0.267211	0.859685	0.0157936	338.967	241.293						10776.7	7240.9	6649.03	8222.19	5530.01	7627.53	7809.21	8006.47	6809.07	7625.82	6297.22	8224.16	6149.62	7334.22	6333.19	6235.47	6402.24	6035.02	6206.05	6202.36	6542.29
M584T161			1.10624	0.530349	0.0158892	584.465	160.928						92138	81643.3	77288.7	12011.7	11558.7	7233.97	48991.8	65782.2	53122.2	51650.2	73081.6	14936.8	27523.1	27776.9	30270.3	27908.4	20726	28912	45191.1	45624.5	45624.8
M654T365			0.150036	0.752607	0.016086	653.804	365.045						2314.49	2573.66	1426.45	3451.08	1098.94	5980.33	1840.88	1671.33	1921.22	1489.75	1079.75	1626.6	961.558	1170.7	1297.68	1419.41	1173.94	1223.96	738.5	915.526	1142.88
M414T192			0.551323	0.541227	0.0161183	414.268	191.615						6098.33	9789.22	10922.7	8651.12	17147.9	10476.2	11961.9	16330.5	7366.27	16817	22019.4	11319.1	7964.44	11365.6	8234.91	6011.54	5344.86	7523.57	6961.53	7371.95	6963.17
M130T291			0.570495	2.25867	0.016136	130.049	290.603						6957.08	2879.77	1982.73	2922.35	5253.65	5627.83	4193.99	5915.64	4216.57	1624.32	3721.39	17408.5	15477	14907.5	9120.9	16257.3	10469.8	17520	8265.39	8459.68	8266.91
M84T247			0.270917	1.84327	0.0161374	84.0438	247.471						2582.37	605.038	2602.65	2984.83	1136.94	973.453	2470.54	2023.62	1203.43	702.162	3788.98	3593.76	4565.34	3137.54	3018.52	4449.88	4297.83	5935.69	2291.53	2353.53	2592.18
M219T323			0.191104	0.640519	0.0161414	219.013	323.139						2560.18	2644.24	2422.22	1894.66	1255.76	1942.7	1840.4	1759.78	1702.77	2692.68	2100.12	2178.29	1412.42	2109.15	1403.12	762.489	765.793	1408.78	1434.02	1353.25	1355.74
M338T189			0.155952	1.99371	0.0161901	338.23	189.333						732.291	683.653	1331.74	3401.95	1850.09	4049.82	1012.82	714.195	909.011	972.685	820.743	577.706	817.582	1896.2	1685.89	2830.65	1518.98	1233.52	1696.03	1806.84	1845.08
M304T441			0.524508	0.454307	0.0161977	304.161	441.254						14168.7	30762	35322.4	6921.11	2927.12	2690.42	10022.1	4647.68	7005.12	14272	7600.79	15974.3	6339.97	4170.56	3802.61	3509.09	3337.05	5881.93	10263.1	9412.72	9415.67
M660T166			0.580819	0.646667	0.0162092	660.421	166.159						40564.5	34835	23816.6	4200.6	5062.31	3092.61	23605.8	21415.1	10183.3	20823.5	18382.3	14547.6	12978.4	12480.3	14027.6	11495.1	7641.22	11836.7	18810.1	19194.7	19203.5
M522T365			0.137814	0.506261	0.0162954	522.263	365.316						390.904	516.19	1172.64	600.671	600.671	600.671	1011.32	364.465	901.19	1018.8	585.286	749.298	532.413	484.956	647.893	143.71	291.932	243.27	484.813	537.861	468.707
M558T162			0.415812	0.509018	0.0163078	558.449	162.338						4758.3	3917.36	3968.13	3385.87	3466.52	1679.91	6796.39	8685.19	7437.58	8006.36	7490.37	1354.5	4513.37	3354.65	3067.88	3290.07	2234.73	3783.16	4686.84	4882.75	4880.11
M653T34_2			0.823748	1.37608	0.0163257	653.439	34.36						141619	106566	78153.2	98508.5	86816.6	105078	88521.3	74255.4	66625.6	73267.3	92873.3	104961	91640.8	113795	90933	110296	139994	142073	104502	102567	104483
M290T405			0.171155	1.71033	0.0165497	290.171	404.572						643.332	1032.46	1425.07	2381.66	1626.12	843.393	868.349	1075.11	920.196	802.326	1349.73	1492.35	2005.39	2307.41	1237.03	2558.88	1050.36	1971.89	1219.58	1070.41	1220.77
M321T173			0.152087	2.05356	0.0165736	321.277	172.507						90.4763	464.447	464.447	124.23	651.082	651.082	627.042	1653.55	732.981	380.79	316.334	380.979	1188.55	1933.49	1384.87	1652.11	1299.48	944.018	697.302	698.249	632.847
M1022T193			0.521959	0.332715	0.016876	1021.62	193.405						89.8485	92.0553	46.9766	158.075	204.048	264.517	5676.42	6706.4	4944.59	5456.86	14418.9	16116.6	1578.56	3121.77	2555.54	3892.87	3672.47	2919.06	1865.51	1804.42	1804.77
M399T494			0.262401	0.54057	0.0168766	398.83	494.487						6236.56	2703.78	4222.08	5324.96	5684.04	5248.93	3265.3	2630.76	2234.34	2976.86	2310.12	4275.43	768.198	902.981	2051.62	1164.71	3105.45	1571.25	3013.52	3128.31	2748.85
M320T340			0.280833	2.19666	0.0169866	320.073	339.622						1409.27	1658.58	1547.46	2139.11	2655.7	1108.65	1956.74	990.398	2403.89	1608.2	2394.58	1857.32	3611.28	3297.67	2507.33	5881.23	2461.35	6868.21	2255.35	1921.04	2258.96
M261T393			0.287498	1.64403	0.0172352	261.311	392.51						2179.17	1790.46	2240.72	2966.46	3135.84	1207.52	1922.77	4860.04	3858.03	3160.24	3365.83	3675.19	6924.94	5320.62	3658.69	7157.15	3884.27	7319.47	3495.33	3495.33	3278.99
M347T278			0.207965	0.494028	0.0173287	346.95	278.003						1432.88	440.126	1594.1	1074.2	1179.87	2755.48	2799.47	2556	1235.64	1438.91	1542.86	1242.54	363.463	1157.53	1312.12	955.958	527.044	1027	758.174	876.503	871.988
M859T159			0.516186	0.353892	0.0173705	858.576	158.759						4502.08	3769.82	3810.15	621.314	835.884	318.646	6747.35	11632.7	4458.64	12110.5	17830.8	4457.72	3583.49	3010.25	4160.34	3292.5	2559	3650.4	4545.02	4773.69	4544.79
M348T77			0.121122	1.69631	0.0174095	348.335	76.88						2081.57	2293.36	2569.76	2064.31	2392.8	2110.74	1219.01	920.256	640.646	1257.35	985.545	1164.22	1763.38	999.341	1815.2	1357.48	2702.24	1857.51	2171.9	2170.66	2272.41
M810T421			0.230801	3.46971	0.0174523	810.132	421.142						83.5222	99.9557	133.164	29.1346	552.459	552.459	402.895	485.262	510.778	157.392	869.696	812.038	3061.79	1812.13	998.325	3397.03	707.316	1258.56	655.618	689.951	656.614
M522T626			0.149611	0.671276	0.0174888	521.931	625.702						2308.79	1254.58	1254.02	845.579	1289.9	1445.39	1278.81	1301.97	918.398	1391.51	1336.75	1487.83	602.695	458.641	724.838	1195.4	1069.01	1128.49	1381.62	1381.44	1329.39
M302T247_1			0.267406	2.81707	0.017584	302.103	246.952						4578.82	4271.49	4088.81	4559.27	3786.98	3758.45	3669.61	933.511	534.7	736.002	737.164	851.919	3809.93	4353.52	407.546	4482.07	4127.28	3843.15	3655.07	1665.21	3667.34
M102T271			0.157341	1.73231	0.0177378	102.055	270.854						2310.43	1017.47	611.734	693.594	2434.62	2391.86	2394.96	1630.08	830.583	3255.82	420.16	2691.68	2938.3	3326.54	2708.01	3941.01	3152.88	3375.42	3346.87	3102.82	3104.1
M386T298			0.0826275	1.36717	0.017747	386.04	297.588						435.089	384.994	427.035	384.862	545.345	279.271	603.572	834.33	639.662	620.67	843.048	742.91	1031.01	1337.2	836.802	996.795	851.893	803.536	751.361	804.63	804.53
M712T146			1.19346	1.56409	0.0179027	712.488	146.213						34470.8	36814.7	36996.7	24543.6	35441.6	12956.6	58286.8	73377.8	59137.8	45016.3	102015	32623.7	92689.5	79936.8	122085	111630	74819.7	98269.4	70655	69472.5	69477
M111T264			0.283141	0.729803	0.0179726	111.003	264.381						5667.51	5770.91	5704.25	2711.43	4792.09	5373.7	7886.03	4222.31	5062.48	5464.07	5870.46	5701.52	4187.61	4337.04	4697.24	4367.76	4257.02	3117.63	5400.31	5111.76	5417.44
M323T171			0.217822	1.61832	0.0180284	323.294	171.198						61.4155	1540.52	1540.52	42.1874	1792.9	1792.9	3693.91	2534.61	3100.65	3828.8	1914.13	1670.81	5268.85	5460.59	2777.94	5074.19	3209.65	5304.13	1080.3	1755.4	2479.6
M686T159			0.241378	0.595739	0.0180742	686.436	159.249						2284.16	2107.21	1524.48	675.067	838.51	790.522	3202.17	2652.38	1314.07	3925.99	3373.82	2746.13	2424.9	1509.49	2036.98	1241.34	1244.69	1797.97	2948.87	2955.7	2799.99
M932T601			0.213371	0.934462	0.0181736	931.767	600.928						7397.02	8497.73	6999.1	8536.91	8252.67	7332.89	8367.96	7902.71	8303.51	7827.35	7778.15	7960.42	7550.44	7245.96	8077.12	7533.41	7634.69	6943.46	8619.38	8828.59	8830.38
M620T137			0.436779	0.567562	0.0182247	620.387	137.052						3457.86	6438.49	8297.65	4694.08	6777.61	2687.68	7584.5	10862.4	11183.6	10057.8	13531	5681.82	7287.26	1691.76	3962.2	5709.91	6396.24	8382.71	10134.6	6145.92	10247
M190T377_2			0.555704	2.60208	0.0183805	190.143	376.825						1918.28	3054	3364.98	12049.5	7967.32	3772.97	3825	10248.4	5065.63	2445.35	4005.68	4856.01	7740.79	18853.6	9042.59	23515.5	7956.83	12113.9	6275.49	6360.54	6761.18
M246T286			1.18182	1.78042	0.0184753	246.133	285.539						3346.78	4216.26	1437.98	12434.6	11049.7	9780.67	31559.6	61129.4	46930	34608.3	45353.9	56282.1	79363	71172.6	49927.2	122306	57447.6	110937	47042.2	47830.8	47816.2
M479T183			0.305832	0.576596	0.0184896	478.837	182.845						3863.75	3443.18	2869.77	1243.6	1818.49	1053.59	2566.07	5294.87	2773.96	4896.04	6718.24	6112.56	2655.72	3116.65	2936.58	2879.06	2236.22	2529.05	3204.4	3210.3	3097.44
M353T276			0.305647	0.455322	0.0186783	353.076	275.992						2906.74	3108.93	4237.22	1054.82	1999.89	2533.31	3405.1	2986.22	4625.64	4273.33	3004.6	2112.85	923.661	1489.43	4218.71	825.442	976.142	858.704	1927.28	1515.08	1532.73
M238T290			0.15601	1.67331	0.0187172	237.935	290.442						1308.78	1578.18	1626.66	3083.17	3145.94	2465.3	832.653	1410.78	1260.19	1103.54	671.803	1656.61	1304.31	1765.81	1619.75	2737.91	1626.15	2551.4	1559.31	1606.35	1811.73
M570T186			2.45503	0.524667	0.018773	570.351	185.656						103951	135833	98688.9	70251.4	94248.7	61545.3	214257	267241	149171	207508	221016	416515	148850	91191.9	136617	163598	58294.6	175703	199068	202557	202444
M228T326			0.354746	0.522238	0.0188548	228.108	326.032						14522	33825.8	20690.8	859.008	653.221	1588.25	4561.88	2467.65	6399.49	9248.08	6283.24	6177.19	4132.9	3967.63	3594.44	2498.28	1725.67	2431.25	4930.78	5189.89	4926.79
M608T157			0.368129	0.57236	0.0189406	608.424	157.198						1943.9	3287.83	2693.66	808.754	989.995	1108.95	4794.78	6662.02	3846.8	7819.54	9710.06	6139.08	3781.28	2671.54	5140.54	4126.3	1911.3	4675.21	3187.95	3379.46	3382.47
M498T198			0.417589	0.342371	0.0189914	498.254	197.713						1026.04	838.492	838.548	512.509	543.546	260.826	3516.46	3791.91	3469.39	3536.11	7669.78	11014.7	1881.22	2077.44	2097.23	1656.62	1501.22	2083.95	2332.65	2331.97	2312.13
M430T174			0.147452	1.7002	0.0190214	430.312	173.525						539.873	462.11	546.887	1044.68	408.209	422.609	666.524	573.049	567.328	693.403	1150.38	1480.66	1335.83	1086.86	1038.58	1973.16	1724.61	1565.29	970.189	970.72	925.747
M253T158			0.163159	0.620578	0.0190366	253.118	157.982						1432.52	1526.34	1323.02	1794.63	1670.23	3083.84	1499.54	1223.46	1411.33	1435.97	1093.05	1678.83	1516.8	470.36	1209.2	521.422	767.89	691.295	822.648	923.953	853.337
M446T38			0.739575	2.21615	0.0191952	446.434	38.03						2394.78	4032.22	4667.91	2025.15	2706.09	1046.15	6123.53	19251.8	12624.1	9359.28	22202.5	2350.98	13018.9	20181.4	29708.5	31232	22628.5	42598.9	12554.1	12558.4	13148.6
M197T323_2			0.275804	0.789511	0.0192244	197.03	323.202						5947.93	5826.43	5849.04	3965.93	4182.54	5079.27	5378.15	4879.83	4562.89	6518.02	6907.06	6900.63	4808.9	4830.86	4486.76	4470.18	4214.86	4937.07	4665.97	4559.97	4732.79
M426T248			0.185597	2.04281	0.0192565	426.259	248.157						225.137	275.973	283.185	217.957	211.384	280.557	464.109	773.608	627.921	444.815	797.485	1831.54	1819.71	1133.94	1634.9	2632.81	1142.38	1726.7	814.25	829.861	829.738
M258T54			0.296547	1.8174	0.0192981	258.167	54.1145						9215.28	2293.31	7966.14	7156.04	11732.2	7151.59	2923.88	3223.63	7677.87	3873.3	3817.09	2975.43	3111.15	10048.2	7449.01	7536.61	8374.06	7991.3	6661.69	6701.49	2397.65
M562T189			2.11029	0.496207	0.0193291	562.324	189.125						5693.17	3672.62	3129	10918.2	5432.82	12957.1	109504	159093	111152	142585	239051	299577	70136.1	91134.4	112022	96960.2	66454.1	89750.1	77711.3	76842.3	77711.3
M224T347			1.08961	0.760252	0.0196009	223.975	346.828						61575.9	66811.1	71029.4	47921.9	46237.9	52800.9	85340.7	83894.4	89044.8	91598.9	93670.8	68892	64220.2	62439.7	83057.3	72545.4	36476.5	70845.5	66415.9	64695.8	64695.2
M154T56			0.469115	1.73712	0.019606	154.122	56.0125						5184.58	6554.15	7769.55	13067.5	16931.7	24294.2	8759.75	8894.02	12856.9	11337.1	6451.38	7991.72	13160.7	15080.9	10578.1	26227.1	13489.1	19247.7	14525.6	14490.2	15166.5
M451T229			0.263144	0.415541	0.0196185	451.242	229.096						267.827	311.884	355.637	294.543	322.467	128.474	2454.09	3337.47	1974.23	2194.03	4945.05	1141.14	630.064	1031.11	1762.51	1326.23	805.351	1112.52	1458.88	1382.27	1456.54
M507T35			0.345846	1.77194	0.0196982	507.398	34.858						1713.14	1313.58	2052.96	2644.14	3617.77	2301.04	3122.01	5185.33	4025.55	4332.08	6272.82	719.77	7832.2	5478.38	6918.74	10361.9	5470.11	5858.39	4045.81	4050.48	4178.4
M1163T363			0.191936	0.752976	0.0197171	1162.66	363.239						4556.65	5764.62	4190.42	5523.21	5160.44	4579.04	2948.9	2158.26	2963.83	2577.62	2128.07	2509.82	2012.27	2367.61	1115.81	1950.02	2046.67	2017.99	3607.54	3608.23	3434.31
M559T192_2			0.296057	0.506348	0.0197255	559.299	191.581						511.495	566.403	296.777	109.725	137.544	133.924	2822.35	4506.68	2805.71	5613.45	4467.83	1423.68	1228.68	2352.86	1583.73	1811.84	1868.58	2111.53	2439.77	2470.93	2492.02
M538T166			0.123434	0.500904	0.0197681	538.38	166.469						1801.33	2350.63	1999.26	23.0276	92.171	54.573	696.559	348.119	598.288	1012.3	481.346	671.813	542.587	347.069	381.115	357.694	231.718	47.476	582.899	698.78	597.605
M162T372			4.08868	1.49537	0.0198529	162.112	372.261						3.3072e+06	3.23488e+06	3.0813e+06	7.98997e+06	7.89042e+06	2.95559e+06	1.03508e+06	1.83807e+06	954141	1.16556e+06	809955	1.56047e+06	1.81291e+06	1.84874e+06	1.64955e+06	2.18632e+06	1.25535e+06	2.25797e+06	3.89313e+06	3.89361e+06	3.75058e+06
M608T34_1			0.912082	1.50575	0.0198556	607.563	34.255						126370	88341.4	129426	129548	128678	88834.9	67965.7	74061.9	107084	66414.2	45225.3	34009.6	105244	75486.2	91682.1	94776.3	109513	117709	154880	153912	154885
M604T190_1			0.336062	0.656248	0.0199134	604.306	189.726						599.341	829.487	655.667	355.448	455.596	270.38	6264.13	6322.14	3229.8	7533.2	5599.87	7738.51	3371.29	3238.67	4337.43	4040.47	3463.31	5625.03	4472.3	4479.15	3623.61
M339T275_2			0.20701	1.78197	0.0200837	338.914	274.62						915.697	1571.53	1331.26	1195.85	1354.7	4994.26	1340.61	2016.54	1519.82	719.138	2319.89	1671.83	2652.08	2663.85	3642.55	2580.31	1392.94	4153.46	3092.78	3054.84	1319.52
M811T123			0.471547	1.73117	0.0200877	811.491	123.103						3453.81	3438.88	3700.59	2498.87	4796.78	1912.91	7055.18	11185.5	11166.2	7144.86	10780.3	6318.42	14314.8	8026.77	22023.6	18247.7	11038.1	19227	9976.52	9239.45	9268.6
M441T276			0.160374	0.550414	0.0201249	440.878	275.836						1220.34	1722.07	3143.58	1411.15	710.631	908.065	1298.57	552.133	1605.05	1578.79	1419.46	813.443	593.906	994.7	818.553	376.578	549.217	667.151	657.473	969.646	967.042
M689T146			0.511235	0.465947	0.020147	688.522	146.213						3372.97	4420.22	4582.32	2924.49	4143.87	1298.66	10636.2	11542.9	9424.45	10263.2	14877.3	2152.23	2745.98	3687.94	7227.66	6819.84	2672.39	4288.77	5130.2	5548.01	5552.97
M202T333			0.220416	1.86546	0.0202356	202.116	333.072						1207.82	1314.13	1337.75	1365.57	1341.64	1718.05	1535.13	2469.53	1735.73	1212.33	1082.15	1755.71	2960.98	2937.12	1548.98	2998.91	2703.83	5114.08	1726.82	1725.56	1590.99
M518T182			0.832614	0.449346	0.0202627	518.298	181.741						12209.9	11512.4	8874.65	1902.36	1932.6	1985.37	13356.5	21535.6	18345	20955.2	31715.6	47543.6	10840.4	11254.1	13897.7	13239.2	7731.14	11990.3	11764	11754.2	11496.6
M914T57			0.296731	0.607017	0.0203169	913.518	56.8075						5192.69	370.96	1916.64	2357.28	2836.51	1892.68	4631.7	4285.95	5300.58	4991.95	3718.11	4513.4	2558.92	2298.69	4819.61	4321.11	994.579	1664.68	4505.71	4670.07	4507.12
M401T334			0.109788	0.778212	0.0203512	400.765	333.735						1472.45	1416.72	669.932	1790.11	1560.35	2226.34	905.131	958.602	802.573	830.141	998.264	985.179	623.291	589.661	923.131	848.547	766.886	513.001	896.711	891.641	982.073
M288T174			0.106799	2.10339	0.0203903	288.179	174.395						916.502	345.538	683.051	211.355	364.518	213.428	410.846	332.997	284.155	379.525	470.246	313.172	1039.36	669.803	315.35	584.027	1307.8	692.056	477.29	504.724	475.524
M80T294			0.143139	1.36583	0.0205438	80.049	293.727						3740.75	4206.79	1337.35	6354.09	3719.21	3951.58	2378.13	3760.97	3512.93	2180.58	1762.82	3248.98	3797.7	3783.42	3968.82	4420.97	3937.99	3097.67	3577.99	4028.49	3968.78
M85T350			0.487628	1.55783	0.0206104	85.0333	349.779						9455.61	27883.3	31502.2	39312.8	30881.5	47344.7	11422.8	16870.3	11032.6	7344.37	16632.4	16650.6	18539.7	26191.7	19727.4	20498.9	12615.8	26979.6	27214.5	28284.4	27185.6
M178T345			0.150099	1.69409	0.0208559	178.086	344.836						644.079	1205.61	1039.95	854.727	682.057	1136.51	854.619	1009.31	1135.21	1260.56	983.877	492.369	1172.57	1944.32	972.712	2294.03	1332.55	2001.01	999.684	970.21	970.132
M132T325			0.176585	0.780064	0.0211192	132.065	324.759						1798.31	2417.18	1634.71	2378.59	1395.53	1843.81	2019.55	2338.17	1965.62	3173.74	2512.66	2890.34	1934.32	1926.93	2022.38	1841.16	2080.88	1817.33	2109.49	2060.25	2112.4
M675T33			0.691704	0.736695	0.0211458	675.349	33.419						28787.3	32325.7	28983.7	26029.4	30359.2	28183.6	31736	31722	21921.2	38732.6	32329.4	29729.5	20590.5	17509.6	30514.7	19813.9	27154.6	21567.8	29232.6	29249.6	30012.5
M587T183			0.152164	0.635268	0.0211539	587.303	182.661						1180.64	1068.59	919.153	288.73	404.215	192.973	968.333	1258.51	1043.81	954.074	1929.63	1468.46	721.282	565.519	952.246	1043.25	818.877	741.355	1046.82	895.818	1049.81
M329T34			0.687038	0.391349	0.0212234	329.247	34.2555						3528.33	3075.41	2458.11	1926.09	2046.13	2899.88	9616.47	11061.5	11377.5	11764.6	24165.2	30684.4	5746.76	4691.04	5470.42	9142.55	5058.37	8505.17	8613.54	9190.06	9115.43
M313T111			0.642421	0.650977	0.0212306	313.273	111.041						11567.5	11319.7	11229.2	11713.2	10523.1	11298.8	27228.5	36446.5	22453.5	14767.5	33536.9	26030.2	16150.1	12254.7	20993.4	17258.9	20047.7	17753.2	17225.4	17164.8	18119.4
M491T79			0.439903	0.439108	0.0214677	491.344	79.364						4506.01	1273.51	4818.14	5571.98	1222.74	3218.79	11961.2	5689.73	9328.46	4548.48	3830.49	11319.2	5238.83	2001.66	4747.79	4850.76	1992.51	1664.97	4668.32	4410.7	4662.61
M445T164			0.13545	2.07876	0.0215637	445.053	164.426						837.034	386.62	1235.82	330.958	969.654	364.859	1396.74	109.124	1197.81	127.423	898.012	103.109	1289.04	1586.22	1385.39	1188.04	1402.46	1115.11	626.249	358.595	391.498
M116T297			0.299327	1.36114	0.0216222	116.106	296.531						42086.9	38068.1	29932.7	134232	139873	70937.6	10820.9	9217.2	8923.27	10481.1	9875.28	8842.95	13701.2	13493.3	9028.24	16123.3	10254.2	16564.9	32081.5	34319.4	32081.6
M542T172			0.192239	0.423936	0.0217497	542.3	172.285						242.677	238.76	97.5329	39.0352	349.616	349.616	637.373	2370.91	1587.16	2160.52	1598.69	524.018	632.408	591.008	578.972	756.144	480.578	724.875	453.923	466.444	493.148
M544T126			0.345381	0.29717	0.0218145	544.264	125.518						307.377	397.313	298.48	602.964	368.506	413.62	2586.59	3152.61	3442.6	8489.26	2464.96	2889.58	1730.48	592.532	1057.18	2411.71	461.659	588.966	1601.76	1616.23	1368.07
M416T36			0.49815	0.575352	0.0218239	416.355	35.619						3934.77	4902.58	4727.04	722.017	4124.45	3296.81	6765.37	12695	9648.91	11817.9	18804.4	16774.2	10819.6	4964.2	7643.97	7590.25	7218.84	5780.83	10332.9	11008.6	10383.8
M365T183			0.113678	2.23748	0.0218861	365.116	182.826						335.41	282.706	228.165	298.056	327.586	321.116	283.949	105.336	304.554	355.705	63.1414	799.315	674.128	683.654	351.884	1008.98	954.002	605.412	339.824	362.544	339.949
M487T189			0.355715	0.460596	0.0219634	487.278	189.101						803.139	744.818	858.87	529.035	420.244	392.375	2990.16	5171.93	2743.03	3444.98	7111.47	8582.23	1578.74	2451.23	2084.85	2459.05	2867.88	2396.31	2312.44	2315.63	2438.79
M411T153			0.119969	1.79451	0.0220286	411.319	153.006						789.519	1484.27	686.259	369.194	333.031	454.894	893.917	955.163	674.241	720.084	215.651	513.633	1705.71	1154.69	687.806	1442.38	1348.32	790.121	1086.4	1086.29	1067.88
M290T312			0.132297	1.95198	0.0220766	290.16	311.505						534.891	629.407	848.489	994.959	1015.98	594.588	372.98	480.06	517.219	380.999	208.905	923.997	1076.89	856.422	407.803	1298.06	749.077	1241.56	764.474	849.704	762.066
M663T169			0.273385	0.774256	0.0220988	663.441	169.072						9474.98	15876.7	7484.7	4088.51	3358.99	3981.12	5905.88	5072.08	4023.92	5832.86	7328.91	5728.77	4185.05	4951.2	4473.03	4646.68	3897.77	4087.72	5223.62	5383.88	5384.2
M481T276			0.116017	0.508194	0.022109	480.819	276.292						590.889	607.721	970.62	478.727	463.948	625.053	601.723	654.538	504.018	588.486	654.026	142.536	218.277	257.088	463.249	371.862	152.425	135.533	348.717	402.307	348.937
M363T437			0.525873	2.48442	0.0221471	363.08	437.252						9344.37	7766.35	8168.11	46388.6	36493.9	15522.5	1569.75	5059.6	1799.93	2466.56	1813.2	14393.3	11829.5	11867.7	7885.94	17211.1	7928.59	10610.7	12206.5	11636	12202.3
M590T164			0.552923	0.726531	0.0222881	590.379	164.251						14794.4	20315.3	14851.7	4894.53	5495.5	3988.24	17474.2	20364.7	13711	16404.5	23099.7	23758.1	14886.3	11998.5	17129.5	13887.9	9861.18	15651.3	18438.1	19811.4	19816.7
M676T151_2			0.854637	1.67567	0.022385	676.488	150.514						11939.4	12422.3	10694.8	8768.41	9270.12	3815.72	25083.2	32809.1	24470.7	14661	48823.3	12413.6	40492.7	38430.2	54101.2	53554.8	30772.6	47840.8	27515.2	28279.2	28265.6
M944T594			0.221135	0.701359	0.0223934	943.755	594.046						2441.33	3057.39	3212.4	3186.67	3276.07	3774.67	3203.13	3228.84	3352.77	3672.79	2394.67	3081	2704.36	2922.09	2816.61	2226.64	1268.3	1340.97	2357.84	2371.18	2687.58
M868T364			0.102647	1.31833	0.0224152	867.753	364.351						2356.52	2701.59	2352.94	569.388	1810.92	1329.69	725.829	1787.41	1432.36	1215.69	1576.32	1562.06	1807.44	2029.18	1949.69	1634.54	1728.12	1792.76	1513.85	1587.91	1513.79
M365T281			0.164054	0.663987	0.0224495	364.895	281.345						1889.21	973.901	220.816	858.367	743.173	1794.92	1344.26	2078.04	1752.57	1697.9	1468.43	1350.4	1571.19	852.283	1512.55	653.465	700.084	1145.52	1013.23	849.709	1009.56
M602T162			0.162118	0.575504	0.0224712	602.373	161.796						688.584	737.431	663.026	321.279	238.014	165.489	1111.37	971.972	1780	1772.06	1534.63	786.421	636.415	413.025	592.969	1012.84	752.232	1171.49	718.567	879.179	721.364
M877T152_1			0.265851	0.626913	0.0224799	876.532	151.958						3748.13	1853.13	1785.69	547.616	922.325	896.478	3356.43	5199.31	2390.46	4133	5422.59	2745.09	2042.35	2579.61	2549.09	2738.68	1907.53	2756.51	2927.94	2928.38	2457.72
M512T168			0.115919	1.49523	0.0225757	512.309	167.986						60.7355	62.8953	125.641	21.2378	603.03	19.4812	1036.27	953.776	1227.22	1231.01	789.992	1300.06	1979.98	1581.04	1305.82	2201.73	965.958	1741.82	1072.71	892.447	894.053
M627T363_2			0.375131	0.662916	0.0225992	626.882	362.781						50500.8	44292.2	35291.5	79661.9	47743.9	109307	8821.44	5883.15	8208.54	9776.42	4572.33	8794.45	3911.13	5906.55	4340.2	4164.43	7120.45	5088.75	18281.9	18390.3	18437.2
M737T146_2			0.455932	1.56017	0.0226136	737.492	146.191						9971.69	9810.39	9206.46	3997.59	5285.39	2670	6971.46	10313.1	9366.16	6351.09	15119	6871.43	17209.7	10806	12392.7	18938.3	11468.9	14981.7	11324.2	12718.9	12748.9
M1195T34			1.45382	0.78266	0.0226311	1194.81	33.572						157109	157037	148738	142963	167917	160569	173888	180698	142726	199853	147934	147876	120301	130711	139725	109278	169983	107162	165582	166998	166251
M678T192			0.233476	0.758725	0.0228571	678.303	192.192						220.473	288.405	157.635	40.7067	87.5835	1648.17	4257.86	3108.41	4184.49	5056.84	3028.2	3839.6	3490.11	2811.08	2367.14	3289.97	2883.61	2969.48	3051.62	2962.32	3022.24
M232T402			0.192394	1.87141	0.0229613	232.165	402.49						1059.65	1463.61	1085.44	1245.45	1321.29	970.633	1035.76	2708.46	658.808	1192.87	838.151	1311.34	2450.71	1942.63	1231.94	3058.52	2726.81	3084.2	1023.08	1619.43	1637.41
M162T30			0.264137	2.47268	0.0231334	162.054	30.278						2397.29	2402.15	1521.99	3517.21	2373.72	1789.32	1641.91	1561.93	1367.36	609.554	2262.29	460.976	2761.54	1375.78	1542.17	4932.81	3765.51	5166.3	2587.45	2587.88	2663.48
M693T363			0.324761	0.74525	0.0231762	692.853	362.514						46206.7	37178.3	30590.3	71373.5	46259.3	141632	8827.44	6611.57	7559.43	7749.04	5134.4	8080.21	5597.46	5417.73	4187.56	4550.66	7386.65	5622.68	16447.1	17254	16194.7
M538T171			0.310547	0.457993	0.023262	538.346	170.86						3269.56	2916.72	2287.86	281.43	208.153	249.117	2945.81	4177.94	734.945	4198.04	5829.73	5647.48	1698.6	1967.53	2516.1	1978.42	1265.56	1352.19	2544.12	2377.46	2543.06
M651T154			0.3241	1.88696	0.0233201	651.476	153.623						875.199	784.867	926.804	929.059	615.457	828.858	2192.48	3274.67	1775.9	2036.01	5639.93	1923.18	5322.01	4367.06	7938.74	6559.23	3088.89	4504.53	2873.91	3320.01	3320.36
M776T137			0.729162	1.8365	0.0234824	775.541	137.043						3298.11	2826.12	4078.56	4796.82	8524.32	2017.07	19702.9	40264.5	17165.7	7202.53	20629.4	7193.24	35947.6	23742	40864.9	39651.1	25740.5	40032.2	19104.8	21282.1	21286.9
M759T83_2			0.171797	1.5796	0.02352	759.456	82.9415						566.543	665.897	753.486	180.413	565.535	96.0999	2077.67	1791.96	2637.66	1559.13	2027.94	1998.68	3210.44	3206.16	5068.93	2684.28	2827.93	2104.43	1693.5	1585.86	1600.67
M438T192			0.509373	1.72289	0.023551	438.318	192.187						11124.7	11161.7	6750.85	5770.01	5243.81	3130.27	7446.76	8206.92	3849.42	6880.28	11673.2	17031.4	15820	16556.9	9302.9	20732.8	13744.6	18753.5	10687.7	10302.7	9635.23
M393T30			0.237771	0.494579	0.0235824	393.374	29.66						2888.7	3471.65	3780.52	3931.74	3105.58	4309.81	2086.6	2042.81	2096.74	2137.05	4918.8	2289.16	896.73	792.043	1273.01	1355.33	1751.57	1632.47	1646.72	1614.74	1521.27
M787T79			0.574616	1.5715	0.0236609	787.485	78.933						6095.52	5344.55	6583.7	2939.11	6288.52	1866.29	17887.3	32311.6	24749.9	13132.7	12092.1	10089.3	25646.6	34887.7	25765.6	30333.7	24083.5	32560.8	20476.6	20480	19746.4
M549T62			0.34334	0.389898	0.0236675	549.414	61.815						3136.88	3198.31	4253.69	2274.62	4817.76	1389.1	2997.62	4703.02	1589.44	4898.34	2272.22	7203.77	1805.19	610.154	1803.1	780.27	2768.94	1459.05	3494.56	3494.77	3604.72
M463T126			0.519705	2.0038	0.0237362	463.281	125.582						1938.38	1963.07	1804.11	1692.17	2375.91	1746.6	5207.64	10097.8	8307.86	5859.74	10130.4	5390.78	11908.5	9130.92	24745.8	20451.5	15542.2	8380.25	8431.2	8263.56	8257.68
M571T147			0.576762	1.65022	0.0238011	571.469	146.536						8108.18	7906.88	7149.06	4518.21	9659.72	3831.77	10909.8	11104.4	12849.7	9218.76	24435.7	5890.36	17158	18080.1	26944.9	22469.7	17170.8	20967	14094.2	13332.4	14090.3
M599T193			0.775668	0.0798606	0.0239064	599.438	192.796						148.992	86.0059	56.0256	32.8152	46.6925	40.1549	3726.43	13896.2	3411.17	17042.5	43437.8	25056.7	642.658	1770.8	1938.59	1765.96	663.765	1729.03	1035.16	1229.25	1024.68
M572T50			0.228746	2.00656	0.0240836	572.235	49.879						867.217	1026.81	959.274	540.602	1176	508.822	1695.73	1847.14	1945.68	1743.49	1480.52	111.457	2592.9	4986.32	1377.81	3057.76	2526.93	3164.16	1999.04	2143.85	2132.68
M356T182			0.583943	0.540153	0.0241032	356.278	181.671						22373.6	18876.1	16687.6	19385.3	18300.7	10322.3	13529.2	13685.7	12362.3	27079	9916.32	12586.8	8614.03	8802.04	5504.12	9373.19	7134.59	8731.77	15323.6	14882.7	15322.9
M501T362_1			0.107272	0.701821	0.0241592	500.83	361.703						1024.11	1199.21	1287.35	1696.33	1569.11	730.428	740.338	602.587	849.294	872.911	424.484	758.577	485.845	514.255	411.078	560.793	638.22	371.278	932.995	976.95	930.481
M197T61			0.131553	2.01064	0.0241676	197.019	60.956						1659.8	1705.37	1801.04	1998.81	1875.23	2506.32	493.7	668.488	989.659	606.333	546.958	255.215	1745.59	1660.8	1337.34	999.626	399.85	1015.37	1300.61	1075.14	1293.79
M546T189			3.85367	0.497168	0.0241697	546.351	189.125						4168.11	4401.2	4100.26	3889.3	4251.08	3554.68	361851	494935	361184	496388	760707	1.04354e+06	249029	300018	360095	323963	215307	300923	255065	258120	258122
M568T89			0.254534	0.368176	0.0241938	568.264	88.668						1937.35	1131.5	2021.09	997.912	1563.54	671.908	3028.59	1626.15	3415.95	1315.59	5573.82	1916.25	1461.06	876.378	903.376	479.742	825.771	1667.14	1197.95	1429.05	1765.01
M406T99			0.223612	3.77817	0.0243309	406.35	98.578						3383.35	3550.87	2779.6	17089.9	19188.6	14441.8	357.106	327.459	173.718	566.996	1507.24	419.765	661.137	2929.18	970.403	1070.23	3408.47	3626.05	3950.06	4015.07	3910.8
M492T198			0.717864	0.29631	0.0244136	492.239	197.71						337.056	330.482	237.135	201.725	74.9487	100.451	9261.64	11100.3	9245.51	8437.41	21819.4	33454.6	3876.65	3764.89	5643.74	5027.74	4128.85	5209.41	4954.19	4297.58	4942.95
M463T55_2			0.226488	0.645957	0.0245867	463.326	54.761						1809.3	508.581	1595.95	1397.9	1510.07	925.974	2672.85	2556.34	3096.3	2695.38	1876.09	4030.07	2408.84	909.863	1550.52	1617.98	1967.91	2479.02	1567.19	1573.41	1834.71
M497T271			0.110669	0.681163	0.0245932	496.952	271.168						873.828	1215.8	804.281	578.089	1245.09	481.362	708.557	865.749	824.043	739.454	691.232	689.615	300.717	590.607	538.262	553.953	260.79	833.611	478.6	522.958	470.602
M378T478			0.121902	1.71003	0.0245939	378.042	478.018						922.409	762.288	755.952	6122.7	4722.84	6437.93	506.73	684.406	670.296	488.426	618.32	981.981	1175.71	1846.01	769.829	1100.71	765.475	1097.15	1136.21	1136.35	1027.3
M1133T363			0.10606	0.738058	0.0249174	1132.77	362.845						1467.91	2215.13	1349.63	1834.8	1797.54	1729.09	837.615	588.648	615.584	860.579	791.356	933.295	607.379	634.308	424.093	444.903	543.504	760.863	1020.33	1031.76	1184.01
M622T189			0.91088	0.503677	0.0253392	622.336	189.099						197.265	530.699	342.588	57.8769	59.1892	64.0427	21826.4	27224.1	18268.2	32654.4	31403.5	59256.1	14992.1	15638.1	20060.2	16444.1	13749.3	15133.5	13268.5	11706.1	13219.1
M544T170			0.302509	0.62727	0.0255282	544.312	170.276						270.054	102.95	414.87	110.859	111.188	97.6628	4567.78	5239.16	3665.83	5876.33	3699.34	5972.45	3762.12	2984.54	2356.18	5237.24	2498.63	1365.21	1485.58	1734.89	1754.77
M482T130			0.233846	0.490427	0.0255623	482.292	130.117						739.421	733.38	296.278	803.994	387.714	502.55	1746.86	1619.43	1704.05	3682.4	1343.46	3186.67	1362.08	1422.59	725.02	476.391	1500.27	1027.94	1633.64	1633.73	1731.46
M1048T169			0.119176	1.47875	0.0256192	1047.61	168.571						603.067	43.0746	210.443	722.149	722.149	722.149	1131.44	1427.08	1963.93	1169.56	933.247	717.264	1170.42	1965.02	1874.43	2059.11	2045.32	1743.5	576.169	767.716	775.359
M944T363_2			0.158075	0.707881	0.0256584	944.189	363.07						2199.24	1498.28	1559.15	1617.41	1488.3	1682.57	1912.19	1288.07	1781.35	1845.97	1106.09	1227.44	1017.9	1058.85	945.161	920.135	1506.18	1036.75	1802.7	1831.11	1681.96
M841T60			0.119094	3.1712	0.0257108	841.322	59.801						2605.1	910.741	475.85	86.4959	580.432	87.2643	140.41	319.354	74.4457	228.861	241.438	279.122	1347.98	1002.76	652.492	307.499	509.745	250.172	2183.01	2257.73	2183.01
M1199T33_2			0.272799	0.658016	0.0257203	1198.82	33.04						3732.88	4183.61	4158.36	3179.55	4062.53	2758.28	3955.76	6271.32	3329.98	3755.4	6670.08	4145.07	3524.55	2665.81	2636.99	2684.83	3177.74	3818.5	4739.88	5147.86	5228.04
M244T249			0.331475	1.79178	0.0258663	244.078	248.916						4858.06	4378.02	3806.17	5332.83	4290.8	3657.31	2204.95	2909.58	1873.86	1615.04	3680.53	7658.83	6509.34	5310.47	5019.37	7296.49	4904.81	6692.63	4360.11	4297.8	4299.36
M1000T193_1			0.537611	0.212643	0.0259421	999.629	193.403						186.612	192.449	309.202	193.978	234.227	235.499	2808.05	6650.64	4749.66	5493.21	18777.8	16753.6	1593.94	2487.44	1963.19	2506.83	1212.85	1980.63	1568.01	1629.93	1632.44
M632T55_2			0.143728	1.68001	0.0259722	632.271	54.54						144.034	97.6292	139.265	110.044	150.567	35.1897	1114.67	1096.32	841.405	1339.03	662.439	1434.43	1222.62	2004.88	1141.25	2868.86	1854.45	1808.31	1082.19	794.635	1082.41
M663T149			0.319552	0.441919	0.0259798	662.507	149.043						1179.55	1219.71	1731.88	493.214	817.543	464.392	3324.35	4065.83	3955.09	3275.61	7965.57	2291.07	1770.97	1059.69	3567.41	1641.63	1203.17	1750.96	2985.91	2750.89	2491.1
M397T38			0.549752	1.46823	0.0261051	397.199	38.4845						50678.4	26743.1	32346	42087.3	39940.7	33629.2	21235.1	23007.7	27431.5	28938.5	35700.9	21964.1	26119.3	32172.6	31406.4	43904.7	51730.1	47055.9	32786	37652.7	32853.5
M233T346			0.274196	1.68229	0.0262625	233.113	346.151						1055.84	910.51	618.246	1298.06	1045.75	2188.68	1922.45	5241.67	3698.31	3178.45	1924.43	4266.04	5043.87	4751.88	4230.4	7963.04	4298.44	7747.28	3189.45	3189.5	3084.78
M311T34_1			0.981827	0.569087	0.0262896	311.234	34.326						16511.7	22934	8877.07	7310.14	17289.5	5053.54	31206.1	74072.9	80776.7	52575.3	32197.9	52159.4	38621.9	17266	29688.6	31340.1	33517.4	33374.5	32534.4	35412.8	35661.2
M123T207			0.815644	0.403988	0.0263913	123.054	207.163						25631.3	30040.5	25889.3	28157.5	23985.2	56104.2	25931.9	25989.5	43749.4	26099.8	31719.4	6643.69	26530.2	4495.23	11855.3	13625.2	6847.54	1338.5	5876.95	5879.88	4427.43
M900T33_1			0.489084	0.572971	0.0265005	899.599	32.92						5436.53	6381.97	7138.64	4099.45	5394.14	4813.99	12898	11004.1	7906.84	7712.53	8194.84	18271.1	6090.92	4771.76	5798.8	6555.48	9357.88	5234	7644.32	7652.49	8195.06
M349T440			0.162229	0.670963	0.0265715	349.182	440.298						1943.67	2461.57	3096.66	761.94	783.806	1187.29	2043.71	985.131	1802.6	1713.54	1023.86	1692.72	860.37	817.236	1340.35	973.724	1180.14	1042.34	1500.05	1468.39	1278.37
M582T189			0.676837	0.287084	0.0266332	582.422	189.133						792.56	387.597	564.677	277.888	174.439	41.7781	6840.66	11375.3	3312.33	13039.1	22741.1	28261.4	3562.93	4885.12	5414.26	4735.86	2072.92	3894.61	3793.96	3920.16	3952.39
M992T193			1.51838	0.101064	0.0267059	991.667	192.797						377.017	452.856	287.202	479.094	431.32	571.757	16281.5	42952	16905.4	48329.6	148066	120096	3613.64	6049.19	9642.62	8156.09	4386.61	7832.85	4639.49	5148.97	5152.39
M358T275			0.0985571	0.691973	0.0269008	357.964	274.811						1004.12	885.975	719.648	384.928	564.647	223.356	617.944	609.603	992.932	677.388	618.811	714.013	547.938	331.285	633.163	628.544	303.784	482.811	595.447	534.395	534.513
M424T31			1.02358	0.473615	0.0269753	424.361	31.0985						40238.6	35924.4	37856.6	65619.6	37604.3	50033.1	24493.9	58778.9	37050.2	39566.9	16947.8	70591.8	22618.6	14827.3	18010.6	19989.5	18589.2	23151.2	32522.8	34058.4	34118.8
M769T33			0.789061	1.6614	0.0270223	768.573	33.4355						49352.5	30455.6	86346.6	84245.5	79054	34952.3	39580.4	50788.2	48955.4	25925.8	24930.9	13611	54021.3	41091.1	85004.6	52928.6	58385.8	47147.3	71299.3	67883.9	67793.7
M815T87			1.07295	0.613617	0.0270656	814.568	87.327						29851.1	21503.8	24668.3	16759.1	25659.7	11918.9	50241.1	84893.8	97296.9	59451.2	86910.7	74518.9	45616.1	47200.8	68992.8	63882.5	43521.8	8946.13	50758	50747.7	52444
M823T142			0.604366	1.45097	0.0273337	822.559	142.22						42277.9	63525	49652.4	23021.1	25728.2	20726.5	61730.6	53790	26428.4	96196.8	53882.5	72172.1	83231.3	80965.4	87620.5	87100	78233.1	111294	64253.6	75662.7	75786.5
M345T315			0.170677	0.700615	0.0273728	344.878	315						2478.97	2464.72	2077.43	1218.03	2360.64	2098.23	2422.82	1525.22	1693.9	2128.21	1566.53	1557.57	1295.23	1394.03	1558.91	1561.84	599.306	1223.37	1462.34	1696.77	1679.1
M414T174			0.37148	1.73639	0.0273763	414.319	173.63						14189	13275.7	10743.2	6393.46	7877.64	5508.61	5672.16	2395.36	3496.87	7366.92	7131.81	11805.9	8028.18	9323.47	8740.14	13808.6	10737.7	15117.5	9453.29	9457.47	9238.17
M509T34_1			0.423649	2.02645	0.027394	508.542	34.33						1093.87	1364.64	1960.92	1720.07	2034.08	980.057	3397.15	3297.45	4459.33	1770.26	9224.65	3646.6	8390.95	2673.43	11834.5	11167.2	8064.14	10143.1	4169.72	4750.33	4532.47
M1139T33			0.186262	0.625077	0.0274691	1138.75	33.33						2662.94	1642.02	2668.56	2312.87	1982.48	2590.69	2525.8	1542.26	1405.63	1819.22	1591.34	2163.61	500.996	914.1	1559.84	1465.6	744.202	1721.03	1754.69	2097.89	2091.56
M132T87_2			0.361847	2.10249	0.0278721	132.08	87.1975						3158.52	1707.51	4488.74	5417.49	4950.66	6241.51	15231.8	1987.78	959.459	9266.38	1558.11	9845.85	15345.8	9565.22	8741.58	16453.5	16086.1	15488.2	9730.34	3711.03	9811.49
M993T193_2			1.07798	0.090596	0.028043	992.673	192.797						223.262	204.401	313.966	353.27	427.084	377.483	6066.86	23441.6	9576.68	26074.5	81239.9	58611.5	1826.12	3951.15	3501.01	4031	1157.63	4106.28	2116.01	2210.64	2210.56
M607T336			0.0543204	1.8058	0.0282579	606.639	335.601						657.04	715.861	390.941	1905.77	1574.13	2517.95	155.538	82.1773	112.122	132.779	29.5321	328.769	290.031	214.318	280.066	206.356	261.285	266.475	529.698	562.435	534.122
M571T373			0.404486	2.8514	0.0284935	570.805	373.245						18769.7	921.782	925.453	889.206	32828	26601.9	1716.06	1725.81	11381	1835.5	1411.24	1246.15	11092.9	12143.1	9094.39	1202.61	11665	9878.95	5620	12978.5	13243.9
M338T325			0.307038	0.798716	0.0285101	338.34	325.289						12351.3	7897.7	8496.49	11925.5	9255.49	7274.65	8957.42	8135.23	10115.5	8223.78	7513.28	8129.34	4793.91	6444.46	8431.49	7565.6	7761.76	5796.8	9753.2	10771.8	9563.29
M597T201			0.22344	0.43269	0.0285963	597.395	201.423						1429.11	4191.87	5876.85	460.947	396.901	246.91	1544.14	1189.73	1082.1	2009.27	880.093	3306.79	674.214	898.395	815.958	704.891	472.401	766.287	1600.57	1661.68	1596.74
M283T274			0.156388	0.562414	0.0286364	283.014	274.067						1115.32	471.651	1177.89	559.054	591.786	919.684	1353.51	801.189	964.788	1703.1	1124.04	485.713	884.994	601.514	502.492	550.233	573.112	505.292	1003.66	940.193	1003.35
M507T34			0.32877	1.7742	0.0286985	507.435	34.429						2512.37	1513.33	2280.01	3028.63	5096.99	2586.3	4356.66	5513.85	4551.77	5093.48	4428.16	856.911	9103.55	4062.75	11418.8	7042.15	6100.73	6273.62	4871.74	4153.61	4881.47
M439T200			0.188434	0.592514	0.0287681	439.362	200.225						531.314	41.5636	67.6738	37.418	528.414	72.785	1251.13	2015.14	1593.53	2293.19	2941	1115.45	859.827	1225.03	1356.08	1147.27	760.103	1293.45	678.815	758.176	758.812
M659T335_2			0.0754543	1.26009	0.0290757	658.663	335.332						1414.94	1413.54	1557.31	669.037	1212.27	702.836	1002.62	1127	1096.31	873.472	864.22	803.744	1324.07	1337.95	1016.03	1135.11	975.341	1478.9	1230.67	1233.42	1405.18
M663T363			0.0847894	0.615568	0.0292354	662.874	362.609						1379.25	1547.85	1388.63	2305.08	1771.18	2749.71	344.082	331.079	268.294	609.8	351.244	436.539	364.937	231.955	206.004	129.612	290.433	218.128	737.429	831.234	735.34
M298T292			0.222385	2.73009	0.0293212	298.082	292.35						691.513	682.485	843.127	718.974	1036.66	694.192	920.058	762.003	825.211	648.88	967.414	818.676	854.228	2975.54	1326.91	3870.63	925.185	3540.26	1159.11	1114.47	1157.15
M581T189			0.203921	0.593555	0.0294153	581.384	189.303						1140.1	975.128	2011.37	1655.77	1412.22	711.033	2094.81	1881.37	2098.66	2197.25	1283.45	2901.46	886.862	2231.04	1732.53	657.354	735.727	1150.4	1213.15	1171.96	1213.36
M538T189			0.676946	0.458593	0.0295644	538.349	189.139						618.006	507.13	633.772	360.679	360.469	276.158	9071.57	15857.6	8782.03	15861.1	20646.8	32884.7	6574.3	8140.43	9281.3	8297.6	6744.74	8244.29	9822.54	9326.69	9263.09
M436T118			0.258806	0.697708	0.0297693	436.281	117.891						3502.44	2913.83	3414.69	2504.93	3253.36	2318.86	4064.41	3523.14	4881.43	4597.67	5863.07	5190.06	3860.82	3285.53	3689.91	3441.91	1138.54	4202.66	2793.85	2789.81	1166.73
M347T59			0.0980209	0.507999	0.0298544	346.743	59.33						244.894	300.811	540.075	869.279	648.067	296.501	537.883	169.065	452.261	572.464	326.693	368.289	183.169	81.5052	319.442	201.003	373.651	73.9673	376.788	391.001	384.024
M339T282			0.201685	0.563208	0.0298545	339.06	282.254						2819.4	2187.77	2034.23	576.313	966.128	1348.37	2614.98	1233.18	2490.97	2132.08	1445.22	982.636	617.431	1468.69	1320.77	776.289	1161.39	793.866	899.642	704.436	903.677
M901T318			0.144957	0.624091	0.0298554	900.797	317.741						1340.48	1173.12	1219.56	2185.28	759.707	1572.02	1191.83	948.889	861.503	1057.86	1761.03	851.997	712.303	852.001	1008.43	513.902	654.893	423.102	861.158	857.929	897.861
M858T363			0.163312	0.749748	0.0299688	857.74	362.769						2687.22	3046.65	3057.35	3589.03	4006.96	3226.24	2131.84	1730.88	1892.29	2114.35	1717.29	2342.41	1025.89	1832.39	1519.32	1754.86	1871.13	940.208	2485.86	2608.82	2487.56
M837T136			0.205879	1.46584	0.0301915	836.518	136.123						4040.88	5067.44	3779.66	419.939	3752.64	1066.65	2495.62	2187.77	2504.7	3385.33	4693.84	3537.8	4812.8	2582.15	4434.09	5328.1	4831.37	5576.67	4145.38	4055.76	4147.13
M887T158			0.350339	0.686261	0.0302656	886.54	158.263						12488.3	16439.7	7989.18	1071.65	1277.92	592.157	5384.06	6893.91	4637.72	6491.48	8718.78	10029.1	4383.06	4963.04	5638.06	5263.11	3713.3	4968.83	5303.05	5014.81	5303.22
M287T363_2			0.136529	0.693391	0.0304032	286.994	362.767						1073.67	2042.24	2195.82	779.462	2035.01	1753.55	1552.19	918.529	1673.79	1050.35	825.476	1489.44	1006.78	850.003	839.477	796.366	779.985	934.605	1626.5	1482.74	1485.8
M432T39			0.932668	1.35575	0.0304727	432.236	39.248						248305	204930	200842	215239	181365	237293	146563	140302	148677	162578	161631	154732	140135	189278	175551	225770	292437	216635	200567	200843	206017
M307T166			1.00078	0.397306	0.0304892	307.109	165.808						987.142	906.669	1067.99	1092.54	717.931	982.38	39703.2	36898.6	28601.3	20504.7	74703.6	60378.2	42611.3	4949.52	6923.01	5091.98	28543.6	15494	28818.6	27941.4	27989.3
M462T200			0.460293	0.556756	0.0305362	462.293	200.225						8429.61	8455.34	2084.88	1681.61	997.315	654.34	8025.45	8675.33	6854.97	9290.65	15737.4	15181.6	3971.67	9532.99	4380.85	7522.31	7084.43	3009.57	4654.8	4660.81	4329.13
M838T363			0.355911	0.800983	0.0307724	837.724	362.939						22695.6	23651.8	23473.3	25086.6	25922.7	19860.6	13688.1	11365.1	12063.4	9851.6	8933.5	11620.1	10057.7	9984.73	7400.93	8037.92	10716.6	7886.04	17698.6	17344	17332.8
M276T398			0.270755	1.63451	0.0308859	276.192	398.147						1562.39	1920.32	1534.62	4300.47	5448.03	5589.87	3010.7	4107.24	2525.74	2070.56	3577.48	3588.88	5657.61	4830.83	2880.52	7354.34	3376.28	6761.01	3632.05	3630.27	3365.32
M261T341			0.358541	0.590584	0.0309024	260.905	340.963						2657.19	2659.34	3500.92	2629.17	5952.03	2055.84	4685.12	7642.17	7584.67	9362.19	5029.49	3844.74	2966.46	4468.04	5904.97	3972.95	1986.32	3231.07	4246.85	3716.64	3715.27
M451T433			0.0650592	1.14767	0.030944	450.993	433.438						1344.38	1183.07	1526.18	1139.06	1685.38	1566.85	1396.23	1523	1573.53	1474.12	1582.41	1484.44	1862.34	1990.07	1396.6	1797.59	1680.26	1640.85	1678.72	1498.75	1489.18
M575T164			0.187315	0.527288	0.0310509	574.536	164.244						763.037	1130.79	486.255	1200.89	1022.25	2237.04	1393.1	1670.82	1696.43	1761.72	2214.44	336.54	1165.37	403.145	992.627	748.684	526.458	947.83	1174.3	1084.8	1091.71
M438T188			1.60473	0.44466	0.0311843	438.296	187.884						52813.9	40808.4	39500.2	12234.7	12273.5	5256.37	57852.1	78911.6	57665.6	69080.1	159070	175320	38590	43302.3	62488.6	46866.6	32691	41923.4	54167.9	55336.3	55344.1
M578T164			0.206023	0.648871	0.0312514	578.377	164.268						1284.81	2550.28	2011.97	509.188	353.972	303.312	2070.97	3458.64	1632.07	2948.22	3404.95	1753.15	1807.18	1883.63	1530.71	1727.15	1131.93	1826.37	2122.8	1940.17	1950.02
M261T370			0.322512	2.08459	0.0312565	261.101	369.547						4510.91	764.577	801.707	1693.72	562.541	3698.65	1235.18	1280.51	1349.63	918.554	6485.31	2050.02	5414.35	4002.8	3115.45	5773.34	4186.17	5272.91	3106.45	2624.22	2606.24
M453T198			0.221948	0.384233	0.031275	452.867	197.72						473.728	517.198	506.4	537.948	487.584	500.412	1396.85	1320.73	1057.06	793.59	3275.3	3218.08	633.474	652.925	865.747	665.609	687.353	745.125	613.531	673.01	607.122
M784T56			0.445718	1.54688	0.0313045	784.487	56.07						7112.79	6096.29	4896.85	2981.66	6223.57	2176.39	14208.2	12970.2	14774.9	12018.9	13203.9	4701.7	27568.9	15789.9	12423.7	19905	15781	19718.1	12625.5	12608.3	12317.4
M768T42_2			1.06437	0.777456	0.0314359	767.572	41.7695						47489.1	38944.3	17978.1	55909.3	56888.7	19498.4	73106.5	91785.1	77265.3	93290.6	97120.6	58315.9	55379.4	62953.7	81635	58949.5	56264.6	66458.3	74470	74484.5	76738.1
M318T83			1.30187	1.36617	0.0316016	318.299	82.619						526391	444709	460987	604322	606076	602837	299796	254251	205736	212282	215244	389218	307672	297190	457037	384284	387593	320028	471728	453379	454047
M276T541			0.186473	1.99819	0.0316734	276.193	541.094						983.582	1363.33	1204.62	1497.91	1354.1	1244.03	1157.41	1210.84	627.61	1353.8	1225.02	1490.82	1546.32	4279.15	1263.09	2391.07	1741.97	2896.59	1000.29	1001.48	1161.69
M321T157			0.536849	0.396486	0.0320732	321.089	156.744						1136.3	1684.44	1477.76	1260.63	812.973	1328.38	17024.4	11320.4	8533.52	7247.06	24308.6	8219.95	10821	2482.98	2473.41	2009.03	8117.7	4488.06	8012.72	7807.08	8016.52
M876T149			0.0897192	0.55656	0.0321187	875.704	149.302						508.179	728.486	637.58	799.052	955.201	1199.75	293.928	374.695	404.998	416.376	275.292	447.873	120.129	181.688	472.128	66.1669	254.733	136.911	416.324	451.749	414.602
M1054T364_2			0.199536	0.722759	0.0322159	1053.75	363.586						2404.67	3950.62	2922.2	3889.12	4041.58	3391.08	2936.8	2219.26	2788.59	2455.91	1733.9	3352.6	2204.08	2181.08	1192.72	1652.14	2224.08	1739.31	2918.81	3018.39	2992.74
M433T335			0.12461	0.793358	0.0322238	432.761	335.258						1580.72	1892.94	1014.59	1408.98	1528.18	1669.65	1478.22	1346.81	1733.41	1285.12	1603.79	1648.01	906.325	1585.31	1431	1095.49	1123.78	1073.97	1330.84	913.352	1333.16
M221T35			0.3746	1.83818	0.0323973	221.117	34.946						6524.34	9611.41	10742	14969.5	10742	13316.3	6646.67	6320.29	7919.11	10119.2	6273.73	11334.2	17843.1	13888.8	11752.9	7687.38	25968.1	12219.6	11473.3	11464	11988
M439T280			0.169212	0.651742	0.0324436	438.81	280.222						2184.17	992.738	1783.81	2284.29	964.941	984.93	1848.24	2382.94	1447.83	1611.37	1118.22	1492.05	1185.09	1180.55	1515.5	1220.3	925.082	426.151	1076.53	1080.98	899.628
M260T180			0.131996	1.5633	0.032487	260.149	180.113						1565.09	729.168	1414.06	1033.63	1458.48	1306.22	1566.46	783.633	1454.31	1704.41	888.992	2322.15	2117.62	2680.52	1608.15	2757.8	2865.77	1602.07	1527.85	1780.36	1761.71
M442T53			0.680527	0.500732	0.0325478	442.297	52.5945						13406.2	8712.01	26802	24467.9	2575.92	8101.75	19316.1	18019	19422.2	19263.9	9347.98	27880.2	5102.47	7468.06	2742.19	18230.1	18860.9	4303.88	7378.36	14385.4	14378.6
M558T192_1			0.563463	0.433161	0.0326676	558.292	191.576						2064.72	1906.42	1389.74	638.313	671.17	345.971	9365.88	16595.6	11150.1	19519	10020.3	2410.3	5561.23	6974.75	4762.23	7038.37	547.287	5030.73	7490.5	7634.64	7487.82
M404T70			0.353465	0.612246	0.0329045	404.336	69.9345						5380.62	6596.85	2946.92	4000.99	6442.82	3869.88	6684.26	6728.07	3802.12	6966.86	4915.78	8966.18	4778.32	3958.31	1919.28	1946.35	6028.22	4673.59	5946.48	6253.09	6254.81
M230T66			0.437838	1.55606	0.0329187	230.102	65.673						1244.27	1029.54	410.586	11136	12961.2	15695.4	12635.3	12314.1	11170	5370.97	16240.8	6449.73	15089.4	10769	14157.2	22879.4	17787.1	19187.2	13372.1	11615.9	13343.5
M668T186			0.170641	0.62263	0.0330439	668.315	185.998						834.587	1218.55	717.365	569.712	783.116	512.35	1942.56	1739.51	885.365	1775.17	1293.6	1743.89	1101.59	1073.01	843.587	616.838	502.015	1703.29	1481.01	1414.27	1416.41
M240T34			0.66425	0.343092	0.0330551	240.267	33.636						2977.96	4962.38	2914.88	798.395	2309.86	4202.96	12832.6	16294.2	10162	18642.5	31651.5	2487.55	2659.15	3304.48	8652.62	5701.56	5104.44	6166.36	7132.7	8002.6	7138.76
M508T192_2			0.486634	0.567175	0.0330686	508.337	191.549						2677.49	1162.98	3729.8	2512.84	2247.9	1858.55	11946.6	10787	6631.05	15130.7	19131.9	8050.88	3374.77	8905.8	7119.91	9303.75	5281.49	6668.34	6975.62	7097.75	7096.58
M510T102			0.177452	0.546592	0.033368	510.012	101.753						2135.87	965.315	1673.38	1569.27	1153.45	983.522	2316.49	900.968	1542.19	922.426	1150.07	2372.59	972.46	550.908	913.525	1006.69	870.642	717.008	1194.94	1209.34	1194.95
M803T145			0.347362	1.37072	0.0334127	802.527	144.718						13950.6	16062.2	15979.6	13250.4	10176.8	8289.07	14074	16880.8	11181.9	5857.5	11880.6	17717.4	16391.2	19458.2	16930.4	19167.8	14810.4	19599.5	13358.5	11789.1	12011.1
M523T200			2.57043	0.394341	0.0336622	523.343	199.905						3318.2	2203.55	4592.09	2651.69	2966.16	1996.76	207726	305288	169962	366014	330666	10964	88660.3	3370.79	103093	142375	90986.7	119891	115194	115170	116434
M318T367			0.175906	1.51092	0.0339341	318.19	367.482						874.082	1257.05	1284.96	2600.96	2082.23	738.576	1317.82	2401.75	2038.94	1765.87	1700.8	1390.82	2759.93	2721.65	1810.68	3844.93	1738.57	3164.16	1657.52	1332.29	1611.39
M508T178			2.20876	0.538569	0.033944	508.374	177.932						7398.04	8835.22	7471.63	2382.82	3734.04	4028.34	132894	214204	129612	189058	367655	343630	106465	133677	154035	134963	91033.5	121467	104889	104590	104590
M320T116			0.562201	0.420467	0.0340907	320.105	116.308						1843.46	1922.75	2062.22	2064.23	1810.79	1937.16	11274	11119.8	9362.7	12154.5	27967.6	8320.22	6222.6	1469.08	6285.24	6075.25	9327.21	4341.57	8534.39	6359.65	8518.73
M813T291			0.239621	2.27379	0.0341463	812.552	291.486						727.873	672.749	709.331	292.137	795.163	271.664	861.976	1013.35	1097.88	768.889	2689.02	424.123	2805.27	2297.93	1816.33	4684.52	1099.54	2883.76	1327.01	1275.9	1327.52
M627T35			1.35214	0.545471	0.0342042	626.539	34.857						35212.8	34730	50437.3	35399.8	38223.4	22059.3	80491.7	107293	111521	81793.6	82742	14315.9	43808.8	29011.7	48703.7	54047.8	34268.7	50980.1	62941.4	62961.7	61409.5
M1156T364			0.15091	0.774412	0.0342892	1155.61	363.805						911.89	2913.33	2358.03	1918.22	1936.21	1230.78	2016.8	1726.38	2197.14	1548.77	1374.86	1770.35	1301.55	1555.17	987.833	1192.31	1482.24	1716.22	2746.9	2762.57	2458.59
M503T434			0.103866	0.808135	0.0343432	502.952	433.765						870.513	1138.16	1012.31	1111.17	1101.45	718.181	1120.31	1133.51	1068.35	859.815	969.743	958.527	961.766	680.143	738.215	621.795	920.986	1015	1198.89	1136.87	1127.52
M545T34			0.451514	1.87201	0.0343756	545.452	34.2155						2655.63	2320.23	2344.17	4948.5	3281.81	1285.71	6591.32	11410.5	6506.12	4078.92	10980.3	865.213	8809.31	8166.99	13770.5	13214.3	11722	20006.7	5832.78	7282.19	7284.98
M506T165_2			0.634329	0.29707	0.034699	506.413	164.852						936.094	1135.64	542.001	804.159	582.343	278.759	9393.84	28481.1	26508.2	423.688	12571	26376	451.194	6410.51	5748.7	10981.5	6645.88	584.375	14931	13756.5	14925.8
M249T415			0.650875	0.581049	0.0349523	249.118	414.518						36244	91784.4	82275.4	4930.97	4979.02	13145	21554.1	6476.61	24388.7	34152.5	27179.5	24214.6	14426.5	16836.7	11906	13839	7971.44	15185.4	22912.9	27767.2	27958
M1141T363			0.21568	0.783325	0.0351773	1140.68	363.368						7043.38	5162.63	5902.26	6401.95	7856.7	7128.91	3888.34	3179.51	3803.61	4396.89	2607.47	3998.47	2664.2	3723.58	2472.08	2568.04	3041.65	2665.13	5379.4	5235.33	5384.64
M393T366			0.818574	0.747446	0.0354405	393.296	366.145						34487.6	34694.9	51606.4	55082.2	34545	17159.1	34279.5	45284.9	37768.5	40833.6	60032.9	60646.4	34145.8	29475.2	32763.6	35694.4	38862.8	37480.6	32482.2	28382.9	27092.6
M280T290			0.113598	1.45646	0.0355265	279.946	289.857						1267.42	1381.29	1066.81	1908.83	2605.24	2157.84	1403.61	1355.09	1291.84	740.872	671.477	1369.03	1686.27	1448.38	1314.58	2196.41	1233.37	2071.43	1992.95	1919.82	1925.12
M789T362			0.0829485	2.16038	0.0355489	788.933	361.685						3183.1	2636.67	1106.7	5358.4	2716.96	13047.7	106.223	235.22	234.549	40.0922	182.595	42.1373	368.037	368.037	25.7988	368.037	318.533	368.037	442.366	445.719	558.266
M662T169			0.43718	0.657285	0.0356421	662.435	168.881						16070.9	22593.9	12285.9	3182.94	3563.77	3249.05	10129	11164.1	6810.82	13432.6	5909.42	14408.4	6045.61	6997.51	8057.63	6995.83	5305.57	7253.74	10843.7	11539.5	10877.6
M854T316			0.166787	0.516351	0.0358414	853.72	316.255						2041.96	815.936	1346.17	1099.98	1326.47	1342.96	2224.67	1348.3	1654.22	806.728	709.198	927.666	746.342	803.211	948.001	413.389	654.341	395.53	1298.28	1283.25	1201.43
M384T175			0.236466	1.48598	0.036036	384.308	174.938						16513.6	14592.2	13540.3	5968.14	6221.76	3875.8	4642.72	3834.98	5320.27	6530.15	3500.98	3603.54	7017.48	6215.35	3984.92	9721.74	6082.06	7742.75	8486.39	8488.14	8637.67
M277T71			0.10322	1.80518	0.0360912	277.015	70.729						640.064	805.554	594.048	879.482	1363.8	682.893	456.059	340.727	623.951	61.7286	526.281	242.791	799.871	715.874	265.397	924.218	758.497	600.577	435.263	482.925	431.788
M246T585			0.108729	1.22002	0.0363912	246.242	585.157						5320.57	5333.96	5781.73	7163.11	6146.19	6577.37	6023.25	5590.75	5953.44	6396.93	6314.69	5364.57	6778.55	7581.93	7078.04	5350.05	9241.68	7455.86	6441.18	6148.52	6147.17
M471T34			0.566424	0.676771	0.0365242	471.235	33.625						15804.2	15900.2	10468.8	18939.7	20936.6	22046.8	27575	22042.7	12339.4	19543.8	16349.2	20391.4	8182.79	9325.43	17189.7	15630	16897	12797.3	17241.9	17722.2	17721
M214T110			0.484379	0.552793	0.0365601	214.072	109.588						1174.5	977.058	1018.86	1105.75	1065.68	1224.54	13971.9	10161.3	9139.45	11504.6	20102.1	7067.06	8950.48	7957.55	5524.9	3382.5	10402.8	3553.19	10601.5	10537.4	10520
M568T187_2			4.12925	0.578915	0.0366205	568.338	186.631						826748	1.22973e+06	849183	234924	281929	209353	777884	840065	442525	613579	655107	1.3649e+06	563339	309097	499016	569747	378765	397499	798627	799344	817317
M376T382			0.0680949	1.3765	0.0366517	376.073	381.794						1050.69	816.289	774.825	867.808	598.884	790.564	663.843	755.271	952.429	450.052	492.863	578.613	985.859	859.946	847.569	642.978	882.053	1140.43	525.629	651.828	533.75
M303T37_1			0.602112	0.440769	0.0368674	303.193	36.8665						4958.73	9591.36	8328.73	5802.51	7806.68	2758.55	7244.62	25559.1	4154.46	18778.1	15241.3	24540.4	5944.98	4816.07	9265.08	9459.62	7495.96	5119.63	6400.32	6093.54	6027.77
M169T37			0.451477	1.55026	0.0368692	169.085	37.262						3645.55	6709.04	23003.1	48286.1	36702.1	7371.21	15218.4	12360.9	28384.7	17736.6	16534.6	13455.5	32786.5	21939.5	34436.8	29117.1	28848.5	13619.1	24396.3	20264	24288.6
M556T189			0.551466	0.389776	0.036979	556.354	189.139						715.656	382.987	502.001	128.059	129.135	137.4	4942.29	7685.48	5277.31	9011.67	16490.6	21475	3253.12	4277.46	4118.54	4668.28	4010.03	4962.17	4250.7	4078.93	4079.89
M416T180			0.223781	1.74543	0.0371166	416.276	180.466						1537.94	2130.9	2196.18	690.159	456.189	1177.22	2446.3	2329.56	1799.21	715.77	1119.22	3726.36	3847	2920.76	2032.55	4346.74	2968.75	5067.45	2040.69	2022.3	2045.7
M1091T363			0.147239	0.833839	0.0371328	1090.65	363.357						3429.48	3017.07	3770.39	2746.76	2976.49	2678.79	2233.43	2005.98	1806.12	2431.32	1891.18	2380.96	1686.39	1641.65	1552.34	1673.27	2240.62	1836.35	2874.84	2757.94	2749.61
M568T34			0.253853	1.56261	0.0372152	568.5	33.704						3442.49	6071.7	2228.86	5880.49	6436.97	3471.98	3839.73	4234.19	3671.46	4595.32	6295.5	3195.26	5625.43	5131.76	8460.98	7811.77	9553.98	3780.47	2644.19	3463.01	3472.88
M867T601			0.126285	1.27107	0.0372861	866.721	600.53						2206.6	2528.48	2446.4	2004.65	2429.33	1922.77	1572.47	2368	1763.02	1239.39	2578.41	2085.98	2486.69	2571.51	2100.12	2584.02	2518.96	2492.34	2402.03	2302.19	2360.95
M185T387			0.312168	3.13304	0.0373973	185.031	387.067						692.886	733.568	737.102	1569.9	1221.48	643.856	1016.06	658.17	1576.87	768.354	1389.34	2646.04	7357.5	3542.58	1257.25	3315.43	1773.69	7989.67	1109.05	1379.75	1160.6
M255T327			0.308736	2.71907	0.0374589	255.107	326.765						1942.22	2021.85	2036.47	9219.81	14352.9	9488.63	1080.36	1333.03	1076.84	1300	970.291	3952.63	923.926	6473.87	1221.36	5623.88	6330.69	5837.01	5267.41	3859.64	5171.53
M478T128			0.456838	0.529531	0.0374592	478.291	127.781						613.755	443.85	852.888	567.403	619.011	579.636	7411.62	13629.4	7005.76	11191.6	19413.5	6132.32	5412.8	4669.32	5216.11	7114.66	5192.85	6699.52	5003.16	4999	5331.44
M431T275			0.132232	0.487729	0.0375575	430.828	275.071						1041.55	1133.87	708.937	773.742	1120.01	557.338	377.558	763.686	1167.15	1363.64	466.302	647.911	339.345	329.256	486.777	231.271	314.368	633.373	763.506	749.656	759.688
M605T179			0.152896	0.627978	0.0377003	605.494	179.254						267.982	423.234	311.33	278.205	492.166	307.286	1093.55	1628.31	1556.8	1280.35	1552.07	448.388	761.738	996.5	951.889	726.576	506.719	803.756	1099.06	1164.46	1099.14
M623T177			0.187257	0.643957	0.0378491	623.407	176.768						2353.11	3044.33	2691.74	589.031	365.056	435.443	2014.4	1941.6	1008.28	3179.74	1976.76	2040.43	986.441	1621.76	1568	1356.29	1021.96	1276.83	1618.48	1626.57	1617.18
M1017T364			0.262806	0.746255	0.0379075	1016.67	363.602						7887.87	7656.98	8177.53	7410.93	8506	6096.04	5037.22	4155.06	5607.95	6025.34	3411.06	6102.65	3991.89	2398.74	3557.06	3958.83	4539.33	4194.98	7282.3	6906.04	7283.45
M563T33			0.421909	0.751099	0.0379302	563.225	33.125						10184.6	12167.7	13098	11085.6	12555.7	15399.5	13503.8	14480.3	12149.3	12745.1	10825.9	8122.01	8352.07	5566.06	11897.7	9060.33	9434.7	9637.93	11445.4	11536.5	12775
M900T189			0.233396	0.500458	0.0381188	899.51	188.511						231.138	101.798	123.752	199.285	310.277	56.368	1789.33	3722.01	1763.4	2473.11	4775.01	2664.19	468.915	1264.69	1587.91	1443.36	828.244	3008.28	1915.84	1755.11	1758.08
M328T39_2			0.96443	0.737559	0.038132	328.319	38.605						31334.5	39369	29824.5	33640.9	31454	39835.7	57828	73178.1	41207.5	63226.7	82950.6	68108.4	39093.6	33823.6	58657.3	47774.8	57720.6	47996.1	60078.8	58565.6	59759.3
M987T37			0.600187	2.45344	0.0381412	986.598	36.859						11733.3	630.362	15353.5	28370.5	27525.6	522.643	6333.36	8653.05	12856.1	6375.12	7440.33	4103.22	26092.7	13881.2	35523.2	12463.7	19816.3	4495.24	10245	12117	12131.5
M500T183			0.202851	0.56632	0.0381983	500.307	182.994						917.165	856.498	1144.51	1139.54	626.345	440.909	2585.95	1769.95	1569.67	1354.9	1812.97	3274.38	1792.88	1772.58	1392.25	480.582	800.373	765.489	1603.37	1555.78	1528.5
M232T158			0.0756286	1.3348	0.0383378	232.08	157.686						1267.47	1274.05	1258.21	1743.56	1951.17	1424.12	1597.06	1008.22	1238.2	1392.17	685.635	835.476	1439.2	1594.38	1365.75	1759.53	1580.04	1280.05	1037.78	1335.53	1339.42
M195T655			0.862861	0.783746	0.0384783	195.087	655.252						38117.8	47511	42895.6	31728.4	48991.5	43328.6	64328.9	53382.9	72911	70008.8	48022	49596.7	51159.7	57569.7	42526.9	45816.5	48842.8	34861.5	49996.1	46609	49989
M1016T193			0.376355	0.352193	0.0385737	1015.6	193.406						27.9169	52.4059	50.0023	63.8058	60.4141	106.325	2665.16	4810.08	2747.7	2024.1	7370.32	10371.7	849.581	2177.98	2074.31	2346.88	1360.42	1752.77	1423.74	1720.74	1424.92
M100T329			0.166388	1.34194	0.0385866	100.075	328.601						6482.8	7013.01	5695.16	6603.45	7850.92	6973.29	5463.33	6518.42	4633.74	6426.27	5509.99	6305.14	9403.11	8784.55	7515.83	4332.86	7399.68	9339.75	4572.18	6296.49	6260.27
M852T609			0.210919	1.06613	0.0386833	851.784	608.934						40850.4	36739.4	40328	36630.6	34855.1	34777.6	36494	34203.8	36973.1	37409.7	31488.1	36027.6	38415.3	36901.9	38262.6	36997.9	37009	39069	35613.2	35622.6	34299.9
M539T188			0.392024	0.493717	0.0386945	539.387	187.831						26.2106	118.646	53.9292	18.3803	18.7793	2271.47	3824.18	4705.54	3834	4748.12	8992.09	11569.1	2764.33	2937.84	3443.42	3756.16	2304.67	3393.39	2588.46	2709.47	2673.9
M656T368			0.225907	0.570008	0.038715	655.766	367.717						1720.78	2896.39	2104.39	1752.21	1174.92	551.745	4194.69	1524.52	2110.4	2953.43	2312.03	1692.88	1941.75	1338.52	1021.64	960.806	1138.49	2028.05	2434.34	2302.38	2407.43
M851T671			0.354304	0.586809	0.0388312	850.78	670.519						7998.98	4033.83	3908.82	3435.77	3646.1	5076.02	7078.7	8981.77	4871.07	4009.34	3948.55	8509.94	4844.06	3427.67	1086.18	3793.96	3863.15	4931.25	4201.31	4203.84	4380.02
M620T171			0.622648	0.502267	0.038966	620.389	171.263						25697.7	31946.5	31437	4779.56	3866.18	4233.56	13800.3	12862.4	5938.03	14697.8	14076.1	28825.9	9333.46	6423.64	10314.8	7449.75	5743.34	6039.84	14155.5	14230.3	14949.9
M175T284			0.195584	0.633784	0.0390449	174.921	283.519						2009.68	3716.71	2611.69	1571.96	1960.91	3189.84	2020.15	3037.26	1489.8	2796.3	1420.81	1540.13	1830.28	1503.64	1148.61	1253.81	1098.08	963.929	1601.75	1601.1	1707.9
M835T362_2			0.0796708	0.468963	0.0392038	834.876	362.159						8087.2	8135.98	4405.8	13597.4	8617.11	27104.9	381.176	128.086	187.476	249.41	144.745	403.751	61.2666	196.554	95.7096	51.9242	205.499	89.9799	1809.68	1734.75	1807.67
M279T34			1.81545	2.21326	0.0392169	279.23	34.325						4888.86	465474	501959	485235	474273	416305	521370	9607	6264.8	470854	3684.52	163482	445569	348858	430046	423297	482496	470899	437368	460117	459993
M383T37			0.965586	0.536042	0.0392832	383.327	36.764						12265.5	8315.9	21231.3	16432.7	13107.4	10950.4	42695.4	56678.3	31025.5	40542.4	73474.3	16185.8	28418.7	17804.5	29430.4	14517.8	27049.7	22472.5	14608.8	15758.1	18322.8
M429T101			1.20015	1.70793	0.0393338	429.201	100.727						1625.22	1588.95	1545.44	1449.86	1405	1642.27	34787.1	40796.4	37915.1	29904.2	107824	50978.7	88944.6	95179.9	48248.4	115740	74656.2	93377.6	52050.2	52035.3	50138.8
M494T170			0.0374006	1.61594	0.0394803	494.059	169.71						2717.5	3285.91	2029.37	2412.32	1012.15	3036.63	183.375	91.4333	138.053	131.675	80.8083	165.924	250.538	63.7444	235.996	250.538	227.285	250.538	397.084	396.816	416.099
M192T248			0.147988	0.855478	0.0397431	192.101	248.393						986.578	2224.67	1918.25	2013.47	2292.93	3199.73	1974.4	1963.26	1767.57	2036.51	2569.73	2470.56	1834.07	1875.33	1838.34	1755.27	1814.12	1817.6	1880.24	1887.16	1717.82
M561T334			0.112698	1.50883	0.0399111	560.723	333.903						3178.81	2958.22	2971.32	3419.98	3283.17	5312.84	1192.4	629.671	1037.15	1747.65	1187.25	1646.62	1788.36	2492.33	1261.44	1711.74	1493.83	2479.11	2024.56	1775.38	2033.04
M578T201			0.67005	1.95909	0.0399629	577.517	201.144						2934	3266.41	2757.55	2569.72	2652.23	3303.18	5270.08	12673.1	9847.51	6755.19	27980.1	3510.52	15952	14440.7	27367.8	28815	17379.1	25416.8	12597.5	12653.9	10684.4
M448T90			0.23514	0.411366	0.0401953	448.244	89.5195						1514.04	1112.38	1407.86	1384.76	1351.95	1244.9	2222.23	5186.94	1415.69	665.489	3264.79	3778.23	1142.72	1223.66	1075.3	1009.31	665.985	1684.29	1858.38	1864.47	1858.43
M787T149			0.28754	1.32638	0.0402399	786.506	148.586						26274.7	31105.1	24073.9	4873.01	13646	7401.65	18142.9	19681.6	9834.27	13721.8	15286.6	13724	16121.8	17319.8	19840.4	26795.4	20378.6	19436.5	14916.7	14725.7	14917
M123T297			0.68316	1.4888	0.0404069	123.055	296.804						13945.9	13529.3	4987.88	30183.5	49045.8	34688.6	53496.4	41811.7	45389.8	29207.1	21476.5	23731.8	51101.2	63108.6	36804.3	57243.4	41428.6	70574.1	37118	35641.1	35655.1
M962T363			0.192573	0.765305	0.0407299	961.728	362.87						7421.63	6295.88	4538.64	4273.51	5986.43	4079.15	2907.31	2437.2	3666.21	3016.43	2022.74	2509.68	2259.29	2421.99	1424.65	2213.51	2340.7	2012.99	3894.38	4163.45	3897.13
M476T198			1.0397	0.264192	0.0407498	476.272	197.713						593.52	1420.73	1725.51	1190.97	1439.49	1529.28	17017.3	19751.8	15114	17165.5	47543.6	75408.9	7495.92	10404.9	9650.91	8275.64	6460.59	8437.19	9919.76	9908.03	9846.3
M256T235			0.131598	1.86317	0.0409029	256.154	235.391						434.283	429.791	447.277	474.993	470.943	393.459	587.729	513.756	439.054	509.607	567.503	978.305	965.25	844.535	619.831	2070.44	1003.58	1196.22	593.354	594.383	630.977
M149T37_1			1.15788	1.66969	0.0409516	149.095	37.257						33747.1	34821.4	101955	129782	143355	32445.7	87854.8	65583.6	76627.3	80068.7	80692.9	14549	108622	81872.6	147594	172354	87865.3	78544.7	104603	104718	101199
M576T654			0.379472	0.661653	0.0413129	575.5	653.756						14366	6017.73	6178.37	4653.74	4974.79	5536.58	6302.19	8464.3	8997.48	10570.3	12771.6	5692.47	5465.01	5380.59	8134.53	6462.55	3133.17	6358.29	8393.55	8347.31	10070.5
M441T487			0.105055	1.64217	0.0415956	441.03	487.382						303.142	413.782	484.093	3312.9	4387.83	3758.73	654.85	741.873	651.911	619.018	992.782	800.285	677.951	1081.13	934.005	1121.68	2053.61	1456.9	878.155	932.915	935.647
M843T138			0.337166	1.43008	0.0420667	842.587	137.644						12546.9	8242.91	8700.2	9211.75	13105.2	7768.86	13779.4	12114.6	16692	14615	17118.7	15797.2	16940.8	21256.6	26257	24054.2	29105.1	11260.7	19643.5	20006.8	19383.3
M304T583			0.0793822	1.45934	0.042073	304.257	582.662						922.159	811.483	896.237	884.679	483.894	1000.99	823.191	395.609	928.213	756.556	814.92	414.549	1417.14	847.764	1017.54	771.929	1141.43	835.699	781.853	782.423	808.984
M72T545			0.105789	1.6432	0.0421143	72.08	544.973						2276.61	1618.56	1354.09	610.16	586.323	1372.34	1160.28	314.147	1576	1348.45	575.222	1438.55	1366.39	2660.67	1908.33	1878.52	1374.35	1349	1259.66	1290.5	1048.08
M215T343			0.354325	2.32734	0.0421203	215.138	342.561						2536.52	2892.32	2006.69	5732.04	4811.63	2466.73	2470.19	3248.26	2716.79	1202.93	2388.73	3912.67	7063.63	6637.14	3394.21	12717.4	3995.02	3289.43	3339.25	4440.86	4447.64
M215T109			0.994443	0.577412	0.0422363	215.069	109.498						8276.38	8715.57	8816.18	8934	9223.87	10270.3	60188.3	46018.3	40214.5	48193.9	86258.5	36533.5	41882.4	34353.7	36774.3	15996	45665.9	8602.42	47626.5	47626.3	47497.4
M321T282			0.446718	0.580966	0.0423737	320.917	282.191						27214	7569.87	9648.83	10235.5	9317.54	8904.93	16684.2	8649.88	9771.58	9473.12	6548.93	7126.55	5306.41	4509.48	9317.07	6865.76	5150.95	2694.1	6911.16	6888.52	5597.9
M891T364			0.134691	0.755172	0.0424225	891.208	364.263						1307.76	1278.87	1963.68	1135.53	1299.48	916.32	1458.27	1361.87	1210.36	1447.4	819.121	943.353	1092.68	903.857	657.851	890.595	1053.48	869.255	1459.26	1360.65	1361.2
M147T416			1.22569	4.60988	0.0424414	147.076	415.572						3859.38	3838.34	3363.1	16489	18575	12403.4	7554.42	12873.4	9293.04	5874.2	1219.87	37003.5	28841.7	29164.8	25225.1	138809	79936.7	38317.1	16971.5	17562.9	17456.8
M405T51			0.0336039	1.17279	0.0424488	405.319	50.981						2746.27	2121.52	3435.04	1480.44	3140.41	1275.11	2649.54	2582.94	2096.21	2454.09	1887.43	2414.5	2553.63	2329.97	3205.74	2767.61	2972.41	2688.98	5251.21	5014	5252.53
M289T275			0.51118	0.470603	0.042536	288.921	274.68						8945.3	6125.15	16470.7	12720.5	17637.6	10568.3	8982.79	16305.8	7508.57	18098.9	6766.6	5925.14	6923.75	1980.04	6093.14	3674.89	8858.37	2394.39	5424.34	7197.1	7223.43
M803T363_2			0.144697	0.748488	0.0428222	803.277	363.098						2349.53	1654.62	1981.36	1450.67	3021.83	1552.83	1694.36	1379.14	2005.13	1707.71	968.589	1640.97	1505.7	1025.42	962.652	1045.08	1377.92	1115.94	1795.79	1844.77	1844.61
M664T161			0.282506	0.681134	0.0429106	664.45	160.572						3208.69	3451.98	3069.59	2736.49	2853.52	2639.23	4080.52	6165.76	4631.17	4595.64	8481.95	5223.06	2552.71	3468.86	4340.37	4637.17	4724.75	2874.86	4854.96	5638.47	5532.58
M700T189			0.219353	0.604429	0.0429401	700.32	188.819						244.142	294.013	182.019	254.526	288.1	202.301	2201.03	2002.12	1393.76	1972.57	2539.39	3988.51	866.482	1976.27	1454.55	1346.72	1063.91	1812.92	1434.04	1535.37	1433.98
M899T684			0.356019	2.03118	0.0430863	898.781	683.927						4375.84	14075.1	12349.9	13660.8	10125.1	7002.27	6155.65	6260.18	7372.46	9334.68	1332.93	4730.13	7061.99	13260.8	7533.03	7677.79	21993.3	13942.5	8334.29	7145.26	7952.09
M657T120			0.622381	2.28417	0.043288	656.566	119.892						314.524	1102.06	1293.35	521.376	1188.03	626.536	5638.74	11410.9	9867.22	4847.17	18060.3	436.007	6044.1	9615.97	28664.6	26058	17680	26740.3	9682.15	11118.7	9807.2
M437T34			0.241568	1.50436	0.0434496	437.36	33.784						7895.95	3344.54	7055.53	9007.46	8353.9	7841.32	5005.21	7308.44	4175.02	2890.65	3744.64	2497.89	5439.93	4584.14	5903.6	8809.3	6598.28	7209.16	8017.82	6880.16	7954.46
M287T416			0.148661	0.742373	0.0435892	286.863	415.889						853.527	1453.18	1525.96	906.024	657.157	1423.89	1305.62	1503.21	1610.96	1531.86	1434.76	2273.17	1221.94	1487.72	1299.23	1137.97	680.437	1343.7	653.089	685.32	684.151
M83T685			0.0736034	1.48571	0.0436488	83.049	684.778						819.754	337.407	857.017	339.592	840.281	920.698	1106.52	754.521	758.804	434.844	205.18	741.994	1003.11	858.391	842.1	1096.47	923.538	1221.98	660.304	664.499	697.513
M343T418			0.131286	0.707164	0.0436801	342.901	417.595						1287.91	1126.39	1074.18	1113.52	1231.17	596.258	1375.07	1015.25	1363.68	1216.56	1386.32	1043.2	584.537	1138.2	1166.39	1247.07	539.715	557.175	1212.53	1280.41	1213.53
M315T157			0.168445	1.86189	0.0440961	315.194	157.22						4037.26	2964.93	1739.05	4344.66	3635.83	1093.18	1617.64	1692.39	430.477	1392.07	283.89	2518.07	3379.16	2667.99	1160.51	1629.42	3106.51	2829.63	2154.51	1924.8	2157.09
M187T3			0.527818	0.658981	0.0441525	187.064	2.8375						12916	14341.6	14351.9	14698.6	14243.1	14717.4	14118.9	16732.5	14948	21331.8	19563.6	8930.3	13682.1	9808.43	13666.4	7468.39	4845.85	13543.9	13680.6	13824.3	13680.6
M779T42_2			1.73763	0.637213	0.0442493	778.567	41.765						126997	31455.1	81303.3	64582.3	110137	21279.2	158287	213615	190044	187784	239353	98731.7	60654.4	171680	120337	133559	157552	49387.5	112649	109439	119134
M905T688			0.174107	1.4352	0.0443115	904.825	687.608						774.472	4503.92	8518.58	5169.69	4204.3	7943.48	4108.29	4323.55	4111.33	4121.58	3368.62	2832.01	8031.89	5412.96	6221.28	4227.57	5727.88	3194.82	2902.94	3008.99	3368.54
M545T189_1			0.28523	0.42342	0.04433	544.635	189.125						2167.59	2167.59	2167.59	2122.53	2122.53	2122.53	1605.26	2083.94	1843.99	2645.86	6123.04	5447.56	817.298	1379.96	2016.75	1541.11	982.602	1624.68	1287.04	1287.03	1211.08
M647T189			0.260279	0.576168	0.0443485	647.295	189.106						391.303	455.739	298.73	79.9983	131.351	39.4181	2504.92	2134.4	2414.91	2360.2	3155.09	5538.43	1707.81	1378.4	2633.85	1772.16	1471.93	1469.07	1949.49	2040.94	2040.59
M504T30			0.698495	1.39605	0.0444071	504.321	30.179						130333	67101.6	54698	82171.9	114765	54645.7	130918	97037.5	72341.2	79275.8	60286.8	57529.4	133950	114173	137459	123245	107296	78255.1	84399.4	84375.5	90123.7
M447T362			0.250962	0.826773	0.0444593	447.346	362.159						14205.6	12947.2	14441.2	15712.7	13625.8	20346.5	6037.67	5393.08	6265.47	7035.43	4832.06	7147.43	5214.41	4051.26	4699.37	5091.77	6102.64	5192.33	9126.5	9126.41	9017.17
M708T148			0.693468	0.295363	0.0445294	708.455	147.988						2446.63	1120.69	2166.94	1481.8	4069.9	1342.81	14928.8	27077.8	20934	9984.08	50798.3	9150.36	18343.8	3187.86	4361.69	5188.87	3605.88	4557.76	3628.96	3742.5	3618
M220T314			0.0979927	1.46	0.0448234	220.117	313.851						703.875	719.757	695.224	796.699	629.254	463.629	593.358	848.057	616.717	794.686	1037.68	955.725	1196.4	923.385	816.028	1593.23	1621.26	925.189	1139.92	1238.86	1138.41
M519T434			0.0743152	0.858975	0.0452351	518.983	434.411						612.439	629.658	492.759	397.438	489.805	942.501	618.594	629.628	761.802	583.23	660.352	754.568	552.265	690.686	499.339	548.934	615.557	536.14	668.766	677.895	668.768
M242T188			0.107354	1.64184	0.0453052	242.063	188.486						1172.91	1380.72	1229.57	1092.17	1250.54	1074.28	1347.77	862.43	548.626	856.309	724.892	321.266	992.327	1493.71	963.742	1264.2	957.338	1981.76	1295.86	1196.12	1193.5
M815T363			0.205285	0.70357	0.0455073	814.872	362.974						13336.4	11289	8326.78	20047.5	13523	19156.9	3034.18	2734.7	1993.58	2767.8	1942.49	3745.9	1863.83	2093.91	1908.29	1081	2721.53	1742.39	4507.47	4683.23	4674.09
M354T198			0.0911451	1.37572	0.0455473	354.234	197.7						737.558	1047.57	883.444	1078.17	1401.6	927.021	845.358	696.553	954.924	644.494	759.534	965.107	1503.26	1242.53	624.437	1250.92	978.204	1094.85	748.922	876.161	879.329
M978T193			0.440595	0.176362	0.0455507	977.654	193.101						208.361	183.222	179.787	194.856	211.072	238.1	1184.69	3753.96	2296.02	3013.15	10738.2	13290.7	307.099	1086.22	1457.54	1704.05	495.663	994.542	356.492	462.327	466.145
M818T363			0.26514	0.804073	0.04568	817.719	363.096						11317.3	13230.7	12959	11772.6	12201.4	8268.3	7077.86	5863.76	7199.43	6009.01	5485.94	7229.82	4881.01	5921.15	3916.47	4537.7	7064.71	4929.91	10035.3	9903.14	9903.7
M161T316			0.184833	0.702764	0.0457457	161.093	315.627						4660.05	2744.52	5367.36	12204.2	6795.21	6253.64	2342.72	1832.59	1176.34	2522.62	3081	2490.27	1652.55	1380.88	1704.97	1291.93	1374.14	2044.57	3004.89	2859.15	3002.43
M500T363_2			0.15102	1.99561	0.0457716	500.328	362.767						2314.47	2377.31	2174.91	3459.84	2139.79	1049.35	1289.71	1457.16	986.222	852.484	489.161	1079.56	2396.3	2745.91	3537.89	653.942	1537.6	1409.9	1952.96	1958.81	2030.11
M551T335			0.058999	1.2604	0.0458949	550.674	334.527						1438.94	1202.64	862.734	2192.19	1828.62	3988.5	656.282	663.141	700.238	741.795	463.974	875.545	795.994	1049.62	643.606	858.487	886.675	934.471	1078.38	1078.31	1047.53
M520T194			0.871335	0.612066	0.0459951	520.272	194.013						839.964	4543.44	3915.89	3099.68	2987.51	2587.21	24280	38600.7	24576.3	31117.2	51974.9	64160	23307.2	22330.7	27790.4	27505.4	21363.5	21360.3	20633.7	20660.9	20092.2
M878T190			0.566967	0.401828	0.0460118	877.52	190.355						591.053	622.664	653.652	394.098	843.639	240.462	11532.8	8391.72	11301	13268.2	32217.1	9088.21	2465.02	6729.97	6869.59	7686.06	3710.75	7015.12	5487.1	5471.17	5210.26
M285T36			0.55556	0.828589	0.0461512	285.297	36.461						30060.7	30592.7	34660.9	36647.9	25157	33089.2	31049.5	26795.3	25527.5	38068.7	31526.5	32101.5	30125.4	25085.1	26517.1	25712.2	26657.3	19248.9	31701	27062.1	31850.9
M457T117			0.20437	0.665725	0.0462057	457.47	117.175						2125.28	2228.04	2096.42	1993.05	2244.98	1811.19	2339.75	2941.23	1538.21	2172.84	1474.33	3593.2	1655.35	1595.17	1593.87	1855.88	1343.7	1315.83	1998.6	1999.54	2145.05
M352T37_2			0.531222	1.32279	0.0465812	352.32	37.459						167059	97720.6	97094	99030.3	111738	154456	74473.1	101733	65442.9	69489.9	53526.7	78717.9	114084	70551.7	99654.5	77081.6	120699	104431	115794	114047	116222
M325T177			0.12681	0.646947	0.0466225	325.308	177.405						221.379	448.111	349.781	327.623	210.594	372.905	622.532	705.437	1182.72	1515.26	1425.99	1247.56	867.248	512.725	721.475	755.947	1011.69	465.133	730.726	844.137	706.967
M154T340			0.0977703	1.43887	0.0466607	154.082	339.935						1656.44	1695.15	1896.69	1829.01	1548.83	1397.76	1750.03	852.58	1780.89	1873.52	650.15	1508.05	2542.94	2458.47	1454.74	1915.21	1884.58	1852.44	1748.78	1443.17	1754.94
M309T278			1.06856	0.672676	0.0467461	309.039	277.524						62038	65850.1	60490.8	34067.8	44525.8	51262.1	67523.9	69927.2	59665.5	64763.1	106548	44052.3	46991	21384.7	56083	46589.9	52394.9	54021.8	71102.1	67671	70037.6
M213T412			0.0686444	1.29963	0.0469551	213.124	411.545						867.661	1067.45	1137.84	831.679	870.148	1041.28	693.324	1004.18	840.561	397.85	665.349	709.503	926.556	814.611	808.715	935.271	999.361	1117.88	577.409	481.435	463.626
M254T203			0.145279	1.5191	0.0470215	254.117	202.77						926.235	1075.53	1089.39	1820.83	1887.43	1604.45	1019.1	1080.01	522.335	1147.66	1434.17	2142.6	1708.25	1828.3	1327.95	2428.45	1563.26	2302.91	1054.93	1333.06	1330.82
M60T351			0.530448	1.80756	0.0471153	60.0804	350.966						40424.5	36998.1	46047.1	58753.2	53647.9	69419.8	12470.3	5687.25	15341.9	12899.1	17165.1	9051.27	29432	25439.2	12480.9	23356.3	7889.38	32657.9	29701	29615.2	31895.5
M414T366			0.377555	0.818026	0.0472011	414.268	366.023						18223.1	12220	16302.7	6515.26	4720.03	10567	13157.9	16050.7	12505.6	13159.7	13208.5	12994.2	6429.67	11489.5	12458.4	11512.4	12895.7	11537	11378.8	11157.2	11157.6
M448T410			0.116113	0.723077	0.0472229	448.25	409.998						1151.57	1288.27	351.328	992.733	869.622	884.347	832.967	999.979	887.722	1115.53	1061.42	853.801	567.484	409.234	810.143	852.467	443.316	1076.07	1135.72	1136.29	1224.6
M465T188			0.162791	0.596251	0.0474674	465.236	188.471						429.136	595.356	537.44	449.727	593.687	453.742	1275.71	1461.66	2458.62	1508.51	2539.49	1130.67	1007.46	1459.73	1380.29	469.801	514.201	1354.41	770.411	870.147	771.472
M163T673			0.238	0.862963	0.0474946	163.132	673.317						5528.51	7349.86	4622.9	1222.92	5812.43	5763.87	5121.52	6201.73	5696.34	6147.9	7030.6	5901.53	5264.34	5319.79	5261.17	6241.66	4484.88	4580.81	6421.06	6446.02	7326.8
M247T275			0.441019	0.536652	0.0476859	246.911	275.361						3485.08	18302	8054.29	4625.98	9649.05	7265.93	16447.8	4277.44	15781.5	7859.36	8276.89	9626.23	8079.54	6579.32	4822.26	7381.5	3132.52	3421.76	8954.69	11512.5	11322.4
M901T642			0.584101	0.668202	0.0477033	900.797	641.76						13302	13162.2	16372.4	17363.2	32253.8	14030.3	21592	25002.3	10719.5	30167.4	15783	22942.1	20160.4	13993.7	12872.7	11957.4	11413.4	13933.7	22827.1	18313.7	22742.7
M467T365_2			0.152546	0.724362	0.0477614	467.192	365.397						1665.36	1111.93	1322.06	935.589	991.126	801.215	1663.83	1851.09	2338.3	1906.62	2249.01	2026.4	2008.34	2029.38	1381.03	1347.62	1405.89	545.633	1065.5	1392.45	1386.58
M272T458			0.397078	0.444778	0.0478302	272.171	458.027						9998.35	2204.53	63013.9	4042.92	2974.79	1720.4	5047.79	4420.46	14632.3	5780.03	9522.99	11859.3	4948.82	9292.88	3290.68	3072.07	1295.63	900.54	6056.86	6327.79	6342.63
M504T193			1.38663	0.593455	0.0478938	504.303	193.42						2251.16	2629.99	1979.55	6098.95	6392.53	3854.49	67686.2	79330.6	69945.8	73890.5	156751	153358	40916.1	63246.5	70950.4	71217.3	53465.5	56848	52167	52172.5	50538
M818T42			0.633692	1.26242	0.0479156	817.588	41.7						99487.6	72623.1	69307.7	51302.9	60976.2	37593.3	91762.5	92775.5	84019.6	104740	71454.6	52484.7	91234.6	96450.9	117909	127663	93935.3	100532	92232.1	92223.2	94768
M550T62_1			0.181095	0.412064	0.0479508	549.917	61.7995						1723.51	2005.57	1850.49	883.462	2770.61	449.633	745.076	1920.47	118.827	1266.11	2344.02	2184.84	849.476	278.497	828.26	377.503	759.327	442.172	1170.23	1676.28	1668.05
M553T334_1			0.0854689	1.39189	0.0479805	552.649	333.75						1537.57	1675.84	1490.36	2515.87	3423.44	4491.24	1081.91	853.216	860.008	1124.29	556.503	651.065	1510.48	1251.43	657.404	1182.34	1211.49	1323.08	1629.71	1594.4	1521.45
M827T362			0.118027	0.717888	0.0481778	827.236	362.432						1627.62	1302.97	1091.87	901.025	1556.26	845.697	1137.61	733.11	776.041	986.282	635.847	1234.77	698.858	382.674	634.302	684.013	735.102	816.064	1115.42	1020.7	1029.26
M261T333			0.130483	1.35026	0.0483333	261.048	332.507						2988.51	2381.73	1323.33	1900.3	1273.6	2517.58	1878.47	2218.18	2023.31	2218.33	1985.32	3492.09	4214.13	2398.11	3033.52	3266.13	3190.47	2552.47	2321.02	2379.36	2381.92
M527T363_2			0.191318	0.681158	0.0483428	526.88	363.336						2225.85	2674.13	2578.42	2527.11	2145.78	5296.54	2643.72	2212.8	2926.91	2593	1388.21	2358	2297.05	995.169	1385.85	954.897	2379.63	1607.15	1817.94	2192.75	2188.64
M405T59			1.72392	1.63643	0.0483582	405.203	58.854						984.553	1063.64	1877.65	1871.32	920.367	997.604	87153.9	99824.2	92375.3	82723.3	255976	102852	196898	163001	141552	259421	165479	253356	139617	137485	137453
M112T324			0.147017	1.3013	0.0484121	112.05	323.584						6593.3	5432.09	4310.03	7829.46	4133.58	6375.97	4342.43	4127.21	7129.89	4056.2	3908.35	5431.81	7663.2	5761.3	5475.44	5304.88	6255.81	7271.66	6516.73	6517.35	5295.79
M199T382			0.620542	0.841962	0.0485832	198.973	382.372						50836.8	44529.3	40284	65330.6	56930	44509.7	37003	35720.1	32644.4	42810.7	43607.3	35162.2	35114.3	34265.3	24394.5	37502.6	28534.8	31269.9	44702.2	44316.9	44700.8
M807T42			2.57721	1.28866	0.0485865	806.567	41.7685						499616	467593	473052	363382	436761	231473	654615	661551	575929	643928	1.0491e+06	545934	930385	727829	1.08001e+06	895244	836074	853989	732469	736478	742642
M650T178			0.746719	1.60293	0.048708	649.523	177.987						6441.01	7066.17	6880.4	6716.76	10693.9	9038.26	14088.9	22621.4	17047.1	13636.5	48583.3	24997.6	27177.4	37272.2	44754.8	45428.2	28330.2	43010.2	22867.3	22983.2	23083.4
M263T319			0.126757	0.578354	0.0487672	262.966	318.841						1079.7	446.645	939.782	336.549	1108.14	421.38	1125.57	411.226	808.117	940.965	979.716	305.838	588.544	419.505	589.018	361.725	362.696	322.417	813.967	711.749	717.578
M969T364			0.535505	0.70493	0.0487706	968.774	363.625						17084.5	17013.1	21998.8	14073.9	18484.7	19313	21195.5	17084.6	15133.3	20037	10866.3	23064	13792	15474.6	8281.96	10750	17715.3	9682.12	22949.6	23724.7	23716.3
M759T334_1			0.136492	0.709428	0.0490343	758.565	333.777						1116.59	1542.9	713.218	1854.05	1708.91	2101.55	1224.9	1293.07	1417.48	1212.6	2104.99	1173.92	1125.76	898.252	1027.82	1361.82	539.368	1025.31	1674.24	1610.22	1608.23
M685T182			0.34303	1.76576	0.0494327	685.463	181.732						241.8	340.299	293.34	365.818	461.096	266.997	2034.12	2547.12	2302.99	1674.44	8463.9	5726.7	4457.64	6676.83	7763.37	8660.32	5000.18	7611.39	2737.66	3106.5	3106.79
M285T314_2			0.24429	0.745138	0.0494751	285.297	314.181						5677.54	6201.4	5719.61	11271.5	5470.25	5580.17	5174.58	3992.21	4305.33	4899.18	2267.7	4307.86	3281.47	2790.17	4036.78	2469.66	3227.08	2783.7	4025.19	4020.57	3592.43
M573T363_2			0.165576	0.72793	0.0496392	573.31	362.767						4331.94	2734.49	3458.58	2941.47	3480.94	3500.77	1835.35	1781.74	1937.45	2157.3	1003.72	1986.36	965.597	1728.11	1017.93	1047.78	1704.11	1326.72	2554.38	2552.67	2391.68
M409T593			0.276906	0.818099	0.049653	408.872	592.596						7220.91	7241.09	7516.47	7444.15	3542.46	5586.64	6685.8	8319.45	6599.56	7218.38	7893.19	7567.57	4154.4	7376.55	6431.47	7462.88	5732.54	5070.81	7191.46	7007.62	7015.54
M1024T195			0.243938	0.433491	0.04968	1023.56	194.61						66.8431	87.7856	34.0727	83.8924	40.5866	132.116	1788.69	2563.11	955.772	1528.53	5264.92	3939.9	662.979	1053.26	1469.35	1342.94	1061.74	1363.33	1048.08	998.684	999.294
M463T34			0.438725	1.45651	0.0499522	463.446	34.044						6021.83	5822.97	8380.79	7490.24	16746.3	4570.71	15994.2	21905.1	17083.9	16495.1	14920.3	9072.11	24923.4	19214.3	36080.9	22172.6	18177.4	18485.7	16657	16004.7	16653.6
M834T363			0.141177	0.773072	0.0501944	834.281	363.4						2377.77	3430.25	2007.08	1681.08	2516.8	1083.22	1705.21	1811.59	2552.65	1541.64	1524.93	1894.7	1685.87	1680.36	1133.78	1176.23	1592.89	1258.39	2221.46	2218.39	2036.85
M581T185			0.189251	0.68958	0.0502915	581.288	185.429						1495.91	1390.37	1198.87	564.178	403.278	270.151	2419.69	2431.58	2693.95	1269.14	2837.92	3666.09	1203.79	1670.78	2357.42	1757.43	1551.76	2022.06	1940.2	1970.5	1939.88
M499T171			0.157504	0.467926	0.0503104	499.272	170.511						1332.69	1509.97	1168.02	421.978	514.817	98.2124	1356.75	897.361	541.899	610.014	824.518	1935.42	1016.4	509.022	401.147	319.704	460.238	178.703	950.462	953.993	867.41
M389T416			0.0866236	0.88783	0.0503107	388.854	415.568						806.275	875.465	858.231	1197.92	1312.66	1473.25	906.647	953.355	978.107	1022.89	798.671	820.015	727.449	729.79	851.489	853.017	894.308	808.971	824.641	802.425	739.469
M655T363			0.183406	0.651515	0.0503781	655.327	363.248						2820.27	2755.21	2625.3	1745.84	2286.7	1228.99	2199.49	1467.24	1790.73	2032.05	920.738	2712.91	1310.79	1308.93	1041.24	835.476	1808.56	941.897	1673	2056.92	2057.33
M430T213			0.114848	0.733672	0.0503934	430.315	212.865						1134.8	781.579	944.092	591.068	593.008	568.203	1161.12	1129.41	887.612	752.597	1106.07	622.752	663.055	739.759	432.315	622.698	781.627	912.81	887.688	887.707	862.748
M924T150			0.180143	0.758301	0.0504911	923.552	149.819						1366.82	1202.82	1112.44	685.726	824.604	282.042	2399.62	2210.15	2313.66	3040.7	2294.95	1841.38	1088.66	2049.22	1305.25	2194.76	2279.78	1774.71	2325.77	2237.47	2323.22
M382T527			0.13746	0.393556	0.0505148	381.72	526.896						1111.1	2845.39	6956.39	327.229	103.747	78.2914	489.859	167.017	869.621	1431.23	404.61	1057.56	488.726	343.372	382.308	70.9498	286.381	167.74	565.099	488.255	565.984
M72T263			0.205324	0.758907	0.0505286	72.0807	262.663						3628	2257.9	5074.72	2912.67	2913.49	3004.91	3375.35	3291.13	3268.59	3195.86	3218.1	2033.73	2452.29	2028.34	3065.3	3051.5	1706.73	1646.64	2483.36	2162.03	2146.47
M586T165			0.100881	1.49389	0.0506956	586.271	164.526						663.475	1183.05	685.522	210.77	328.287	543.383	842.625	504.714	880.83	519.257	1008.72	869.171	1525.13	786.338	945.984	1669.61	869.186	1113.46	791.722	674.983	797.761
M1038T365			0.22176	0.780594	0.0507841	1037.67	364.673						6598.37	5891.44	5464.8	7036.47	7787.29	5249.84	4406.96	3494.53	5167.84	3934.73	2723.2	4407.56	2830.72	3430.54	2471.24	2944.32	3813.81	3348.87	5368.3	5368.22	5313.27
M779T41			1.09358	1.2036	0.0513274	778.545	41.4655						292351	269970	286422	163596	169268	111506	216943	242194	214169	218319	306295	230470	285163	241231	360456	294820	264264	273281	237800	237833	257281
M827T363			0.373632	0.824909	0.0513401	826.738	362.915						29091	29780.1	28061.1	30134.7	31010.4	27533.3	15420.5	11658.4	13445.7	12494	11268.3	14646.2	10761.8	12539.8	7527.9	10375.5	13020.7	10887	20843.6	20449.1	20798
M475T672			0.158614	1.52459	0.0513854	474.956	672.468						1897.95	2778.73	3828.66	2707.33	3870.38	2883.18	2839.25	2581.68	2871.91	2120.75	2743.27	2677.58	2813.8	6099.8	5547.58	4179.44	2816.57	2683.85	2769.69	2769.6	2808.48
M203T323			0.252646	0.626197	0.0514662	203.052	322.678						1550.3	511.394	1870.06	1289.31	1120.61	2927.75	5771.62	2824.47	3315.36	3182.3	6394.41	2882.99	2200.52	2864.26	2331.84	2804.54	1756.43	3303.56	2989.03	2927.22	2933.56
M302T383			0.691907	0.770211	0.051525	302.073	382.697						50016.8	46141.8	36926.8	65627.6	52480	41347.8	31482	38646.5	32942.6	47361.9	54350.2	32805.5	30287.2	34755.2	24469	33176.3	27772	32533.5	40849.6	41156.8	40848.4
M191T577			0.404575	0.740691	0.0523243	190.979	577.087						11747.7	14756.1	12227.1	12113	8877.55	9739.22	11884.4	12851.8	11736.4	12378.8	11239.4	13014.3	2629.77	9361.02	11369.8	11516.3	7906.4	11365	10808.8	10809.9	9508.16
M285T698			0.197023	1.26464	0.0523445	285.297	697.684						13408.4	18917.4	12801.3	13309.7	13660.3	12011.5	15630	12991.8	13359.1	9384.67	10501.4	12472.1	15461.8	18705.9	16115.8	13713.5	11265.8	18749.1	20244.6	21743.2	21646.6
M359T187			0.226681	1.53345	0.0524628	359.123	187.257						4159.68	4940.65	4870.82	4160.19	4376.63	4041.36	7757.45	2404.58	8788.61	4790.96	3265.73	6704.96	6573.19	8386.02	7837.46	12833.5	8179.82	7886.09	9111.48	9121.22	8643.8
M361T323_1			0.18397	0.548195	0.0525044	360.984	322.678						760.197	1910.9	1313.5	1075.61	1295.54	1813.32	1538.94	1187.96	1847.37	2435.43	902.793	577.677	713.076	617.079	1250.66	689.59	705.341	678.519	1347.54	1414.52	1330.01
M357T274			0.13972	0.562499	0.0528245	356.912	274.269						1533.33	372.357	812.204	1285.07	987.283	722.604	1174.16	1708.49	2057.7	601.777	877.997	1241.98	1088.98	562.264	848.794	1039.89	472.697	297.318	825.409	829.777	599.738
M550T368			0.248251	0.733982	0.0528466	549.801	368.012						3256.52	3847.87	4533.01	3481.19	2600.6	4279.52	3509.71	5311.4	5936.15	5718.62	3804.72	5023.91	2359	2997.57	3207.63	4177.41	5340.22	3427.15	3359.28	3365.14	3207.56
M217T275			0.335107	0.437369	0.0528805	216.933	275.361						814.354	4072.37	3659.29	3333.03	1848.79	1383.22	9666.54	3966.6	8270.42	2040.41	2452.75	4441.95	2876.98	1584.36	3526.66	2082.02	1759.4	1658.48	2564.73	2669.29	2915.57
M351T37			1.12513	1.50761	0.0530691	351.178	37.346						38622.5	41305.7	121731	161214	173799	43146	102439	114180	114135	99599.8	84275.4	27129.9	174956	108665	189153	133116	124662	86210.5	128351	137705	137676
M345T351			0.149091	3.53006	0.0531175	345.198	350.792						28001.2	19601.8	19916.7	208801	158177	96666.6	209.51	93.198	229.292	176.954	551.138	184.775	1015.02	1396.39	152.759	1742.18	103.668	690.458	12139.1	17683.8	17405.2
M142T316			0.259995	1.6879	0.0534409	142.085	316.418						29232.8	30778	20584.8	37629.2	71079.5	54098.9	4932.25	5227.42	4025.53	5712.92	1342.35	6854.17	9599.29	7052.01	8033.68	12594.4	3402.07	6739.38	22479.3	22138.8	22139.9
M187T492			0.112768	1.27421	0.0535302	186.911	491.621						5838.84	5879.01	6305	6050.1	2695.98	3668.55	2537.77	2615.73	3958.47	4710.34	3743.98	5268.92	4503.89	5095.9	5468.84	4841.77	4839.03	4347.52	5308.49	5050.27	5382.25
M801T182			0.312065	1.66846	0.0535317	800.54	182.298						920.565	932.879	917.997	368.015	877.01	334.161	2765.21	5420.05	4036.6	2137.79	7533.15	2006.45	4563.7	6560.59	9317.97	8500.1	4188.78	6743.91	4518.05	4526.16	4570.84
M863T363			0.186753	0.761459	0.0535778	862.767	362.75						6435.7	5744.39	6343.78	9088.78	7428.52	10627.7	3178.59	2329.62	2694.71	3030.5	2210.14	3223.4	2603	2715.31	2075.08	1972.78	1041.92	2283.12	4235.96	4262.58	4262.71
M610T205			0.436005	1.97075	0.0537414	610.441	204.637						335.43	333.668	321.108	344.042	177.327	123.371	2089.68	6252.16	4268.69	1730.61	12742.1	1554.87	5468.21	7281.84	12995.6	11126.5	8061.49	11504.8	4941.12	5092.81	5121.98
M399T205			0.645317	0.155194	0.0537458	399.263	204.647						913.425	1059.1	2100	1456.33	962.162	18834.6	2894.82	23268.2	1451.81	21859.4	868.13	23797.8	2096.48	3354.58	2370.57	1077.31	1248.1	1359.08	1124.8	1141.38	1141.27
M167T589			0.0904782	1.26608	0.0537623	167.153	588.595						640.093	1580.84	1054.42	1360.95	1370.61	1091.06	1080.03	1276.87	1025.1	1121.33	1302.95	559.948	1166.85	1217.91	1312.05	1633.3	1308.66	1421.39	1018.35	1083.79	1106.32
M189T266			0.115113	0.793033	0.0538342	188.923	266.065						849.717	880.562	1157.08	815.49	1216.86	804.05	1145.57	1144.98	1071.46	1212.47	919.946	771.422	966.274	666.723	616.712	1021.62	963.326	734.362	998.507	1070.34	987.245
M513T606			0.46734	1.51264	0.0538374	512.946	605.96						48732.2	39443.8	11129.6	32410.7	35288.8	42081.7	39236.7	39692.4	19153.5	46459.9	4400.17	21541.1	46438	42871	36878.1	43453.9	45167.8	43071.1	38693.4	38749.3	31937.5
M563T335			0.0497465	1.21127	0.0539372	562.722	334.678						1778.84	1827.65	1214.67	1301.19	1149.04	2081.1	1468.4	831.378	1285.72	1235.13	1010.43	1417.55	1576.52	1574.83	1195.43	1562.66	1467.94	1402.64	1436.96	1570.17	1564.66
M207T317			0.160669	0.741778	0.0544119	207.031	317.288						1736.02	1344.69	750.074	1770.03	1801.88	2173.37	1737.63	1480.96	1749.38	2242.71	1970.79	1448.98	1671.48	925.243	1953.47	1131.61	927.891	1275.74	1436.99	1436.93	1502.81
M543T335			0.0654539	1.27405	0.0544236	542.687	335.024						1467.78	1306.37	1407.03	1659.96	1455.1	1209.12	709.887	1033.62	624.293	807.934	658.203	1088.39	927.83	1098.36	815.094	1020.11	1249.75	1160.13	1402.78	1401.93	1335.98
M79T512			0.492615	1.52059	0.0544765	78.9841	512.229						31949	17808	26077.3	17266.1	14301.3	22312.5	22065.5	20757.3	22773.3	19676.9	19166.5	20008.9	14516.6	48455	23992.6	36620.3	38556.1	27094.7	12907.2	18116.6	18154.2
M597T161			0.069624	1.3121	0.0544803	596.526	161.203						418.479	1086.74	754.637	1963.16	1170.9	986.719	596.917	754.563	671.492	420.494	719.642	900.258	745.958	659.075	958.988	1148.85	964.949	853.727	979.313	935.575	980.875
M552T198			0.183113	0.487591	0.054523	552.261	197.696						448.132	484.354	739.135	380.092	401.698	486.239	605.849	914.802	1086.78	1221.03	1496.73	2814.73	812.323	785.223	619.358	571.261	539.573	641.216	809.334	776.187	820.677
M602T179_1			0.18411	0.553272	0.0549784	602.375	178.638						1254.77	917.47	1432.51	494.643	817.209	367.49	1489.71	1091.17	923.439	1167.67	1322.31	2860.92	775.767	1265.28	820.391	725.481	581.751	730.67	1163.87	1098.6	1096.02
M483T57_2			0.217905	0.525584	0.0553427	483.37	56.7535						3244.05	2119.4	2947.95	1416.33	4651.65	1632.9	1868.88	3962.54	836.669	2719.02	1810.05	3440.42	2344.53	478.538	1399.61	1116.04	1076.43	1278.13	2915.13	2720.87	2918.9
M187T281			0.373033	0.48036	0.0554083	186.89	281.35						4599.55	3404.58	5630.62	1442.24	3568.83	3283.51	12221	5282.91	5701.7	5078.73	2866.3	3699.11	2513.8	2221.55	4378.76	2435.78	2565.32	2625.24	3636.89	3667.32	3667.05
M602T189			0.389884	0.623137	0.0555186	602.34	189.096						775.516	1871.22	1461.36	322.883	379.429	412.908	6751.89	8765.64	4664.53	7454.77	5354.19	13243.7	3661.93	6162.53	5603	5658.95	3667.39	4056.78	3811.89	4160.57	4153.96
M842T136			0.318629	1.48179	0.0557197	841.581	135.861						8324.15	12002.6	7701.24	6788.35	11767	7652.14	8808.32	12391.6	7373.62	9213.52	9331.96	9640.3	9889.89	16299	12186.5	12635.4	10251.6	22843	11837.4	13410.3	11710.5
M247T360			0.103449	1.53122	0.055746	247.126	359.864						235.415	799.287	270.144	467.485	206.816	467.485	454.743	646.63	650.64	366.657	632.209	628.02	856.212	731.566	428.731	1250	701.345	1205.98	493.434	421.48	421.201
M1071T364			0.204347	0.745697	0.055858	1070.65	363.666						4748.55	3952.4	4744.83	4660.31	5153.55	4794.25	3402.96	2424.06	2828.26	3458.32	2318.31	3925.06	2342.27	3138.28	1772.57	1606.01	2839.88	1989.74	4496.6	4389.37	4386.78
M605T162			0.28137	0.742356	0.055964	605.398	162.281						3654.88	6804.84	4290.04	2329.9	2822.62	2920.12	5952.45	6574.32	5170.63	4896.92	8779.22	4015.15	4849.73	4465.87	4926.37	4179.59	3987.63	3861.8	6438.54	6438.15	6580.74
M505T78			0.400705	0.626261	0.0561348	505.34	78.173						5177.49	2614.05	13435.6	11394	5844.85	5893.29	11403.5	5354.89	8380.8	7496.12	5332.04	13654.2	5611.18	5340.76	5809.06	4721.88	3193.21	7652.47	7158.79	7150.82	7487.61
M642T187			0.102974	0.69175	0.0562521	642.259	186.621						1335.65	1810.75	1472.89	358.162	301.367	446.263	1064.52	806.571	1167.65	400.355	1177.56	1088.67	667.355	743.815	700.71	804.94	631.568	398.271	763.027	881.564	751.341
M914T602_2			0.0392498	1.15959	0.0563662	913.789	602.292						2558.01	1883.13	2794.86	1479.3	2486.81	2890.67	2619.19	2289.69	2177.01	1805.71	2561.15	2426.17	2610.69	2589.03	2727.7	2375.65	3236.87	2553.93	2286.51	2269.73	2169.2
M343T183			0.158956	1.90288	0.0563953	343.202	182.964						506.635	573.408	642.632	1467.29	1728.85	1375.5	627.949	384.218	901.129	601.949	1789.24	1274.21	1075.57	2595.88	2820.59	1921.84	1140.97	1060.77	989.173	988.912	915.002
M750T187			0.0928701	0.775051	0.0564379	750.302	186.618						466.926	625.836	715.486	114.491	305.95	156.054	745.868	970.853	651.296	518.836	714.649	785.671	583.865	507.38	414.67	751.118	547.551	595.703	720.73	848.615	767.895
M900T132			0.225584	0.790109	0.0565586	899.548	132.17						2571.51	2718.36	2159.43	1761.3	3361.8	1717.07	5168.38	5349.99	4114.05	3530.06	3739.42	5598.68	3028.86	4212.13	4442.36	3093.34	3102.36	3849.41	3396.34	3515.13	3389.45
M318T336			0.109299	1.73553	0.0568255	318.077	335.556						570.199	342.819	2686.46	3434.74	2820.92	399.661	1951.07	567.397	774.452	2131.84	531.52	768.446	1683.63	2260.91	2050.78	2490.93	862.576	2322.14	1598.03	1181.45	1193.01
M431T479_2			0.219676	1.6446	0.0569442	431.236	479.272						7829.62	13384.5	15934.1	3893.65	1355.87	4020.79	1959.63	3944.24	963.806	1113.54	4083.76	1312.27	3860.9	4094.67	2099.7	4003.96	4340.8	3600.19	3340.55	3972.54	3667.52
M857T159			0.617302	0.441871	0.0569993	856.566	159.048						23765.1	25710.9	17582.1	1869.75	2590.97	1009.01	11631.4	19287	11095.2	14817.5	43363.9	16410.9	7621.46	6483.86	10907.1	10130.3	5350.82	11031.2	15740	15736.6	17488.1
M130T198			0.243846	1.62412	0.0572743	130.064	197.683						4135.62	4664.03	4626.81	4370.84	3939.49	4254.87	3276.02	3877.28	4741.74	2301.45	3747.99	2336.1	3252.26	5133.33	4841.77	7513.11	3448.19	8749.32	4680.69	4548.01	4547.47
M876T693			0.406373	0.652779	0.0573939	875.787	692.625						2494.72	10346.5	5467.76	6560.17	6177.75	7223.92	5878.99	16156.4	11393.1	9744.33	6349.88	14208	6950.84	7746.71	6276.83	6763.33	5974.22	7890.15	6090.35	6288.83	6284.64
M276T52_3			0.160431	0.584714	0.057479	276.194	51.5995						631.028	1149.69	826.327	1302.67	1003.75	1140.24	853.739	1726.67	1295.6	977.664	1497.77	2315.76	493.875	408.865	1023.56	1295.15	502.461	1343.93	839.216	771.133	764.472
M336T52			0.316368	0.716438	0.0575533	336.252	52.417						3598.28	914.098	1211.3	1157.97	734.08	4088.26	5474.26	8117.67	5634.47	6997.9	5928.91	9602.62	5148.62	2181.11	4399.94	6211.75	5601.75	6372.26	3964.65	3970.85	4099.04
M430T248			0.164587	0.699582	0.0575704	430.159	248.196						2874.03	1958.71	1710.21	2284.21	1659.63	1762.75	1563.49	2749.66	1584.58	2271.48	1403.06	1763.43	1226.26	782.798	1530.98	1222.15	1953.14	1214.92	1434.87	1504.96	1505.72
M500T160			0.0814771	1.49226	0.0575727	500.012	160.472						130.768	251.732	90.5905	311.631	169.582	209.864	366.042	532.547	381.204	385.113	546.37	712.15	610.051	500.832	448.241	897.989	1019.91	885.496	660.353	661.167	690.531
M476T227			0.23095	0.558071	0.0579498	476.3	226.823						1888.77	1557.7	2308.62	324.534	1856.74	1785.45	3675.75	1940.13	1773.45	1733.72	1690.05	4346.28	2038.93	1074.31	593.184	1638.14	1651.77	1463.67	1843.83	1801.6	1844.09
M425T499			0.0948507	1.72547	0.0579959	425.039	499.375						339.563	304.995	389.517	1351.03	1334.12	2470.53	625.508	391.389	285.412	439.15	681.923	500.028	251.91	1123.48	488.96	1155.31	1028.63	995.975	650.213	678.09	651.871
M459T362			0.228015	0.607247	0.0581807	458.942	362.456						26810.3	24293.6	15156.9	36689.7	26698.7	74183.2	3200.76	1968.12	2216.02	2997.47	1450.74	3922.97	1321.38	2050.44	904.606	1019.16	2900.72	1371.53	8329	9173.67	9168.91
M492T130			0.234482	0.476011	0.0582557	492.305	129.674						207.931	320.741	251.591	240.652	103.645	204.619	3319.96	5181.84	1078.85	1676.1	1545.05	3206.11	1107.86	1134.98	1137.13	671.739	1980.04	1588.19	1163.2	1164	1223.42
M828T363			0.148815	0.780638	0.0583455	827.737	362.854						3442.92	2720.17	2863.55	5965.23	2879.25	29897.2	1714.33	1670.67	1945.12	1972.61	2053.81	2509.1	1463.58	948.517	1415.49	1660.61	2167.19	1607.39	2827.98	2823.68	2479.75
M363T416			0.065938	1.27821	0.0584123	362.847	415.924						1698.97	1798.09	1342.64	935.83	1327.12	1302.36	1318.38	878.215	1422.69	898.856	948.373	1390.77	1570.37	1849.95	1375.2	1551.95	1107.36	1310.2	941.225	843.275	944.382
M620T157			0.341635	0.556226	0.0584765	620.423	156.933						3441.77	1359.34	2526.14	1123.12	1274.45	914.727	3033.84	6905.93	3156.26	4474.81	5648.62	10263.8	3422.12	2387.48	4103.17	3652.26	2033.28	3025.93	3309.2	3681.78	3648.1
M635T335			0.0924722	1.36608	0.0584794	634.647	334.647						2406.62	1148.13	1705.78	2443.07	2334.96	2522.47	662.66	1046.87	601.904	473.071	844.49	1157.91	817.274	1151.16	873.402	1169.33	1182.63	1345.51	1462.34	1685.16	1682.91
M526T192			0.912652	0.694913	0.0585401	526.29	192.182						34504.1	48494.1	36855.6	7872.92	18748.7	9395.48	53015.3	76477	62269.3	41475.7	75974.7	79484.5	60435.4	36931.8	35981.6	35622.9	29706.8	71431.5	62270.7	51844.6	62207.5
M276T293			0.530745	2.49578	0.0586473	276.1	292.81						1271.74	1369.94	2205.13	2873.62	3372.25	1194.43	7005.24	9068.29	2820.9	5350.83	4596.73	7875.11	5103.59	20380.9	9425.5	28797.2	4592.66	23338.1	8340.56	8173.53	8343.25
M718T57			0.575344	0.33627	0.0586812	717.521	57.1185						572.704	617.742	660.289	683.196	870.005	548.613	5688.12	13227.7	4232.11	4270.5	20309.8	25537.7	1780.78	3146.55	6418.32	4851.06	6120.15	2320.26	5935.02	5706.31	5944.59
M221T494			0.375904	0.702806	0.0587822	220.925	494.416						5724.2	9150.43	8133.21	11840.8	9407.16	14780.4	8954.2	8448.37	12656.6	12027	7528.82	11302.6	8711.26	3793.01	3971.19	7396.37	10714.6	8226.83	13738.5	10322	14841.6
M280T667			0.216128	1.37316	0.0590905	280.162	667.326						8495.48	10688.9	16937.9	17858	8987.02	10112.2	10357.3	6229.31	6152.51	10010.3	9388.07	9813.61	17437.6	9717.7	10334.7	14025	9831.7	9990.67	8434.94	9169.99	9174.9
M504T38			0.565699	1.63965	0.0590968	504.436	38.03						9147.51	7666.56	7456.7	7604.36	6804.06	2465.74	20143	18864.2	16189.8	18447.8	26729.5	31331.8	19807.4	63753.6	34469.6	32270.9	27054.7	38595.7	19474.4	19417.3	20147
M652T121			1.20781	2.14488	0.0592247	651.532	121.394						8055.3	16318.7	1361.95	3028.2	11414.6	2848.1	29267.6	46620	39362.8	28547.1	81209.3	6183.97	112229	42229.6	79832.2	72957.3	35616.3	153012	38063.7	38137.8	34419.8
M763T141			1.19851	1.2574	0.0593893	762.54	140.709						314770	294111	307007	130870	130284	73269.1	221454	264170	207792	220345	212669	97436.5	285779	237912	265778	235114	235859	278447	244307	244697	251294
M682T121			0.321038	1.9209	0.0596833	681.576	121.358						29.8918	198.859	168.695	160.145	1148.25	101.354	2256.82	4578.88	2352.21	3415.04	7008.24	2709.66	2717.29	5283.43	7896.44	8750.81	5409.37	12818.7	3429.57	3981.29	3986.45
M327T334			0.667885	0.869375	0.059901	326.898	334.327						67181.5	43017.4	37980	59556.1	65545.3	48850.7	63006.9	54390.8	53735.6	50119.5	53851.2	55867.5	36417	55136.7	49581.6	53172.2	50999.7	42431.2	54478.9	45900.1	54508.8
M416T399			0.131938	0.696803	0.0599971	416.222	398.95						2181.05	1541.35	2924.46	648.919	595.374	920.788	1348.46	666.695	1983.27	1330.12	1415.3	1654.69	1034.64	1261.99	1083.8	771.294	648.957	1051.45	1487.57	1291.53	1293.99
M233T334_2			0.152174	1.47085	0.0601014	233.078	334.217						4240.96	2641.69	2732.88	5336.55	3300.49	5788.38	1777.69	1398.15	1055.71	919.633	1512.33	3133.47	1983.98	2820.03	1889.22	2674.12	2678.16	2364.43	2737.52	2642.47	2736.97
M201T396			0.0647289	1.344	0.0602167	201.016	396.178						594.917	489.427	546.007	517.686	647.082	674.621	812.74	862.831	910.966	821.597	762.483	899.001	926.402	1729.35	1088.25	900.877	1296.56	872.141	914.37	934.07	914.203
M517T132			0.127938	0.411689	0.0603643	516.682	131.537						455.33	318.883	363.531	852.729	241.143	338.612	948.963	403.941	840.507	101.215	399.655	1350.12	226.415	297.64	372.955	261.81	290.119	216.095	290.106	300.389	338.812
M645T362			0.241488	0.370863	0.0605136	644.93	362.286						69282.8	48514	40667.5	121314	68172.5	373394	3302.41	551.315	1943.9	2500.55	388.646	3193.21	419.254	1216.35	163.041	283.775	1907.55	415.898	13956.9	13521.4	13975.2
M720T143			0.29697	1.28376	0.0610537	720.491	143.1						10694.8	9718.15	11669.5	4617.26	6986.72	2786.31	13697.2	14598.9	11019.2	13944.6	15684.8	8439.03	16666	14584.2	13016.2	18107.1	14730.5	22238.3	9187.39	10655	10702.9
M507T368			0.0966624	1.3509	0.0611351	506.97	368.389						997.406	836.226	923.358	679.192	699.008	1056.53	1047.08	1195.07	963.561	1260.28	1523.36	1189.42	1924.65	1175.62	1209.95	1694.19	1380.55	2312.84	1024.05	1160.84	1160.17
M656T122			0.910688	1.80277	0.0612141	655.562	121.954						1773.61	673.547	2154.6	1536.87	6636.78	1654.22	19288	35066.5	28996	16705.5	57243.8	2125.29	29577.1	28760	69127.5	57870.9	47029.6	55041.1	30881.7	29150.3	29149.4
M255T53			0.115803	1.71107	0.0613389	255.464	52.6445						778.945	825.067	814.927	1079.83	723.894	546.792	956.9	711.743	897.45	544.223	520.545	101.591	1034.43	768.712	571.358	1429.32	923.071	1659.6	984.901	918.899	918.676
M337T115			0.0825945	1.25038	0.0615162	337.236	115.242						1726.98	1955.36	1772.09	3507.47	1089.42	2207.2	1623.32	989.362	1619.57	1370.67	1615.57	2268.42	1890.57	1806.94	1832.6	2335.83	1962.5	2033.84	1547.15	1411.3	1423.2
M1002T195			0.30546	0.345086	0.0617977	1001.58	194.617						79.8515	45.8002	63.4014	76.5022	50.9351	99.6505	1712.03	3478.79	2032.59	770.778	6949.48	7394.67	854.296	1123.04	1724.09	1822.59	1044.53	1140.11	891.499	916.656	898.446
M353T319			0.11559	0.655487	0.061867	353.265	319.166						1810.73	1138.04	1138.91	1425.65	990.837	368.111	1048.73	533.115	694.693	1066.3	395.841	720.295	472.548	310.657	608.89	579.323	364.529	586.851	646.031	646.331	676.143
M567T50			0.387531	1.32379	0.061945	567.28	49.924						5676.63	6172.67	7528.78	3005.17	7187.77	1791.56	14322.5	22972.5	17579.1	10925	17840.4	7608.67	18093.5	20555.7	19636.6	21048.4	18620	22839.6	15369.6	15145.1	15146
M341T187_2			1.00715	0.572125	0.0620131	341.303	187.296						1009.3	809.362	962.28	1464.45	1611.73	1216.02	38529.4	39100.9	28856.3	34198	71089.9	82880.2	18900.2	21852.7	41379.4	41130.6	21149.4	24167	21163.1	21162.6	20920.1
M321T364			0.142908	0.770856	0.062206	320.903	364.224						2222.11	2240.49	2576.7	958.166	633.142	1594.26	2236.31	1261.57	1599.97	1736.79	1355.32	1813.45	863.528	1432.34	1123.9	1365.36	1666.06	1259.99	1664.9	1804.69	1667.52
M299T413			0.26437	0.552864	0.0622688	299.244	413.077						1314.74	1606.52	1544.6	2311.38	3174.88	1843.85	5128.54	3900.01	2998.62	2991.99	683.02	2730.53	962.393	2782.52	1713.81	1267.1	1414.3	2050.66	2077.05	2176.99	2471.46
M241T248			0.109093	1.33726	0.0623798	241.002	247.686						2094.28	2651.15	2492.49	1452.53	1926.91	2844.49	1644.63	2239.24	1640.34	2053.89	1203.7	1098.3	2714.16	2698.04	1766.61	1660.1	1965.38	2408	1857.14	2065.42	2063.91
M605T195			0.0953474	1.31653	0.0624244	605.246	194.617						154.301	161.489	122.421	119.666	55.1734	76.3044	752.763	1345.14	1152.2	795.474	1557.91	748.272	1157.76	1521.77	1477.08	1476.55	1563.82	1165.3	1245.65	1312.33	1245.56
M858T158			0.420071	0.58198	0.0624389	857.569	157.578						21600	15604.1	9767.77	1031.24	1214.47	998.824	6594.29	15254.7	5771.65	7816.13	13325.8	15952.6	8163.76	6549.32	6091.82	8066.47	1221.74	7569.78	5353.64	5874.61	5875.08
M847T158			0.231812	0.868067	0.0626166	846.751	157.74						6656.32	4731.57	3518.63	5496.36	6426.39	5915.66	6083.19	6773.72	6523.24	6314.17	5070.79	5273.24	5097.69	6078.24	5682.23	4564.45	4505.58	5355.53	6609.32	6608.25	6771.69
M1157T363			0.142317	0.855162	0.0626239	1156.73	362.794						4287.08	4567.73	3906.17	4910.72	4021.65	4060.6	2354.99	2298.82	2387.55	2713.67	2303.96	2610.94	2172.42	2006.65	1955.34	1887.03	2797.04	1726.69	3349.62	3373.11	3592.68
M269T217			0.332278	0.744331	0.0631345	269.148	216.906						6301.92	6394.27	6600.27	6386.28	5575.63	6492.29	9589.81	6206	5985.02	11703.8	6185.56	8119.3	5976.66	5913.61	5118.68	6355.27	5488.25	6718.7	6426.04	4397.29	6452.45
M264T592			0.147505	0.81444	0.0633701	264	591.833						949.899	1974.72	1758.65	1739.18	2026.85	1466.51	2366	2206.95	2557.46	1867.47	2451.51	2356.53	2121.63	1330.46	2022.18	2249.44	1303.75	2216.64	2138.8	2138.5	2079.01
M288T50			0.457945	2.04628	0.063819	288.253	49.813						110434	8864.72	6218.32	15822.2	15624.3	7637.34	14617.6	7397.88	10850.6	5573.49	1944.16	15804.6	7390.75	13690.2	37692.4	17652.8	20806.1	17744.7	31159.2	32051.7	32041.7
M253T377			0.258066	2.31448	0.0639402	253.013	376.633						2934.7	2228.22	2718.87	1262.34	579.223	643.467	3143.65	2898.31	403.768	2930.88	463.421	1457.97	4755.04	3170.41	1714.54	8595.95	2027.33	5885.75	1999.82	1580.04	1566.8
M762T46			0.77209	1.54689	0.0641019	761.521	45.9955						22393.2	16906.9	19911.8	11751	25748.7	6062.07	26439.5	49813.9	57217.3	45944.3	30731.4	13570	61340.3	52025.3	39338.1	84560.2	68590.5	40210.2	25932.5	50863.4	50849.1
M951T364			0.345757	0.769476	0.0642399	950.738	363.586						18399.7	14761.6	16274.8	12687	17180.3	6042.33	10523.1	7550.18	9613.14	10448.3	6406.01	11035.7	7433.64	9202.23	5014.3	6199.98	8929.04	5985.59	13904.4	13663.4	14152.5
M411T112			0.421326	1.63572	0.0643255	411.285	111.661						5615.53	9583.43	10322.1	1848.46	2269.08	1395.1	11569.5	17287.8	9691.23	3431.85	8903.03	14469.9	25408	10929.1	25568.7	18884.4	11325.5	14784	12271.8	11892.9	12218.3
M268T238			0.29457	1.74872	0.0643606	268.15	237.939						2135.26	1301.24	1994	9018.81	6442.67	3596.21	2450.79	2308.74	2893.69	2184.38	1503.4	7196.09	5971.44	6357.91	2446.48	6821.59	4010.45	6808.39	4031.3	4085.23	4085.22
M643T182			0.0908682	1.6141	0.0644186	643.474	181.667						290.706	289.79	272.049	259.518	418.534	140.082	255.379	468.853	377.249	195.628	850.508	241.413	415.925	791.52	782.148	529.792	590.007	746.732	535.324	525.346	525.303
M852T689			0.0327656	1.14907	0.0644373	851.785	688.884						1823.78	834.307	1665.94	2255.74	2403.03	1631.72	1661.5	1658.42	1619.81	1621.27	1727.84	1882.92	2456.39	1609.82	1840.86	1936.36	1986	1858.65	1842.41	1842.21	1958.44
M451T334			0.0748357	1.35014	0.0644733	451.315	334.06						2451.71	1726.7	2007.05	2103.77	1252.5	2082.26	971.162	788.995	1581.08	1675.95	1057.41	948.449	1425.16	1501.92	1348.07	1283.93	1832.03	2090.98	1478.71	1478.31	1411.28
M351T201			0.245137	2.31861	0.0644786	351.248	201.472						1032.17	1161.84	1561.14	3656.95	728.042	1291.13	1464.61	1339.26	1675.25	1190.62	1367.78	2612.49	5463.27	5857.68	3003.37	6203.06	906.223	941.012	2334.7	2346.73	1591.64
M321T82			0.686022	0.279531	0.0645027	321.089	81.914						4178.86	4187.25	4527.19	6044.02	5989.14	6135.81	7725.33	24457.6	6924.5	11957.2	55534.2	23942.8	1946.19	2830.05	7123.9	7724.91	8311.57	8553.79	4062.56	4568.02	4588.21
M572T35			0.26952	1.38703	0.0645088	571.573	35.201						6550.51	13965.9	7844.74	8952.82	7096.09	7930.92	11560.2	11006	9391.06	8584.75	6652.52	3369.16	12076.4	8948.3	14937.9	9026.1	11883	13261.8	16036.5	16055	16635.6
M429T86			0.396246	0.43006	0.0646922	429.263	86.1175						4944.56	3709.27	2267.08	4467.24	2106.17	4056.19	6964.51	2914.15	3682.52	4396.18	3560.03	12201.5	4118.87	2681.96	3580.24	506.34	2437.61	1176.13	3600.04	2613.6	3611.67
M189T283			0.138967	0.706545	0.06474	188.922	283.273						1677.24	1204.23	1338.82	1216.99	1176.43	797.347	1298.19	1190.61	1239.94	1220.87	1935.45	940.848	1354.27	724.831	1239.36	646.509	893.657	670.72	765.779	823.37	765.364
M200T371			0.217841	0.619269	0.0648501	200.089	371.395						2356.59	3265.03	3317.45	2332.97	1681.98	1701.53	3507.76	2557.75	4107.34	2513.12	2653.52	2173.55	498.985	1877.25	2721.09	3404.94	1273.06	1069.95	2644.03	2640.46	2526.44
M337T279			0.170339	0.594242	0.0649508	336.891	279.14						1786.57	2204.76	1255.14	2006.93	1330.63	2180.71	2285.49	442.56	1851.55	1886.51	1111.83	1841.27	745.26	1232.59	1467.4	830.415	568.128	753.495	1494.31	1487.13	1207.92
M532T130			0.301877	0.581187	0.0651109	532.297	130.245						279.467	490.872	568.498	441.86	266.785	509.132	6903.54	6901.74	3600.26	4188.61	3024.78	2609.5	1832.26	990.125	3731.09	2017.58	3908.49	3345.27	2397.04	2007.91	2396.35
M437T39			1.58487	2.73326	0.0654461	437.191	38.669						72228.2	78245.7	64411	33968.6	81504.6	111513	69329.5	41415.4	56790.8	61966.1	61153.2	41451	40875.6	352329	73064.8	105964	203432	132064	84483.2	78801.4	78797.1
M539T35_1			0.187374	1.29157	0.0654765	538.837	35.289						9408.32	7512.65	11886.8	12003.1	10703.7	5882.69	9026.39	8345.87	8988.55	7481.47	7417.83	6447.02	11075.7	9997.53	12033.4	13715.2	7808.1	6987.36	11990.1	14312.6	14310.8
M361T435			0.399986	1.59323	0.0655615	361.064	435.4						11647.7	4634.88	8664.68	36152.2	49848.6	13796.1	4777.46	8737	5563.24	5432.89	6646.19	13072.1	14001.9	9833.92	5514.2	17896.2	11859.8	11360.5	16407.7	16327.5	16328.3
M573T164			0.0856678	1.36715	0.0656823	572.535	164.232						783.391	692.275	772.705	1032.36	1205.45	919.896	566.778	450.246	665.585	744.741	1140.12	426.388	915.423	707.828	975.786	1052.35	836.279	972.519	614.435	624.401	614.416
M772T52			0.0738093	1.43953	0.0657471	771.971	52.333						355.469	391.613	497.83	619.755	992.13	188.466	120.757	613.612	883.136	673.425	671.67	381.631	869.895	745.558	819.907	875.367	903.362	600.021	798.737	855.99	786.442
M1177T364			0.188216	0.745071	0.0658927	1176.62	364.366						3808.83	2658.55	3286.02	2702.15	2584.31	2930.1	2811.69	2285.85	3743.36	2637.05	1592.32	2233.87	1826.54	2298.52	1454.81	1820.72	1995.83	2006.25	3577.45	3581.35	3359.51
M623T145			0.511511	1.50046	0.0660877	623.498	144.94						4526.31	8269	5963.45	2235.05	4270.68	1050.5	12849.8	15595.7	12173.6	13914.9	26886.3	3606.4	18520.7	16467.1	23792.6	22992.9	19145.5	26660.3	17808.2	16311.1	16217.1
M873T166			0.081011	0.670684	0.066129	873.07	166.264						968.333	727.951	722.895	1279.32	1212.92	731.751	299.355	445.582	527.737	653.593	347.685	407.231	262.866	522.135	299.288	244.131	298.093	171.711	268.276	244.553	274.49
M460T188			0.411274	0.597376	0.0662569	460.277	187.877						8063.83	5039.07	4798.51	2554.49	1594.67	1251.19	6146.44	5628.67	6570.4	5761.97	11404.8	14648.1	4113.78	3947.02	7425.09	4007.93	5308.72	5162.02	5418.15	5172.57	5417.28
M1033T364_1			0.29065	0.720014	0.0662679	1032.75	363.586						7086.55	5501.51	6472.34	4614.59	7649.69	5912.36	6243.38	5488.71	4325.08	7259.97	2927.07	6684.37	4031.4	4741.15	2957.48	3705.9	5104.8	3168.32	7602.19	7789.82	7887.22
M481T194			0.352937	0.498439	0.0663083	480.81	194.016						1184.83	776.548	1175.52	894.863	827.766	581.242	3146.8	3587.29	4092.63	3157.21	8802.19	10672.6	2085.09	3089.05	2969.4	3155.34	2370.84	3007.42	2818.15	2685.31	2807.56
M660T34_2			0.371744	0.49964	0.0663955	660.42	33.819						3134.37	3940.14	2348.51	3609.98	4972.93	5053.39	6033.16	4708.93	1512.08	3952.98	7787.01	11515.2	4056.27	2275.81	2499.65	2457.87	3500.12	2952.18	4207.18	4073.02	4205.89
M919T362			0.11153	0.769173	0.0663973	918.858	361.904						3651.36	2604.95	1468.21	4571.74	2851.57	8778.97	1216.71	675.37	1026.08	1162.02	742.257	1214.28	937.115	885.287	649.223	820.315	758.979	592.364	1338.12	1422.85	1428.04
M319T335_1			0.0583745	1.23943	0.0665655	318.812	334.905						1965.33	1825.52	1988.02	316.47	2211.7	2399.43	1318.62	1240.07	1733.36	1032.24	804.316	1604.51	1570.54	1636.72	1649.26	1768.89	1405.29	1553.99	1878.32	1877.58	2005.38
M513T195			0.263135	0.552157	0.0665686	513.304	194.617						830.938	859.689	786.443	219.455	201.989	126.74	1322.84	3378.81	1728.59	3712.3	3417.62	6214.98	1472.52	1966.01	1655.59	2254.98	1790.09	1779.8	1533.25	1628.69	1542.87
M821T42			1.2642	1.29171	0.0666123	820.617	41.6345						72628.3	47420.1	59754.5	52464.5	116324	27998.1	136086	185859	160414	149841	241432	99170.4	203667	172671	261605	210435	208111	200087	181003	188293	188136
M197T270			0.184591	0.753478	0.0667157	196.957	270.033						3226.37	4876.06	3450.84	4392.2	6568.43	3383.96	3201.7	3165.82	4105.86	2556.82	4458.48	3213.75	3267.04	1443.37	2020.14	2766.6	3308.85	2792.84	3024.08	3013.28	2807.52
M329T418			0.0737992	1.40969	0.0667865	328.834	417.971						637.997	987.889	647.642	597.83	715.819	763.982	1160.57	849.009	550.591	756.021	735.836	329.355	722.554	1336.7	1035.52	900.617	1211.51	969.491	812.405	811.691	791.508
M323T91			0.264372	1.43725	0.0669493	323.268	91.342						4532.32	3615.36	4247.59	7166.32	7003.52	8767.83	3854.92	6388.83	7068.51	8168.68	7154.84	1408.21	7741.61	6369.03	9191.42	7372.33	7642.81	10612.5	7515.78	7523.23	7237.93
M600T191			0.377848	0.676233	0.0670972	600.321	191.266						1766.81	2556.61	1543.57	999.447	1026.57	682.138	6280.43	9645.32	5757.99	8437.34	9272.94	13471.4	5504.04	4282.88	7106.37	9387.94	4345.67	5122.43	6254.99	5904.55	5899.75
M898T363_2			0.1096	0.740531	0.0672581	898.256	363.447						688.408	1168.99	1150.26	1009.64	1482.05	1868.25	878.119	766.566	1270.68	1089.27	721.585	1097.51	478.709	716.169	651.472	597.672	1091.83	776.804	1166.64	1207.62	1205.63
M734T147_2			0.1743	1.38284	0.0673294	734.47	146.828						7429.47	6477.62	7929.01	5410.45	8829.78	3607.4	6417.51	4704.45	9180	7583.94	4624.82	5732.63	6927.07	13027.1	9941.94	7242.19	7973.91	7772.42	6890.01	7278.83	6909.68
M743T144			0.571499	0.399624	0.0674854	742.572	143.75						1459.54	3219.28	4280.58	2791.81	4818.61	1863.91	11848.6	5745.43	7950.64	26001.1	28081.1	6180.16	5961.52	8125.04	5109.72	7072.52	4035.11	3986.71	7951.6	7706.7	7707.28
M927T168_1			0.424848	3.03533	0.067559	926.706	168.243						274.125	369.323	268.762	84.8836	277.823	43.1273	4727.16	3272.33	4613.72	1543.43	3266.43	499.61	3855.75	2121.31	18160.2	15820.8	2784.96	11658.2	2049.96	2030.64	2150.37
M688T187			0.129004	0.675461	0.0676047	688.286	186.637						1242.12	1537.43	1376.07	393.735	412.055	241.485	1558.59	1095.93	920.928	939.814	484.57	1319.05	1000.89	593.885	682.842	733.835	770.251	486.462	1066.12	1142.84	1192.51
M195T328			0.613201	0.772429	0.0680042	195.121	327.882						23200.3	24794.3	23629.4	47552.9	25366	26964.3	45648.1	25963.7	43596	27976.4	26059.2	29843.3	25965	26423.9	25678.3	25146.4	26427.5	24139.2	28649.9	32751.7	28608.3
M355T28_2			0.346461	0.508041	0.0680765	355.213	28.4025						4308.98	5530.8	3855.06	4076.76	7050.94	8073.76	3628.2	5271.24	3078.64	4183.16	2814.65	10157.6	3481.8	1097.98	2242.89	2252.01	3026.65	2699.66	3876.52	4049.93	4052.53
M229T278			0.298499	0.588668	0.0682832	228.901	277.957						6710.05	3607.3	4425.5	3452.71	1898.38	2905.35	4105.43	2843.24	3053.6	3878.37	3545.38	7930.53	2939.67	3415.38	3235.81	1314.22	1440.57	2580.94	2957.55	3353.77	2887.97
M81T426			0.292379	1.66467	0.0689514	81.0444	425.975						9235.37	6003.22	13873.9	13197.7	3517.55	5337.89	5764.94	4804.59	5294.14	7121.17	8497.53	1504.63	4604.17	13998	11471.7	6655.39	6586.38	11596.9	8728.37	8741.59	7424.24
M460T110			0.847424	0.691062	0.0692725	460.279	109.793						7579.59	6765.18	6771.3	5996.57	6491.16	6022.53	42603.5	90474.9	67600	41915.5	90562.2	63726.2	28264.9	42035.1	45886.2	42869.6	63933.9	51280.7	33842.7	34275.8	33845.2
M201T223			0.130382	1.26274	0.0692954	201.11	222.69						2629.26	3183.1	3014.39	14806.4	3880.69	3935.1	3451.04	2711.36	3619.66	3570.12	4409.62	3276.11	3784.38	5648.07	3537.57	5601.03	4304.11	3690.31	4061.15	5706.97	4069.99
M274T159			0.0744487	1.32884	0.0692982	274.085	159.482						500.33	1764.08	1721.32	630.838	530.534	2113.46	1675.12	1104.59	1163.3	406.628	1196.19	1475.8	1306.83	1745.25	1479.05	1481.72	1716.37	1601.41	1481.82	1346.21	1344.01
M1136T364			0.157114	0.702748	0.0695667	1135.61	364.285						1897.31	2140.18	2330.1	1062.1	1857.62	1505.8	1918.43	1291.27	1944.69	2152.46	1526.82	1510.81	1357.68	1670.73	754.713	1208.72	1815.25	462.463	2132.52	2309.73	2132.61
M669T363			0.235042	0.620591	0.0697352	668.891	362.872						56651.2	47458	34501.3	104012	58780.4	266488	3948.76	2059.41	2848.18	3564.31	1309.43	3652.3	1443.59	2590.7	1083.82	1289.44	3088.3	1291.49	14142.4	14143	13834
M937T604_2			0.184292	0.835902	0.0699925	936.801	603.524						2437.04	3626.88	1977.99	3338.29	3630.64	3261.94	3507.38	3349.67	3464.57	3394.35	3621.64	4032.45	1658.17	3042.92	3321.75	3444.05	3168.89	3227.5	3453.54	3353.91	3346.34
M924T363			0.180136	0.796568	0.0700428	923.682	363.461						5820	4756.87	6078	4407.53	4125.92	2643.6	2876.72	2693.49	3317.63	2683.71	3888.24	3322	2645.51	3350.21	1614.92	2330.16	2122.11	2898.06	4332.93	4215.43	4215.37
M644T135			0.295185	0.690403	0.0700727	644.423	135.221						3656.23	5428.16	5233.04	4690.09	2952.54	4409.51	8663.72	5006.87	4548.88	4341.35	4728.66	8442.69	4933.79	3549.21	5522.96	3954.35	3090.6	3618.67	7357.98	7367.87	7065.56
M453T334_2			0.0653737	1.25767	0.0702334	452.754	334.313						4124.74	2290.25	1688.3	5831.42	2820.12	4284.47	827.625	1002.24	1085.6	788.72	779.692	644.052	1383.48	931.965	921.682	1226.31	1148.88	836.919	2089.56	2019.9	2019.45
M584T363_1			0.38444	0.778052	0.0703758	583.81	363.344						32833.2	31233.7	28080.1	40359.6	35272.5	30282.1	12821.4	10083.1	11458.4	12070.8	7972.17	14396.9	8326.69	10541.3	5776.25	8127.63	11915.7	8844.53	19182.1	19178.8	19874.5
M241T540			0.328542	0.639584	0.070546	241	539.776						11280.9	5308.55	6742.71	6413.21	4345.66	6212.57	6721.62	6469.05	6304.15	8882.62	5118	6340.09	6119.69	7251.01	5809.28	1734.19	3917.94	646.052	10654.6	8401.14	8446.84
M439T161			0.228016	0.461207	0.0705697	439.278	161.102						427.449	647.634	634.836	277.649	439.283	284.849	856.315	1586.27	1465.29	1587.55	2491.06	4488.57	793.273	1186.74	877.878	799.599	441.369	1654.73	574.961	527.71	527.914
M182T247			0.110202	0.91283	0.0705819	182.079	246.728						1804.01	1816.27	1158.47	1632.78	1893.07	2168.23	1715.11	1922.31	2000.36	1787.3	1991.78	2038.11	1773.36	1838.3	1884.46	1632.73	1485.22	1842.36	1958.34	1964.91	1853.14
M340T495			0.211864	0.525201	0.0710168	340.027	495.482						3299.72	1269.08	1707.58	24591.2	32497.2	26972.6	1488.77	2207.09	1576.07	1639.62	1183.33	3763.08	852.07	658.022	784.872	2318.21	1032.59	582.072	3795.25	3708.61	3711.59
M517T598			0.250643	0.762033	0.071584	516.905	597.88						5013.28	3482.43	2112.67	2873	4926.1	3034.77	5409.25	5314.57	4186.65	5876	6147.71	5332.5	4318.18	4523.82	4405.53	4687.71	1330	5323.05	4228.88	3602.77	4248.32
M341T275			0.126578	0.607	0.071593	340.985	274.753						1051.34	1366.56	766.122	653.547	514.943	587.857	1085.71	1485.87	1030.97	783.071	792.813	733.644	265.25	319.491	654.079	459.849	1300.52	589.441	558.641	458.59	558.981
M758T42			1.13494	0.547852	0.0716168	757.55	42.374						4146.79	4855.3	3760.79	26800.5	4333.49	27961	78752.9	69884.2	42890.7	64908.7	112002	16410.6	39571	7861.62	36198	38721.6	42555.5	45932.9	44216.7	44253	41711
M523T189			0.7849	0.418624	0.0718125	522.725	189.125						14377.7	14377.7	19.3798	14121.7	14121.7	14121.7	12260.3	12976.4	10208.8	16588.6	34784.9	49849.8	7712.17	10724	12040	10075.2	6904.23	9757.22	8145.69	8145.86	7845.35
M183T277			0.16556	0.595017	0.0720542	182.997	277.35						1287.11	1844.99	957.11	1379.26	633.704	2792.65	1268.27	1321.14	2159.97	1759.16	1999.28	339.263	445.901	748.765	876.602	1240.33	741.624	1210.95	728.719	787.103	728.209
M280T234			0.39354	1.29735	0.0721425	280.154	233.934						6326.46	10389	5874.36	61701	49164.1	37483	15198	21100.1	17409.8	10985.3	15575.6	20380.2	24150.6	20712	14481.6	27055.4	18407.4	25770.3	24829.8	23219.5	23226.4
M346T35			0.518049	2.22293	0.0722331	346.239	35.0605						8092.82	4044.8	6258.03	2462.57	2308.79	6861.9	2978.77	3685.25	351.003	6202.61	18895.9	7224.41	15283	8444.94	11673.3	14365.8	9292.01	28386.7	10047	9891.17	9844.53
M500T109			0.573548	0.716327	0.0722617	500.273	108.946						1435.45	1400.66	1303.69	1302.77	1000.58	1183.36	21114.3	17883.6	20755.8	30054.8	26519.4	11302.7	14739.8	15807.1	19804.4	17795.4	10978.7	12299.9	17419.7	15807.3	15841.5
M308T155			0.097678	1.58424	0.0725445	308.161	155.497						368.317	305.951	359.087	365.875	288.416	316.852	373.649	438.707	343.487	307.223	902.122	541.48	877.46	517.186	361.836	1042.67	931.414	874.289	446.032	539.609	408.055
M173T705			0.519288	0.772686	0.0725911	173.081	704.525						33169.3	12632.9	16329.3	17223.2	16970.2	32605.4	25019.6	27951.8	25500.9	17335.6	13323.1	17890.7	16776.4	16159.1	14306.2	16787.5	17485	16633.6	18333.1	18333.5	18465
M576T181			0.317827	0.692975	0.0727097	576.459	180.958						5602.38	4945.99	5054.28	2780.71	2348.28	1070.73	5885.66	7678.56	6524.96	6748.28	5351.87	1901.97	4319.99	3963.53	3762.26	4701.51	2675.25	4201.88	5567	5344.84	5565.82
M431T52			0.190934	1.43927	0.0729111	431.205	52.3255						4456.45	2431.88	3384.16	4291.27	4338	3417.19	4527.57	4373.61	4651.77	4662.47	2352.02	2324.41	5150.69	4415.59	3627.35	5028.67	6263	8462.2	4719.68	4665.99	4719.82
M264T256			0.161049	1.58789	0.0730473	264.124	255.836						931.341	1517.26	1074.47	880.199	430.232	975.238	1303.92	1419.71	1417.91	1383.66	1987.98	1405.22	2283.83	2484.8	1403.16	3179.87	1028.9	3780.9	1705.35	1703.44	1833.46
M608T140			1.10396	1.39335	0.0731595	607.505	140.101						35041.4	40013.4	48249.1	31143.3	56024.1	20080.8	80011.5	97516	123058	66833.4	154326	43851.9	116837	98238.7	145334	159018	128732	139913	105365	107592	107531
M926T598			0.234137	0.825255	0.0731834	925.728	597.625						4559.86	4077.72	4795.24	6165.07	5081.22	6009.38	6205.82	4908.77	4498.56	5313.77	6898.32	5478.17	4522.88	3416.52	3923.12	5612.55	5046.07	4962.67	5281.13	5244.2	5303.42
M402T196			0.0927675	1.42647	0.073348	402.319	196.485						4885.89	4353.28	3766.36	2240.07	1875.39	926.616	812.582	798.484	931.702	1328.64	717.549	472.286	1233.14	1229.51	789.329	1584.56	836.671	1546.49	1517.25	1643.11	1541.46
M495T204			0.626449	1.87724	0.0733748	495.439	203.7						421.67	293.038	316.344	98.8768	455.691	142.082	4611.59	13897	9909.96	4192.2	30544.8	3295.57	13782	19106.1	26375.7	27346.8	14723.3	23410.9	12706.3	12321.2	12709.9
M338T165			0.116769	0.659479	0.0734618	338.048	164.542						2010.36	1138.8	1102.96	1658.6	1827.66	1158.42	855.943	718.994	770.908	843.343	336.261	1152.31	382.56	805.009	503.645	504.731	628.841	260.098	962.269	897.166	895.136
M390T169			0.129781	0.479357	0.0736078	390.087	168.909						7272.31	5912.11	3483.22	4600.46	4123.41	6656.25	1101.41	337.802	733.09	818.294	91.3751	1047.05	426.644	179.843	228.593	177.701	648.708	317.787	1815.4	1686.58	1679.64
M152T58			0.184933	1.40904	0.073743	152.069	58.066						4592.72	5390.02	1439.31	4947.44	4793.73	5088.37	4155.4	4305.48	5248.46	2112.37	3515.92	3689.33	5554.42	3191.69	4423.4	8081.83	5595.46	5599.1	4465.96	4465.39	4372.53
M373T153			0.0629963	1.69819	0.0737898	373.198	153.371						752.105	443.419	396.442	767.566	351.876	261.832	180.629	147.185	286.02	337.885	101.229	404.924	618.837	305.617	161.536	374.497	437.673	577.576	289.868	338.079	341.447
M519T34_1			0.316569	1.41982	0.0737926	519.366	34.2555						17954.7	14490.8	11994.2	12805.3	7398.9	13516	7587.13	14882.2	8113.54	13919.2	11101.1	6596.54	8619.94	16825.5	11140.7	18625.5	18216	14884.6	15988.2	15982.4	15586.2
M388T35			0.60725	0.582899	0.073823	388.312	35.0735						4730.84	7353.66	2884.19	3284.15	1994.14	7308.5	16941.2	21096.1	20963.6	21620.4	26794.5	3242.19	8000.11	4145.53	14621	17202.7	7967.51	12565.7	7757.65	7793.19	8221.83
M1120T363			0.139068	0.79934	0.0738257	1119.7	363.216						3449.26	3029.12	4007.68	4020.22	3177.15	3185.24	2127.25	1380.18	1597.98	1613.84	1304.3	2151.27	1343.57	1563.52	1042.9	1275.5	1598.54	1309.11	2121.52	2059.3	2121.32
M443T161			0.0675606	1.66242	0.0739352	442.646	160.762						1081.1	895.789	1050.24	2070.21	535.402	1019.28	724.216	437.524	359.627	785.911	217.028	286.897	1225.94	354.756	706.542	752.103	992.951	641.095	593.324	598.393	631.551
M914T602_1			0.165491	1.4406	0.0739698	913.744	601.931						3825.97	2791.3	4164.92	3138.11	1850.34	3694.66	3485.29	3003.67	1372.69	2268.66	3404.74	703.879	3815.17	3152.32	3560.57	3751.98	2341.82	3890.73	2648.76	2826.62	2828.84
M89T315			0.620091	0.669645	0.0740081	89.0704	315.264						28221.7	30454	31173.8	113568	33243.9	137603	25005.9	30628	26130.9	24534.8	20221.1	17441.6	759.829	17564.4	27118.7	17683.9	18152.4	15124.4	21857.1	21823.1	20832.1
M465T367			0.145966	0.799141	0.0740924	464.842	366.837						2651.44	2062.41	2098.75	2273.5	972.95	2153.47	1849.15	1816.55	2497.34	2046.95	3129.56	1979.49	1791.47	1942.13	1859.74	1977.68	1444.24	1628.52	1817.48	1640.31	1583.68
M399T68			0.422849	2.8928	0.0741046	399.257	68.0475						2221.23	2365.94	6199.2	7364.11	2071.29	2252.69	4156.21	1856.78	877.302	1774.32	1497.55	9997.98	16652	3279.38	3188.65	14790	16825.3	3584.03	8531.16	6779.38	6592.56
M195T702			0.910793	1.8314	0.0741421	195.087	701.615						41352.7	45279.3	33514.5	53584.3	48650.4	65117	34699.9	41061.6	38134.1	36549.2	42066.1	22661.7	41775	46990.5	59028.7	133696	37658.7	74918.8	52490.6	44109.4	44847.3
M436T363_1			0.502818	0.746964	0.0741782	435.854	362.957						52616.5	54884.2	51110.9	63205.4	61817.2	52089.6	19407.4	16552.4	20806.8	22622.6	11585.7	22839.3	16420.7	13956.6	9840.94	10638.3	20847.7	13310.8	35242.1	34797.1	34796.6
M365T316			0.204964	0.458966	0.0742277	365.264	316.19						954.332	2120.63	1407.07	4616.56	1734.32	2837.16	2361.6	3055.25	1463.83	1646.28	543.477	509.895	764.863	598.336	941.097	125.207	1149.56	817.994	1008.25	1008.01	1068.85
M1066T363			0.157544	0.770508	0.0746337	1065.72	363.263						4845.4	4382.26	6391.75	5598.09	4319.77	4769.09	2335.81	2082.99	3086.36	2043.83	1770.72	2672.53	2216.76	2043.58	1559.73	1215.1	2309.72	1436.25	3338.04	3329.75	3304.75
M60T305			0.46789	1.35269	0.0746752	60.0804	304.579						10236.4	16234.2	9348.54	23804.7	17593.1	12466.9	22053.5	27948.1	22872.3	19949.3	23959.7	27569.6	33680.1	45245.2	24135.9	35987.7	17827.2	38388.1	32900.7	30639.1	30793
M245T181			0.171005	0.739616	0.0746931	245.185	180.94						7236.72	17136	22055.1	1980.46	1681.77	1436.9	1756	1891.34	2240	2078.83	1128.6	3032.13	1645.09	1290.3	1321.03	1699.27	1453.89	1559.69	4052.67	3800.35	3805.45
M244T299			0.163318	1.49769	0.0747488	244.11	298.894						1382.99	1068.32	1274.19	2875.6	3364.31	1054.08	1051.79	1995.99	1523.35	1506.82	2065.59	1898.61	3367.74	2405.48	1547.02	3884.4	1562.72	2272.67	2231.82	2219.31	2347.83
M712T363_2			0.12987	0.773815	0.0748512	712.258	363.437						1302.18	1292.71	1899.21	1490.45	2157.89	1228.93	1443.21	1158.12	1492.02	1594.41	648.609	1441.93	915.493	1118.01	1025.63	866.193	1042.38	1051.26	1904.74	1904.75	1832.7
M763T42_1			0.514627	1.17371	0.0749958	762.539	41.7625						254985	209289	247868	106592	102095	72666.6	176635	134024	136907	146111	155880	115895	141800	156909	197780	191562	177004	150734	169465	164155	169457
M604T190_2			0.384051	0.535405	0.0750261	604.345	189.755						3144.61	3062.15	6740.86	3674.78	3379.32	2436.45	3017.35	8890.96	6621.88	4349.24	6448.8	14369.3	5646.23	3576.29	3306.83	2726.84	4888.06	3251.63	5506.36	5504.82	4819
M833T141_1			0.856323	0.790489	0.0753522	832.57	141.343						35233.7	24152.9	27923.7	26177.3	43169.4	19537.5	48578.7	67652.7	60142.3	87648	63177.6	83996.1	47012.8	72031	54558	55252.5	44693.5	51497.6	61835.1	58496.4	58778.4
M706T147			2.01466	9.43525	0.075385	706.454	147.36						35891.7	38748.4	2025.43	22980.9	43774	12864.6	4466.67	4967.41	3941.58	3553.26	7256.04	78984.3	2505.66	4028.89	342237	3930.89	266321	354403	205545	205562	206855
M478T171			0.251031	0.757328	0.0754106	478.326	171.244						5097.14	4653.77	4024.51	2464.04	1664.21	789.519	3949.31	5949.92	5856.65	5722.07	8342.28	5274.49	4824.41	4302.3	3908.09	4790.57	2860.09	5892.78	3630.28	3671.07	3671.09
M266T670			0.18888	1.40152	0.0755505	266.003	669.874						3382.16	4195.04	4834.48	4972.42	4313.34	5292.28	4900.41	3977.63	4618.37	3695	5366.04	4596.75	8010.51	9870.29	4603.53	4511.74	5994.97	5066.2	3992.52	4198.35	4208.67
M1017T170			0.21199	1.75272	0.0757115	1016.67	170.49						72.2652	58.4371	148.28	63.1056	49.3179	398.776	1315.31	2296.58	1839.54	899.74	2911.54	347.027	2323.91	2058.2	4765.13	3601.53	1666.95	2427.45	460.663	462.225	268.238
M104T580			0.52957	0.840528	0.0757212	104.07	579.956						53131.8	28051	26958.5	22436.4	23257.6	8952.38	28461.8	30911.3	32102.7	27470.6	34746	27352.6	19599.7	29958.7	24750.7	30007.1	18770.6	29086.7	30727.7	30458.7	30459.5
M227T295			0.257926	0.766484	0.0757819	227.222	294.946						3957.06	2468.09	4502.9	5242.83	1677.88	4700.12	4553.74	5177.95	5042.76	5265.73	5353.15	4336.56	2516.84	4651.34	1622.85	4777.73	4563.76	4654.98	4229.12	3995.33	4228.54
M227T485			0.115795	0.749511	0.0758963	226.904	485.388						874.08	1438.14	978.065	1171.15	1182.17	1848.82	1018.58	1023.65	1089.75	943.891	614.985	1446.68	925.479	642.624	744.983	912.798	875.149	499.115	979.735	939.016	978.242
M1092T189			0.258269	0.169755	0.07598	1091.7	188.537						752.086	70.0362	138.365	111.362	143.714	32.7837	631.418	1330.94	464.279	1507.43	1003.41	5049.59	270.783	502.221	266.097	219.395	103.68	333.182	421.596	496.481	425.515
M143T275			0.344765	0.702479	0.0760892	143.018	275.355						12187.3	7784.04	8453.26	8717.71	6239.31	7315.16	9378.44	8552.97	14185.5	7903.57	7290.57	7220.34	5415.37	4601.75	10354.7	5525	6871.99	5538.35	5703.96	7002.13	6220.39
M742T41			0.491618	1.31853	0.0761882	741.513	41.154						24422.9	21234.8	16583.4	18287.6	27360.6	18723.2	36699.3	37482.3	40803.3	22781.4	21413.7	50783.2	38901.3	47102	41504.1	61268.9	41305.3	46761.3	36380.5	40303.9	40337.2
M458T171			0.265572	1.55428	0.0762505	458.343	171.1						4545.33	5308.22	4676.84	4164.01	3781.47	4032.37	4494.58	6565.18	4026.87	4780.42	4674.04	5489.33	12192.9	7211.41	4775.52	11361.3	6906.14	4228.5	4863.87	4485.8	4498.31
M861T363			0.12902	0.772444	0.0763711	860.818	363.012						3183.23	2805.3	2521.27	3812.93	2396.53	6559.27	1771.3	1449.38	1258.12	1055.48	1091.67	1838.91	799.494	1367.58	1061.34	899.297	1219.53	1191.4	1527.91	1791.59	1517.78
M467T184			0.475227	0.623808	0.0764865	467.33	184.199						1001.12	1657.36	509.395	404.008	669.136	322.033	7910.91	10335.7	7685.42	9198.38	15837.6	21120.8	6718.67	7712.48	9429.77	8369.82	4705.69	8033.16	6767.01	6744.13	7408.6
M477T170			0.304904	1.53321	0.0765286	477.342	169.812						794.406	786.006	805.035	285.497	440.891	330.407	3811.28	9006.29	7443.91	3868.26	6711	1794.9	7489.16	7828.53	8389.11	10976.3	4584.41	10769.7	3127.65	3345.53	3126.12
M337T343			0.264849	0.813302	0.0765956	337.141	343.33						5555.94	8329.28	6080.48	5139.79	4234.78	6090.8	7169.91	6990.41	7514.89	6784.01	9771.37	6464.78	6833.49	6118.42	6113.34	3854.62	7570.55	5860.42	5781.37	5776.02	5504.9
M392T674			0.248094	0.843575	0.0766517	392.286	673.534						14166.4	6724.7	7084.48	7021.63	6953.62	801.293	7476.68	7341.59	6453.36	6702.83	6167.88	7272.44	6752.52	3481.3	5685.73	6175.53	6827.39	6013.99	7696.59	7512.71	7693.08
M104T326			1.12406	0.518079	0.0767033	104.07	326.024						16665.2	15918.4	16418.4	16140.1	23073.3	13733.3	66376.6	93608.3	84297.5	40973.5	176365	42435.2	45935.7	45791.3	41740.8	46597	34551	46525.2	50821.6	50554.9	58635.1
M879T712			0.157065	1.42133	0.0767584	878.807	712.453						2579.44	2599.93	3401.87	3542.52	1900.39	2498.63	439.726	2318.07	2632	2766.53	2181.7	3373.84	3076	3533.81	2598.14	4446.16	2953.87	2881.14	1897.2	1213.2	1951.4
M888T86			0.540707	1.69456	0.0768379	887.696	85.617						5314.51	6961.25	6166.85	1109.49	4979.63	899.449	17828.2	26832.1	22981.2	9673.01	9985.7	18221.2	34147	11927.2	28850.6	52930.2	24140.6	26816.5	27836.8	30746.6	28309
M446T164			0.172469	0.603031	0.0770307	446.052	164.093						4385.46	4359.83	3745.93	6378.31	6671.94	3204.6	2842.81	1707.75	765.358	1744.76	3237.05	1599.8	1127.58	1408.79	844.598	897.842	1849.32	1046.45	1866.37	1533.56	1843.27
M680T586			0.125039	0.915879	0.0772446	680.477	586.249						1988.07	2172.84	1649.19	2051.73	2962.04	1707.25	2135.93	2239.19	1985.17	2179.36	2186.15	2607.37	1896.3	1979	1963.17	2119.06	2168.23	2085.8	2603.15	2554.67	2554.43
M841T99			0.563849	0.649717	0.0773612	840.552	99.242						12786.7	11044.6	11200.8	6915.28	9476.96	4268.84	24979.5	12896.3	14950.5	11854.5	17164.9	30732.5	11662.6	7578.14	17261.6	10839.6	11629.2	14172.8	13000.1	13367.1	13366.1
M435T30			0.256153	0.683539	0.077667	435.366	30.394						4611.86	6068.89	4719.09	9517.44	6938.54	10478.1	3593.98	4833.08	4237.45	3765.29	2786.7	6501.1	3114.24	1241.34	3387.59	2511.05	2731.72	4593.04	4306.57	4530.33	4309.88
M490T188_2			0.500017	1.2481	0.0776937	490.351	187.946						304075	283620	257869	52966.1	43939.8	24905	39363.7	48244.7	43436.5	58167.1	39265.1	32739.9	56193	56465.3	38628.2	63887.2	46233	64617.5	98715.7	102029	102011
M566T170			0.176061	0.66919	0.0780595	566.322	170.257						6613.05	8764.43	6344.58	2184.65	1707.85	1135.22	2309.74	2089.24	1634.6	1976.22	465.861	1780.96	1072.44	1668.28	1094.01	967.641	936.667	1124.59	2582.74	2583	3033.73
M273T363			0.538016	0.911932	0.0783777	273.167	362.999						48795.7	49577.8	43363.1	43415.3	39078.3	41057.8	41020.1	38645.5	40242	41842.6	35658.7	41843	38766.6	38523.1	29208.9	37842	38214.4	35626.5	44801.5	45320.9	45253.6
M402T53			0.478006	0.298044	0.0784031	402.319	53.255						10201.6	7293.06	12179.3	9088.69	2261.59	3327.39	5805.49	4042.4	4761.35	2878.47	4391.02	18367.2	3423.65	579.14	1542.41	2130.04	1424.57	2895.25	2007.35	2821.53	2307.27
M337T335			0.0720953	1.36122	0.0784857	337.216	335.439						2394.85	1325.13	1471.42	1818.68	3647.16	2269.11	2726.21	760.959	1522.89	1474.56	1389.91	2242.38	2180.38	2572.31	2389.88	2446.2	1712.51	2470.07	1774.84	1266.53	1235.99
M163T350_2			0.242415	1.54222	0.0788672	162.746	350.38						19967.9	13291.7	10199.3	36017	38315.6	32783.9	3253.61	3571.56	5261.87	6585.45	4818.12	6545.65	11437.4	10247	4426.46	8271.77	8223.39	3716.56	16905.1	17259.4	16906.1
M267T275			0.163161	0.423256	0.0790151	267.037	274.653						977.613	516.531	679.721	641.414	683.256	562.278	1030.01	485.245	744.692	2567.15	1243.51	503.804	317.043	439.895	415.04	398.233	492.089	720.356	479.915	480.94	454.671
M610T160			0.315882	0.658887	0.0793159	610.481	159.88						6770.48	5494.51	6927	1605.29	1206.66	1259.58	5719.73	8091.01	5602.61	5650.02	7323.73	1421.49	3584.8	4292.25	4579.25	3420.58	2612.81	3786.36	4072.35	3955.88	3956.78
M369T363			0.28312	0.72449	0.0793255	368.944	362.899						11746.8	12399	9437.26	15262.7	11530.6	14491.8	6291.22	4896.91	5247.18	5363.85	2412.51	7299.43	4403	4697.37	2904.48	3021.88	4344.96	3457.8	8453.18	8396.08	8341.91
M891T363_1			0.27633	0.823465	0.0793986	890.707	363.239						14806.5	10609.7	16088.4	11246.1	12865.7	8571.89	8164.86	7220.52	6983.16	7707.89	6563.38	9006.2	7098.03	6666.4	4486.31	4841.95	8322.31	6172.92	12153.7	11369.1	12170.8
M299T31			0.191228	1.72761	0.0794628	299.293	31.442						2700.85	776.045	2275.05	1731.61	1822.32	842.423	4456.64	1702.31	1554.8	3333.31	3140.73	1290.83	1716.04	2679.4	6444.97	4610.26	4554.87	6735.43	5763.67	5773.14	5170.34
M532T190			0.418825	0.588726	0.079468	532.333	190.365						1212.03	1073.48	986.594	3018.45	1386.14	2674.58	6262.97	8362.62	5275.71	5785.78	9712.52	16450.9	2859.88	5895.95	5874.93	6119.1	3353.4	6422.51	4573.13	5074.38	4836.1
M419T335			0.0670833	1.23178	0.0794927	419.123	335.258						1802.35	1265.67	1913.97	1993.78	1762.73	2477.78	1596.63	1640.99	813.945	1620.22	1574.14	1302.31	1652.47	1753.41	1310.03	2028.25	1813.31	1972.02	1346.97	1561.7	1562.53
M638T245			0.135631	0.4794	0.0795551	638.399	244.566						494.637	774.139	395.471	114.031	111.082	85.5562	400.168	464.13	438.975	612.296	705.047	1599.7	323.886	381.104	393.935	409.288	223.393	291.613	414.458	414.642	396.68
M210T160			0.209918	0.65913	0.0795888	210.077	159.88						2893.2	1383	4503.24	3796.83	3156.13	2268.6	2821.19	1757.18	3187.69	2441.14	1364.22	4070.8	1725.95	1456.93	1571.53	2218.38	941.443	2396.01	1527.55	1661.35	1669.25
M685T362_1			0.103522	0.798833	0.0798964	684.79	361.756						918.269	1064.45	946.327	768.656	855.197	191.024	899.553	1518.23	1034.7	894.303	1147.78	849.448	876.018	965.481	861.496	787.646	698.767	878.402	720.742	844.432	709.005
M242T273			0.629157	0.64716	0.0799045	241.987	273.423						22396.7	25714.8	26582.7	21023.3	27264.8	13514.3	28283.1	9106.35	23349	31712.4	28870	27076.9	14462.9	10484.7	24475.4	23392.8	5538.64	17682.7	7714.67	7668.44	8865.9
M392T460			0.12813	0.584649	0.0799999	391.712	459.599						825.543	2417.72	2849.64	474.312	229.492	126.093	1112.08	358.743	1326.5	1178.48	795.407	471.319	759.183	755.343	587.486	213.381	361.39	388.254	795.519	794.942	768.5
M564T43			0.486512	0.568542	0.0800659	564.359	43.0025						6555.47	12898.7	14383.1	4065.6	3922.92	9740.98	23008.6	11218.9	6998.95	8013.88	13329.8	17992.4	9025.64	1693.41	11789.1	5097.42	11554.6	6643.04	15501.2	15575.5	16586.6
M359T298			0.117666	1.34195	0.0801433	359.123	297.978						8433.09	8303.84	7497.37	4317.93	8644.45	8472.47	3381.85	2264.22	4355.64	2595.11	1556.12	2978.6	3211.19	4073.76	3790.63	4988.53	2814.84	4110.67	3353.93	3305.78	3307.52
M537T335_2			0.0980519	1.35724	0.0802387	536.725	334.677						2172.82	2225.36	2592.84	331.794	3272.63	908.371	1447.13	1507.31	1599.88	1377.51	902.179	1663.97	1508.75	1992.45	1183.02	1783.58	2824.27	2241.69	2198.57	2011.11	2198.54
M384T52			0.415924	1.7103	0.0802606	384.194	52.3385						4018.68	3351.69	883.363	1417.57	944.983	875.569	4451.73	6815.9	4771.92	2942.06	14112.1	5628.8	12303.9	9147.52	4996.35	15444.1	8690.95	15644.6	6649.27	6734.17	6734.5
M330T363			0.144013	0.647016	0.0803299	329.89	363.476						3966.22	4931.95	3010.55	4768.88	4204.8	817.663	2003.24	803.379	1245.81	1329.5	674.1	1297.65	734.567	992.459	644.317	546.374	1252.75	587.477	2154.28	2256.92	2160.28
M324T88			0.524366	0.435694	0.080478	324.238	87.9065						4908.77	5991.41	4632.4	5539.21	4471.2	5112.8	21224.5	24792.8	10360.2	5489.04	5037.85	7113.87	5960.12	3349.56	5344.82	6098.65	8371.57	3124.6	4628.24	3920.5	4631.42
M700T601			0.150102	1.31197	0.0807616	699.853	600.822						7274.8	6743.02	3534.84	6702.88	6674.28	6628.28	6401.2	4439.63	2721.78	7325.24	6744.79	3245.8	6428.8	6308.85	6421.78	6475.89	7120.35	7755.99	7510.25	7269.29	7264.33
M611T362			0.500222	0.810488	0.0808029	610.85	362.411						80335	74798.5	58816.9	106714	78266.6	154109	28856.1	19792.3	22207.3	23019.8	16328.1	26147.8	17083.1	22223.1	14732.2	16997.4	22287.3	17188.3	41958.8	40808	40804.1
M205T383			0.0854848	1.37381	0.0810338	204.964	382.786						1648.61	1007.8	806.305	1883.69	1245.39	1847.98	1038.37	1392.51	968.914	1099.53	1256.66	919.826	1757.81	1282.2	1544.48	834.694	1440.56	2311.57	1164.81	1165.82	1142.4
M299T274			0.151587	0.620047	0.081195	298.951	273.545						1523.29	2886.87	2299.26	1590.98	846.174	1612.28	1964.68	581.917	829.135	1936.37	1046.97	1370.08	834.23	454.578	977.569	998.674	943.862	583.527	759.903	877.313	875.508
M366T40			0.698934	0.754631	0.0812226	366.298	39.865						4939.74	4767.13	4818.38	4401.09	4325.84	5449.17	41550.2	40689.2	52409.3	39974	37640.5	29593.6	37228.2	19753.7	34433.1	20546.9	25538.5	45012.3	27776.5	27754.2	29100.7
M315T63			0.34463	0.339028	0.0813316	315.192	62.992						958.704	1204.61	3462.27	2402.94	2102.9	2478.47	2359.59	2515.72	2314.99	2589.24	2232.57	9656.01	1846.32	472.653	1898.71	1205.08	1080.72	842.611	1401.37	1691.06	1653.27
M555T189			0.858774	0.402573	0.0813493	555.351	189.125						662.942	294.993	370.853	371.76	199.054	358.713	12710.6	16431.2	11103.8	19468.7	32368.1	61850.9	9551.6	10202	11503.6	12632.3	7039.94	11039.9	9331.11	9338.37	8792.85
M100T4			0.58604	1.68514	0.081436	100.05	4.262						15866	37344.1	36276.5	39483.4	36744.9	36485.7	37094.2	14012.1	8177.96	2704.3	38753.1	18227	37491	16341.5	37779.2	35846	37303.5	35718.2	38552.3	38190.3	38199
M955T363			0.59795	0.843221	0.0815407	954.682	362.781						62530.5	61741.5	60360.2	67880.1	65189.4	72481.4	38681.3	34522.4	33647.4	38784.5	29683.6	44321.8	31146.7	34971.6	23740.8	29337.8	38233.9	27775	50597	49578.8	49574.2
M114T170			0.727626	1.66498	0.0815679	114.065	170.071						12504.8	8189.76	11568	63426.1	53758.9	31173.2	14322.5	17002	19347.1	11790.5	13046	51048.7	43160	39055.5	18787.4	43964.1	36383.1	29364.8	29851.8	29466.7	29464.6
M323T121			0.163444	1.6632	0.0816097	323.02	121.219						88.3244	162.848	187.712	158.717	141.572	279.11	1533.85	672.914	964.53	136.704	1333.42	2425.01	1937.63	1996.99	812.183	2517.78	2242.56	2245.73	702.584	883.821	704.927
M708T363_1			0.40346	0.763579	0.0819227	707.806	362.89						29833.4	31502.5	25846.5	25847.9	25108.1	30595.5	14938.3	10791.9	12304.7	15719.8	9586.9	15912.3	12423.8	11307.2	7733.6	6419.03	13855.4	8777.62	19987.3	20908	20730
M759T118			2.5653	0.48677	0.0819785	758.566	117.817						1821.4	1598.63	1913.39	1592.76	2290.05	1425.39	216418	367830	203971	262466	696194	222801	184302	16954.3	319677	148901	131663	157284	198183	191481	194645
M882T318			0.175703	0.70292	0.0820861	881.751	317.522						3307.47	1581.11	3861.07	2542.53	1666.2	2788.47	3610.6	2331.53	2845.49	1557	1589.68	1916.77	1557.15	1464.03	1998.59	1579.75	2004.38	1132.3	2028.68	1954.12	1837.36
[truncated: 6,809 more rows]
