# Supplementary material for: Sericin Enhances Cryopreserved Sperm Quality in Chengde Hornless Black Goats by Increasing Glutamine Metabolism
Source: Animals (Basel). 2025 Sep 28;15(19):2830. doi: 10.3390/ani15192830 (PMC12523751; doi:10.3390/ani15192830)
Supplement: Supplementary file 1 [file animals-15-02830-s001.zip › Supplementary Table S5 Proteomic.xlsx]

## Sheet: serD_vs_conD
Accession	Protein Name	Gene Name	Function	Description	Coverage	Unique Peptides	Peptides	PSMs	AAs	MW [kDa]	calc. pI	serD1	serD2	serD3	average serD	conD1	conD2	conD3	average conD	serD/conD	t test p value	Q value
A0A8C2S8H1	Centrosomal protein 20	CEP20		Centrosomal protein 20 OS=Capra hircus OX=9925 GN=CEP20 PE=3 SV=1	4	1	1	4	191	21.6	6.65	1.14808	0.987896	1.16003	1.09867	0.312417	0.381784	0.313321	0.335841	3.27141	0.000221361	0.0301947
A0A8C2PHY9	PDS5 cohesin associated factor B	PDS5B		PDS5 cohesin associated factor B OS=Capra hircus OX=9925 GN=PDS5B PE=3 SV=1	0	1	1	3	1412	160.8	7.99	2.16094	1.90356	1.61516	1.89322	0.800237	0.840056	0.441892	0.694062	2.72774	0.00405068	0.0621706
A0A836D4N8	protein-serine/threonine phosphatase	JEQ12_014008		protein-serine/threonine phosphatase OS=Ovis aries OX=9940 GN=JEQ12_014008 PE=3 SV=1	47	13	14	29	429	47.5	5.1	0.924648	0.934758	0.920947	0.926784	1.08132	1.07112	1.06881	1.07375	0.863129	1.28977e-05	0.0155732
A0A452ETR3	SPATA31F3-like domain-containing protein	LOC108634693		SPATA31F3-like domain-containing protein OS=Capra hircus OX=9925 GN=LOC108634693 PE=3 SV=1	37	1	14	97	374	40.9	9.29	1.10374	0.950209	0.996881	1.01694	0.369589	0.402215	0.371316	0.38104	2.66886	0.00016788	0.0296266
W5NYN5	Ig-like domain-containing protein			Ig-like domain-containing protein OS=Ovis aries OX=9940 PE=4 SV=1	2	1	1	2	292	31.4	8.78	2.03775	1.7902	1.5231	1.78368	0.855777	0.831126	0.514296	0.733733	2.43097	0.00474218	0.0669044
A0A835ZQK4	Histone-lysine N-methyltransferase SETD1B	JEQ12_007273		Histone-lysine N-methyltransferase SETD1B OS=Ovis aries OX=9940 GN=JEQ12_007273 PE=4 SV=1	0	1	1	1	1991	214.9	5.03	0.872924	0.854893	0.862878	0.863565	1.0582	1.03642	1.03856	1.04439	0.826857	3.1258e-05	0.0193655
W5PKY4	Runt-related transcription factor		FUNCTION: Forms the heterodimeric complex core-binding factor (CBF) with CBFB. RUNX members modulate the transcription of their target genes through recognizing the core consensus binding sequence 5'-TGTGGT-3', or very rarely, 5'-TGCGGT-3', within their regulatory regions via their runt domain, while CBFB is a non-DNA-binding regulatory subunit that allosterically enhances the sequence-specific D…	Runt-related transcription factor OS=Ovis aries OX=9940 PE=4 SV=1	1	1	1	5	475	51.7	9.13	1.64291	1.83501	1.44047	1.63946	0.74517	0.741696	0.55651	0.681125	2.40699	0.00179603	0.0479009
A0A452FRI1	PCNA-interacting partner	PARPBP		PCNA-interacting partner OS=Capra hircus OX=9925 GN=PARPBP PE=3 SV=1	1	1	1	1	580	65.2	8.38	1.97262	1.87088	1.52329	1.78893	0.86665	0.946444	0.514468	0.775854	2.30576	0.00596168	0.0713571
A0A6P7E9T2	AAA+ ATPase domain-containing protein	JEQ12_018550		AAA+ ATPase domain-containing protein OS=Ovis aries OX=9940 GN=JEQ12_018550 PE=3 SV=1	62	22	23	81	440	49.2	6.21	0.857143	0.8753	0.837116	0.85652	1.07209	1.0625	1.0656	1.06673	0.802938	5.0604e-05	0.0193655
A0A6P3E2P2	Aldose 1-epimerase	JEQ12_014036		Aldose 1-epimerase OS=Ovis aries OX=9940 GN=JEQ12_014036 PE=3 SV=1	37	10	10	26	342	37.6	6.33	0.760475	0.745478	0.762135	0.756029	0.951683	0.929057	0.924782	0.935174	0.808437	5.452e-05	0.0193655
A0A452EGF3	Carboxypeptidase Q	CPQ		Carboxypeptidase Q OS=Capra hircus OX=9925 GN=CPQ PE=4 SV=1	52	20	20	343	483	52.7	6.09	1.90376	1.79714	1.48993	1.73028	0.875927	0.901977	0.556999	0.778301	2.22314	0.00461977	0.0663392
A0A8C2RLG4	Syntaxin 2	STX2		Syntaxin 2 OS=Capra hircus OX=9925 GN=STX2 PE=3 SV=1	46	16	16	34	314	36	7.05	0.971081	0.974956	0.942477	0.962838	1.14585	1.14254	1.14864	1.14568	0.840411	6.12995e-05	0.0193655
A0A836A6L2	Uncharacterized protein	JEQ12_002332		Uncharacterized protein OS=Ovis aries OX=9940 GN=JEQ12_002332 PE=4 SV=1	11	1	1	5	131	13.7	5.83	1.7402	1.75135	1.43441	1.64199	0.831776	0.839805	0.588876	0.753486	2.17919	0.00257549	0.0531974
A0A452EHN0	Arylsulfatase A	ARSA		Arylsulfatase A OS=Capra hircus OX=9925 GN=ARSA PE=3 SV=1	24	9	9	100	507	53.8	5.48	1.70019	1.75035	1.41893	1.62316	0.887	0.901195	0.641679	0.809958	2.004	0.00363947	0.0605141
A0A452FC14	Uncharacterized protein	LOC102179414		Uncharacterized protein OS=Capra hircus OX=9925 GN=LOC102179414 PE=4 SV=1	37	4	4	13	81	8.9	10.2	1.2026	1.11173	1.05115	1.12182	0.652197	0.625451	0.402481	0.560043	2.0031	0.00343634	0.0603816
A0A452FRY4	Acrosin	ACR	FUNCTION: Acrosin is the major protease of mammalian spermatozoa. It is a serine protease of trypsin-like cleavage specificity, it is synthesized in a zymogen form, proacrosin and stored in the acrosome. {ECO:0000256|PIRNR:PIRNR001141}.	Acrosin OS=Capra hircus OX=9925 GN=ACR PE=3 SV=1	41	15	15	305	416	45.7	9.47	1.63398	1.52489	1.57453	1.5778	0.602909	0.973031	0.801712	0.792551	1.99079	0.00214253	0.0510838
A0A8C2REA9	Phosphatidylethanolamine binding protein 4			Phosphatidylethanolamine binding protein 4 OS=Capra hircus OX=9925 PE=3 SV=1	32	7	7	58	315	35.1	6.79	1.75226	1.77435	1.45465	1.66042	0.916164	1.03008	0.640453	0.862232	1.92572	0.00673563	0.0753239
W5PYR6	Tetraspanin	TSPAN8		Tetraspanin OS=Ovis aries OX=9940 GN=TSPAN8 PE=3 SV=1	11	1	3	13	237	26.2	8.57	1.12975	0.987227	1.07966	1.06555	0.505492	0.562223	0.630668	0.566128	1.88217	0.00082957	0.0383524
A0A452EUU7	Serpin family E member 2	SERPINE2		Serpin family E member 2 OS=Capra hircus OX=9925 GN=SERPINE2 PE=3 SV=1	49	21	21	111	397	43.8	9.6	0.592859	0.601791	0.603591	0.599414	0.511327	0.526796	0.511854	0.516659	1.16017	0.000166534	0.0296266
A0A8C2P3C6	Mitochondrial mRNA-processing protein COX24 C-terminal domain-containing protein			Mitochondrial mRNA-processing protein COX24 C-terminal domain-containing protein OS=Capra hircus OX=9925 PE=4 SV=1	10	1	1	5	147	17.1	9.88	1.44136	1.64047	1.29208	1.45797	0.79592	0.854868	0.712659	0.787816	1.85065	0.00355186	0.0603816
A0A452DZT8	Heat shock 70 kDa protein 4	HSPA4		Heat shock 70 kDa protein 4 OS=Capra hircus OX=9925 GN=HSPA4 PE=3 SV=1	47	30	32	92	840	94.4	5.21	0.853793	0.831523	0.817825	0.83438	1.01889	1.00528	1.03595	1.02004	0.817989	0.000173153	0.0296266
W5PA90	Aspartylglucosaminidase	AGA		Aspartylglucosaminidase OS=Ovis aries OX=9940 GN=AGA PE=3 SV=1	28	9	9	43	346	37	7.33	1.82041	1.50701	1.31854	1.54866	0.868455	0.982352	0.674938	0.841915	1.83944	0.0146529	0.110296
A0A452G300	Proteasome 26S subunit, non-ATPase 12	PSMD12		Proteasome 26S subunit, non-ATPase 12 OS=Capra hircus OX=9925 GN=PSMD12 PE=3 SV=1	57	24	25	95	456	53	7.12	0.855965	0.84881	0.819316	0.841363	1.0453	1.02746	1.06313	1.0453	0.804903	0.000179744	0.0296266
A0A835ZN86	Disintegrin and metalloproteinase domain-containing protein 18	JEQ12_013261		Disintegrin and metalloproteinase domain-containing protein 18 OS=Ovis aries OX=9940 GN=JEQ12_013261 PE=4 SV=1	6	1	6	31	1242	137.6	7.61	1.66176	1.44454	1.27028	1.45886	0.843362	0.754834	0.800806	0.799667	1.82434	0.00474629	0.0669044
A0A836AGE8	Secretory carrier-associated membrane protein	JEQ12_000956		Secretory carrier-associated membrane protein OS=Ovis aries OX=9940 GN=JEQ12_000956 PE=3 SV=1	13	6	6	19	917	105.5	9.36	0.95775	0.978369	0.976642	0.97092	1.16028	1.21368	1.19279	1.18892	0.816643	0.000207381	0.0301947
A0A452FC89	Hyaluronidase	LOC100860748		Hyaluronidase OS=Capra hircus OX=9925 GN=LOC100860748 PE=3 SV=1	39	3	23	315	551	61.8	8.66	1.76376	1.67613	1.4294	1.6231	0.978291	1.06554	0.641812	0.895215	1.81308	0.0112124	0.0977157
A0A8C2NY88	Phosphoinositide phospholipase C	PLCD4		Phosphoinositide phospholipase C OS=Capra hircus OX=9925 GN=PLCD4 PE=4 SV=1	29	16	17	36	791	90.6	5.34	0.920245	0.920758	0.914122	0.918375	0.998732	0.985987	1.00627	0.996996	0.921142	0.000235813	0.0301947
A0A8C2QR82	Acrosin-binding protein			Acrosin-binding protein OS=Capra hircus OX=9925 PE=4 SV=1	48	27	27	249	603	68.3	4.92	1.552	1.48994	1.29815	1.4467	0.818945	0.940355	0.636006	0.798436	1.81191	0.00516965	0.068525
A0A836A9Y0	Disintegrin and metalloproteinase domain-containing protein 20-like	JEQ12_018425		Disintegrin and metalloproteinase domain-containing protein 20-like OS=Ovis aries OX=9940 GN=JEQ12_018425 PE=4 SV=1	13	1	10	62	847	94.3	6.48	1.2254	1.39262	1.07617	1.2314	0.685742	0.761012	0.619439	0.688731	1.78792	0.00561888	0.0694358
A0A8C2QUD5	Uncharacterized protein			Uncharacterized protein OS=Capra hircus OX=9925 PE=3 SV=1	2	1	1	2	502	57.4	8.44	1.36561	1.77159	1.41696	1.51805	0.950025	0.91063	0.687607	0.849421	1.78716	0.011581	0.100237
A0A452G5E8	NADH:ubiquinone oxidoreductase complex assembly factor 2			NADH:ubiquinone oxidoreductase complex assembly factor 2 OS=Capra hircus OX=9925 PE=3 SV=1	4	1	1	2	182	21.2	9.16	1.20165	1.29713	1.37183	1.2902	0.839638	0.736591	0.612582	0.729604	1.76836	0.00240125	0.0530209
A0A452ELE4	NADH dehydrogenase [ubiquinone] 1 alpha subcomplex subunit 10, mitochondrial	NDUFA10	FUNCTION: Accessory subunit of the mitochondrial membrane respiratory chain NADH dehydrogenase (Complex I), that is believed not to be involved in catalysis. Complex I functions in the transfer of electrons from NADH to the respiratory chain. The immediate electron acceptor for the enzyme is believed to be ubiquinone. {ECO:0000256|PIRNR:PIRNR000543}.	NADH dehydrogenase [ubiquinone] 1 alpha subcomplex subunit 10, mitochondrial OS=Capra hircus OX=9925 GN=NDUFA10 PE=3 SV=1	77	27	27	157	355	40.3	7.53	0.963018	0.945178	0.956985	0.95506	1.04443	1.06198	1.04407	1.05016	0.909444	0.000272731	0.0301947
A0A8C2PLY9	peptidylprolyl isomerase			peptidylprolyl isomerase OS=Capra hircus OX=9925 PE=4 SV=1	7	1	1	1	198	21.7	9.54	0.948157	0.955474	0.927316	0.943649	0.786227	0.81508	0.79341	0.798239	1.18216	0.000274668	0.0301947
A0A452EAJ9	Aldehyde dehydrogenase 6 family member A1	ALDH6A1		Aldehyde dehydrogenase 6 family member A1 OS=Capra hircus OX=9925 GN=ALDH6A1 PE=3 SV=1	58	24	24	80	535	57.9	8.24	1.11756	1.09742	1.1175	1.11083	0.919299	0.961402	0.926618	0.935773	1.18707	0.000278493	0.0301947
A0A836AGJ5	Testis-specific gene 10 protein	JEQ12_014168		Testis-specific gene 10 protein OS=Ovis aries OX=9940 GN=JEQ12_014168 PE=4 SV=1	57	65	65	571	854	99.3	5.55	1.4044	1.25399	1.21477	1.29106	0.466037	0.999282	0.74048	0.735266	1.7559	0.0277921	0.14777
A0A452GAC9	Hydroxymethylglutaryl-CoA lyase, mitochondrial	HMGCL		Hydroxymethylglutaryl-CoA lyase, mitochondrial OS=Capra hircus OX=9925 GN=HMGCL PE=3 SV=1	40	13	13	42	325	34.2	8.81	0.954626	0.962033	0.965452	0.960704	1.04495	1.03702	1.02584	1.03594	0.927378	0.000299096	0.0307159
A0A452FZ12	Disintegrin and metalloproteinase domain-containing protein 1a-like			Disintegrin and metalloproteinase domain-containing protein 1a-like OS=Capra hircus OX=9925 PE=4 SV=1	23	4	15	71	789	87.8	6.44	1.48215	1.26871	1.10904	1.28663	0.722859	0.849245	0.628583	0.733562	1.75395	0.0116502	0.100377
A0A452FLX5	Glycosyl hydrolases family 22 (GH22) domain-containing protein	LOC102188781		Glycosyl hydrolases family 22 (GH22) domain-containing protein OS=Capra hircus OX=9925 GN=LOC102188781 PE=3 SV=1	32	5	5	117	148	16.8	8.05	1.48188	1.68868	1.53273	1.56776	0.791843	0.992499	0.936832	0.907058	1.7284	0.00156429	0.0468522
A0A452E6Z8	STIP1 homology and U-box containing protein 1	STUB1		STIP1 homology and U-box containing protein 1 OS=Capra hircus OX=9925 GN=STUB1 PE=4 SV=1	52	14	14	62	303	34.9	5.87	0.916338	0.936466	0.90511	0.919305	1.08385	1.08117	1.05319	1.07274	0.856971	0.000334605	0.0311603
A0A836AHD4	FAD-binding PCMH-type domain-containing protein	JEQ12_000014		FAD-binding PCMH-type domain-containing protein OS=Ovis aries OX=9940 GN=JEQ12_000014 PE=3 SV=1	18	4	9	33	543	58.8	6.37	0.958402	0.963916	0.97176	0.964693	1.09782	1.07116	1.10559	1.09152	0.883804	0.000337439	0.0311603
A0A6P3TWI2	Uncharacterized protein	JEQ12_003346		Calumenin OS=Capra hircus OX=9925 PE=4 SV=1	14	1	1	1	93	9.8	9.01	1.30374	1.65706	1.35069	1.43716	0.897077	0.856962	0.761766	0.838602	1.71376	0.00707993	0.0765914
A0A8C2PBZ6	Serine protease 21			Serine protease 21 OS=Capra hircus OX=9925 PE=4 SV=1	23	3	7	70	297	33.2	5.82	0.947174	0.92884	0.894047	0.923353	1.12123	1.10177	1.12698	1.11666	0.826887	0.000369065	0.0311603
A0A6P3ELR7	Succinyl-CoA:3-ketoacid-coenzyme A transferase	JEQ12_006891		Succinyl-CoA:3-ketoacid-coenzyme A transferase OS=Ovis aries OX=9940 GN=JEQ12_006891 PE=3 SV=1	58	3	29	230	520	56.3	8.34	1.04228	1.02012	1.04291	1.0351	0.912334	0.932796	0.909216	0.918116	1.12742	0.000373225	0.0311603
A0A8C2RLA1	Pleckstrin and Sec7 domain containing 3	PSD3		Pleckstrin and Sec7 domain containing 3 OS=Capra hircus OX=9925 GN=PSD3 PE=4 SV=1	2	1	1	1	535	60.2	9.09	1.03783	1.52664	1.32856	1.29768	0.690224	0.727623	0.869885	0.762577	1.7017	0.0245104	0.14165
A0A8C2SP39	Glycerate kinase	GLYCTK		Glycerate kinase OS=Capra hircus OX=9925 GN=GLYCTK PE=3 SV=1	37	14	14	43	521	54.7	6.43	0.962978	0.98107	0.991569	0.978539	1.07793	1.07461	1.08762	1.08005	0.906012	0.000386302	0.0311603
A0A452F4B1	Dipeptidyl peptidase 7	DPP7		Dipeptidyl peptidase 7 OS=Capra hircus OX=9925 GN=DPP7 PE=3 SV=1	37	11	11	30	488	53.8	5.68	1.46153	1.58844	1.34663	1.46553	0.887536	0.972835	0.733829	0.864733	1.69478	0.00369998	0.0606694
A0A452FKR7	Uncharacterized protein	LOC102186109		Uncharacterized protein OS=Capra hircus OX=9925 GN=LOC102186109 PE=4 SV=1	18	5	10	48	723	81.2	6.89	1.2362	1.24245	0.932124	1.13692	0.703223	0.741752	0.59802	0.680998	1.66949	0.0147892	0.110366
A0A452EAI8	ADP ribosylation factor guanine nucleotide exchange factor 1	ARFGEF1		ADP ribosylation factor guanine nucleotide exchange factor 1 OS=Capra hircus OX=9925 GN=ARFGEF1 PE=4 SV=1	20	20	31	62	1861	210.2	5.8	0.858256	0.848169	0.818436	0.84162	1.01357	0.984564	1.00671	1.00161	0.840265	0.000416869	0.0311603
A0A8C2RA72	Retinol dehydrogenase 14			Retinol dehydrogenase 14 OS=Capra hircus OX=9925 PE=4 SV=1	59	1	37	456	674	76.6	7.97	1.08425	1.0887	1.10653	1.09316	0.974677	0.9572	0.937514	0.956464	1.14292	0.000423744	0.0311603
W5QIC3	Prune exopolyphosphatase 1	PRUNE1		Prune exopolyphosphatase 1 OS=Ovis aries OX=9940 GN=PRUNE1 PE=3 SV=1	21	1	7	21	443	48.8	5.29	0.893594	0.87058	0.892971	0.885715	1.05062	1.02306	1.06751	1.04706	0.845905	0.000423925	0.0311603
A0A8C2NCX6	Multifunctional fusion protein	ALDH4A1		Multifunctional fusion protein OS=Capra hircus OX=9925 GN=ALDH4A1 PE=3 SV=1	44	20	20	56	563	61.4	8.15	1.04806	1.08789	1.08063	1.07219	0.94243	0.939088	0.939155	0.940225	1.14036	0.000427405	0.0311603
A0A8C2RMJ3	Cyclin Y			Cyclin Y OS=Capra hircus OX=9925 PE=3 SV=1	8	2	2	3	325	37.4	8.24	0.924847	0.904724	0.883336	0.904302	1.15311	1.09515	1.13263	1.12696	0.802423	0.000429626	0.0311603
A0A835ZJA9	Anthrax toxin receptor extracellular domain-containing protein	JEQ12_013051		Anthrax toxin receptor extracellular domain-containing protein OS=Ovis aries OX=9940 GN=JEQ12_013051 PE=4 SV=1	9	1	12	39	1194	135.4	4.82	1.57599	1.39215	1.1041	1.35741	0.728787	1.03168	0.718198	0.826222	1.64292	0.0363326	0.169458
A0A452FS46	LDL receptor related protein 8	LRP8		LDL receptor related protein 8 OS=Capra hircus OX=9925 GN=LRP8 PE=4 SV=1	24	7	7	21	414	48.1	4.7	1.11316	1.13508	1.1532	1.13382	0.704985	0.688943	0.679052	0.690993	1.64085	5.65942e-06	0.0127258
A0A452F2B0	ADAM metallopeptidase domain 18	LOC108634067		ADAM metallopeptidase domain 18 OS=Capra hircus OX=9925 GN=LOC108634067 PE=4 SV=1	17	9	10	73	641	71.7	7.69	1.23033	1.24496	0.962048	1.14578	0.690945	0.778832	0.625948	0.698575	1.64017	0.0118647	0.100933
A0A835ZVP6	C-CAP/cofactor C-like domain-containing protein	JEQ12_010366		C-CAP/cofactor C-like domain-containing protein OS=Ovis aries OX=9940 GN=JEQ12_010366 PE=3 SV=1	2	1	1	1	345	38.8	5.38	1.70379	1.35454	1.36337	1.4739	0.86049	1.0807	0.778378	0.906522	1.62588	0.0178163	0.121057
A0A8C2S0X4	Syntaxin binding protein 2	STXBP2		Syntaxin binding protein 2 OS=Capra hircus OX=9925 GN=STXBP2 PE=3 SV=1	50	2	28	90	605	68	6.46	0.943145	0.958115	0.938627	0.946629	1.06095	1.10041	1.0882	1.08318	0.873931	0.000473655	0.0315022
A0A452EFK1	Acyl-CoA dehydrogenase family member 10	LOC102182159		Acyl-CoA dehydrogenase family member 10 OS=Capra hircus OX=9925 GN=LOC102182159 PE=3 SV=1	27	9	22	59	935	104.4	8.43	0.980657	0.960848	0.977701	0.973069	1.07461	1.0528	1.06731	1.06491	0.913758	0.000496552	0.0317942
A0A452FW25	Phospholipase B-like	PLBD1	FUNCTION: Putative phospholipase. {ECO:0000256|RuleBase:RU364138}.	Phospholipase B-like OS=Capra hircus OX=9925 GN=PLBD1 PE=3 SV=1	26	12	12	33	529	60.9	8.66	1.52171	1.51252	1.30213	1.44545	0.948342	0.972745	0.747324	0.88947	1.62507	0.00535133	0.0691205
A0A452G158	CKLF like MARVEL transmembrane domain containing 2	CMTM2		CKLF like MARVEL transmembrane domain containing 2 OS=Capra hircus OX=9925 GN=CMTM2 PE=4 SV=1	33	6	10	44	248	27.3	9.64	1.23206	1.22756	1.0351	1.16491	0.643901	0.858013	0.650878	0.717597	1.62334	0.00946935	0.0913443
A0A452FS81	Methylmalonyl-CoA mutase, mitochondrial	MMUT		Methylmalonyl-CoA mutase, mitochondrial OS=Capra hircus OX=9925 GN=MMUT PE=3 SV=1	41	24	24	96	771	85.4	7.36	1.06078	1.07664	1.07767	1.0717	0.992821	0.968339	0.978507	0.979889	1.09369	0.000511592	0.0317942
A0A452G1I6	Patatin like phospholipase domain containing 7	PNPLA7		Patatin like phospholipase domain containing 7 OS=Capra hircus OX=9925 GN=PNPLA7 PE=3 SV=1	26	8	27	59	1241	137.2	8.85	1.09598	1.14775	1.11719	1.12031	0.958077	0.944951	0.927737	0.943588	1.18728	0.000529892	0.0323673
A0A452FW51	Ubiquitin-like protein 4A	UBL4A		Ubiquitin-like protein 4A OS=Capra hircus OX=9925 GN=UBL4A PE=4 SV=1	43	5	5	9	159	17.7	9.01	0.950502	0.92594	0.892237	0.922893	1.12593	1.11108	1.09801	1.11168	0.830181	0.000543479	0.0323673
A0A836CYH9	VWFA domain-containing protein	JEQ12_002009		VWFA domain-containing protein OS=Ovis aries OX=9940 GN=JEQ12_002009 PE=4 SV=1	29	1	47	87	1903	213.3	7.17	1.03442	1.04044	1.04477	1.03988	0.992606	0.993904	1.00261	0.996373	1.04366	0.00055823	0.0323673
A0A836D3C6	Testis-expressed sequence 37 protein	JEQ12_013890		Testis-expressed sequence 37 protein OS=Ovis aries OX=9940 GN=JEQ12_013890 PE=4 SV=1	75	2	11	77	193	21.8	7.43	0.8936	0.941257	0.980728	0.938528	0.572726	0.56159	0.600876	0.578397	1.62264	0.000203958	0.0301947
A0A452E754	Prolylcarboxypeptidase	PRCP		Prolylcarboxypeptidase OS=Capra hircus OX=9925 GN=PRCP PE=3 SV=1	37	16	16	67	497	56.3	7.83	1.55274	1.49611	1.30821	1.45235	0.884282	0.995034	0.808626	0.895981	1.62096	0.00371282	0.0606694
W5QFF0	Galactosidase beta 1 like	GLB1L		Galactosidase beta 1 like OS=Ovis aries OX=9940 GN=GLB1L PE=3 SV=1	25	11	12	57	647	73.2	8.53	1.57548	1.51845	1.31663	1.47019	0.919839	1.03498	0.793562	0.916127	1.60478	0.0061851	0.0723145
A0A452E004	Large proline-rich protein BAG6	BAG6		Large proline-rich protein BAG6 OS=Capra hircus OX=9925 GN=BAG6 PE=4 SV=1	18	17	17	44	1146	120.3	5.69	0.876237	0.914454	0.853149	0.88128	1.08514	1.06208	1.09168	1.07963	0.816276	0.00058058	0.0323673
A0A452EZL5	Proteasome 26S subunit, ATPase 6	PSMC6		Proteasome 26S subunit, ATPase 6 OS=Capra hircus OX=9925 GN=PSMC6 PE=3 SV=1	55	18	18	73	403	45.8	7.78	0.830508	0.878463	0.833079	0.84735	1.04777	1.01347	1.04484	1.03536	0.818412	0.000591776	0.0325134
W5PQI7	Prostate and testis expressed protein 2-like			Prostate and testis expressed protein 2-like OS=Ovis aries OX=9940 PE=4 SV=1	21	4	4	22	138	16.3	8.02	1.16072	1.3103	0.966834	1.14595	0.710715	0.766703	0.66863	0.715349	1.60195	0.014096	0.108393
A0A452EGM8	Vesicle amine transport 1	VAT1		Vesicle amine transport 1 OS=Capra hircus OX=9925 GN=VAT1 PE=3 SV=1	34	10	10	50	402	42.7	6.44	0.870749	0.875025	0.847601	0.864458	1.04322	0.996914	1.0373	1.02581	0.842706	0.000666133	0.0353559
A0A836D380	Outer dense fiber protein 3-like protein 2	JEQ12_016718		Outer dense fiber protein 3-like protein 2 OS=Ovis aries OX=9940 GN=JEQ12_016718 PE=4 SV=1	12	2	2	6	326	34.5	9.95	1.35273	1.35887	1.1635	1.2917	0.620779	1.01225	0.790555	0.807862	1.59891	0.020555	0.128835
A0A452DPN1	Serine hydroxymethyltransferase	SHMT2	FUNCTION: Interconversion of serine and glycine. {ECO:0000256|RuleBase:RU000585}.	Serine hydroxymethyltransferase OS=Capra hircus OX=9925 GN=SHMT2 PE=3 SV=1	18	8	8	14	502	55.4	7.85	1.03585	1.03148	1.0393	1.03554	0.959767	0.931747	0.929253	0.940255	1.10134	0.00068793	0.0357252
W5NYH7	Ras-related protein Rab-4	RAB4A		Ras-related protein Rab-4 OS=Ovis aries OX=9940 GN=RAB4A PE=3 SV=1	40	5	8	41	219	24.5	6.57	0.966049	0.984013	0.952586	0.967549	1.0539	1.06482	1.06863	1.06245	0.910677	0.00071963	0.0368664
A0A836CYW9	Aromatic amino acid beta-eliminating lyase/threonine aldolase domain-containing protein	JEQ12_002499		Aromatic amino acid beta-eliminating lyase/threonine aldolase domain-containing protein OS=Ovis aries OX=9940 GN=JEQ12_002499 PE=3 SV=1	24	6	6	13	392	42.6	7.37	0.983793	0.996381	0.9961	0.992091	0.915051	0.933467	0.930548	0.926355	1.07096	0.000741449	0.0371956
A0A452DU30	DNA-(apurinic or apyrimidinic site) endonuclease	APEX1	FUNCTION: Initiates repair of AP sites in DNA by catalyzing hydrolytic incision of the phosphodiester backbone immediately adjacent to the damage, generating a single-strand break with 5'-deoxyribose phosphate and 3'-hydroxyl ends. {ECO:0000256|RuleBase:RU362131}.	DNA-(apurinic or apyrimidinic site) endonuclease OS=Capra hircus OX=9925 GN=APEX1 PE=3 SV=1	31	6	7	11	318	35.6	8.1	1.0553	1.04337	1.06451	1.0544	0.950953	0.927438	0.909558	0.929316	1.13459	0.000745679	0.0371956
A0A452G359	S-(hydroxymethyl)glutathione dehydrogenase	ADH5		S-(hydroxymethyl)glutathione dehydrogenase OS=Capra hircus OX=9925 GN=ADH5 PE=3 SV=1	17	5	5	7	374	39.7	7.5	0.906253	0.888082	0.878425	0.89092	0.984208	1.01114	1.01051	1.00195	0.889186	0.000771562	0.037389
A0A8C2S7Y0	ADAM metallopeptidase domain 2			ADAM metallopeptidase domain 2 OS=Capra hircus OX=9925 PE=4 SV=1	16	2	7	95	686	76.1	5.58	1.38728	1.12332	0.928185	1.14626	0.741578	0.821857	0.608263	0.723899	1.58345	0.0452208	0.187357
A0A836AQG3	Plastin-1	JEQ12_001741		Plastin-1 OS=Ovis aries OX=9940 GN=JEQ12_001741 PE=4 SV=1	28	11	13	22	630	70.5	5.17	1.02951	1.00585	0.999831	1.01173	0.875059	0.878735	0.907077	0.886957	1.14067	0.000779142	0.037389
W5QF08	Putative homeodomain transcription factor 1	PHTF1		Putative homeodomain transcription factor 1 OS=Ovis aries OX=9940 GN=PHTF1 PE=4 SV=1	21	12	14	50	766	87.6	9.7	1.32648	1.17095	1.21592	1.23779	0.561787	0.922944	0.86217	0.7823	1.58224	0.0196101	0.125366
A0A452E1R4	folate gamma-glutamyl hydrolase	GGH		folate gamma-glutamyl hydrolase OS=Capra hircus OX=9925 GN=GGH PE=3 SV=1	26	8	8	23	318	35.6	8.94	1.42319	1.49175	1.2381	1.38435	0.918007	0.961679	0.759807	0.879831	1.57342	0.00662223	0.0742748
A0A6P7E215	Uncharacterized protein	JEQ12_016259		Uncharacterized protein OS=Ovis aries OX=9940 GN=JEQ12_016259 PE=4 SV=1	27	3	3	25	116	13.4	5.26	1.47817	1.28643	1.26225	1.34229	0.841421	0.927939	0.791669	0.853677	1.57236	0.00348215	0.0603816
W5Q5T7	V-type proton ATPase subunit C	ATP6V1C1	FUNCTION: Subunit of the peripheral V1 complex of vacuolar ATPase. Subunit C is necessary for the assembly of the catalytic sector of the enzyme and is likely to have a specific function in its catalytic activity. V-ATPase is responsible for acidifying a variety of intracellular compartments in eukaryotic cells. {ECO:0000256|RuleBase:RU364010}.	V-type proton ATPase subunit C OS=Ovis aries OX=9940 GN=ATP6V1C1 PE=3 SV=1	44	20	20	64	426	48.8	7.81	0.934132	0.897596	0.925801	0.919176	1.09565	1.0717	1.12889	1.09875	0.836566	0.000839972	0.0383655
A0A8C2S0I2	Huntingtin interacting protein 1	HIP1		Huntingtin interacting protein 1 OS=Capra hircus OX=9925 GN=HIP1 PE=3 SV=1	45	49	49	235	1038	116.6	5.49	0.919212	0.924272	0.890196	0.911227	1.03343	1.01127	1.03265	1.02579	0.88832	0.000878249	0.0396362
A0A452FP11	WD repeat domain 38	WDR38		WD repeat domain 38 OS=Capra hircus OX=9925 GN=WDR38 PE=4 SV=1	61	13	13	39	296	32.7	9.23	1.04394	1.06845	1.05485	1.05575	0.909478	0.940686	0.948602	0.932922	1.13166	0.000902258	0.0399113
A0A8C2NFR1	Mitochondrial trans-2-enoyl-CoA reductase			Mitochondrial trans-2-enoyl-CoA reductase OS=Capra hircus OX=9925 PE=4 SV=1	32	12	12	28	438	46.6	8.72	0.978423	0.955217	0.958793	0.964145	1.05016	1.0569	1.03604	1.0477	0.920249	0.000913441	0.0399113
A0A452FUI0	Dynactin subunit 4	DCTN4		Dynactin subunit 4 OS=Capra hircus OX=9925 GN=DCTN4 PE=3 SV=1	25	8	8	13	467	53.2	7.55	0.885742	0.886909	0.855327	0.875993	1.01029	0.988672	1.02634	1.00844	0.868664	0.000915929	0.0399113
A0A452EP43	Hydroxymethylglutaryl-CoA synthase	HMGCS1	FUNCTION: This enzyme condenses acetyl-CoA with acetoacetyl-CoA to form HMG-CoA, which is the substrate for HMG-CoA reductase. {ECO:0000256|RuleBase:RU364071}.	Hydroxymethylglutaryl-CoA synthase OS=Capra hircus OX=9925 GN=HMGCS1 PE=3 SV=1	4	2	2	2	520	57.3	5.49	0.89008	0.866753	0.873059	0.876631	0.94834	0.942843	0.958772	0.949985	0.922783	0.000942121	0.0405861
W5P824	Actin-related protein 2/3 complex subunit 4	TTLL3	FUNCTION: Functions as actin-binding component of the Arp2/3 complex which is involved in regulation of actin polymerization and together with an activating nucleation-promoting factor (NPF) mediates the formation of branched actin networks. Seems to contact the mother actin filament. {ECO:0000256|PIRNR:PIRNR039100}.	Actin-related protein 2/3 complex subunit 4 OS=Ovis aries OX=9940 GN=TTLL3 PE=3 SV=1	34	5	5	11	168	19.6	8.43	1.05101	1.05341	1.02922	1.04455	0.963183	0.976233	0.970253	0.96989	1.07698	0.000955835	0.0407143
A0A452ED55	Family with sequence similarity 78 member A	FAM78A		Family with sequence similarity 78 member A OS=Capra hircus OX=9925 GN=FAM78A PE=4 SV=1	25	5	5	11	283	31.9	8.06	0.970155	0.96377	0.917398	0.950441	1.13484	1.12127	1.10014	1.11875	0.849555	0.000980843	0.0413153
A0A8C2RFU5	Disintegrin and metalloproteinase domain-containing protein 20-like			Disintegrin and metalloproteinase domain-containing protein 20-like OS=Capra hircus OX=9925 PE=4 SV=1	23	5	13	74	614	68.9	7.14	1.22132	1.26871	0.97842	1.15615	0.704055	0.812323	0.695167	0.737181	1.56834	0.0126656	0.103905
A0A452G3F6	Defensin beta 129	DEFB129		Defensin beta 129 OS=Capra hircus OX=9925 GN=DEFB129 PE=4 SV=1	24	7	7	30	170	19.1	9.61	0.796024	0.755207	0.739215	0.763482	0.904379	0.905105	0.916058	0.908514	0.840364	0.00111494	0.044958
A0A452DSD1	SURF1-like protein	SURF1	FUNCTION: Component of the MITRAC (mitochondrial translation regulation assembly intermediate of cytochrome c oxidase complex) complex, that regulates cytochrome c oxidase assembly. {ECO:0000256|RuleBase:RU363076}.	SURF1-like protein OS=Capra hircus OX=9925 GN=SURF1 PE=3 SV=1	31	10	10	25	340	37.6	10.02	1.23236	1.30098	1.31977	1.28437	0.809861	0.845375	0.837066	0.830767	1.546	9.29875e-05	0.0220322
G1DGA9	Peroxiredoxin-5	PRDX5	FUNCTION: Thiol-specific peroxidase that catalyzes the reduction of hydrogen peroxide and organic hydroperoxides to water and alcohols, respectively. Plays a role in cell protection against oxidative stress by detoxifying peroxides. {ECO:0000256|RuleBase:RU366011}.	Peroxiredoxin-5 OS=Capra hircus OX=9925 GN=PRDX5 PE=2 SV=1	63	1	14	150	219	22.9	8.07	1.57953	1.48076	1.2634	1.44123	1.07454	1.01663	0.728881	0.940019	1.53319	0.0241992	0.140489
A0A8C2P5V2	Zinc finger protein 474			Zinc finger protein 474 OS=Capra hircus OX=9925 PE=4 SV=1	43	3	3	5	115	13.2	9.23	1.06671	1.09703	1.08067	1.08147	0.994142	0.964874	0.981758	0.980258	1.10325	0.00115075	0.044958
A0A452FAD3	Glyoxylate and hydroxypyruvate reductase	GRHPR		Glyoxylate and hydroxypyruvate reductase OS=Capra hircus OX=9925 GN=GRHPR PE=3 SV=1	21	5	5	13	328	35.7	7.39	0.899187	0.937519	0.899692	0.912133	1.06181	1.02757	1.04593	1.04511	0.872766	0.00117051	0.044958
A0A452FRM2	WD repeat domain 77	WDR77		WD repeat domain 77 OS=Capra hircus OX=9925 GN=WDR77 PE=4 SV=1	34	7	7	15	342	36.8	5.36	0.829543	0.841879	0.789162	0.820195	0.986822	0.996558	1.0398	1.00773	0.813906	0.00118523	0.044958
W5NT95	Renin receptor	ATP6AP2		Renin receptor OS=Ovis aries OX=9940 GN=ATP6AP2 PE=4 SV=1	26	7	7	15	349	39.2	6.05	0.836653	0.866021	0.841473	0.848049	0.768426	0.769973	0.755929	0.764776	1.10889	0.00119004	0.044958
A0A8C2RML8	ADAM metallopeptidase domain 7	ADAM7		ADAM metallopeptidase domain 7 OS=Capra hircus OX=9925 GN=ADAM7 PE=4 SV=1	8	6	6	11	778	88.4	6.98	0.976412	1.00255	0.958443	0.979135	0.847559	0.843594	0.870152	0.853768	1.14684	0.0011918	0.044958
A0A8C2RHM5	Peptidase M12B domain-containing protein			Peptidase M12B domain-containing protein OS=Capra hircus OX=9925 PE=4 SV=1	14	8	9	46	783	86.7	7.64	1.18016	1.23601	0.921561	1.11258	0.679563	0.85739	0.643232	0.726728	1.53094	0.0302339	0.15447
A0A8C2PCM8	Uncharacterized protein			Uncharacterized protein OS=Capra hircus OX=9925 PE=4 SV=1	3	1	1	1	245	25	10.37	1.32509	1.15961	1.18291	1.22253	0.595449	1.04827	0.770156	0.804626	1.51938	0.0419398	0.179857
A0A452E4M5	Olfactory receptor	LOC102178724		Olfactory receptor OS=Capra hircus OX=9925 GN=LOC102178724 PE=3 SV=1	2	1	1	1	324	36.2	7.93	1.30225	1.34986	1.47003	1.37404	0.715277	1.08212	0.932101	0.909833	1.51021	0.0168569	0.1179
A0A8C2P7E9	Lipocalin/cytosolic fatty-acid binding domain-containing protein			Lipocalin/cytosolic fatty-acid binding domain-containing protein OS=Capra hircus OX=9925 PE=3 SV=1	29	5	5	22	189	21.3	8.32	0.680817	0.69705	0.640936	0.672934	0.805743	0.816399	0.823627	0.815256	0.825426	0.00123322	0.044958
W5PKM4	DPY30 domain containing 1	DYDC1		DPY30 domain containing 1 OS=Ovis aries OX=9940 GN=DYDC1 PE=3 SV=1	50	1	8	27	179	21.1	4.5	1.22154	1.12076	1.35059	1.23097	0.858048	0.788102	0.802449	0.8162	1.50817	0.00403313	0.0621706
A0A8C2NHB8	26S proteasome non-ATPase regulatory subunit 4	PIP5K1A		26S proteasome non-ATPase regulatory subunit 4 OS=Capra hircus OX=9925 GN=PIP5K1A PE=4 SV=1	20	15	16	49	944	102.8	6.79	0.869913	0.84929	0.822477	0.847227	1.07385	1.01397	1.08429	1.05737	0.801258	0.00124629	0.044958
A0A452FAP5	Succinate--CoA ligase [GDP-forming] subunit beta, mitochondrial	SUCLG2	FUNCTION: GTP-specific succinyl-CoA synthetase functions in the citric acid cycle (TCA), coupling the hydrolysis of succinyl-CoA to the synthesis of GTP and thus represents the only step of substrate-level phosphorylation in the TCA. The beta subunit provides nucleotide specificity of the enzyme and binds the substrate succinate, while the binding sites for coenzyme A and phosphate are found in t…	Succinate--CoA ligase [GDP-forming] subunit beta, mitochondrial OS=Capra hircus OX=9925 GN=SUCLG2 PE=3 SV=1	61	1	30	237	432	46.6	7.62	0.96875	0.97907	1.04249	0.996769	0.734263	0.572174	0.691352	0.66593	1.49681	0.00351999	0.0603816
A0A8C2S9E4	FGF1 intracellular binding protein	FIBP		FGF1 intracellular binding protein OS=Capra hircus OX=9925 GN=FIBP PE=4 SV=1	9	3	3	6	363	41.3	6.4	1.00194	1.03512	1.04715	1.02807	0.887188	0.839149	0.876545	0.867627	1.18492	0.00127868	0.044958
A0A452EY45	DnaJ heat shock protein family (Hsp40) member B2	DNAJB2		DnaJ heat shock protein family (Hsp40) member B2 OS=Capra hircus OX=9925 GN=DNAJB2 PE=4 SV=1	26	6	7	13	325	35.8	6.21	0.972683	0.932492	0.962521	0.955899	1.06481	1.0596	1.05106	1.05849	0.903076	0.00128079	0.044958
A0A452DWT0	Beta-hexosaminidase	LOC102181993		Beta-hexosaminidase OS=Capra hircus OX=9925 GN=LOC102181993 PE=3 SV=1	34	0	15	67	524	59.3	8.22	0.761961	0.788724	0.793298	0.781328	0.947552	0.900622	0.911245	0.919806	0.849448	0.001305	0.0450298
A0A8N7XJ64	ATP synthase subunit alpha	JEQ12_012011		ATP synthase subunit alpha OS=Ovis aries OX=9940 GN=JEQ12_012011 PE=3 SV=1	71	16	41	617	553	59.7	9.19	0.931101	0.930975	0.957845	0.939974	1.07122	1.03495	1.04787	1.05135	0.894066	0.00130733	0.0450298
A0A8C2NJ36	Defensin beta 136	DEFB136		Defensin beta 136 OS=Capra hircus OX=9925 GN=DEFB136 PE=4 SV=1	47	3	3	6	75	8.4	9.61	1.25256	1.24078	1.02144	1.17159	0.79389	0.854023	0.717324	0.788412	1.48602	0.0107253	0.095895
A0A835ZUY5	Membrane metallo-endopeptidase-like 1	JEQ12_003790		Membrane metallo-endopeptidase-like 1 OS=Ovis aries OX=9940 GN=JEQ12_003790 PE=4 SV=1	31	19	19	61	794	90.5	6.37	1.34443	1.48521	1.2143	1.34798	0.966814	0.986964	0.783255	0.912344	1.47749	0.0127614	0.10404
A0A452FMD2	Cilia and flagella associated protein 61	CFAP61		Cilia and flagella associated protein 61 OS=Capra hircus OX=9925 GN=CFAP61 PE=4 SV=1	40	2	37	132	1243	142.1	6.76	0.984427	0.973739	0.9909	0.983022	1.05468	1.03641	1.03858	1.04323	0.942291	0.00139641	0.0466538
A0A8C2NXU0	Cell adhesion molecule 1			Cell adhesion molecule 1 OS=Capra hircus OX=9925 PE=4 SV=1	42	9	9	31	346	38.8	5.57	0.928584	0.930461	0.942096	0.933713	1.13395	1.11448	1.20444	1.15096	0.81125	0.00141815	0.0466538
A0A8C2SG59	Myosin IA			Myosin IA OS=Capra hircus OX=9925 PE=3 SV=1	1	1	1	1	1043	118.6	9.36	1.00175	1.13145	1.15384	1.09568	0.645631	0.839568	0.741091	0.742097	1.47646	0.00852521	0.0855002
A0A8C2NLI4	Nuclear migration protein nudC			Nuclear migration protein nudC OS=Capra hircus OX=9925 PE=3 SV=1	4	1	1	1	399	44.6	6.76	0.80532	0.794445	0.831171	0.810312	0.968886	1.00063	1.04604	1.00519	0.806131	0.00143872	0.0466538
A0A8C2N9C8	Ubiquitin carboxyl-terminal hydrolase	USP5		Ubiquitin carboxyl-terminal hydrolase OS=Capra hircus OX=9925 GN=USP5 PE=3 SV=1	25	15	15	32	858	95.7	5.01	0.878056	0.897934	0.844561	0.873517	1.02881	1.00019	1.00787	1.01229	0.862913	0.00145045	0.0466538
A0A452GAX8	Nicastrin	NCSTN		Nicastrin OS=Capra hircus OX=9925 GN=NCSTN PE=3 SV=1	18	11	11	16	709	78.2	5.68	0.930998	0.914848	0.916981	0.920943	1.05847	1.13513	1.10765	1.10042	0.836903	0.00145288	0.0466538
W5P8W3	Beta defensin OBD130			Beta defensin OBD130 OS=Ovis aries OX=9940 PE=4 SV=1	24	1	1	9	79	8.9	9.63	1.30786	1.16052	1.00856	1.15898	0.754178	0.882109	0.722881	0.786389	1.47379	0.0198359	0.126383
W5Q8C3	Uncharacterized protein			Uncharacterized protein OS=Ovis aries OX=9940 PE=4 SV=1	12	6	7	41	722	80.5	7.18	1.16783	1.23701	0.976998	1.12728	0.713829	0.856125	0.73552	0.768491	1.46687	0.0159917	0.115245
A0A452EW94	Electron transfer flavoprotein subunit beta	ETFB	FUNCTION: The electron transfer flavoprotein serves as a specific electron acceptor for several dehydrogenases, including five acyl-CoA dehydrogenases, glutaryl-CoA and sarcosine dehydrogenase. It transfers the electrons to the main mitochondrial respiratory chain via ETF-ubiquinone oxidoreductase (ETF dehydrogenase). {ECO:0000256|PIRNR:PIRNR000090}.	Electron transfer flavoprotein subunit beta OS=Capra hircus OX=9925 GN=ETFB PE=3 SV=1	75	18	18	145	255	27.7	8.12	0.980218	0.948312	0.972936	0.967155	1.05737	1.04133	1.0521	1.05027	0.920866	0.00150465	0.0468522
A0A452ETK6	Polyamine oxidase	PAOX		Polyamine oxidase OS=Capra hircus OX=9925 GN=PAOX PE=4 SV=1	31	14	14	43	512	56.1	6.14	0.888821	0.894315	0.876578	0.886571	1.0002	1.01042	1.0547	1.02177	0.86768	0.00152077	0.0468522
G1DFN7	Ribonuclease K6	RNASE6		Ribonuclease K6 OS=Capra hircus OX=9925 GN=RNASE6 PE=2 SV=1	26	3	3	6	137	15.8	8.35	1.3418	1.31836	1.13076	1.26364	0.849691	0.904369	0.841067	0.865042	1.46079	0.00461699	0.0663392
A0A452GBG4	Cellular communication network factor 1	CCN1		Cellular communication network factor 1 OS=Capra hircus OX=9925 GN=CCN1 PE=3 SV=1	4	1	1	1	382	42	8.12	1.04624	1.08986	1.10568	1.08059	0.937662	0.901399	0.896752	0.911937	1.18494	0.00155104	0.0468522
A0A8C2PFA7	Succinate--CoA ligase [GDP-forming] subunit beta, mitochondrial	SUCLG2		Succinate--CoA ligase [GDP-forming] subunit beta, mitochondrial OS=Capra hircus OX=9925 GN=SUCLG2 PE=3 SV=1	56	1	30	241	468	50.2	6.79	0.998164	0.97882	0.987304	0.988096	1.06285	1.04678	1.07316	1.06093	0.931348	0.00155671	0.0468522
A0A8C2Y1H1	Uncharacterized protein			Uncharacterized protein OS=Capra hircus OX=9925 PE=4 SV=1	14	1	3	7	366	38.8	11.97	1.29838	1.32494	1.08097	1.23476	0.93419	0.890574	0.723568	0.849444	1.45361	0.0185283	0.123172
A0A452EWE6	Rh family C glycoprotein	RHCG		Rh family C glycoprotein OS=Capra hircus OX=9925 GN=RHCG PE=3 SV=1	8	3	3	8	460	51	6	1.0101	1.00874	0.996574	1.00514	0.890031	0.896244	0.929704	0.905326	1.11025	0.00156957	0.0468522
A0A8C2R5A8	Uncharacterized protein			Uncharacterized protein OS=Capra hircus OX=9925 PE=3 SV=1	14	2	2	24	93	10.4	4.5	1.23367	1.03685	0.980355	1.08363	0.728343	0.822063	0.691805	0.747404	1.44985	0.0174127	0.119199
W5PMS2	Vesicle-fusing ATPase	NSF	FUNCTION: Required for vesicle-mediated transport. Catalyzes the fusion of transport vesicles within the Golgi cisternae. Is also required for transport from the endoplasmic reticulum to the Golgi stack. Seems to function as a fusion protein required for the delivery of cargo proteins to all compartments of the Golgi stack independent of vesicle origin. {ECO:0000256|RuleBase:RU367045}.	Vesicle-fusing ATPase OS=Ovis aries OX=9940 GN=NSF PE=3 SV=1	57	46	46	210	747	83.1	6.62	0.832978	0.886822	0.831305	0.850368	1.02981	1.02683	1.08317	1.0466	0.812503	0.00161184	0.0469605
A0A452EPE2	NADH-ubiquinone oxidoreductase 75 kDa subunit, mitochondrial	NDUFS1		NADH-ubiquinone oxidoreductase 75 kDa subunit, mitochondrial OS=Capra hircus OX=9925 GN=NDUFS1 PE=3 SV=1	73	28	41	293	727	79.3	6.27	0.970856	0.961371	0.981675	0.971301	1.05389	1.03815	1.03001	1.04068	0.933328	0.00161471	0.0469605
W5Q933	Putative homeodomain transcription factor 2	PHTF2		Putative homeodomain transcription factor 2 OS=Ovis aries OX=9940 GN=PHTF2 PE=4 SV=1	3	1	3	8	747	84.6	9.01	1.26107	1.12307	1.17902	1.18772	0.696431	0.869624	0.891696	0.81925	1.44976	0.00745819	0.0790378
W5NV82	Disintegrin and metalloproteinase domain-containing protein 5-like	LOC101119791		Disintegrin and metalloproteinase domain-containing protein 5-like OS=Ovis aries OX=9940 GN=LOC101119791 PE=4 SV=1	3	2	3	7	810	89.4	7.28	1.12798	1.40318	1.13031	1.22049	0.855594	0.939154	0.737915	0.844221	1.4457	0.0255595	0.143666
A0A452EPW1	NAD-dependent protein deacetylase	SIRT3	FUNCTION: NAD-dependent protein deacetylase. {ECO:0000256|PIRNR:PIRNR037938}.	NAD-dependent protein deacetylase OS=Capra hircus OX=9925 GN=SIRT3 PE=3 SV=1	50	14	14	56	333	36.9	8.53	1.00878	1.01388	1.01706	1.01324	0.98771	0.97791	0.976089	0.98057	1.03332	0.00166751	0.0475304
W5PBK1	Trafficking protein particle complex subunit 11	TRAPPC11		Trafficking protein particle complex subunit 11 OS=Ovis aries OX=9940 GN=TRAPPC11 PE=3 SV=1	12	9	9	12	1130	128.1	7.64	0.974192	0.950282	0.921672	0.948716	1.09978	1.10264	1.06768	1.09003	0.870356	0.00169985	0.0479009
A0A452F474	Forkhead box O3	FOXO3		Forkhead box O3 OS=Capra hircus OX=9925 GN=FOXO3 PE=4 SV=1	1	1	1	2	672	71	5.16	1.03746	1.0482	1.07274	1.0528	0.97184	0.97259	0.958487	0.967639	1.08801	0.00171794	0.0479009
A0A452EK88	Beta-galactosidase	GLB1		Beta-galactosidase OS=Capra hircus OX=9925 GN=GLB1 PE=3 SV=1	25	9	16	78	646	72.6	7.61	0.659451	0.680017	0.651487	0.663652	0.760984	0.734918	0.756605	0.750836	0.883884	0.00173979	0.0479009
A0A452E1I6	Enoyl-CoA delta isomerase 1	ECI1		Enoyl-CoA delta isomerase 1 OS=Capra hircus OX=9925 GN=ECI1 PE=4 SV=1	26	7	7	50	306	33.7	8.16	0.952619	0.976766	0.954021	0.961135	1.08798	1.0483	1.0609	1.06573	0.901859	0.00175325	0.0479009
A0A452EKS9	Ubiquitin thioesterase	OTUB1		Ubiquitin thioesterase OS=Capra hircus OX=9925 GN=OTUB1 PE=3 SV=1	43	8	8	22	271	31.3	5	0.951885	0.905473	0.922573	0.926644	1.03196	1.02678	1.0258	1.02818	0.901246	0.00176145	0.0479009
A0A8C2PLV1	Hydroxyacyl-coenzyme A dehydrogenase, mitochondrial			Hydroxyacyl-coenzyme A dehydrogenase, mitochondrial OS=Capra hircus OX=9925 PE=3 SV=1	61	19	19	74	329	35.9	8.94	0.984849	1.01235	1.00173	0.999644	1.0876	1.1215	1.09007	1.09972	0.908995	0.00178442	0.0479009
W5P8I5	Elongin-C			Elongin-C OS=Ovis aries OX=9940 PE=3 SV=1	26	5	5	34	249	26.8	6.21	1.05318	1.04945	1.05339	1.05201	1.03913	1.03748	1.03366	1.03676	1.01471	0.00179398	0.0479009
P56283	C-type natriuretic peptide	NPPC	FUNCTION: Hormone which plays a role in endochondral ossification through regulation of cartilaginous growth plate chondrocytes proliferation and differentiation. May also be vasoactive and natriuretic. Specifically binds and stimulates the cGMP production of the NPR2 receptor. Binds the clearance receptor NPR3 (By similarity). {ECO:0000250}.	C-type natriuretic peptide OS=Ovis aries OX=9940 GN=NPPC PE=3 SV=1	39	4	4	17	126	13.3	10.13	0.926083	0.87637	0.903311	0.901921	0.565171	0.638135	0.677202	0.626836	1.43885	0.00154877	0.0468522
W5PSZ5	Annexin	ANXA1		Annexin OS=Ovis aries OX=9940 GN=ANXA1 PE=3 SV=1	21	6	6	8	346	38.8	6.58	0.933798	0.912973	0.8923	0.913024	1.06695	1.04362	1.02145	1.04401	0.874537	0.00180849	0.0479009
A0A452ELK2	Actin related protein 1A	ACTR1A		Actin related protein 1A OS=Capra hircus OX=9925 GN=ACTR1A PE=3 SV=1	40	7	11	63	376	42.6	6.64	0.835423	0.883894	0.845396	0.854904	0.984095	0.970877	1.0059	0.986957	0.866202	0.0018234	0.0479009
A0A452FIJ7	3-oxoacyl-[acyl-carrier-protein] synthase, mitochondrial	OXSM	FUNCTION: May play a role in the biosynthesis of lipoic acid as well as longer chain fatty acids required for optimal mitochondrial function. {ECO:0000256|PIRNR:PIRNR000447}.	3-oxoacyl-[acyl-carrier-protein] synthase, mitochondrial OS=Capra hircus OX=9925 GN=OXSM PE=3 SV=1	56	13	13	54	460	48.4	7.9	1.0199	1.04987	1.03789	1.03589	0.958413	0.942237	0.964755	0.955135	1.08455	0.00182625	0.0479009
A0A452EVH8	Proteasome 26S subunit, ATPase 4	PSMC4		Proteasome 26S subunit, ATPase 4 OS=Capra hircus OX=9925 GN=PSMC4 PE=3 SV=1	64	19	19	82	418	47.3	5.21	0.813772	0.844625	0.804614	0.821004	1.06373	0.984594	1.00339	1.01724	0.807091	0.00184193	0.0479009
A0A8C2Y299	Activating transcription factor 6 beta			Activating transcription factor 6 beta OS=Capra hircus OX=9925 PE=4 SV=1	6	3	3	4	707	77.4	6.51	1.06077	1.06942	1.05466	1.06162	0.999058	0.964586	0.971136	0.97826	1.08521	0.00186326	0.0479009
A0A452F5K7	cysteine--tRNA ligase	CARS2		cysteine--tRNA ligase OS=Capra hircus OX=9925 GN=CARS2 PE=3 SV=1	37	17	17	58	555	61.1	8.48	0.93892	0.968571	0.96127	0.956254	1.067	1.03842	1.07481	1.06008	0.902062	0.00186507	0.0479009
A0A452F701	UPAR/Ly6 domain-containing protein	LOC108637993		UPAR/Ly6 domain-containing protein OS=Capra hircus OX=9925 GN=LOC108637993 PE=3 SV=1	18	2	2	4	200	21.1	7.3	1.29933	1.39249	1.14233	1.27805	0.938644	0.95453	0.783346	0.892173	1.43251	0.0133384	0.106041
A0A8C2S559	Dynactin subunit 2	DCTN2		Dynactin subunit 2 OS=Capra hircus OX=9925 GN=DCTN2 PE=3 SV=1	57	21	21	76	408	45	5.17	0.888773	0.87739	0.843415	0.869859	0.995608	1.03386	0.993244	1.00757	0.863322	0.00190238	0.0482546
A0A452DNE8	Tubulin polymerization promoting protein family member 2	TPPP2		Tubulin polymerization promoting protein family member 2 OS=Capra hircus OX=9925 GN=TPPP2 PE=3 SV=1	71	13	13	122	171	18.5	9.03	1.51489	1.37535	1.30286	1.3977	1.12364	0.964527	0.839273	0.975814	1.43234	0.0149795	0.110913
W5Q9S6	Mitochondrial import inner membrane translocase subunit	TIMM10B		Mitochondrial import inner membrane translocase subunit OS=Ovis aries OX=9940 GN=TIMM10B PE=3 SV=1	14	1	1	1	116	12.9	7.43	0.877326	0.877648	0.915219	0.890064	1.1395	1.05069	1.10288	1.09769	0.810853	0.0019309	0.0483827
A0A452EGJ1	Glutamate--cysteine ligase	GCLC		Glutamate--cysteine ligase OS=Capra hircus OX=9925 GN=GCLC PE=3 SV=1	22	1	11	15	618	71	6.67	0.996241	0.989498	0.961663	0.982468	0.88955	0.907241	0.892638	0.896476	1.09592	0.00194943	0.0483827
A0A452FAY7	Long-chain-fatty-acid--CoA ligase	ACSL5		Long-chain-fatty-acid--CoA ligase OS=Capra hircus OX=9925 GN=ACSL5 PE=3 SV=1	29	14	16	29	683	75.5	7.58	1.04021	1.09114	1.05767	1.063	0.880008	0.932682	0.912488	0.908393	1.1702	0.00195266	0.0483827
A0A452FQM6	NADH dehydrogenase [ubiquinone] flavoprotein 1, mitochondrial	NDUFV1	FUNCTION: Core subunit of the mitochondrial membrane respiratory chain NADH dehydrogenase (Complex I) that is believed to belong to the minimal assembly required for catalysis. Complex I functions in the transfer of electrons from NADH to the respiratory chain. {ECO:0000256|RuleBase:RU364066}.	NADH dehydrogenase [ubiquinone] flavoprotein 1, mitochondrial OS=Capra hircus OX=9925 GN=NDUFV1 PE=3 SV=1	67	25	25	180	464	50.6	8.21	0.981108	0.980574	0.991415	0.984366	1.0341	1.06043	1.05941	1.05131	0.936319	0.00197719	0.0486721
A0A8C2RAD7	Poly(rC) binding protein 2			Poly(rC) binding protein 2 OS=Capra hircus OX=9925 PE=4 SV=1	17	3	4	5	306	32.4	8.44	1.06716	1.06199	1.05125	1.06013	1.00345	0.972558	0.988036	0.988015	1.07299	0.00201502	0.0492836
W5P1I7	Ubiquitin conjugating enzyme E2 M	UBE2M		Ubiquitin conjugating enzyme E2 M OS=Ovis aries OX=9940 GN=UBE2M PE=3 SV=1	45	6	6	12	148	17.1	5.35	0.922532	0.902245	0.883543	0.902773	0.98716	0.996714	0.981968	0.988614	0.913171	0.00205792	0.05001
A0A452EYJ1	Phosphatidylethanolamine-binding protein 1	PEBP1		Phosphatidylethanolamine-binding protein 1 OS=Capra hircus OX=9925 GN=PEBP1 PE=3 SV=1	83	14	14	71	187	21	7.49	1.42414	1.27049	1.12381	1.27281	0.933707	0.933831	0.818078	0.895205	1.42181	0.0164112	0.116726
W5PE07	NADH dehydrogenase [ubiquinone] iron-sulfur protein 4, mitochondrial	NDUFS4	FUNCTION: Accessory subunit of the mitochondrial membrane respiratory chain NADH dehydrogenase (Complex I), that is believed not to be involved in catalysis. Complex I functions in the transfer of electrons from NADH to the respiratory chain. The immediate electron acceptor for the enzyme is believed to be ubiquinone. {ECO:0000256|RuleBase:RU367010}.	NADH dehydrogenase [ubiquinone] iron-sulfur protein 4, mitochondrial OS=Ovis aries OX=9940 GN=NDUFS4 PE=1 SV=1	38	7	7	51	170	19.3	10.14	0.964817	0.956521	0.99718	0.972839	1.16468	1.115	1.10623	1.12863	0.861962	0.00210748	0.0505662
A0A8C2RCE2	Protein WFDC11			Protein WFDC11 OS=Capra hircus OX=9925 PE=4 SV=1	19	1	1	6	78	9.1	7.59	1.05188	1.12387	1.06752	1.08109	0.80391	0.729687	0.751045	0.761547	1.4196	0.000503378	0.0317942
A0A452DYZ1	peptidylprolyl isomerase	LOC108637382		peptidylprolyl isomerase OS=Capra hircus OX=9925 GN=LOC108637382 PE=4 SV=1	25	1	2	22	108	11.9	8.15	1.19884	1.36722	1.04153	1.20253	0.89583	0.897655	0.764027	0.852504	1.41059	0.0280916	0.147853
A0A8C2R759	Protein phosphatase 2 scaffold subunit Abeta			Protein phosphatase 2 scaffold subunit Abeta OS=Capra hircus OX=9925 PE=4 SV=1	26	9	15	38	764	83.9	6.4	1.07077	1.09441	1.09668	1.08729	1.00427	0.960094	0.977532	0.980632	1.10876	0.00221851	0.051445
A0A8C2QQ36	SUZ RNA binding domain containing 1	SZRD1		SUZ RNA binding domain containing 1 OS=Capra hircus OX=9925 GN=SZRD1 PE=3 SV=1	4	1	1	1	354	38	8.05	1.08224	1.12364	1.07138	1.09242	0.97421	0.941598	0.967989	0.961266	1.13644	0.00222034	0.051445
W5QHU9	Peptidyl-prolyl cis-trans isomerase	PPIB	FUNCTION: PPIases accelerate the folding of proteins. It catalyzes the cis-trans isomerization of proline imidic peptide bonds in oligopeptides. {ECO:0000256|RuleBase:RU363019}.	Peptidyl-prolyl cis-trans isomerase OS=Ovis aries OX=9940 GN=PPIB PE=3 SV=1	44	9	10	31	216	23.7	9.32	0.823945	0.819172	0.830541	0.824552	0.797304	0.788993	0.785053	0.79045	1.04314	0.00222138	0.051445
W5P621	Ubiquitin carboxyl-terminal hydrolase 7	USP7		Ubiquitin carboxyl-terminal hydrolase 7 OS=Ovis aries OX=9940 GN=USP7 PE=3 SV=1	57	48	48	152	1110	128.7	5.64	0.883153	0.875294	0.853115	0.87052	1.01244	1.01021	1.07584	1.03283	0.84285	0.00223848	0.051445
A0A452DXA3	Small membrane A-kinase anchor protein	C2orf88		Small membrane A-kinase anchor protein OS=Capra hircus OX=9925 GN=C2orf88 PE=3 SV=1	36	4	4	9	95	11	4.84	0.902252	0.949923	0.939226	0.930467	1.18476	1.09524	1.13199	1.13733	0.818114	0.00224064	0.051445
A0A452G0J7	NADH dehydrogenase [ubiquinone] 1 beta subcomplex subunit 5, mitochondrial	NDUFB5		NADH dehydrogenase [ubiquinone] 1 beta subcomplex subunit 5, mitochondrial OS=Capra hircus OX=9925 GN=NDUFB5 PE=3 SV=1	31	7	7	66	189	21.6	9.69	0.946442	0.933093	0.959171	0.946235	1.06454	1.03007	1.07726	1.05729	0.894964	0.00225267	0.051445
W5P3V3	Disintegrin and metalloproteinase domain-containing protein 1a-like	LOC101110970		Disintegrin and metalloproteinase domain-containing protein 1a-like OS=Ovis aries OX=9940 GN=LOC101110970 PE=4 SV=1	21	3	14	44	854	93.6	5.94	1.2306	1.2075	1.11767	1.18526	0.845755	0.882612	0.793758	0.840708	1.40983	0.00131847	0.0450298
A0A8C2PH24	RAB11 binding and LisH domain, coiled-coil and HEAT repeat containing	RELCH		RAB11 binding and LisH domain, coiled-coil and HEAT repeat containing OS=Capra hircus OX=9925 GN=RELCH PE=4 SV=1	37	34	34	90	1261	139.2	5.24	0.888369	0.904239	0.847134	0.879914	1.09527	1.02553	1.06596	1.06225	0.828347	0.0023141	0.0520791
A0A836D8J5	Aldehyde dehydrogenase domain-containing protein	JEQ12_001131		Aldehyde dehydrogenase domain-containing protein OS=Ovis aries OX=9940 GN=JEQ12_001131 PE=3 SV=1	35	1	23	141	715	79.1	7.71	1.0388	1.10246	0.989332	1.04353	0.636709	0.741882	0.847806	0.742132	1.40613	0.0120919	0.101868
A0A452ER52	Electron transfer flavoprotein subunit alpha	ETFA	FUNCTION: The electron transfer flavoprotein serves as a specific electron acceptor for several dehydrogenases, including five acyl-CoA dehydrogenases, glutaryl-CoA and sarcosine dehydrogenase. It transfers the electrons to the main mitochondrial respiratory chain via ETF-ubiquinone oxidoreductase (ETF dehydrogenase). {ECO:0000256|PIRNR:PIRNR000089}.	Electron transfer flavoprotein subunit alpha OS=Capra hircus OX=9925 GN=ETFA PE=3 SV=1	60	6	16	129	333	35	8.56	0.926909	0.933824	0.918646	0.926459	1.08811	1.03364	1.03568	1.05248	0.880265	0.00235932	0.0526129
A0A452FUJ8	Fibrinogen like 2	FGL2		Fibrinogen like 2 OS=Capra hircus OX=9925 GN=FGL2 PE=4 SV=1	6	3	3	3	441	50.6	7.58	1.10031	1.07244	1.12204	1.09826	0.801916	0.808788	0.743066	0.78459	1.39979	0.000244011	0.0301947
A0A452FTJ0	Calreticulin	CALR		Calreticulin OS=Capra hircus OX=9925 GN=CALR PE=3 SV=1	48	18	18	54	417	48	4.45	0.890831	0.920014	0.908388	0.906411	0.659203	0.66113	0.624399	0.648244	1.39826	6.07823e-05	0.0193655
A0A452DPA6	WD repeat domain 7	WDR7		WD repeat domain 7 OS=Capra hircus OX=9925 GN=WDR7 PE=4 SV=1	10	11	11	12	1454	159.9	6.96	0.991741	0.962501	0.971334	0.975192	1.0588	1.09653	1.10295	1.08609	0.89789	0.00241958	0.0530209
A0A835ZJB5	GREB1-like protein	JEQ12_011942		GREB1-like protein OS=Ovis aries OX=9940 GN=JEQ12_011942 PE=3 SV=1	1	1	1	2	1949	216.7	6.77	1.27135	1.19615	1.09038	1.18596	0.893313	0.921815	0.739647	0.851591	1.39264	0.0123233	0.102085
A0A8C2SJI1	Biphenyl hydrolase like	BPHL		Biphenyl hydrolase like OS=Capra hircus OX=9925 GN=BPHL PE=4 SV=1	48	1	12	34	336	37.4	9.44	1.0318	1.0528	1.03612	1.04024	0.961062	0.986371	0.962723	0.970052	1.07235	0.00249839	0.0531974
A0A452E2A9	aminoacyl-tRNA hydrolase	PTRH2		aminoacyl-tRNA hydrolase OS=Capra hircus OX=9925 GN=PTRH2 PE=4 SV=1	58	9	9	28	179	19.2	8.43	1.06094	1.0527	1.05416	1.05593	0.938235	0.986078	0.954782	0.959698	1.10027	0.00251117	0.0531974
A0A452FVF4	Archaelysin family metallopeptidase 2	AMZ2		Archaelysin family metallopeptidase 2 OS=Capra hircus OX=9925 GN=AMZ2 PE=3 SV=1	60	19	19	37	360	41.3	7.99	1.21252	1.19645	1.12472	1.1779	0.733137	0.939442	0.864831	0.845803	1.39264	0.00735398	0.0787541
A0A452FH66	ADP-ribosylation factor-like protein 2	ARL2		ADP-ribosylation factor-like protein 2 OS=Capra hircus OX=9925 GN=ARL2 PE=3 SV=1	34	5	5	15	184	20.9	6.34	0.943025	0.921586	0.909479	0.924697	1.07467	1.03799	1.10639	1.07302	0.861772	0.00254922	0.0531974
A0A452FBH0	Ig-like domain-containing protein	BSG		Ig-like domain-containing protein OS=Capra hircus OX=9925 GN=BSG PE=4 SV=1	49	14	14	62	269	29.5	6.16	1.00597	1.03541	0.996846	1.01274	1.19931	1.15393	1.13511	1.16278	0.870962	0.00255306	0.0531974
A0A8C2NB16	Transmembrane serine protease 12			Transmembrane serine protease 12 OS=Capra hircus OX=9925 PE=4 SV=1	23	8	8	15	403	44.4	9	0.971074	0.953854	0.922071	0.948999	1.22166	1.14476	1.12835	1.16492	0.814648	0.00255708	0.0531974
W5P8H6	Selenoprotein V	SELENOV		Selenoprotein V OS=Ovis aries OX=9940 GN=SELENOV PE=4 SV=1	12	4	6	10	381	40.4	10.49	1.29092	1.23468	1.06759	1.19773	0.886145	0.96109	0.735121	0.860785	1.39144	0.0233995	0.138389
A0A8C2Y1W3	Coiled-coil domain containing 188			Coiled-coil domain containing 188 OS=Capra hircus OX=9925 PE=4 SV=1	25	4	6	15	375	40.5	8.32	1.16316	1.1855	1.16103	1.1699	0.699465	0.973746	0.857416	0.843542	1.38688	0.0150211	0.111004
A0A8C2S8Y0	Disintegrin and metalloproteinase domain-containing protein 5-like			Disintegrin and metalloproteinase domain-containing protein 5-like OS=Capra hircus OX=9925 PE=4 SV=1	12	3	4	11	612	68.1	6.99	1.23255	1.26529	0.978136	1.15866	0.824164	0.907847	0.774503	0.835505	1.38678	0.0307122	0.155864
A0A836CXZ2	Intraflagellar transport protein 46 homolog	JEQ12_005975		Intraflagellar transport protein 46 homolog OS=Ovis aries OX=9940 GN=JEQ12_005975 PE=3 SV=1	4	2	2	3	440	49.1	4.97	1.02328	0.963857	0.960538	0.982558	0.852033	0.834868	0.830881	0.83926	1.17074	0.0025833	0.0531974
A0A452DKK9	Peptidase S1 domain-containing protein			Peptidase S1 domain-containing protein OS=Capra hircus OX=9925 PE=4 SV=1	16	4	4	35	300	32.6	8.94	0.907664	0.939838	0.915808	0.921103	1.10639	1.1109	1.04073	1.08601	0.848157	0.00259602	0.0531974
A0A6P3YPE6	Uncharacterized protein	JEQ12_003777		Uncharacterized protein OS=Ovis aries OX=9940 GN=JEQ12_003777 PE=3 SV=1	34	6	6	10	275	30.3	6.37	1.05008	1.01782	1.00804	1.02531	0.836073	0.878261	0.90164	0.871991	1.17583	0.00263532	0.0536681
A0A452E6K3	Glycoside hydrolase 35 catalytic domain-containing protein	LOC102173955		Glycoside hydrolase 35 catalytic domain-containing protein OS=Capra hircus OX=9925 GN=LOC102173955 PE=3 SV=1	8	5	5	9	636	71.8	8.92	0.939602	0.90003	0.906014	0.915216	1.02459	1.01151	0.998292	1.01146	0.904843	0.00265077	0.0536681
A0A452G4F2	Serine/threonine kinase 33	STK33		Serine/threonine kinase 33 OS=Capra hircus OX=9925 GN=STK33 PE=3 SV=1	32	7	14	36	473	53	7.14	0.846557	0.888887	0.809393	0.848279	1.06214	1.00731	1.06359	1.04435	0.812256	0.00266146	0.0536681
W5P451	Phosphodiesterase	PDE10A		Phosphodiesterase OS=Ovis aries OX=9940 GN=PDE10A PE=3 SV=1	38	1	27	97	791	89.2	6.2	0.993706	0.979491	0.958826	0.977341	0.907853	0.906869	0.912982	0.909235	1.0749	0.00271398	0.0539965
A0A8C2NH97	Heat shock protein 90 beta family member 1	HSP90B1		Heat shock protein 90 beta family member 1 OS=Capra hircus OX=9925 GN=HSP90B1 PE=3 SV=1	33	23	25	76	786	90.4	4.81	1.03967	0.988246	1.01894	1.01562	0.877579	0.871647	0.817672	0.855633	1.18698	0.00271938	0.0539965
A0A6P7EP05	Uncharacterized protein	JEQ12_004725		Uncharacterized protein OS=Ovis aries OX=9940 GN=JEQ12_004725 PE=4 SV=1	19	16	27	53	1779	201.3	6.51	0.930193	0.932722	0.927454	0.930123	0.956748	0.955522	0.969107	0.960459	0.968415	0.00273306	0.0539965
A0A8C2RUF0	peptidylprolyl isomerase			peptidylprolyl isomerase OS=Capra hircus OX=9925 PE=4 SV=1	76	5	6	50	108	11.9	9.11	1.26903	1.39759	1.21499	1.29387	1.03022	0.937494	0.837324	0.935012	1.3838	0.00988535	0.0927608
A0A452E1U5	Hydroxysteroid dehydrogenase like 2	HSDL2		Hydroxysteroid dehydrogenase like 2 OS=Capra hircus OX=9925 GN=HSDL2 PE=4 SV=1	74	33	33	184	418	45.1	8.25	0.991572	0.972063	0.990659	0.984765	1.02518	1.02891	1.03251	1.02887	0.957134	0.00275743	0.0541627
A0A8C2PNN9	Coiled-coil domain containing 159			Coiled-coil domain containing 159 OS=Capra hircus OX=9925 PE=4 SV=1	51	3	21	96	486	54.1	7.18	1.2896	1.07174	1.10445	1.15526	0.719402	0.953296	0.832384	0.835027	1.38351	0.0286828	0.14931
A0A8V6VJX1	NADH:ubiquinone oxidoreductase subunit A9	NDUFA9		NADH:ubiquinone oxidoreductase subunit A9 OS=Ovis aries OX=9940 GN=NDUFA9 PE=4 SV=1	48	18	18	105	380	42.9	9.67	0.926935	0.896541	0.9371	0.920192	1.1069	1.07628	1.03769	1.07362	0.85709	0.00281593	0.0545875
A0A8C2PGH2	Alpha-galactosidase			Alpha-galactosidase OS=Capra hircus OX=9925 PE=3 SV=1	22	8	8	30	414	46.5	6.44	1.37202	1.25778	1.18847	1.27276	0.956731	1.00809	0.806175	0.923666	1.37794	0.0124622	0.102705
A0A452EF72	Ubiquinol-cytochrome c reductase complex assembly factor 1	UQCC1		Ubiquinol-cytochrome c reductase complex assembly factor 1 OS=Capra hircus OX=9925 GN=UQCC1 PE=3 SV=1	13	4	4	9	298	34.2	8.63	1.13316	1.04568	1.08442	1.08775	0.914079	0.908987	0.929969	0.917678	1.18533	0.00285749	0.0549885
A0A8C2NJ12	Beta-defensin			Beta-defensin OS=Capra hircus OX=9925 PE=3 SV=1	34	2	2	9	56	6.5	9.19	1.12477	1.28286	1.02214	1.14325	0.856607	0.87115	0.765342	0.831033	1.3757	0.0195477	0.125178
A0A8C2NRY9	ADAM metallopeptidase domain 20			ADAM metallopeptidase domain 20 OS=Capra hircus OX=9925 PE=4 SV=1	10	7	7	19	695	78.8	7.9	1.34914	1.27465	1.11009	1.24463	0.876334	0.993019	0.845923	0.905092	1.37514	0.0153609	0.112636
A0A452F3E6	Ubiquitin like modifier activating enzyme 6	UBA6		Ubiquitin like modifier activating enzyme 6 OS=Capra hircus OX=9925 GN=UBA6 PE=3 SV=1	43	35	35	133	1057	118.9	5.71	0.883265	0.882885	0.859669	0.875273	0.999957	0.963596	1.02101	0.994855	0.8798	0.00294806	0.0555745
A0A452FCM6	Beta-hexosaminidase	HEXA		Beta-hexosaminidase OS=Capra hircus OX=9925 GN=HEXA PE=3 SV=1	27	13	14	43	529	60.3	6.01	1.35087	1.39152	1.19596	1.31278	0.986342	1.05653	0.843225	0.962031	1.36459	0.0154359	0.11275
A0A836D6D6	Carboxypeptidase	JEQ12_015577		Carboxypeptidase OS=Ovis aries OX=9940 GN=JEQ12_015577 PE=3 SV=1	30	15	15	61	586	66	8.53	1.24826	1.19245	1.20204	1.21425	0.802839	1.06605	0.816938	0.895276	1.35628	0.0216222	0.131151
A0A452F5W4	Adenine phosphoribosyltransferase	APRT		Adenine phosphoribosyltransferase OS=Capra hircus OX=9925 GN=APRT PE=3 SV=1	34	7	7	18	180	19.5	6.55	0.8312	0.811624	0.794424	0.812416	0.94636	0.920291	0.98534	0.950664	0.854578	0.00310352	0.0579578
A0A8C2R4I8	Mitochondrial import inner membrane translocase subunit TIM44			Mitochondrial import inner membrane translocase subunit TIM44 OS=Capra hircus OX=9925 PE=3 SV=1	51	23	23	87	420	47.8	7.27	1.00958	0.990814	1.03675	1.01238	0.924046	0.908565	0.890373	0.907661	1.11537	0.0031619	0.0584696
A0A452E7P5	Protein XRP2	RP2	FUNCTION: Acts as a GTPase-activating protein (GAP) for tubulin in concert with tubulin-specific chaperone C, but does not enhance tubulin heterodimerization. {ECO:0000256|PIRNR:PIRNR037947}.	Protein XRP2 OS=Capra hircus OX=9925 GN=RP2 PE=3 SV=1	51	14	14	39	350	39.5	5.33	0.948726	0.955898	0.89545	0.933358	1.09834	1.14428	1.07796	1.10686	0.843249	0.0031647	0.0584696
A0A452FA47	NADH:ubiquinone oxidoreductase complex assembly factor 5	NDUFAF5		NADH:ubiquinone oxidoreductase complex assembly factor 5 OS=Capra hircus OX=9925 GN=NDUFAF5 PE=4 SV=1	25	7	7	19	334	37.2	7.23	0.960051	0.956266	0.947648	0.954655	1.09709	1.04145	1.10238	1.08031	0.88369	0.00317719	0.0584696
A0A8C2RYM3	Zinc ribbon domain containing 2	ZNRD2		Zinc ribbon domain containing 2 OS=Capra hircus OX=9925 GN=ZNRD2 PE=4 SV=1	42	7	7	21	231	24.8	4.92	0.96508	0.953993	0.933623	0.950899	1.10228	1.0506	1.05602	1.06963	0.888995	0.00322058	0.0588826
A0A836A258	Coiled-coil domain-containing protein 7	JEQ12_004146		Coiled-coil domain-containing protein 7 OS=Ovis aries OX=9940 GN=JEQ12_004146 PE=4 SV=1	11	1	11	25	971	111.1	7.84	1.1713	1.11958	1.09108	1.12732	0.830534	0.896833	0.767801	0.831723	1.3554	0.0025637	0.0531974
A0A6P3TIW1	UTP--glucose-1-phosphate uridylyltransferase	UGP2		UTP--glucose-1-phosphate uridylyltransferase OS=Ovis aries OX=9940 GN=UGP2 PE=3 SV=1	42	17	17	45	497	55.6	7.61	0.954802	0.953353	0.914994	0.94105	1.06401	1.06331	1.02811	1.05181	0.894694	0.00326877	0.0590297
A0A452DQZ3	Cathepsin F	CTSF		Cathepsin F OS=Capra hircus OX=9925 GN=CTSF PE=3 SV=1	46	22	22	144	460	50.8	8.22	1.37908	1.37689	1.25678	1.33758	1.09803	1.1023	0.795481	0.998605	1.33945	0.0361855	0.169357
W5PIT5	Protoporphyrinogen oxidase	PPOX	FUNCTION: Catalyzes the 6-electron oxidation of protoporphyrinogen-IX to form protoporphyrin-IX. {ECO:0000256|RuleBase:RU364052}.	Protoporphyrinogen oxidase OS=Ovis aries OX=9940 GN=PPOX PE=3 SV=1	5	2	2	2	477	50.6	8.21	1.02523	1.32198	1.08512	1.14411	0.866486	0.869329	0.829033	0.854949	1.33822	0.0342048	0.166006
A0A6P3EBR4	N-acetylglucosamine-6-sulfatase	JEQ12_014522		N-acetylglucosamine-6-sulfatase OS=Ovis aries OX=9940 GN=JEQ12_014522 PE=3 SV=1	11	6	6	15	559	62.6	8.34	1.31149	1.32243	1.17906	1.27099	0.947327	1.04587	0.85718	0.950128	1.33771	0.0108508	0.096111
A0A452G7J1	Thioesterase domain-containing protein			Thioesterase domain-containing protein OS=Capra hircus OX=9925 PE=3 SV=1	55	1	5	35	157	16.7	7.78	0.97765	0.968465	0.978764	0.97496	1.04516	1.02057	1.05364	1.03979	0.937651	0.0034212	0.0603816
A0A836A819	Patatin-like phospholipase domain-containing protein 7	JEQ12_013331		Patatin-like phospholipase domain-containing protein 7 OS=Ovis aries OX=9940 GN=JEQ12_013331 PE=3 SV=1	21	3	22	47	1322	145.9	7.69	1.16495	1.15902	1.18723	1.1704	0.920827	0.876259	0.83176	0.876282	1.33564	0.000409469	0.0311603
K4P494	Cystatin C	CST3		Cystatin C OS=Ovis aries OX=9940 GN=CST3 PE=2 SV=1	27	4	4	17	146	16.1	9.25	1.12255	1.09513	1.01378	1.07715	0.837463	0.848532	0.733521	0.806505	1.33558	0.00527665	0.0689417
A0A8C2NKP1	Citramalyl-CoA lyase	CLYBL		Citramalyl-CoA lyase OS=Capra hircus OX=9925 GN=CLYBL PE=4 SV=1	42	12	12	57	374	41	6.09	0.961092	0.954597	0.958532	0.958074	1.14994	1.06682	1.10488	1.10722	0.8653	0.00346354	0.0603816
A0A835ZMW3	Histone H2A/H2B/H3 domain-containing protein	JEQ12_020570		Histone H2A/H2B/H3 domain-containing protein OS=Ovis aries OX=9940 GN=JEQ12_020570 PE=3 SV=1	38	1	8	62	168	18.9	8.56	1.122	1.08901	1.12185	1.11095	0.71166	0.861087	0.924682	0.832476	1.33451	0.0121996	0.102085
W5PLE9	Endoplasmic reticulum resident protein 29	ERP29		Endoplasmic reticulum resident protein 29 OS=Ovis aries OX=9940 GN=ERP29 PE=4 SV=1	5	1	1	1	260	29	5.82	0.834937	1.01208	0.985452	0.944158	0.660613	0.661925	0.805195	0.709244	1.33122	0.0324735	0.161302
A0A452FZZ4	ApaG domain-containing protein	POLDIP2		ApaG domain-containing protein OS=Capra hircus OX=9925 GN=POLDIP2 PE=4 SV=1	19	6	6	16	361	40.9	8.63	1.09026	1.08623	1.05355	1.07668	0.967185	0.997085	0.957461	0.973911	1.10552	0.00349853	0.0603816
A0A452EEZ8	Reticulocalbin 1	RCN1		Reticulocalbin 1 OS=Capra hircus OX=9925 GN=RCN1 PE=4 SV=1	30	8	8	24	331	38.8	4.91	0.948353	0.945824	0.918914	0.937697	0.733774	0.690711	0.69025	0.704912	1.33023	0.000173853	0.0296266
A0A8C2PLR9	Glucosidase alpha, acid			Glucosidase alpha, acid OS=Capra hircus OX=9925 PE=3 SV=1	22	12	12	32	910	101.5	5.22	1.30301	1.25991	1.1898	1.25091	0.989365	0.966282	0.890036	0.948561	1.31874	0.00247102	0.0531974
A0A8C2QSD6	Transgelin 2			Transgelin 2 OS=Capra hircus OX=9925 PE=3 SV=1	4	1	1	1	187	21.2	7.81	0.830106	0.797364	0.764867	0.797446	0.922731	0.963726	0.927583	0.938013	0.850143	0.00353982	0.0603816
A0A835ZL78	Uncharacterized protein	JEQ12_020580		Uncharacterized protein OS=Ovis aries OX=9940 GN=JEQ12_020580 PE=4 SV=1	4	1	1	1	253	27.3	4.4	1.3408	1.04421	1.12066	1.16856	0.859336	0.888328	0.916455	0.888039	1.31588	0.0361362	0.169357
A0A8C2R9H0	Calmin			Calmin OS=Capra hircus OX=9925 PE=4 SV=1	31	3	29	109	1002	111.6	4.91	0.882773	0.885926	0.81803	0.862243	1.06637	1.00629	1.06913	1.04726	0.82333	0.00358067	0.0604258
A0A452EQ01	Leucine carboxyl methyltransferase 1	LCMT1	FUNCTION: Methylates the carboxyl group of the C-terminal leucine residue of protein phosphatase 2A catalytic subunits to form alpha-leucine ester residues. {ECO:0000256|PIRNR:PIRNR016305}.	Leucine carboxyl methyltransferase 1 OS=Capra hircus OX=9925 GN=LCMT1 PE=3 SV=1	26	8	8	19	334	38.2	5.94	0.799187	0.79154	0.773164	0.787964	0.90343	0.905738	0.967891	0.925686	0.851221	0.00359675	0.0604258
A0A452G1T2	Maestro heat like repeat family member 7	MROH7		Maestro heat like repeat family member 7 OS=Capra hircus OX=9925 GN=MROH7 PE=4 SV=1	21	14	14	32	892	99.8	8.48	0.992827	0.980553	0.995833	0.989738	0.952709	0.95374	0.961841	0.956097	1.03519	0.00360228	0.0604258
A0A452FLE4	N-alpha-acetyltransferase 15, NatA auxiliary subunit	NAA15		N-alpha-acetyltransferase 15, NatA auxiliary subunit OS=Capra hircus OX=9925 GN=NAA15 PE=4 SV=1	1	1	1	1	866	101.1	7.4	1.0478	1.0332	1.08907	1.05669	0.910728	0.929766	0.952235	0.93091	1.13512	0.00363111	0.0605141
A0A836A374	MARVEL domain-containing protein	JEQ12_005045		MARVEL domain-containing protein OS=Ovis aries OX=9940 GN=JEQ12_005045 PE=4 SV=1	11	1	5	13	358	39.6	9.79	1.05976	1.21051	1.07896	1.11641	0.824028	0.914806	0.810556	0.849797	1.31374	0.0098082	0.0926125
W5Q1X3	Leucine rich repeat containing 8 VRAC subunit C	LRRC8C		Leucine rich repeat containing 8 VRAC subunit C OS=Ovis aries OX=9940 GN=LRRC8C PE=3 SV=1	2	1	1	1	803	92.3	7.62	1.104	1.09279	1.15314	1.11664	0.735266	0.926058	0.900289	0.853871	1.30774	0.0137032	0.106757
A0A6P7DMS2	Heterogeneous nuclear ribonucleoprotein K	JEQ12_017556		Heterogeneous nuclear ribonucleoprotein K OS=Ovis aries OX=9940 GN=JEQ12_017556 PE=4 SV=1	13	4	4	6	463	50.9	5.47	1.1973	1.13108	1.2704	1.19959	0.975071	0.90178	0.877802	0.918218	1.30644	0.00481445	0.0669044
W5NZB1	Epididymal protein 13			Epididymal protein 13 OS=Ovis aries OX=9940 PE=4 SV=1	13	2	2	3	173	19.4	8.22	0.599424	0.718926	0.720911	0.679754	0.567915	0.49087	0.504973	0.521253	1.30408	0.0273017	0.146841
A0A8C2N609	Tripartite motif containing 45	TRIM45		Tripartite motif containing 45 OS=Capra hircus OX=9925 GN=TRIM45 PE=3 SV=1	32	14	14	37	608	66.9	7.74	1.21112	1.17973	1.12143	1.17076	0.853775	0.97304	0.868196	0.898337	1.30325	0.00402684	0.0621706
A0A452EU58	Filamin B	FLNB		Filamin B OS=Capra hircus OX=9925 GN=FLNB PE=3 SV=1	33	58	58	142	2578	275.3	5.78	1.02985	1.03681	1.03051	1.03239	0.986598	0.997634	0.971957	0.985396	1.04769	0.00375309	0.0608939
A0A452EEF1	RAB5C, member RAS oncogene family	RAB5C		RAB5C, member RAS oncogene family OS=Capra hircus OX=9925 GN=RAB5C PE=4 SV=1	54	6	8	22	216	23.5	8.41	0.991652	0.957418	0.948031	0.9657	1.08965	1.0974	1.05359	1.08021	0.89399	0.00375868	0.0608939
A0A452DTW1	PAS domain containing serine/threonine kinase	PASK		PAS domain containing serine/threonine kinase OS=Capra hircus OX=9925 GN=PASK PE=4 SV=1	5	5	5	6	1273	135.6	5.01	1.06613	1.11235	1.06002	1.0795	0.975439	0.970868	0.984348	0.976885	1.10505	0.00378699	0.0610915
A0A8C2QQA5	Actin related protein 3	ACTR3		Actin related protein 3 OS=Capra hircus OX=9925 GN=ACTR3 PE=3 SV=1	16	4	4	8	390	44.2	5.55	0.895161	0.906228	0.922191	0.90786	1.01736	0.979178	0.984771	0.993768	0.913553	0.00382192	0.0613937
A0A8C2PIP0	MORN repeat containing 2			MORN repeat containing 2 OS=Capra hircus OX=9925 PE=4 SV=1	33	4	4	8	151	16.7	5.99	0.925647	0.888164	0.862194	0.892002	1.06548	1.06076	1.1454	1.09055	0.817938	0.00387104	0.0619202
A0A836D7G0	Schlafen AlbA-2 domain-containing protein	JEQ12_000200		Schlafen AlbA-2 domain-containing protein OS=Ovis aries OX=9940 GN=JEQ12_000200 PE=4 SV=1	24	8	8	13	387	43.1	8	0.947682	0.967198	0.936541	0.950474	1.09905	1.06637	1.03863	1.06802	0.889941	0.00390723	0.0621706
A0A452EY08	Protein arginine N-methyltransferase 5	PRMT5	FUNCTION: Arginine methyltransferase that can both catalyze the formation of omega-N monomethylarginine (MMA) and symmetrical dimethylarginine (sDMA). {ECO:0000256|PIRNR:PIRNR015894}.	Protein arginine N-methyltransferase 5 OS=Capra hircus OX=9925 GN=PRMT5 PE=3 SV=1	28	16	16	39	637	72.6	6.29	0.767746	0.769133	0.750779	0.762553	0.936111	0.902908	1.00668	0.948565	0.803902	0.00395517	0.0621706
A0A836AJI4	CUE domain-containing protein	JEQ12_014124		CUE domain-containing protein OS=Ovis aries OX=9940 GN=JEQ12_014124 PE=4 SV=1	3	2	2	2	985	108.9	6.13	1.13392	1.14141	1.08619	1.12051	0.82421	0.910958	0.845311	0.86016	1.30267	0.00114502	0.044958
C5IJ83	RAB8A	RAB8A		RAB8A OS=Ovis aries OX=9940 GN=RAB8A PE=2 SV=1	60	6	14	72	207	23.7	9.06	0.937631	0.924069	0.893837	0.918512	1.01695	1.0425	1.07503	1.04482	0.879107	0.00399329	0.0621706
W5PS16	PDZ domain containing 2	PDZD2		PDZ domain containing 2 OS=Ovis aries OX=9940 GN=PDZD2 PE=4 SV=1	0	1	1	1	2649	277.6	7.21	0.973424	1.04245	1.03569	1.01719	0.677957	0.831454	0.833639	0.781017	1.30239	0.0135236	0.106374
A0A452DQD2	Ribosomal protein L10e/L16 domain-containing protein	LOC102184991		Ribosomal protein L10e/L16 domain-containing protein OS=Capra hircus OX=9925 GN=LOC102184991 PE=3 SV=1	4	1	1	1	214	24.4	10.07	1.00806	1.06013	0.911069	0.993084	0.789395	0.837949	0.664581	0.763975	1.29989	0.0275885	0.147302
A0A6P3DZ89	NADH dehydrogenase [ubiquinone] iron-sulfur protein 2, mitochondrial			NADH dehydrogenase [ubiquinone] iron-sulfur protein 2, mitochondrial OS=Ovis aries OX=9940 PE=1 SV=1	66	1	23	203	463	52.5	7.15	1.04894	0.938152	1.08365	1.02358	0.806704	0.804333	0.756501	0.789179	1.29702	0.00745764	0.0790378
A0A452FZE0	Outer dense fiber protein 1	ODF1		Outer dense fiber protein 1 OS=Capra hircus OX=9925 GN=ODF1 PE=4 SV=1	48	1	12	184	210	23.3	7.94	1.09474	1.08776	1.07062	1.08438	0.933421	0.91195	0.987541	0.944304	1.14834	0.00404203	0.0621706
A0A452EIJ8	Elongation factor Ts, mitochondrial	TSFM	FUNCTION: Associates with the EF-Tu.GDP complex and induces the exchange of GDP to GTP. It remains bound to the aminoacyl-tRNA.EF-Tu.GTP complex up to the GTP hydrolysis stage on the ribosome. {ECO:0000256|HAMAP-Rule:MF_03135}.	Elongation factor Ts, mitochondrial OS=Capra hircus OX=9925 GN=TSFM PE=3 SV=1	30	7	7	16	319	34.7	7.47	1.16487	1.11323	1.14715	1.14175	1.00917	0.9267	0.981098	0.972322	1.17425	0.00404614	0.0621706
W5PK89	Outer dense fiber of sperm tails 2	ODF2		Outer dense fiber of sperm tails 2 OS=Ovis aries OX=9940 GN=ODF2 PE=3 SV=1	55	3	63	1176	832	95.7	7.61	1.21203	1.07994	1.08604	1.126	0.764511	1.02558	0.823456	0.871183	1.2925	0.0473005	0.193883
A0A836D5E0	Protein MON2 homolog	JEQ12_014534		Protein MON2 homolog OS=Ovis aries OX=9940 GN=JEQ12_014534 PE=3 SV=1	11	18	18	21	1714	189.6	6.14	0.892916	0.860164	0.848502	0.867194	1.02926	1.01653	0.966965	1.00425	0.863523	0.00410335	0.062725
A0A8C2XX79	Apoptosis inducing factor mitochondria associated 2			Apoptosis inducing factor mitochondria associated 2 OS=Capra hircus OX=9925 PE=4 SV=1	4	1	1	4	405	43.2	7.01	0.969118	0.976948	0.994842	0.980302	0.905315	0.873023	0.911656	0.896665	1.09328	0.00413198	0.062885
B0LXN9	Glutathione S-transferase	GSTA1		Glutathione S-transferase OS=Ovis aries OX=9940 GN=GSTA1 PE=2 SV=1	5	1	1	1	222	25.3	8.57	0.991249	1.15931	1.0329	1.06115	0.832741	0.818562	0.812042	0.821115	1.29233	0.00919844	0.0894135
A0A8C2XVU8	Galactokinase 1	GALK1		Galactokinase 1 OS=Capra hircus OX=9925 GN=GALK1 PE=4 SV=1	63	3	18	75	392	42.2	6.19	0.884063	0.911335	0.840974	0.87879	1.07116	1.00716	1.06013	1.04615	0.840022	0.00417648	0.062885
W5PPX2	SUMO peptidase family member, NEDD8 specific	SENP8		SUMO peptidase family member, NEDD8 specific OS=Ovis aries OX=9940 GN=SENP8 PE=3 SV=1	19	3	3	11	223	25.5	5.58	0.876222	0.892386	0.842859	0.870489	1.0214	0.983739	0.972544	0.992561	0.877013	0.00418017	0.062885
A0A8C2SGF6	ST6 N-acetylgalactosaminide alpha-2,6-sialyltransferase 1			ST6 N-acetylgalactosaminide alpha-2,6-sialyltransferase 1 OS=Capra hircus OX=9925 PE=3 SV=1	2	1	1	1	591	66.1	10.05	0.869507	1.10492	0.973157	0.982529	0.74955	0.781508	0.76003	0.763696	1.28654	0.0334629	0.163687
A0A8C2PL94	Reticulocalbin 2			Reticulocalbin 2 OS=Capra hircus OX=9925 PE=4 SV=1	35	9	9	30	314	36.7	4.4	1.14684	1.02483	1.01789	1.06319	0.858296	0.840592	0.78768	0.828856	1.28271	0.00753321	0.0791091
A0A835ZM39	GB1/RHD3-type G domain-containing protein	JEQ12_011171		GB1/RHD3-type G domain-containing protein OS=Ovis aries OX=9940 GN=JEQ12_011171 PE=3 SV=1	35	12	12	21	539	60	5.72	1.03057	1.02905	1.04293	1.03418	0.922279	0.959104	0.967071	0.949485	1.0892	0.00426005	0.0631187
A0A8C2P4Z2	Hydroxysteroid 17-beta dehydrogenase 1	HSD17B1		Hydroxysteroid 17-beta dehydrogenase 1 OS=Capra hircus OX=9925 GN=HSD17B1 PE=4 SV=1	2	1	1	1	776	86.1	6.37	1.16924	1.10824	0.977276	1.08492	0.861019	0.841132	0.843023	0.848391	1.2788	0.0142497	0.10913
A0A452F993	Prolyl endopeptidase	PREP		Prolyl endopeptidase OS=Capra hircus OX=9925 GN=PREP PE=3 SV=1	50	27	27	72	713	81.2	6.2	0.848912	0.832043	0.85235	0.844435	1.02387	0.956228	1.04832	1.00947	0.836512	0.00427895	0.0631187
A0A452EN99	Serine/threonine-protein phosphatase 2A 55 kDa regulatory subunit B	PPP2R2B		Serine/threonine-protein phosphatase 2A 55 kDa regulatory subunit B OS=Capra hircus OX=9925 GN=PPP2R2B PE=3 SV=1	9	1	3	10	427	49.7	6.84	1.23177	1.15595	1.20214	1.19662	0.774834	1.03165	1.00274	0.936409	1.27788	0.0365093	0.169458
A0A452E566	Translin	TSN		Translin OS=Capra hircus OX=9925 GN=TSN PE=3 SV=1	36	7	7	21	228	26.2	6.44	0.895778	0.909592	0.876341	0.893904	1.06198	0.989446	1.04191	1.03111	0.866932	0.00440802	0.0645178
A0A8C2S6A0	DNA polymerase subunit gamma-2, mitochondrial	POLG2		DNA polymerase subunit gamma-2, mitochondrial OS=Capra hircus OX=9925 GN=POLG2 PE=4 SV=1	4	1	1	1	438	49.3	7.93	1.10211	1.17081	1.05228	1.1084	0.83659	0.919692	0.8483	0.868194	1.27667	0.00506695	0.0683989
A0A8C2RG60	Fibrinogen alpha chain			Fibrinogen alpha chain OS=Capra hircus OX=9925 PE=4 SV=1	1	1	1	2	857	94.2	6.42	1.12953	1.09873	1.0218	1.08335	1.33255	1.37916	1.28003	1.33058	0.814197	0.00452429	0.0657149
A0A452F719	Mesencephalic astrocyte derived neurotrophic factor	MANF		Mesencephalic astrocyte derived neurotrophic factor OS=Capra hircus OX=9925 GN=MANF PE=3 SV=1	20	3	3	6	179	20.3	8.54	1.26909	1.26854	1.13591	1.22452	0.945566	0.996676	0.938216	0.960153	1.27533	0.00528801	0.0689417
A0A6P7E1T2	Peptidase M14 carboxypeptidase A domain-containing protein	JEQ12_015716		Peptidase M14 carboxypeptidase A domain-containing protein OS=Ovis aries OX=9940 GN=JEQ12_015716 PE=3 SV=1	21	9	9	17	436	49.3	7.27	1.32541	1.26352	1.11809	1.23567	0.980186	1.04203	0.893569	0.971929	1.27136	0.0245575	0.14165
A0A452ECR7	ITPRIP like 1	ITPRIPL1		ITPRIP like 1 OS=Capra hircus OX=9925 GN=ITPRIPL1 PE=3 SV=1	41	19	19	41	547	62.5	6.52	1.12812	1.08679	1.1295	1.1148	0.736725	0.995142	0.900379	0.877415	1.27056	0.0364911	0.169458
A0A8C2NDA6	Prolactin-induced protein	LOC102181752		Prolactin-induced protein OS=Capra hircus OX=9925 GN=LOC102181752 PE=3 SV=1	33	4	4	15	153	17.3	5.24	1.2539	1.07894	1.19718	1.17668	0.896218	0.982658	0.899956	0.926277	1.27033	0.0130335	0.10545
A0A452FCA4	Leucine rich repeat and coiled-coil centrosomal protein 1	LRRCC1		Leucine rich repeat and coiled-coil centrosomal protein 1 OS=Capra hircus OX=9925 GN=LRRCC1 PE=4 SV=1	24	1	23	55	1027	118.7	5.91	1.09744	1.07934	1.03268	1.06982	0.757158	0.831358	0.941121	0.843212	1.26874	0.016281	0.116017
A0A452F4P0	Testis specific serine kinase substrate	TSKS		Testis specific serine kinase substrate OS=Capra hircus OX=9925 GN=TSKS PE=4 SV=1	11	5	5	7	586	63.4	6.37	1.05688	1.10794	1.10024	1.08835	0.92451	0.84818	0.802131	0.858274	1.26807	0.00415535	0.062885
A0A452FVD5	Leucine zipper transcription factor-like protein 1	LZTFL1		Leucine zipper transcription factor-like protein 1 OS=Capra hircus OX=9925 GN=LZTFL1 PE=3 SV=1	30	8	8	19	302	34.9	5.31	1.07932	1.08855	1.07162	1.07983	1.01747	0.96976	0.970138	0.985789	1.0954	0.00476564	0.0669044
A0A452FY07	Acetyl-CoA acyltransferase 2	ACAA2		Acetyl-CoA acyltransferase 2 OS=Capra hircus OX=9925 GN=ACAA2 PE=3 SV=1	84	24	24	136	397	42.1	7.91	0.971925	0.996581	0.957816	0.975441	1.11678	1.07046	1.06859	1.08528	0.898791	0.00480541	0.0669044
A0A452DPK3	Mitochondrial import inner membrane translocase subunit TIM50	TIMM50	FUNCTION: Essential component of the TIM23 complex, a complex that mediates the translocation of transit peptide-containing proteins across the mitochondrial inner membrane. {ECO:0000256|RuleBase:RU365079}.	Mitochondrial import inner membrane translocase subunit TIM50 OS=Capra hircus OX=9925 GN=TIMM50 PE=3 SV=1	30	9	9	39	355	40.1	8.37	1.0274	1.09959	1.07867	1.06856	0.952746	0.938088	0.923374	0.938069	1.1391	0.00480723	0.0669044
A0A452EB38	Complex III assembly factor LYRM7	LYRM7		Complex III assembly factor LYRM7 OS=Capra hircus OX=9925 GN=LYRM7 PE=3 SV=1	33	3	4	14	102	11.8	9.47	1.06686	1.11617	1.10145	1.09483	0.913872	0.883214	0.800164	0.86575	1.2646	0.00345153	0.0603816
A0A452ECX7	14-3-3 protein theta	YWHAQ		14-3-3 protein theta OS=Capra hircus OX=9925 GN=YWHAQ PE=3 SV=1	60	7	16	50	245	27.7	4.78	0.948459	0.956323	0.930197	0.944993	0.899979	0.902068	0.901243	0.901097	1.04871	0.00481811	0.0669044
A0A8C2QYP0	Phosphoribosyl pyrophosphate synthetase associated protein 1			Phosphoribosyl pyrophosphate synthetase associated protein 1 OS=Capra hircus OX=9925 PE=3 SV=1	48	13	16	52	427	47.3	8	0.755552	0.77491	0.7621	0.764187	0.882962	0.875811	0.951067	0.90328	0.846014	0.00485442	0.0669044
A0A452G700	Nicotinamide-nucleotide adenylyltransferase	NMNAT3		Nicotinamide-nucleotide adenylyltransferase OS=Capra hircus OX=9925 GN=NMNAT3 PE=3 SV=1	35	8	8	14	242	27.6	7.34	0.930906	0.895096	0.904775	0.910259	0.970046	0.97145	0.982822	0.974773	0.933817	0.00485859	0.0669044
A0A8C2PFC6	Matrin 3	MATR3		Matrin 3 OS=Capra hircus OX=9925 GN=MATR3 PE=4 SV=1	1	1	1	2	946	105.4	5.88	1.1802	1.20169	1.17246	1.18478	0.959938	0.952101	0.901074	0.937704	1.26349	0.000267651	0.0301947
A0A452E1B9	Alkaline phosphatase	LOC102190876		Alkaline phosphatase OS=Capra hircus OX=9925 GN=LOC102190876 PE=3 SV=1	18	1	6	15	530	56.9	5.76	1.01908	0.924985	0.925203	0.956424	1.12207	1.14713	1.15329	1.14083	0.838357	0.00489518	0.0669044
A0A836A4Z2	Hcy-binding domain-containing protein	JEQ12_017779		Hcy-binding domain-containing protein OS=Ovis aries OX=9940 GN=JEQ12_017779 PE=4 SV=1	55	19	19	88	513	56.1	6.76	0.938446	0.923883	0.87617	0.912833	1.11426	1.04436	1.13193	1.09685	0.832233	0.00489904	0.0669044
A0A452G517	Cell division cycle 34, ubiqiutin conjugating enzyme	CDC34		Cell division cycle 34, ubiqiutin conjugating enzyme OS=Capra hircus OX=9925 GN=CDC34 PE=3 SV=1	30	8	8	21	234	26.5	4.59	0.929418	0.954886	0.913717	0.932674	1.01798	0.998614	1.02598	1.01419	0.919623	0.00490621	0.0669044
A0A8C2SJL9	Adaptor protein, phosphotyrosine interacting with PH domain and leucine zipper 1			Adaptor protein, phosphotyrosine interacting with PH domain and leucine zipper 1 OS=Capra hircus OX=9925 PE=4 SV=1	9	5	5	8	787	87.7	6.33	0.932594	0.941884	0.918358	0.930945	1.0412	1.13632	1.11742	1.09831	0.847614	0.00498097	0.0676804
A0A452E7Y7	Reticulon 4 interacting protein 1	RTN4IP1		Reticulon 4 interacting protein 1 OS=Capra hircus OX=9925 GN=RTN4IP1 PE=3 SV=1	19	6	6	7	396	43.6	9.09	1.17439	1.14429	1.17189	1.16352	0.857526	0.98254	0.922857	0.920974	1.26336	0.00290477	0.0553367
W5Q7C6	Bridging integrator 2	BIN2		Bridging integrator 2 OS=Ovis aries OX=9940 GN=BIN2 PE=4 SV=1	16	1	8	29	546	60.5	5.17	0.984542	0.938891	0.913562	0.945665	1.06176	1.06679	1.09401	1.07418	0.880356	0.00507755	0.0683989
A0A452F989	Prefoldin subunit 3	VBP1	FUNCTION: Binds specifically to cytosolic chaperonin (c-CPN) and transfers target proteins to it. Binds to nascent polypeptide chain and promotes folding in an environment in which there are many competing pathways for nonnative proteins. {ECO:0000256|PIRNR:PIRNR016396}.	Prefoldin subunit 3 OS=Capra hircus OX=9925 GN=VBP1 PE=3 SV=1	21	3	4	10	197	22.5	6.28	0.872936	0.819931	0.825328	0.839398	0.982521	0.93484	0.966733	0.961364	0.873132	0.00510555	0.0683989
A0A6P3TLK5	Ubiquitin carboxyl-terminal hydrolase	JEQ12_003548		Ubiquitin carboxyl-terminal hydrolase OS=Ovis aries OX=9940 GN=JEQ12_003548 PE=3 SV=1	52	13	13	33	328	37.4	5.4	0.851509	0.842352	0.808468	0.83411	1.08503	0.971865	1.06207	1.03965	0.802296	0.00510601	0.0683989
A0A452FNT7	ADP dependent glucokinase	ADPGK		ADP dependent glucokinase OS=Capra hircus OX=9925 GN=ADPGK PE=4 SV=1	3	1	1	2	497	53.9	5.91	0.963797	0.985021	0.939748	0.962855	0.866849	0.859398	0.89133	0.872526	1.10353	0.00512693	0.0684373
A0A452G2Z9	Phosducin like 2	PDCL2		Phosducin like 2 OS=Capra hircus OX=9925 GN=PDCL2 PE=3 SV=1	44	8	8	20	242	28.2	4.81	0.904177	0.926355	0.879662	0.903398	0.983294	0.975042	0.979997	0.979444	0.922358	0.00514903	0.0684912
A0A6P3YGL7	outer dense fiber protein 2 isoform X2	ODF2		outer dense fiber protein 2 isoform X2 OS=Ovis aries OX=9940 GN=ODF2 PE=3 SV=1	55	7	67	1190	893	102.9	8.51	1.23366	1.07126	1.10489	1.13661	0.880435	0.98143	0.844348	0.902071	1.26	0.0218012	0.132026
A0A836AHK3	Trafficking protein particle complex subunit	JEQ12_000134		Trafficking protein particle complex subunit OS=Ovis aries OX=9940 GN=JEQ12_000134 PE=3 SV=1	35	8	8	18	197	22	4.89	0.908666	0.919119	0.880282	0.902689	1.11666	1.02901	1.13368	1.09312	0.825793	0.00522753	0.0689123
A0A452FNM4	Heterogeneous nuclear ribonucleoproteins A2/B1	HNRNPA2B1		Heterogeneous nuclear ribonucleoproteins A2/B1 OS=Capra hircus OX=9925 GN=HNRNPA2B1 PE=4 SV=1	19	5	6	12	341	36	8.65	1.21232	1.16974	1.22877	1.20361	0.96333	0.977728	0.925097	0.955385	1.25982	0.000460361	0.0315022
W5QDF4	Glutathione S-transferase	GSTM3		Glutathione S-transferase OS=Ovis aries OX=9940 GN=GSTM3 PE=3 SV=1	76	1	23	534	230	27.3	6.38	1.12079	1.07099	1.09078	1.09418	0.826264	0.815163	0.965309	0.868912	1.25926	0.0110983	0.0975335
A0A452DMT2	Coiled-coil domain containing 85B	CCDC85B		Coiled-coil domain containing 85B OS=Capra hircus OX=9925 GN=CCDC85B PE=3 SV=1	39	6	6	27	202	22.2	5.08	1.17618	1.09359	1.14503	1.13827	0.821509	0.97357	0.919708	0.904929	1.25786	0.00995103	0.0931466
A0A452EDW9	Dmx like 2	DMXL2		Dmx like 2 OS=Capra hircus OX=9925 GN=DMXL2 PE=4 SV=1	18	42	42	79	3057	342.5	6.35	0.921498	0.937775	0.903625	0.920966	1.05377	1.01033	1.08268	1.04893	0.878006	0.00529308	0.0689417
A0A452ED69	Tripeptidyl-peptidase 2	TPP2		Tripeptidyl-peptidase 2 OS=Capra hircus OX=9925 GN=TPP2 PE=3 SV=1	49	49	49	157	1249	138.2	6.24	0.849667	0.889779	0.826848	0.855432	0.963095	0.977541	1.01176	0.984132	0.869225	0.0053102	0.0689417
A0A8C2RDW3	Homeodomain interacting protein kinase 1	HIPK1		Homeodomain interacting protein kinase 1 OS=Capra hircus OX=9925 GN=HIPK1 PE=4 SV=1	11	12	12	26	1469	161	7.81	0.973404	0.963059	0.91974	0.952068	0.738933	0.79752	0.738827	0.758427	1.25532	0.00162275	0.0469605
A0A8E5NR34	Myosin light chain 6 transcript variant X4	MYL6		Myosin light chain 6 transcript variant X4 OS=Ovis aries OX=9940 GN=MYL6 PE=2 SV=1	19	2	3	4	175	19.5	4.54	0.962302	1.0184	0.971022	0.983908	0.89195	0.884156	0.869975	0.882027	1.11551	0.00538438	0.0691205
A0A8C2P7W0	Chromosome 20 C5orf51 homolog	C20H5orf51		Chromosome 20 C5orf51 homolog OS=Capra hircus OX=9925 GN=C20H5orf51 PE=4 SV=1	10	2	3	4	539	61.5	5.69	1.0311	1.0321	1.05301	1.03874	0.924189	0.97541	0.935203	0.944934	1.09927	0.00540839	0.0691205
A0A8C2S295	Ubiquinol-cytochrome c reductase core protein 2			Ubiquinol-cytochrome c reductase core protein 2 OS=Capra hircus OX=9925 PE=3 SV=1	58	24	24	211	494	52.6	8.78	0.99103	0.964591	0.98262	0.979414	1.04747	1.04735	1.02412	1.03965	0.942065	0.00542108	0.0691205
A0A452EZI7	RING-type E3 ubiquitin transferase	TRIM36		RING-type E3 ubiquitin transferase OS=Capra hircus OX=9925 GN=TRIM36 PE=4 SV=1	4	3	3	4	716	81.3	6.25	1.09399	1.04594	1.08378	1.07457	0.873625	0.954404	0.932775	0.920268	1.16767	0.00544399	0.0691205
A0A8C2S4L2	Proteasome 26S subunit, non-ATPase 7			Proteasome 26S subunit, non-ATPase 7 OS=Capra hircus OX=9925 PE=3 SV=1	41	10	10	31	333	37.8	6.67	0.858676	0.827169	0.809433	0.831759	1.01793	0.982656	1.09714	1.03258	0.805518	0.00547356	0.0691205
A0A8C2PM09	Solute carrier family 25 member 41	SLC25A41		Solute carrier family 25 member 41 OS=Capra hircus OX=9925 GN=SLC25A41 PE=3 SV=1	49	4	13	22	369	40.6	9.33	0.965694	0.973281	0.965197	0.968057	1.0203	1.05943	1.02695	1.03556	0.934816	0.00547611	0.0691205
A0A452EMN0	Short chain dehydrogenase/reductase family 39U member 1	SDR39U1		Short chain dehydrogenase/reductase family 39U member 1 OS=Capra hircus OX=9925 GN=SDR39U1 PE=4 SV=1	43	10	10	42	294	31.3	9.33	1.18486	1.11239	1.22012	1.17245	0.961443	0.967236	0.87446	0.93438	1.2548	0.00549491	0.0691205
I1W1N3	Ras-related protein Rab-18	RAB18		Ras-related protein Rab-18 OS=Capra hircus OX=9925 GN=RAB18 PE=2 SV=1	42	7	7	26	206	23	5.24	0.994131	0.980315	1.01644	0.996961	1.09144	1.13278	1.16821	1.13081	0.881634	0.0055029	0.0691205
A0A452ERM8	NADH dehydrogenase [ubiquinone] flavoprotein 2, mitochondrial	NDUFV2		NADH dehydrogenase [ubiquinone] flavoprotein 2, mitochondrial OS=Capra hircus OX=9925 GN=NDUFV2 PE=3 SV=1	61	13	15	95	249	27.4	8.06	0.982603	0.970903	0.996787	0.983431	1.15192	1.09611	1.07977	1.10927	0.886559	0.0055063	0.0691205
A0A452FNZ8	Ubiquitin protein ligase E3 component n-recognin 4	UBR4		Ubiquitin protein ligase E3 component n-recognin 4 OS=Capra hircus OX=9925 GN=UBR4 PE=3 SV=1	15	3	63	108	5180	571	6.1	0.888919	0.935631	0.872595	0.899049	0.998567	1.00828	1.02676	1.0112	0.889089	0.00554525	0.0693797
A0A836AIE9	Outer dense fiber protein 3B	JEQ12_015278		Outer dense fiber protein 3B OS=Ovis aries OX=9940 GN=JEQ12_015278 PE=4 SV=1	49	1	4	21	120	12.9	8.66	1.03206	0.983299	1.01767	1.01101	1.09973	1.13373	1.09942	1.11096	0.910031	0.00558128	0.0694358
A0A452EII2	Medium-chain specific acyl-CoA dehydrogenase, mitochondrial	LOC102179380		Medium-chain specific acyl-CoA dehydrogenase, mitochondrial OS=Capra hircus OX=9925 GN=LOC102179380 PE=3 SV=1	62	23	23	245	415	45.8	7.94	0.933914	0.954345	0.959692	0.949317	1.07718	1.03491	1.02525	1.04578	0.90776	0.00558984	0.0694358
A0A8C2RPR0	NTR domain-containing protein			NTR domain-containing protein OS=Capra hircus OX=9925 PE=3 SV=1	45	9	9	32	229	26.5	8.1	1.19805	1.07801	0.989561	1.08854	0.851647	0.935204	0.818103	0.868318	1.25362	0.0342434	0.166006
A0A452FBF4	Tubulin-specific chaperone D	TBCD		Tubulin-specific chaperone D OS=Capra hircus OX=9925 GN=TBCD PE=3 SV=1	15	14	14	22	1200	133	6.51	0.904519	0.915894	0.874342	0.898252	1.02601	1.00867	1.08466	1.03978	0.863886	0.005623	0.0694358
A0A452F6E7	NDRG family member 3	NDRG3		NDRG family member 3 OS=Capra hircus OX=9925 GN=NDRG3 PE=3 SV=1	41	10	10	28	363	39.8	5.39	0.930991	0.939411	0.893705	0.921369	1.02027	0.998413	1.03739	1.01869	0.904461	0.00568073	0.0697977
A0A8C2RQ02	Ribonuclease A-domain domain-containing protein			Ribonuclease A-domain domain-containing protein OS=Capra hircus OX=9925 PE=3 SV=1	26	5	5	17	208	24	6.92	0.688738	0.719048	0.702437	0.703408	0.838643	0.783156	0.849132	0.823644	0.854019	0.00569205	0.0697977
A0A452E290	peptidylprolyl isomerase	FKBP4		peptidylprolyl isomerase OS=Capra hircus OX=9925 GN=FKBP4 PE=4 SV=1	53	20	20	46	459	51.5	5.44	0.858746	0.882014	0.817426	0.852729	0.952544	0.958491	0.978753	0.963262	0.885251	0.00570754	0.0697977
A0A452DVZ8	Cullin 3	CUL3		Cullin 3 OS=Capra hircus OX=9925 GN=CUL3 PE=3 SV=1	58	45	45	192	768	88.9	8.48	0.808204	0.800119	0.778034	0.795453	0.928899	0.908373	0.994798	0.944023	0.84262	0.00574556	0.0700367
A0A836CVY0	Lutropin subunit beta	JEQ12_005533		Lutropin subunit beta OS=Ovis aries OX=9940 GN=JEQ12_005533 PE=4 SV=1	66	20	20	69	338	37.5	9.86	0.95744	0.956902	1.01042	0.974922	1.13022	1.07396	1.11124	1.10514	0.882169	0.0058098	0.0705928
A0A452DLE1	glutamate dehydrogenase [NAD(P)(+)]	GLUD1		glutamate dehydrogenase [NAD(P)(+)] OS=Capra hircus OX=9925 GN=GLUD1 PE=3 SV=1	45	21	21	87	561	61.5	7.96	0.98795	0.973337	0.985965	0.982417	1.03829	1.0174	1.04546	1.03372	0.950374	0.00586665	0.0708987
A0A8C2RT50	Dehydrogenase/reductase 11	DHRS11		Dehydrogenase/reductase 11 OS=Capra hircus OX=9925 GN=DHRS11 PE=3 SV=1	49	13	13	36	371	40.2	8.03	1.02707	1.00838	0.95607	0.997174	1.1072	1.11111	1.1187	1.11234	0.896468	0.00587509	0.0708987
A0A452EHE2	ATP synthase subunit e, mitochondrial	ATP5ME	FUNCTION: Mitochondrial membrane ATP synthase (F(1)F(0) ATP synthase or Complex V) produces ATP from ADP in the presence of a proton gradient across the membrane which is generated by electron transport complexes of the respiratory chain. F-type ATPases consist of two structural domains, F(1) - containing the extramembraneous catalytic core, and F(0) - containing the membrane proton channel, link…	ATP synthase subunit e, mitochondrial OS=Capra hircus OX=9925 GN=ATP5ME PE=3 SV=1	73	7	7	43	71	8.3	9.52	0.952529	0.958244	1.00637	0.972381	1.09953	1.11409	1.06467	1.09276	0.889837	0.00589108	0.0708987
A0A836A8J1	Protein FAM166A	JEQ12_013339		Protein FAM166A OS=Ovis aries OX=9940 GN=JEQ12_013339 PE=4 SV=1	52	1	14	195	309	34.9	8.57	0.927171	1.01913	1.07222	1.00617	0.782161	0.779351	0.847315	0.802942	1.25311	0.0131722	0.105796
A0A452EIZ2	Mitochondrial import inner membrane translocase subunit TIM17	TIMM17B	FUNCTION: Essential component of the TIM23 complex, a complex that mediates the translocation of transit peptide-containing proteins across the mitochondrial inner membrane. {ECO:0000256|RuleBase:RU364008}.	Mitochondrial import inner membrane translocase subunit TIM17 OS=Capra hircus OX=9925 GN=TIMM17B PE=3 SV=1	48	5	5	15	172	18.3	9.03	0.962801	0.902846	0.926069	0.930572	1.13688	1.06334	1.06632	1.08884	0.854642	0.00596955	0.0713571
W5PAL6	Ras-related protein Rab-4	RAB4B		Ras-related protein Rab-4 OS=Ovis aries OX=9940 GN=RAB4B PE=3 SV=1	40	5	8	41	215	23.8	6.57	0.949312	0.933287	0.918069	0.933556	1.03867	1.11211	1.13463	1.09513	0.852459	0.00598564	0.0713571
W5QHP1	BolA family member 1			BolA family member 1 OS=Ovis aries OX=9940 PE=3 SV=1	35	6	6	22	224	24.2	8.24	1.06942	1.0374	1.16518	1.09067	0.898101	0.885665	0.828396	0.870721	1.2526	0.00748472	0.0790378
W5QH30	Cilia and flagella associated protein 57	CFAP57		Cilia and flagella associated protein 57 OS=Ovis aries OX=9940 GN=CFAP57 PE=4 SV=1	56	1	67	277	1248	144.7	5.86	0.889536	0.976955	0.967132	0.944541	1.18019	1.09519	1.1676	1.14766	0.823013	0.00606674	0.0716627
W5QD40	EF-hand calcium binding domain 6	EFCAB6		EF-hand calcium binding domain 6 OS=Ovis aries OX=9940 GN=EFCAB6 PE=4 SV=1	41	1	59	300	1502	172.9	8.53	1.15843	1.21353	1.11682	1.16293	1.0167	0.827845	0.949556	0.931367	1.24862	0.0201714	0.127663
W5NVQ4	Cullin associated and neddylation dissociated 1	CAND1		Cullin associated and neddylation dissociated 1 OS=Ovis aries OX=9940 GN=CAND1 PE=3 SV=1	33	37	37	105	1230	136.3	5.78	0.968806	0.923176	0.902568	0.931517	1.04069	1.03212	1.0352	1.036	0.899146	0.00610509	0.0718771
A0A452FHH1	AP complex subunit beta	AP1B1		AP complex subunit beta OS=Capra hircus OX=9925 GN=AP1B1 PE=3 SV=1	42	36	36	78	939	103.3	5.16	0.828924	0.817354	0.810453	0.818911	0.875184	0.88999	0.858647	0.874607	0.936318	0.00614159	0.0720829
A0A452GBD2	ADAM metallopeptidase domain 30	ADAM30		ADAM metallopeptidase domain 30 OS=Capra hircus OX=9925 GN=ADAM30 PE=4 SV=1	12	7	7	16	755	85.9	6.98	1.16669	1.10997	1.02837	1.10168	0.81964	0.963471	0.86542	0.882844	1.24787	0.0200047	0.127032
W5QD66	phosphoenolpyruvate carboxykinase (GTP)	PCK2		phosphoenolpyruvate carboxykinase (GTP) OS=Ovis aries OX=9940 GN=PCK2 PE=3 SV=1	19	11	11	32	724	79.8	8.98	1.03615	1.10454	1.10026	1.08032	0.955214	0.931415	0.967093	0.951241	1.13569	0.00619947	0.0723145
A0A452EZS7	Chromosome 2 C2orf76 homolog	C2orf76		Chromosome 2 C2orf76 homolog OS=Capra hircus OX=9925 GN=C2orf76 PE=3 SV=1	23	2	2	4	126	14.7	6.38	1.04406	1.10858	1.02923	1.06062	0.900826	0.891665	0.93977	0.910754	1.16455	0.00624128	0.0725788
A0A452DRY0	Beta-defensin		FUNCTION: Has antibacterial activity. {ECO:0000256|RuleBase:RU231113}.	Beta-defensin OS=Capra hircus OX=9925 PE=3 SV=1	27	3	3	16	102	11.2	9.94	0.555126	0.535438	0.545419	0.545328	0.595251	0.629664	0.638912	0.621276	0.877755	0.00626918	0.0726804
W5Q9L8	Aldehyde dehydrogenase	ALDH3A2		Aldehyde dehydrogenase OS=Ovis aries OX=9940 GN=ALDH3A2 PE=3 SV=1	21	1	11	33	485	53.9	7.69	1.05205	1.04414	1.07436	1.05685	0.995946	0.990118	0.960441	0.982168	1.07604	0.00631718	0.0730135
A0A452DMM6	ADAM metallopeptidase domain 32	ADAM32		ADAM metallopeptidase domain 32 OS=Capra hircus OX=9925 GN=ADAM32 PE=4 SV=1	18	10	10	39	749	83.3	5.34	1.28956	1.14047	1.04453	1.15819	0.929839	0.978778	0.87994	0.929519	1.246	0.0408187	0.178276
W5NYK8	Galactocerebrosidase	GALC		Galactocerebrosidase OS=Ovis aries OX=9940 GN=GALC PE=3 SV=1	9	5	5	7	690	77.7	6.77	1.06029	1.06387	1.04255	1.05557	0.932247	0.990744	0.942827	0.955273	1.10499	0.00637081	0.0731872
A0A452FTZ9	Protein phosphatase 2 scaffold subunit Aalpha	PPP2R1A		Protein phosphatase 2 scaffold subunit Aalpha OS=Capra hircus OX=9925 GN=PPP2R1A PE=4 SV=1	55	20	27	114	589	65.2	5.11	0.906113	0.90688	0.902445	0.905146	0.99122	0.986325	1.04783	1.00846	0.897554	0.00641878	0.0733308
A0A6P7E9I3	V-type proton ATPase subunit D	JEQ12_000340		V-type proton ATPase subunit D OS=Ovis aries OX=9940 GN=JEQ12_000340 PE=3 SV=1	57	16	16	46	247	28.2	9.36	0.768542	0.793857	0.746063	0.769487	0.947422	0.877979	0.97113	0.932177	0.825473	0.00643235	0.0733308
W5PJG4	Leucine rich repeat containing 69			Leucine rich repeat containing 69 OS=Ovis aries OX=9940 PE=4 SV=1	11	3	3	4	348	40.2	9.42	1.12101	1.1963	1.16363	1.16032	1.02361	1.00014	0.940141	0.987963	1.17445	0.006455	0.0733308
A0A835ZTJ2	Cation channel sperm-associated protein subunit gamma	JEQ12_005264		Cation channel sperm-associated protein subunit gamma OS=Ovis aries OX=9940 GN=JEQ12_005264 PE=4 SV=1	3	3	3	6	1151	132.2	6.92	1.29023	1.35466	1.20497	1.28329	1.0164	1.15657	0.919212	1.03073	1.24503	0.0361234	0.169357
A0A452G3N3	Mitogen-activated protein kinase kinase 4	MAP2K4		Mitogen-activated protein kinase kinase 4 OS=Capra hircus OX=9925 GN=MAP2K4 PE=3 SV=1	6	2	2	4	401	44.3	8.07	0.894581	0.958127	0.901896	0.918201	1.06803	1.01928	1.05445	1.04725	0.87677	0.00648004	0.0733308
A0A8C2PCI1	ATP synthase subunit b	ATP5PB		ATP synthase subunit b OS=Capra hircus OX=9925 GN=ATP5PB PE=3 SV=1	48	17	17	145	241	27.7	8.92	0.951173	0.927106	0.953732	0.944004	1.07742	1.01688	1.04184	1.04538	0.903026	0.00653073	0.0735408
A0A452EY58	AU RNA binding methylglutaconyl-CoA hydratase	AUH		AU RNA binding methylglutaconyl-CoA hydratase OS=Capra hircus OX=9925 GN=AUH PE=3 SV=1	62	17	17	110	313	33.3	9.23	0.875644	0.855045	0.916776	0.882489	1.03237	0.992661	0.985405	1.00348	0.879428	0.00653739	0.0735408
A0A8C2S5H7	Polyamine modulated factor 1 binding protein 1			Polyamine modulated factor 1 binding protein 1 OS=Capra hircus OX=9925 PE=4 SV=1	36	1	32	59	1020	118.9	6.3	1.20391	0.984415	1.08566	1.09133	0.812788	0.926784	0.893406	0.87766	1.24345	0.0410518	0.178677
A0A452EJ62	Coiled-coil domain containing 188			Coiled-coil domain containing 188 OS=Capra hircus OX=9925 PE=4 SV=1	16	1	3	12	287	31.4	7.42	1.14682	1.03916	1.11603	1.10067	0.763209	0.959688	0.944247	0.889048	1.23803	0.0402692	0.176777
W5P075	UMP-CMP kinase	CMPK1	FUNCTION: Catalyzes the phosphorylation of pyrimidine nucleoside monophosphates at the expense of ATP. Plays an important role in de novo pyrimidine nucleotide biosynthesis. Has preference for UMP and CMP as phosphate acceptors. Also displays broad nucleoside diphosphate kinase activity. {ECO:0000256|HAMAP-Rule:MF_03172}.	UMP-CMP kinase OS=Ovis aries OX=9940 GN=CMPK1 PE=3 SV=1	37	7	7	17	233	26.4	8.6	0.883877	0.84134	0.855959	0.860392	0.991059	0.956364	1.0353	0.994242	0.865375	0.00678014	0.0755985
A0A835ZW73	WAP domain-containing protein	JEQ12_004674		WAP domain-containing protein OS=Ovis aries OX=9940 GN=JEQ12_004674 PE=4 SV=1	24	4	4	26	79	9	8.75	0.799847	0.756466	0.757068	0.771127	0.87803	0.910246	0.962135	0.916804	0.841104	0.00683969	0.0760389
A0A452DQN1	Uncharacterized protein	LOC102188368		Uncharacterized protein OS=Capra hircus OX=9925 GN=LOC102188368 PE=4 SV=1	77	13	13	77	275	29.9	9.8	1.06819	1.10287	1.10441	1.09182	1.00004	1.02288	0.975699	0.999541	1.09232	0.0069068	0.0763822
A0A452FZP4	Protein Flattop	CFAP126		Protein Flattop OS=Capra hircus OX=9925 GN=CFAP126 PE=3 SV=1	26	5	5	20	204	22.1	10.01	1.00245	0.989574	1.04462	1.01221	1.10799	1.1027	1.09152	1.10073	0.919579	0.006925	0.0763822
W5PE27	S-formylglutathione hydrolase	ESD	FUNCTION: Serine hydrolase involved in the detoxification of formaldehyde. {ECO:0000256|RuleBase:RU363068}.	S-formylglutathione hydrolase OS=Ovis aries OX=9940 GN=ESD PE=3 SV=1	29	8	8	25	292	32.7	7.4	0.870096	0.873841	0.84268	0.862206	0.998914	0.960626	1.0496	1.00305	0.859586	0.00694745	0.0763822
A0A452FSD2	Proteasome subunit beta	PSMB6		Proteasome subunit beta OS=Capra hircus OX=9925 GN=PSMB6 PE=3 SV=1	40	9	9	30	239	25.6	4.92	0.990682	0.989662	0.968176	0.98284	1.08369	1.12933	1.06147	1.0915	0.90045	0.00695116	0.0763822
W5P1F9	Protein rogdi homolog	ROGDI		Protein rogdi homolog OS=Ovis aries OX=9940 GN=ROGDI PE=3 SV=1	38	13	13	41	350	38.5	9.61	0.970583	0.964819	0.960793	0.965398	1.03661	1.02886	1.08047	1.04864	0.920615	0.00697329	0.0764039
W5PUV7	Translational activator of cytochrome c oxidase 1	LOC101102824		Translational activator of cytochrome c oxidase 1 OS=Ovis aries OX=9940 GN=LOC101102824 PE=3 SV=1	10	2	2	2	297	32.4	7.25	1.08124	1.18872	1.09649	1.12215	0.942646	0.959926	0.917448	0.940006	1.19377	0.00702037	0.0765598
A0A452EIH8	Nucleobindin 1	NUCB1		Nucleobindin 1 OS=Capra hircus OX=9925 GN=NUCB1 PE=3 SV=1	30	12	12	34	471	54.6	5.24	0.7708	0.798506	0.775209	0.781505	0.650855	0.705329	0.697445	0.684543	1.14164	0.00702791	0.0765598
A0A452EKC9	Lysine--tRNA ligase	KARS1		Lysine--tRNA ligase OS=Capra hircus OX=9925 GN=KARS1 PE=3 SV=1	23	12	12	26	595	67.9	6.07	0.969605	0.99291	0.97054	0.977685	1.01886	1.03341	1.01869	1.02365	0.955093	0.00706951	0.0765914
A0A8C2Y3C5	MARVEL domain-containing protein			MARVEL domain-containing protein OS=Capra hircus OX=9925 PE=4 SV=1	8	2	2	7	297	32.9	9.73	1.17177	1.13074	1.1218	1.14144	0.918279	0.930103	0.919383	0.922589	1.23721	0.000159068	0.0296266
A0A8C2RK38	Maestro heat like repeat family member 1	MROH1		Maestro heat like repeat family member 1 OS=Capra hircus OX=9925 GN=MROH1 PE=4 SV=1	47	11	64	240	1630	179.4	6.61	0.856243	0.865079	0.833062	0.851461	1.01301	1.00973	1.12453	1.04909	0.811618	0.00709142	0.0765914
A0A8C2Y4G4	Metabolism of cobalamin associated B			Metabolism of cobalamin associated B OS=Capra hircus OX=9925 PE=3 SV=1	28	6	6	24	244	27	8.9	0.961453	0.964901	0.93324	0.953198	1.12808	1.04316	1.09313	1.08812	0.876002	0.00712204	0.0767036
A0A8C2QX43	Sorting nexin-2	SNX2		Sorting nexin-2 OS=Capra hircus OX=9925 GN=SNX2 PE=3 SV=1	1	1	1	1	534	60.4	5.15	0.812922	0.897923	0.868771	0.859872	1.05588	1.04058	0.983828	1.02676	0.837459	0.00735012	0.0787541
A0A452G3S8	Tubulin beta chain	TUBB	FUNCTION: Tubulin is the major constituent of microtubules. It binds two moles of GTP, one at an exchangeable site on the beta chain and one at a non-exchangeable site on the alpha chain. {ECO:0000256|RuleBase:RU000352, ECO:0000256|SAAS:SAAS00031082}.	Tubulin beta chain OS=Capra hircus OX=9925 GN=TUBB PE=3 SV=1	74	2	30	715	444	49.6	4.89	0.990416	1.07234	1.1391	1.06729	0.833675	0.880437	0.873927	0.86268	1.23717	0.0107784	0.096111
A0A836AIY4	Proline-rich protein 30	JEQ12_013734		Proline-rich protein 30 OS=Ovis aries OX=9940 GN=JEQ12_013734 PE=4 SV=1	39	13	13	31	398	42.4	10.08	1.1347	1.06206	1.14095	1.11257	0.767294	0.982325	0.951469	0.900363	1.23569	0.0416435	0.179705
A0A836CSQ1	Deleted in malignant brain tumors 1 protein	JEQ12_011724		Deleted in malignant brain tumors 1 protein OS=Ovis aries OX=9940 GN=JEQ12_011724 PE=3 SV=1	14	6	6	9	1518	164.6	5.27	1.19746	1.0779	1.19797	1.15778	0.887759	1.00285	0.924576	0.938397	1.23378	0.0138521	0.107389
A0A452FAZ4	NAD-dependent protein deacetylase	SIRT2	FUNCTION: NAD-dependent protein deacetylase. {ECO:0000256|PIRNR:PIRNR037938}.	NAD-dependent protein deacetylase OS=Capra hircus OX=9925 GN=SIRT2 PE=3 SV=1	3	1	1	1	353	39.7	6.96	1.09519	1.07739	1.16576	1.11278	0.922805	0.834258	0.954068	0.90371	1.23135	0.00961114	0.0920097
A0A452EHZ5	ALMS1 centrosome and basal body associated protein	ALMS1		ALMS1 centrosome and basal body associated protein OS=Capra hircus OX=9925 GN=ALMS1 PE=4 SV=1	45	3	121	381	3764	419.3	6.32	1.2213	1.11909	1.13759	1.15932	0.871564	1.0662	0.890503	0.942756	1.22972	0.0356388	0.169095
A0A8C2NMP9	HMA domain-containing protein			HMA domain-containing protein OS=Capra hircus OX=9925 PE=4 SV=1	25	3	3	4	157	17.7	7.53	1.18924	1.10293	1.05437	1.11552	0.965612	0.886684	0.869859	0.907385	1.22938	0.0134224	0.106374
A0A8C2RFZ3	Cell cycle control protein			Cell cycle control protein OS=Capra hircus OX=9925 PE=3 SV=1	29	14	14	49	406	45.9	8.59	0.977581	1.02071	0.986812	0.995035	1.08042	1.11258	1.06906	1.08735	0.915097	0.00752286	0.0791091
A0A452EWZ3	Serpin domain-containing protein	LOC102174166		Serpin domain-containing protein OS=Capra hircus OX=9925 GN=LOC102174166 PE=3 SV=1	14	6	6	16	498	55	6.15	1.04425	1.04919	1.03095	1.04146	0.811845	0.859588	0.873422	0.848285	1.22773	0.000574962	0.0323673
A0A452FHX6	E1 ubiquitin-activating enzyme	UBA1		E1 ubiquitin-activating enzyme OS=Capra hircus OX=9925 GN=UBA1 PE=3 SV=1	33	27	27	91	1166	129.3	5.85	0.877645	0.887856	0.858502	0.874668	0.954195	0.950344	1.00327	0.969268	0.9024	0.00772277	0.0808757
A0A452FBM2	Stress-70 protein, mitochondrial	HSPA9		Stress-70 protein, mitochondrial OS=Capra hircus OX=9925 GN=HSPA9 PE=3 SV=1	68	45	46	341	679	73.7	6.3	0.949091	0.924564	0.933506	0.93572	1.08478	1.0244	1.02176	1.04365	0.896588	0.00774576	0.0808931
A0A8C2RW57	Eukaryotic translation initiation factor 4C			Eukaryotic translation initiation factor 4C OS=Capra hircus OX=9925 PE=3 SV=1	11	2	2	2	175	19.9	9.04	1.08856	1.13827	1.09256	1.10646	1.01684	0.978257	0.948814	0.981303	1.12754	0.00782334	0.0813406
A0A452DNH2	Armadillo repeat-containing protein 8	ARMC8		Armadillo repeat-containing protein 8 OS=Capra hircus OX=9925 GN=ARMC8 PE=4 SV=1	33	18	18	55	673	75.4	6.73	0.948528	0.933168	0.928883	0.93686	1.04782	0.99677	1.05689	1.03383	0.906206	0.00783153	0.0813406
C5IJ98	RAB5A			RAB5A OS=Ovis aries OX=9940 PE=2 SV=1	50	4	6	22	215	23.6	8.15	0.893037	0.907805	0.819683	0.873508	1.10754	1.01346	1.098	1.073	0.81408	0.00786241	0.0814383
A0A836ANZ8	proline--tRNA ligase	JEQ12_000376		proline--tRNA ligase OS=Ovis aries OX=9940 GN=JEQ12_000376 PE=4 SV=1	16	11	11	34	1072	119.8	6.57	0.997617	0.980521	0.99536	0.991166	1.01771	1.0348	1.03035	1.02762	0.964528	0.00794226	0.0820412
A0A452FJ88	Secretory carrier-associated membrane protein	SCAMP2		Secretory carrier-associated membrane protein OS=Capra hircus OX=9925 GN=SCAMP2 PE=3 SV=1	17	5	5	20	328	36.7	6.19	0.969329	0.979795	0.994769	0.981298	1.09363	1.21327	1.19422	1.16704	0.840843	0.00799688	0.0823809
A0A6P7DXX9	Uncharacterized protein	JEQ12_014975		Uncharacterized protein OS=Ovis aries OX=9940 GN=JEQ12_014975 PE=4 SV=1	14	3	3	3	278	31.1	5.66	0.974855	1.01419	0.955529	0.981525	1.08251	1.06412	1.06583	1.07082	0.916611	0.00805382	0.082574
A0A836D1C8	Inositol-3-phosphate synthase 1	JEQ12_016061		Inositol-3-phosphate synthase 1 OS=Ovis aries OX=9940 GN=JEQ12_016061 PE=3 SV=1	36	17	17	79	557	60.6	5.87	0.783787	0.830456	0.762434	0.792226	0.903566	0.89066	0.934966	0.909731	0.870835	0.00807853	0.082574
A0A452F502	Leucine rich repeats and IQ motif containing 3	LRRIQ3		Leucine rich repeats and IQ motif containing 3 OS=Capra hircus OX=9925 GN=LRRIQ3 PE=4 SV=1	21	3	11	24	618	72.9	9.58	1.10421	1.06041	1.06014	1.07492	0.980833	1.00871	0.986867	0.992136	1.08344	0.00808097	0.082574
A0A836AGR0	Peptidase M3A/M3B catalytic domain-containing protein	JEQ12_016506		Peptidase M3A/M3B catalytic domain-containing protein OS=Ovis aries OX=9940 GN=JEQ12_016506 PE=3 SV=1	6	5	5	5	906	103.2	7.59	0.978146	0.931388	0.926921	0.945485	1.01938	1.04598	1.05218	1.03918	0.909838	0.00819709	0.0835354
A0A452EUL4	Coiled-coil domain containing 81	CCDC81		Coiled-coil domain containing 81 OS=Capra hircus OX=9925 GN=CCDC81 PE=4 SV=1	47	33	33	154	654	76.1	9.28	1.05649	1.04331	1.07929	1.0597	1.19444	1.15486	1.1332	1.16083	0.912875	0.00824188	0.0837667
A0A836AHK7	J domain-containing protein	JEQ12_015972		J domain-containing protein OS=Ovis aries OX=9940 GN=JEQ12_015972 PE=4 SV=1	22	3	10	32	408	44.6	7.88	1.00467	0.967573	0.977218	0.983153	1.12561	1.06476	1.07609	1.08882	0.902954	0.00827213	0.0838493
A0A8C2NAV0	Leukocyte surface antigen CD47			Leukocyte surface antigen CD47 OS=Capra hircus OX=9925 PE=4 SV=1	2	1	1	2	324	36.1	8.7	0.99511	1.02277	1.03202	1.01663	0.911844	0.911222	0.956253	0.92644	1.09735	0.00831137	0.0840224
A0A452DUF4	Leucine rich repeat containing 74A	LRRC74A		Leucine rich repeat containing 74A OS=Capra hircus OX=9925 GN=LRRC74A PE=4 SV=1	43	2	17	64	494	54.8	5.94	1.02149	1.0635	1.07183	1.05227	0.919577	0.839538	0.928646	0.895921	1.17451	0.00841136	0.0848071
A0A8C2RBN8	glutathione transferase	LOC102179973		glutathione transferase OS=Capra hircus OX=9925 GN=LOC102179973 PE=3 SV=1	46	11	12	36	239	27.2	7.46	1.02966	1.03459	1.01235	1.02553	0.951979	0.986075	0.964186	0.967413	1.06008	0.00847758	0.085248
A0A452EZS1	Selenoprotein T	SELENOT		Selenoprotein T OS=Capra hircus OX=9925 GN=SELENOT PE=3 SV=1	7	1	1	5	199	22.7	8.6	1.20395	1.121	1.15911	1.16135	0.908733	0.980946	0.951343	0.947008	1.22634	0.00253693	0.0531974
A0A452FXX0	Malate dehydrogenase	MDH2		Malate dehydrogenase OS=Capra hircus OX=9925 GN=MDH2 PE=3 SV=1	70	22	22	282	338	35.6	8.54	0.987761	0.966405	0.949012	0.967726	1.12164	1.0769	1.04921	1.08259	0.893902	0.00860131	0.0860358
A0A8C2R350	phosphogluconate dehydrogenase (NADP(+)-dependent, decarboxylating)			phosphogluconate dehydrogenase (NADP(+)-dependent, decarboxylating) OS=Capra hircus OX=9925 PE=3 SV=1	20	1	10	27	555	60.3	8.44	0.913345	0.89772	0.848034	0.886366	1.02266	0.995308	1.07239	1.03012	0.86045	0.00864479	0.0862431
A0A8C2RDZ1	Ubiquinol-cytochrome-c reductase complex assembly factor 2			Ubiquinol-cytochrome-c reductase complex assembly factor 2 OS=Capra hircus OX=9925 PE=4 SV=1	23	4	4	14	239	26.5	9.1	1.04254	1.02387	1.02795	1.03145	0.981571	0.942012	0.928614	0.950732	1.0849	0.00875849	0.0871481
A0A8C2N856	Nitrilase family member 2	NIT2		Nitrilase family member 2 OS=Capra hircus OX=9925 GN=NIT2 PE=3 SV=1	47	13	13	27	287	31.6	6.15	0.958487	0.915081	0.955462	0.94301	1.0205	1.03693	1.00706	1.0215	0.923164	0.0088185	0.0873276
A0A452EI75	Coiled-coil domain containing 77	CCDC77		Coiled-coil domain containing 77 OS=Capra hircus OX=9925 GN=CCDC77 PE=4 SV=1	28	11	11	14	492	57.9	8.18	1.02841	1.09822	1.0767	1.06778	0.790327	0.930493	0.891933	0.870917	1.22604	0.013452	0.106374
W5P4A8	Ribonuclease T2	RNASET2		Ribonuclease T2 OS=Ovis aries OX=9940 GN=RNASET2 PE=3 SV=1	3	1	1	1	230	26.6	6.79	1.17121	1.04503	1.06628	1.09417	0.832976	0.998699	0.846138	0.892604	1.22582	0.0377962	0.172136
A0A6P7DHJ9	Peroxiredoxin like 2A	PRXL2A		Peroxiredoxin like 2A OS=Ovis aries OX=9940 GN=PRXL2A PE=4 SV=1	16	3	3	10	229	25.6	9.01	1.09878	1.06772	1.08309	1.0832	0.968753	0.997215	0.914077	0.960015	1.12831	0.00904043	0.0890188
A0A452EKB8	Pyridoxal phosphatase	PDXP		Pyridoxal phosphatase OS=Capra hircus OX=9925 GN=PDXP PE=3 SV=1	25	5	5	9	313	33.5	6.64	0.991828	1.00857	0.982707	0.994369	0.950533	0.953876	0.961615	0.955342	1.04085	0.00911638	0.0893896
A0A452FXH3	Proteasome 26S subunit, non-ATPase 6	PSMD6		Proteasome 26S subunit, non-ATPase 6 OS=Capra hircus OX=9925 GN=PSMD6 PE=4 SV=1	50	22	22	86	389	45.5	5.62	0.841323	0.870467	0.838079	0.849956	0.973046	1.05418	1.11186	1.04636	0.812298	0.0091307	0.0893896
A0A836CVI7	Testis, prostate and placenta-expressed protein	JEQ12_005021		Testis, prostate and placenta-expressed protein OS=Ovis aries OX=9940 GN=JEQ12_005021 PE=4 SV=1	90	19	19	81	216	24.9	9	0.904268	0.909921	0.978013	0.930734	1.15393	1.08503	1.06399	1.10098	0.845368	0.00914882	0.0893896
A0A452EBB8	Family with sequence similarity 170 member B	FAM170B		Family with sequence similarity 170 member B OS=Capra hircus OX=9925 GN=FAM170B PE=4 SV=1	37	9	9	32	289	32.8	5.25	1.0505	1.10257	1.03803	1.0637	0.931829	0.974651	0.954531	0.95367	1.11537	0.00917866	0.0894135
A0A452E0S9	Glucose-6-phosphatase	G6PC3		Glucose-6-phosphatase OS=Capra hircus OX=9925 GN=G6PC3 PE=3 SV=1	6	1	1	3	346	38.7	8.19	1.20001	1.13031	1.11785	1.14939	0.870972	0.969589	0.973717	0.938092	1.22524	0.00745686	0.0790378
A0A8C2RGQ2	Matrix metallopeptidase 7	MMP7		Matrix metallopeptidase 7 OS=Capra hircus OX=9925 GN=MMP7 PE=3 SV=1	4	1	1	1	276	30.6	8.59	0.926356	1.04429	0.966826	0.979156	1.22865	1.13626	1.1911	1.18534	0.826057	0.00924211	0.0896082
A0A452GA37	Cilia- and flagella-associated protein HOATZ	HOATZ		Cilia- and flagella-associated protein HOATZ OS=Capra hircus OX=9925 GN=HOATZ PE=3 SV=1	15	3	3	4	168	19.1	9.48	1.23247	1.25901	1.17794	1.22314	1.08999	0.958839	0.951808	1.00021	1.22288	0.0118594	0.100933
A0A835ZSP7	FERM domain-containing protein	JEQ12_005895		FERM domain-containing protein OS=Ovis aries OX=9940 GN=JEQ12_005895 PE=4 SV=1	15	3	8	14	609	71.9	6.48	1.06153	1.15715	1.06942	1.09603	0.900054	0.89356	0.896409	0.896674	1.22233	0.00290059	0.0553367
A0A452G8R8	Endophilin-B1	SH3GLB1		Endophilin-B1 OS=Capra hircus OX=9925 GN=SH3GLB1 PE=3 SV=1	43	17	18	67	402	45.1	6.35	0.985355	0.983323	0.955033	0.974571	1.10393	1.06988	1.16558	1.11313	0.875521	0.00951612	0.0915624
A0A452FKS3	Mitochondrial intermediate peptidase	MIPEP		Mitochondrial intermediate peptidase OS=Capra hircus OX=9925 GN=MIPEP PE=3 SV=1	7	5	5	10	696	79.4	7.71	1.04146	1.06999	1.0764	1.06262	0.915649	0.861975	0.965652	0.914426	1.16206	0.0095917	0.0920097
A0A452FIL0	Transmembrane 6 superfamily member 1	TM6SF1		Transmembrane 6 superfamily member 1 OS=Capra hircus OX=9925 GN=TM6SF1 PE=3 SV=1	2	1	1	2	370	41.6	7.64	1.07593	1.08124	1.15066	1.10261	0.848886	0.93289	0.926423	0.902733	1.22141	0.00523523	0.0689123
A0A8C2R2U7	Plasminogen	PLG		Plasminogen OS=Capra hircus OX=9925 GN=PLG PE=3 SV=1	6	3	3	4	809	90.4	7.34	0.734543	0.737226	0.764474	0.745414	0.949736	0.845692	0.955301	0.91691	0.812964	0.00968368	0.0923643
A0A836A0F4	V-type proton ATPase subunit H	JEQ12_019281		V-type proton ATPase subunit H OS=Ovis aries OX=9940 GN=JEQ12_019281 PE=3 SV=1	47	18	18	57	480	55.4	6.48	0.871266	0.831089	0.806208	0.836188	0.991533	0.993117	1.10347	1.02937	0.812328	0.00971932	0.0923643
A0A8C2RH66	Coiled-coil alpha-helical rod protein 1			Coiled-coil alpha-helical rod protein 1 OS=Capra hircus OX=9925 PE=4 SV=1	29	1	19	38	823	92.6	6.6	1.03369	1.09496	1.02552	1.05139	0.816837	0.8642	0.90168	0.860905	1.22126	0.00442486	0.0645178
A0A835ZMS9	Glycoside hydrolase family 31 N-terminal domain-containing protein	JEQ12_011139		Glycoside hydrolase family 31 N-terminal domain-containing protein OS=Ovis aries OX=9940 GN=JEQ12_011139 PE=3 SV=1	27	22	22	44	966	109.5	6.21	0.928044	0.954332	0.932492	0.93829	0.852714	0.88963	0.841918	0.861421	1.08924	0.00974564	0.0923643
A0A835ZNT8	RRM domain-containing protein	JEQ12_007782		RRM domain-containing protein OS=Ovis aries OX=9940 GN=JEQ12_007782 PE=4 SV=1	9	1	2	3	183	20.7	6.77	1.16473	1.01759	1.08172	1.08801	0.864013	0.846259	0.962447	0.890906	1.22124	0.0242544	0.140594
A0A452FUL4	F-box and WD repeat domain containing 5	FBXW5		F-box and WD repeat domain containing 5 OS=Capra hircus OX=9925 GN=FBXW5 PE=4 SV=1	2	1	1	1	565	63.2	6.05	1.08462	1.11068	1.17124	1.12218	0.954967	1.01253	0.969516	0.979006	1.14624	0.00982069	0.0926125
A0A452E8A3	NADH dehydrogenase [ubiquinone] 1 beta subcomplex subunit 11, mitochondrial	NDUFB11		NADH dehydrogenase [ubiquinone] 1 beta subcomplex subunit 11, mitochondrial OS=Capra hircus OX=9925 GN=NDUFB11 PE=3 SV=1	51	6	6	56	154	17.4	5.39	0.953251	0.978588	0.95647	0.96277	1.01057	1.00831	0.996157	1.00501	0.95797	0.00984976	0.0926562
A0A452FJX8	Cullin 4B	CUL4B		Cullin 4B OS=Capra hircus OX=9925 GN=CUL4B PE=3 SV=1	5	3	5	9	919	104.6	7.37	0.998466	1.04603	1.17616	1.07355	0.83354	0.883511	0.921771	0.879607	1.22049	0.0301917	0.154463
A0A452F790	Coiled-coil domain containing 88B	CCDC88B		Coiled-coil domain containing 88B OS=Capra hircus OX=9925 GN=CCDC88B PE=4 SV=1	15	21	21	53	1455	162.7	5.15	1.05935	1.11944	1.04057	1.07312	0.772779	0.958777	0.907843	0.8798	1.21973	0.0328429	0.161908
A0A452FSH4	ATP-citrate synthase	ACLY	FUNCTION: Catalyzes the cleavage of citrate into oxaloacetate and acetyl-CoA, the latter serving as common substrate for de novo cholesterol and fatty acid synthesis. {ECO:0000256|PIRNR:PIRNR036511}.	ATP-citrate synthase OS=Capra hircus OX=9925 GN=ACLY PE=3 SV=1	46	40	40	129	1091	119.8	7.24	0.775459	0.816336	0.77223	0.788008	0.935683	0.919075	1.03151	0.962089	0.81906	0.00999606	0.0933376
A0A8C2NUK3	Serine active site containing 1			Serine active site containing 1 OS=Capra hircus OX=9925 PE=4 SV=1	35	16	16	36	624	70.6	6.9	1.04783	1.02218	1.03082	1.03361	0.900008	0.970766	0.913899	0.928225	1.11353	0.0100454	0.0935676
A0A452FRE1	isoleucine--tRNA ligase	IARS2		isoleucine--tRNA ligase OS=Capra hircus OX=9925 GN=IARS2 PE=3 SV=1	48	37	37	200	1012	113.6	7.2	0.972996	0.96696	0.947884	0.962613	1.00311	1.00978	0.994911	1.0026	0.960116	0.010078	0.0936412
A0A452FK49	Polycystin 2 like 2, transient receptor potential cation channel	PKD2L2		Polycystin 2 like 2, transient receptor potential cation channel OS=Capra hircus OX=9925 GN=PKD2L2 PE=3 SV=1	31	1	18	74	576	68.8	9.1	1.02314	1.05292	1.00899	1.02835	0.877852	0.950374	0.918002	0.91541	1.12338	0.0101684	0.0942505
A0A8C2P984	methylcrotonoyl-CoA carboxylase			methylcrotonoyl-CoA carboxylase OS=Capra hircus OX=9925 PE=3 SV=1	34	14	14	29	513	55.8	7.65	0.98107	0.96153	0.997427	0.980009	1.03246	1.03524	1.02301	1.03024	0.951243	0.0103424	0.0952618
A0A452F543	Ankyrin repeat domain 42	ANKRD42		Ankyrin repeat domain 42 OS=Capra hircus OX=9925 GN=ANKRD42 PE=4 SV=1	26	14	14	19	572	63.5	6.64	1.10909	1.09996	1.08617	1.09841	0.861289	0.941613	0.900743	0.901215	1.21881	0.00122032	0.044958
A0A452DY23	Plexin D1	PLXND1		Plexin D1 OS=Capra hircus OX=9925 GN=PLXND1 PE=3 SV=1	0	1	1	2	1926	211.5	7.18	0.996173	0.990657	1.09291	1.02658	0.75647	0.871387	0.899637	0.842498	1.21849	0.0285644	0.14919
A0A8C2NQS3	Ig-like domain-containing protein			Ig-like domain-containing protein OS=Capra hircus OX=9925 PE=4 SV=1	12	2	2	2	281	30.8	7.17	0.864413	0.954802	0.898469	0.905895	1.04012	1.04248	1.01482	1.03247	0.877404	0.0103972	0.0954374
A0A6P3E9T5	Uncharacterized protein	JEQ12_013746		Uncharacterized protein OS=Ovis aries OX=9940 GN=JEQ12_013746 PE=4 SV=1	2	1	1	2	535	59.8	5.08	0.857831	0.8694	0.876142	0.867791	1.09304	0.967711	1.06187	1.04087	0.833713	0.010426	0.0954707
A0A452FKG7	Guided entry of tail-anchored proteins factor 4	GET4		Guided entry of tail-anchored proteins factor 4 OS=Capra hircus OX=9925 GN=GET4 PE=3 SV=1	21	6	6	15	326	36.2	5.41	0.933581	0.879318	0.876728	0.896543	1.04418	0.982736	1.05028	1.02573	0.874051	0.0104763	0.095668
A0A452DSX3	Iron-sulfur cluster assembly 2	ISCA2		Iron-sulfur cluster assembly 2 OS=Capra hircus OX=9925 GN=ISCA2 PE=3 SV=1	41	5	5	22	153	16.5	6.54	1.0381	1.07171	1.02097	1.0436	0.932593	0.932848	0.853879	0.90644	1.15131	0.010498	0.095668
A0A452EQF0	Cytochrome b-c1 complex subunit Rieske, mitochondrial	UQCRFS1		Cytochrome b-c1 complex subunit Rieske, mitochondrial OS=Capra hircus OX=9925 GN=UQCRFS1 PE=3 SV=1	56	15	15	106	274	29.5	8.87	0.943377	0.951466	0.940412	0.945085	1.06802	1.00372	1.02486	1.0322	0.915603	0.0105325	0.0957197
A0A452ED07	Aspartyl aminopeptidase	DNPEP		Aspartyl aminopeptidase OS=Capra hircus OX=9925 GN=DNPEP PE=3 SV=1	58	21	21	85	475	52.3	6.92	0.931549	0.963159	0.913364	0.936024	1.00635	1.04173	1.0099	1.01933	0.918275	0.0105744	0.0957197
W5PW27	Cytochrome c oxidase subunit 5B, mitochondrial	LOC101110664		Cytochrome c oxidase subunit 5B, mitochondrial OS=Ovis aries OX=9940 GN=LOC101110664 PE=1 SV=1	52	10	10	86	143	15.2	8.51	0.958627	0.982891	1.06604	1.00252	1.16975	1.16386	1.13673	1.15678	0.866644	0.0105993	0.0957197
A0A452DNT9	Centrosomal protein of 70 kDa	CEP70		Centrosomal protein of 70 kDa OS=Capra hircus OX=9925 GN=CEP70 PE=4 SV=1	36	5	21	53	588	68.6	6.37	1.03793	1.01948	1.04772	1.03504	0.917956	0.971942	0.962626	0.950841	1.08855	0.0106123	0.0957197
A0A452G7T9	Transmembrane protein 33	TMEM33		Transmembrane protein 33 OS=Capra hircus OX=9925 GN=TMEM33 PE=3 SV=1	3	1	1	1	247	27.9	9.66	1.15838	1.16161	1.1211	1.14703	0.917442	1.04058	0.966191	0.974737	1.17676	0.0106299	0.0957197
A0A452FXF8	Ring finger and SPRY domain containing 1	RSPRY1		Ring finger and SPRY domain containing 1 OS=Capra hircus OX=9925 GN=RSPRY1 PE=4 SV=1	2	1	1	3	576	64.2	5.52	1.02053	1.06241	1.03702	1.03999	0.974902	0.92343	0.95804	0.952124	1.09228	0.0106609	0.0957711
A0A452EWJ5	Eukaryotic translation initiation factor 3 subunit A	EIF3A	FUNCTION: RNA-binding component of the eukaryotic translation initiation factor 3 (eIF-3) complex, which is required for several steps in the initiation of protein synthesis. The eIF-3 complex associates with the 40S ribosome and facilitates the recruitment of eIF-1, eIF-1A, eIF-2:GTP:methionyl-tRNAi and eIF-5 to form the 43S pre-initiation complex (43S PIC). The eIF-3 complex stimulates mRNA rec…	Eukaryotic translation initiation factor 3 subunit A OS=Capra hircus OX=9925 GN=EIF3A PE=3 SV=1	10	12	12	18	1332	160.6	6.71	0.864607	0.92269	0.881146	0.889481	1.00666	0.969465	1.03206	1.00273	0.887062	0.0106912	0.0958162
A0A452FRZ3	Cytochrome c oxidase subunit	COX6B1	FUNCTION: Component of the cytochrome c oxidase, the last enzyme in the mitochondrial electron transport chain which drives oxidative phosphorylation. {ECO:0000256|PIRNR:PIRNR000278}.	Cytochrome c oxidase subunit OS=Capra hircus OX=9925 GN=COX6B1 PE=3 SV=1	31	2	3	7	86	10.2	8.75	1.12684	1.15066	1.13219	1.13656	1.01901	0.897561	0.881997	0.932857	1.21837	0.00973909	0.0923643
A0A452E7C7	Prostaglandin E synthase 3			Prostaglandin E synthase 3 OS=Capra hircus OX=9925 PE=3 SV=1	26	3	3	15	149	17.4	4.7	1.12226	1.04927	1.00767	1.05973	0.868161	0.893257	0.852956	0.871458	1.21605	0.00606798	0.0716627
A0A8C2XZA7	MLX interacting protein like			MLX interacting protein like OS=Capra hircus OX=9925 PE=4 SV=1	5	2	2	4	446	49.9	9.09	1.18321	1.09441	1.03877	1.10546	0.886891	0.898999	0.942194	0.909361	1.21565	0.0123478	0.102085
W5QCI3	NADH-cytochrome b5 reductase	LOC101106419		NADH-cytochrome b5 reductase OS=Ovis aries OX=9940 GN=LOC101106419 PE=3 SV=1	41	9	9	24	301	34.1	7.31	0.982613	0.983371	0.956181	0.974055	1.01008	1.02269	1.02369	1.01882	0.956061	0.0108505	0.096111
A0A452DXP3	Cathepsin V	CTSV		Cathepsin V OS=Capra hircus OX=9925 GN=CTSV PE=3 SV=1	14	4	4	8	334	37.2	7.64	1.1962	1.21506	1.08374	1.165	1.02638	0.9193	0.935315	0.960333	1.21312	0.0179473	0.121714
A0A8C2RZ78	NADH:ubiquinone oxidoreductase complex assembly factor 6			NADH:ubiquinone oxidoreductase complex assembly factor 6 OS=Capra hircus OX=9925 PE=4 SV=1	14	5	5	6	382	43.6	9.83	1.03782	1.04874	1.06096	1.04917	0.991926	0.96522	0.928859	0.962002	1.09062	0.0109945	0.0971563
A0A452E516	Protein MIX23	MIX23		Protein MIX23 OS=Capra hircus OX=9925 GN=MIX23 PE=3 SV=1	52	7	7	27	144	16.7	7.3	1.15659	1.15302	1.22987	1.17983	1.05362	0.990089	0.939348	0.994352	1.18653	0.0110531	0.0974473
W5PX41	Leucine rich repeat and coiled-coil centrosomal protein 1	LRRCC1		Leucine rich repeat and coiled-coil centrosomal protein 1 OS=Ovis aries OX=9940 GN=LRRCC1 PE=4 SV=1	24	1	23	55	1030	118.7	5.87	1.15338	1.07504	1.0243	1.08424	0.875812	0.942529	0.869437	0.895926	1.21019	0.0130735	0.10545
W5Q4E7	WD repeat domain 26	WDR26		WD repeat domain 26 OS=Ovis aries OX=9940 GN=WDR26 PE=4 SV=1	19	9	9	15	653	71.9	6.16	0.86065	0.887988	0.845972	0.86487	0.941707	0.931249	0.980115	0.951024	0.909409	0.0111143	0.0975335
A0A8C2PCN8	Regulator of microtubule dynamics 2			Regulator of microtubule dynamics 2 OS=Capra hircus OX=9925 PE=4 SV=1	31	13	13	28	527	59.8	7.71	0.955868	0.911894	0.893695	0.920486	0.999595	1.04956	1.02571	1.02496	0.898074	0.0111648	0.0977157
A0A8C2SLM4	RNA helicase			RNA helicase OS=Capra hircus OX=9925 PE=3 SV=1	1	1	1	2	1234	136.4	7.75	0.940744	0.885253	0.894255	0.906751	0.757193	0.728174	0.816934	0.767434	1.18154	0.0112121	0.0977157
A0A452FHW0	Folate receptor-like domain-containing protein	FOLR1		Folate receptor-like domain-containing protein OS=Capra hircus OX=9925 GN=FOLR1 PE=3 SV=1	13	3	3	6	251	29.1	7.65	0.984709	1.01861	0.977641	0.993654	0.800228	0.80411	0.86467	0.823003	1.20735	0.00219808	0.051445
A0A452EHE3	Lamin B1	LMNB1		Lamin B1 OS=Capra hircus OX=9925 GN=LMNB1 PE=3 SV=1	3	1	3	4	586	66.4	5.14	1.07641	1.16299	1.10173	1.11371	1.01689	0.820128	0.933283	0.923434	1.20606	0.0383048	0.17345
A0A836CSV2	Ubiquitin carboxyl-terminal hydrolase	JEQ12_008471		Ubiquitin carboxyl-terminal hydrolase OS=Ovis aries OX=9940 GN=JEQ12_008471 PE=3 SV=1	26	19	19	46	963	108.6	5.91	0.914642	0.906028	0.885472	0.902047	1.00759	0.970818	1.04885	1.00909	0.893924	0.0113916	0.0988229
A0A452G0Y1	DnaJ heat shock protein family (Hsp40) member C15	DNAJC15		DnaJ heat shock protein family (Hsp40) member C15 OS=Capra hircus OX=9925 GN=DNAJC15 PE=4 SV=1	12	3	3	6	149	15.8	10.1	1.037	1.19337	1.07815	1.10284	0.944171	0.890238	0.909297	0.914569	1.20586	0.0189089	0.123616
A0A452F0U5	Ubiquitin-protein ligase E3A	UBE3A	FUNCTION: E3 ubiquitin-protein ligase which accepts ubiquitin from an E2 ubiquitin-conjugating enzyme in the form of a thioester and transfers it to its substrates. {ECO:0000256|PIRNR:PIRNR037201}.	Ubiquitin-protein ligase E3A OS=Capra hircus OX=9925 GN=UBE3A PE=4 SV=1	17	12	12	19	875	100.3	5.15	0.886287	0.898418	0.874743	0.886482	0.960538	0.936678	0.991852	0.963022	0.920521	0.0116475	0.100377
A0A059TZ04	Beta-defensin 132	DEFB132		Beta-defensin 132 OS=Capra hircus OX=9925 GN=DEFB132 PE=2 SV=1	27	3	3	9	82	9	9.66	0.95851	0.910474	0.895866	0.921617	0.782751	0.815233	0.6969	0.764961	1.20479	0.0173731	0.119199
A0A8C2NUU6	Sigma non-opioid intracellular receptor 1	SIGMAR1		Sigma non-opioid intracellular receptor 1 OS=Capra hircus OX=9925 GN=SIGMAR1 PE=3 SV=1	7	1	1	2	192	21.2	5.92	1.03165	0.972152	0.992337	0.998714	0.882899	0.895162	0.927885	0.901982	1.10724	0.0117808	0.100933
A0A452ES50	Cilia and flagella associated protein 99	CFAP99		Cilia and flagella associated protein 99 OS=Capra hircus OX=9925 GN=CFAP99 PE=4 SV=1	30	0	15	29	641	73.8	9.91	1.0426	1.11819	1.04152	1.06744	0.955884	0.961644	0.944421	0.953983	1.11892	0.0118376	0.100933
A0A836A4X3	Mitochondrial-processing peptidase subunit beta	JEQ12_015459		Mitochondrial-processing peptidase subunit beta OS=Ovis aries OX=9940 GN=JEQ12_015459 PE=3 SV=1	36	12	13	35	491	54.3	6.43	1.05472	1.03108	1.1104	1.0654	0.956959	0.949841	0.97034	0.959047	1.11089	0.0118521	0.100933
A0A452G4N8	Phosphoinositide phospholipase C	PLCZ1		Phosphoinositide phospholipase C OS=Capra hircus OX=9925 GN=PLCZ1 PE=4 SV=1	44	24	24	116	631	73.4	6.89	1.11044	1.11863	1.04734	1.09214	0.808	0.977065	0.934603	0.906556	1.20471	0.0288169	0.149651
A0A8C2N6Z5	Myosin heavy chain 9			Myosin heavy chain 9 OS=Capra hircus OX=9925 PE=3 SV=1	5	4	8	9	2052	236.6	5.58	1.04597	1.10162	1.07647	1.07469	0.902804	0.88369	0.892541	0.893012	1.20344	0.000435636	0.0311603
A0A452EQ26	Polycystin family receptor for egg jelly	PKDREJ		Polycystin family receptor for egg jelly OS=Capra hircus OX=9925 GN=PKDREJ PE=3 SV=1	12	2	23	66	2072	235.7	8.6	1.00656	1.05506	0.943539	1.00172	0.829071	0.875021	0.838742	0.847611	1.18181	0.0118745	0.100933
A0A8C2NCH8	Sulfurtransferase			Sulfurtransferase OS=Capra hircus OX=9925 PE=4 SV=1	38	11	11	26	336	36.9	6.8	1.04235	1.07712	1.07007	1.06318	1.01193	0.962534	0.970678	0.981715	1.08298	0.0119021	0.100941
A0A452G412	RING-type domain-containing protein	RBX1		RING-type domain-containing protein OS=Capra hircus OX=9925 GN=RBX1 PE=3 SV=1	7	1	1	3	108	12.3	6.96	0.835724	0.888934	0.789006	0.837888	0.976585	0.951624	0.983073	0.970427	0.863422	0.0120872	0.101868
A0A835ZUV8	Protein kinase domain-containing protein	JEQ12_010318		Protein kinase domain-containing protein OS=Ovis aries OX=9940 GN=JEQ12_010318 PE=4 SV=1	8	4	4	5	536	60.2	8.5	1.02076	1.01062	0.974855	1.00208	0.945815	0.924066	0.910892	0.926924	1.08108	0.0120908	0.101868
A0A452ED36	B-cell receptor-associated protein	BCAP31	FUNCTION: Plays a role in the export of secreted proteins in the ER. {ECO:0000256|RuleBase:RU367026}.	B-cell receptor-associated protein OS=Capra hircus OX=9925 GN=BCAP31 PE=3 SV=1	18	4	4	6	254	29.1	9.04	1.08219	1.13916	1.15115	1.12417	0.91221	0.9734	0.920931	0.935514	1.20166	0.00273472	0.0539965
A0A452DUY1	Epidermal growth factor receptor pathway substrate 8	EPS8		Epidermal growth factor receptor pathway substrate 8 OS=Capra hircus OX=9925 GN=EPS8 PE=3 SV=1	1	1	1	1	826	91.6	7.4	1.05904	1.1121	1.11405	1.09507	1.27821	1.20217	1.20537	1.22858	0.891325	0.0121395	0.102042
A0A452DM15	Calnexin	CANX		Calnexin OS=Capra hircus OX=9925 GN=CANX PE=3 SV=1	10	5	5	5	593	67.7	4.61	1.10518	1.15516	1.11192	1.12408	0.96002	0.968913	0.878288	0.93574	1.20128	0.00456679	0.066079
A0A8C2QXU9	Voltage dependent anion channel 1			Voltage dependent anion channel 1 OS=Capra hircus OX=9925 PE=3 SV=1	63	12	13	77	287	31	9.07	0.983313	0.915177	0.970536	0.956342	1.04996	1.04243	1.07089	1.05443	0.906979	0.0122099	0.102085
A0A452FPT6	Cilia and flagella associated protein 77	CFAP77		Cilia and flagella associated protein 77 OS=Capra hircus OX=9925 GN=CFAP77 PE=4 SV=1	56	15	15	79	284	32.8	10.2	0.976481	0.984066	1.0555	1.00535	1.17666	1.13481	1.11272	1.1414	0.880804	0.0123049	0.102085
A0A452E9I7	Triacylglycerol lipase	PNLIPRP2		Triacylglycerol lipase OS=Capra hircus OX=9925 GN=PNLIPRP2 PE=3 SV=1	27	2	8	32	439	48.5	7.59	0.649628	0.708636	0.712694	0.690319	0.582793	0.604866	0.552133	0.579931	1.19035	0.0123226	0.102085
A0A452EWE8	Calpain small subunit 1	CAPNS1		Calpain small subunit 1 OS=Capra hircus OX=9925 GN=CAPNS1 PE=4 SV=1	43	7	7	33	203	23.3	5	0.880783	0.848776	0.827272	0.852277	1.09208	1.01921	1.0851	1.06546	0.799913	0.0015837	0.0469046
A0A452E000	Ecotropic viral integration site 5 like	EVI5L		Ecotropic viral integration site 5 like OS=Capra hircus OX=9925 GN=EVI5L PE=4 SV=1	9	5	5	14	830	95.1	5.31	1.0217	1.05788	1.0167	1.03209	0.913875	0.920661	0.971502	0.935346	1.10343	0.0123385	0.102085
A0A452FW15	Vacuolar protein sorting 13 homolog D	VPS13D		Vacuolar protein sorting 13 homolog D OS=Capra hircus OX=9925 GN=VPS13D PE=3 SV=1	0	1	1	1	4373	489	6.48	0.795488	0.890103	0.847259	0.844283	0.964923	1.04364	1.16021	1.05626	0.799317	0.0281497	0.147853
A0A452FWM0	diphosphoinositol-polyphosphate diphosphatase	NUDT3		diphosphoinositol-polyphosphate diphosphatase OS=Capra hircus OX=9925 GN=NUDT3 PE=3 SV=1	29	4	4	10	172	19.3	6.34	0.922383	0.906498	0.879748	0.902876	0.987638	0.99041	1.05359	1.01055	0.893453	0.01236	0.102085
A0A452FQN0	Triokinase/FMN cyclase	TKFC		Triokinase/FMN cyclase OS=Capra hircus OX=9925 GN=TKFC PE=4 SV=1	64	30	30	191	625	64.1	7.88	0.792942	0.820708	0.738674	0.784108	0.987721	0.900042	1.05549	0.981083	0.799227	0.0181572	0.122263
A0A452FQ74	Proteasome activator subunit 4	PSME4		Proteasome activator subunit 4 OS=Capra hircus OX=9925 GN=PSME4 PE=3 SV=1	28	0	43	145	1840	210.8	6.93	0.824254	0.864304	0.811619	0.833392	1.00174	1.02251	1.10424	1.04283	0.799165	0.00395548	0.0621706
A0A452EFI4	Chromosome 13 C20orf27 homolog	C20orf27		Chromosome 13 C20orf27 homolog OS=Capra hircus OX=9925 GN=C20orf27 PE=3 SV=1	44	5	5	9	174	19.5	6.74	1.08709	1.05507	1.04717	1.06311	0.916042	0.983138	0.975234	0.958138	1.10956	0.0126897	0.103905
A0A8C2S925	Adaptor related protein complex 4 subunit mu 1			Adaptor related protein complex 4 subunit mu 1 OS=Capra hircus OX=9925 PE=3 SV=1	2	1	1	2	447	48.8	6.4	1.01994	1.05891	1.09565	1.05816	0.941702	0.97005	0.915458	0.942404	1.12284	0.01269	0.103905
A0A6P7EKE1	Uncharacterized protein	JEQ12_003987		Uncharacterized protein OS=Ovis aries OX=9940 GN=JEQ12_003987 PE=3 SV=1	11	4	4	7	506	55.4	6.09	0.95753	0.949925	0.938982	0.948812	1.02323	1.02675	0.984395	1.01146	0.938063	0.0127333	0.104034
A0A452FT31	Glomulin, FKBP associated protein	GLMN		Glomulin, FKBP associated protein OS=Capra hircus OX=9925 GN=GLMN PE=4 SV=1	26	11	11	20	592	67.6	5.21	0.863526	0.826776	0.821142	0.837148	1.07042	0.979994	1.09245	1.04762	0.799095	0.00466251	0.0667003
W5QBE9	ribose-phosphate diphosphokinase	PRPS1		ribose-phosphate diphosphokinase OS=Ovis aries OX=9940 GN=PRPS1 PE=3 SV=1	42	5	11	51	289	31.5	7.09	0.775384	0.826091	0.763553	0.788343	0.879621	0.864104	0.898313	0.880679	0.895153	0.0128604	0.104622
W5NYN2	mannosyl-glycoprotein endo-beta-N-acetylglucosaminidase	ENGASE		mannosyl-glycoprotein endo-beta-N-acetylglucosaminidase OS=Ovis aries OX=9940 GN=ENGASE PE=3 SV=1	1	1	1	2	719	80.2	7.2	0.922505	0.930086	0.939451	0.930681	1.17384	1.1423	1.178	1.16471	0.799066	4.48084e-05	0.0193655
A0A8C2S2X0	Zinc finger FYVE domain-containing protein			Zinc finger FYVE domain-containing protein OS=Capra hircus OX=9925 PE=4 SV=1	1	1	1	1	1425	155.2	4.75	1.02183	1.06497	1.13897	1.07526	0.926949	0.92089	0.936737	0.928192	1.15844	0.0130435	0.10545
A0A452FSS8	Lipase I	LIPI		Lipase I OS=Capra hircus OX=9925 GN=LIPI PE=3 SV=1	13	5	5	8	455	51.9	8.84	0.815253	0.803895	0.809904	0.809684	0.895124	0.986435	0.910562	0.930707	0.869967	0.0130522	0.10545
A0A452FUL7	Chaperonin containing TCP1 subunit 6B	CCT6B		Chaperonin containing TCP1 subunit 6B OS=Capra hircus OX=9925 GN=CCT6B PE=3 SV=1	72	25	36	194	531	58	7.68	0.824391	0.851403	0.803248	0.826347	1.02914	1.00709	1.06809	1.03477	0.798578	0.000772549	0.037389
A0A836CTC3	Protein disulfide-isomerase	JEQ12_007972		Protein disulfide-isomerase OS=Ovis aries OX=9940 GN=JEQ12_007972 PE=3 SV=1	34	16	16	57	505	56.9	6.49	0.962744	0.972439	0.973499	0.969561	0.908998	0.890103	0.838849	0.879317	1.10263	0.0131575	0.105796
A0A452FN70	Barrier-to-autointegration factor	BANF1		Barrier-to-autointegration factor OS=Capra hircus OX=9925 GN=BANF1 PE=4 SV=1	62	6	6	45	89	10.1	6.09	0.875547	0.902531	0.86441	0.88083	1.24804	1.04763	1.01382	1.10316	0.798458	0.0397083	0.176095
A0A8C2Y4B4	Glutathione peroxidase			Glutathione peroxidase OS=Capra hircus OX=9925 PE=3 SV=1	24	4	4	8	204	22.5	7.18	0.954283	0.915936	0.929435	0.933218	0.991737	1.03803	1.05816	1.02931	0.906647	0.0132276	0.106016
A0A452F0N5	Ectonucleoside triphosphate diphosphohydrolase 1	ENTPD1		Ectonucleoside triphosphate diphosphohydrolase 1 OS=Capra hircus OX=9925 GN=ENTPD1 PE=3 SV=1	24	12	12	28	517	58.7	7.75	1.02188	1.00521	0.942464	0.98985	1.08886	1.09095	1.11489	1.09824	0.901309	0.0132911	0.106041
A0A452DLG8	14 kDa phosphohistidine phosphatase	PHPT1		14 kDa phosphohistidine phosphatase OS=Capra hircus OX=9925 GN=PHPT1 PE=3 SV=1	56	8	8	47	125	13.9	5.82	0.989163	1.06303	1.02762	1.02661	0.906297	0.941012	0.879517	0.908942	1.12945	0.0133146	0.106041
A0A452FR97	Phosphoglycerate mutase	PGAM1		Phosphoglycerate mutase OS=Capra hircus OX=9925 GN=PGAM1 PE=3 SV=1	56	8	12	52	254	28.9	7.18	0.950812	0.939498	0.813223	0.901178	1.20812	1.07617	1.1025	1.12893	0.798259	0.0189125	0.123616
A0A8C2Y3Q5	Peptidase S1 domain-containing protein			Peptidase S1 domain-containing protein OS=Capra hircus OX=9925 PE=4 SV=1	35	2	9	55	305	34.2	8.79	0.955525	0.942027	0.880778	0.92611	1.15589	1.186	1.15571	1.16586	0.794355	0.000671491	0.0353559
A0A452DLM2	CUB domain-containing protein	LOC102175091		CUB domain-containing protein OS=Capra hircus OX=9925 GN=LOC102175091 PE=3 SV=1	66	8	8	63	134	15	6.51	0.605283	0.654826	0.634251	0.631453	0.751059	0.756406	0.880332	0.795932	0.793351	0.0210673	0.129863
W5PW97	Proteasome 26S subunit, ATPase 5	PSMC5		Proteasome 26S subunit, ATPase 5 OS=Ovis aries OX=9940 GN=PSMC5 PE=3 SV=1	62	23	24	110	412	46.3	8.41	0.759013	0.815872	0.743603	0.772829	0.99142	0.946754	0.98547	0.974548	0.793013	0.00150007	0.0468522
A0A452GB25	NADH dehydrogenase [ubiquinone] 1 alpha subcomplex subunit 2	NDUFA2	FUNCTION: Accessory subunit of the mitochondrial membrane respiratory chain NADH dehydrogenase (Complex I), that is believed not to be involved in catalysis. Complex I functions in the transfer of electrons from NADH to the respiratory chain. The immediate electron acceptor for the enzyme is believed to be ubiquinone. {ECO:0000256|PIRNR:PIRNR005822}.	NADH dehydrogenase [ubiquinone] 1 alpha subcomplex subunit 2 OS=Capra hircus OX=9925 GN=NDUFA2 PE=3 SV=1	59	8	8	41	99	11.1	9.91	0.970896	1.00437	1.04026	1.00518	1.15669	1.09692	1.10688	1.12016	0.89735	0.0134904	0.106374
A0A452DZI9	NADH dehydrogenase [ubiquinone] 1 alpha subcomplex subunit 7	NDUFA7		NADH dehydrogenase [ubiquinone] 1 alpha subcomplex subunit 7 OS=Capra hircus OX=9925 GN=NDUFA7 PE=3 SV=1	60	11	11	45	126	14	10.46	0.918789	0.994715	1.00579	0.973099	1.32835	1.17669	1.1814	1.22881	0.791902	0.0108056	0.096111
A0A8C2NBV7	NADH dehydrogenase [ubiquinone] iron-sulfur protein 2, mitochondrial			NADH dehydrogenase [ubiquinone] iron-sulfur protein 2, mitochondrial OS=Capra hircus OX=9925 PE=3 SV=1	53	1	23	203	579	65.3	7.96	0.965735	0.971072	0.973492	0.9701	1.04711	1.00363	1.02168	1.02414	0.947234	0.0135247	0.106374
A0A835ZN59	GTPase HRas	JEQ12_011424		GTPase HRas OS=Ovis aries OX=9940 GN=JEQ12_011424 PE=4 SV=1	23	3	3	3	223	25.2	7.08	0.952388	0.983727	0.89971	0.945275	1.05639	1.07012	1.03892	1.05514	0.895874	0.0136314	0.106757
W5PBZ2	Cylicin 2	CYLC2		Cylicin 2 OS=Ovis aries OX=9940 GN=CYLC2 PE=4 SV=1	41	2	23	188	427	47.6	9.73	0.877816	0.859162	1.00639	0.914457	1.186	1.11816	1.10412	1.13609	0.804913	0.0136653	0.106757
A0A452F2X7	cysteine desulfurase	NFS1		cysteine desulfurase OS=Capra hircus OX=9925 GN=NFS1 PE=3 SV=1	53	20	20	62	457	50.3	8.1	0.96309	0.997335	0.998262	0.986229	0.911833	0.942136	0.91824	0.92407	1.06727	0.0136862	0.106757
A0A452FIF8	Family with sequence similarity 181 member A	FAM181A		Family with sequence similarity 181 member A OS=Capra hircus OX=9925 GN=FAM181A PE=4 SV=1	2	1	1	1	403	43	9.89	0.883086	0.926076	0.88058	0.896581	1.19572	0.993811	1.2085	1.13268	0.79156	0.0293375	0.151317
W5P212	Alanyl-tRNA editing protein Aarsd1	LOC101107295		Alanyl-tRNA editing protein Aarsd1 OS=Ovis aries OX=9940 GN=LOC101107295 PE=3 SV=1	13	4	4	8	412	45.4	6.55	1.0999	1.18965	1.08019	1.12324	0.994409	0.946573	0.915624	0.952202	1.17963	0.0137142	0.106757
A0A452E6M1	Protein-serine/threonine kinase	PDK3		Protein-serine/threonine kinase OS=Capra hircus OX=9925 GN=PDK3 PE=3 SV=1	34	12	12	18	415	47.9	8.82	0.966512	0.909826	0.960115	0.945484	1.03485	1.03269	1.01196	1.0265	0.921074	0.013847	0.107389
W5PU33	T-complex protein 1 subunit zeta			T-complex protein 1 subunit zeta OS=Ovis aries OX=9940 PE=3 SV=1	10	1	5	25	402	44.1	8.95	0.764569	0.837733	0.706957	0.769753	0.970223	0.964484	0.985408	0.973372	0.790811	0.00604945	0.0716627
A0A8C2RRE9	Calpain 11			Calpain 11 OS=Capra hircus OX=9925 PE=3 SV=1	34	10	21	81	718	82.4	5.67	0.881302	0.873243	0.845808	0.866784	0.960801	0.980588	1.05918	1.00019	0.866619	0.0139065	0.107591
A0A8C2NA48	Oxidoreductase NAD binding domain containing 1			Oxidoreductase NAD binding domain containing 1 OS=Capra hircus OX=9925 PE=4 SV=1	23	6	6	14	309	34.7	8.82	0.970561	0.936066	0.967877	0.958168	1.02965	1.02677	1.08191	1.04611	0.915933	0.013978	0.107924
A0A8C2XW91	Arginase			Arginase OS=Capra hircus OX=9925 PE=3 SV=1	39	11	11	52	424	46.1	6.35	0.903805	0.898319	0.894958	0.899027	1.1907	1.12344	1.10355	1.13923	0.789153	0.000820314	0.0383524
A0A452FUG4	MHC class I-like antigen recognition-like domain-containing protein			MHC class I-like antigen recognition-like domain-containing protein OS=Capra hircus OX=9925 PE=4 SV=1	14	1	4	5	311	33.9	7.11	0.664331	0.73274	0.753006	0.716692	0.893444	0.944755	0.89278	0.910326	0.787292	0.00370995	0.0606694
A0A452ER37	Proteasome 26S subunit, ATPase 2	PSMC2		Proteasome 26S subunit, ATPase 2 OS=Capra hircus OX=9925 GN=PSMC2 PE=3 SV=1	65	30	30	136	433	48.6	5.95	0.808792	0.858476	0.808871	0.82538	1.06276	1.00736	1.0798	1.04997	0.786095	0.00121062	0.044958
A0A8C2SJS0	Ornithine aminotransferase			Ornithine aminotransferase OS=Capra hircus OX=9925 PE=3 SV=1	45	13	13	43	453	49.6	6.55	0.907854	0.920556	0.867522	0.898644	1.25135	1.1195	1.05983	1.14356	0.785832	0.0140836	0.108393
A0A452E9V7	Phosphatidylethanolamine binding protein 1			Phosphatidylethanolamine binding protein 1 OS=Capra hircus OX=9925 PE=4 SV=1	10	1	1	8	201	22.4	6.99	1.15595	1.15886	1.08179	1.1322	1.03016	0.96237	0.936684	0.976404	1.15956	0.0143297	0.10913
A0A452GAH3	Sodium/potassium-transporting ATPase subunit beta	ATP1B3	FUNCTION: This is the non-catalytic component of the active enzyme, which catalyzes the hydrolysis of ATP coupled with the exchange of Na(+) and K(+) ions across the plasma membrane. {ECO:0000256|RuleBase:RU362099}.	Sodium/potassium-transporting ATPase subunit beta OS=Capra hircus OX=9925 GN=ATP1B3 PE=3 SV=1	47	11	11	38	279	31.5	7.14	1.10279	0.980388	0.99992	1.0277	1.37493	1.35554	1.19712	1.30919	0.784985	0.0143233	0.10913
A0A452FHU0	Mitochondrial amidoxime reducing component 2	MTARC2		Mitochondrial amidoxime reducing component 2 OS=Capra hircus OX=9925 GN=MTARC2 PE=4 SV=1	21	6	6	10	336	37.3	8.29	1.01721	1.0431	1.04011	1.03347	0.982022	1.00058	0.971668	0.984757	1.04947	0.0143642	0.10913
A0A8C2Y4A5	Acyl-CoA dehydrogenase short/branched chain			Acyl-CoA dehydrogenase short/branched chain OS=Capra hircus OX=9925 PE=3 SV=1	11	2	3	5	398	43.2	6.99	0.96483	1.01811	0.938365	0.973768	1.15562	1.12259	1.06955	1.11592	0.872614	0.0143646	0.10913
A0A8C2XU07	Dipeptidase			Dipeptidase OS=Capra hircus OX=9925 PE=3 SV=1	12	4	4	5	474	52	6.2	0.931785	0.951083	0.867871	0.916913	1.14343	1.05116	1.21286	1.13581	0.807275	0.0146366	0.110296
A0A8C2PKU2	26S proteasome non-ATPase regulatory subunit 2	PSMD2		26S proteasome non-ATPase regulatory subunit 2 OS=Capra hircus OX=9925 GN=PSMD2 PE=3 SV=1	45	34	34	111	1025	112.5	5.38	0.831637	0.84031	0.798285	0.823411	1.04686	1.02496	1.07869	1.05017	0.784075	0.000357628	0.0311603
A0A8C2RUF3	Tektin			Tektin OS=Capra hircus OX=9925 PE=3 SV=1	74	39	39	287	418	48.6	6.13	0.940118	0.951453	0.972097	0.954556	1.11151	1.02906	1.04985	1.06347	0.897584	0.0146717	0.110296
A0A8C2RXC4	Hydroxyacylglutathione hydrolase	HAGH		Hydroxyacylglutathione hydrolase OS=Capra hircus OX=9925 GN=HAGH PE=3 SV=1	60	15	15	108	297	32.9	7.66	1.0574	0.979927	0.96814	1.00182	1.18438	1.12622	1.12131	1.14397	0.875743	0.0146878	0.110296
A0A8C2NL90	Tripartite motif containing 52	TRIM52		Tripartite motif containing 52 OS=Capra hircus OX=9925 GN=TRIM52 PE=3 SV=1	21	11	11	25	550	61.7	8.34	1.01608	1.04107	1.01657	1.02457	0.899974	0.970716	0.93064	0.933777	1.09724	0.0147085	0.110296
A0A452DQ02	Proteasome 26S subunit, non-ATPase 3	PSMD3		Proteasome 26S subunit, non-ATPase 3 OS=Capra hircus OX=9925 GN=PSMD3 PE=3 SV=1	46	24	24	90	537	61.3	8.6	0.87177	0.921332	0.879832	0.890978	0.971449	1.01738	1.06399	1.01761	0.875562	0.0147371	0.110296
A0A836AMU1	Xin actin-binding repeat-containing protein 2	JEQ12_009554		Xin actin-binding repeat-containing protein 2 OS=Ovis aries OX=9940 GN=JEQ12_009554 PE=3 SV=1	0	1	1	3	3402	385.2	5.91	1.07567	1.07909	1.03666	1.06381	0.836533	0.951378	0.933191	0.907034	1.17284	0.0147385	0.110296
W5PQ72	Uncharacterized protein			Uncharacterized protein OS=Ovis aries OX=9940 PE=4 SV=1	8	1	1	1	115	13.2	8.48	0.956572	0.927789	0.909414	0.931258	1.25868	1.17403	1.14086	1.19119	0.781786	0.00231222	0.0520791
A0A482B4V4	Major prion protein	PRNP		Major prion protein OS=Capra hircus OX=9925 GN=PRNP PE=3 SV=1	8	1	2	6	256	27.9	9.52	0.85509	0.915388	0.920679	0.897052	1.16598	1.17793	1.10395	1.14929	0.780529	0.0012594	0.044958
A0A452EPY9	Abhydrolase domain containing 10, depalmitoylase	ABHD10		Abhydrolase domain containing 10, depalmitoylase OS=Capra hircus OX=9925 GN=ABHD10 PE=4 SV=1	60	14	14	89	306	34.1	8.72	1.01146	0.935292	0.984319	0.977024	1.08723	1.08499	1.0572	1.07647	0.907617	0.0149277	0.110913
W5NYL0	Amine oxidase	MAOA		Amine oxidase OS=Ovis aries OX=9940 GN=MAOA PE=3 SV=1	40	6	15	34	527	59.8	7.64	1.03719	1.04007	1.019	1.03209	0.953955	0.997484	0.966737	0.972725	1.06103	0.0149419	0.110913
A0A6P3EP25	Histone H2B	JEQ12_010718		Histone H2B OS=Ovis aries OX=9940 GN=JEQ12_010718 PE=3 SV=1	35	1	5	16	127	14.2	10.24	1.05072	1.00774	1.01922	1.0259	0.940543	0.832942	0.891217	0.888234	1.15498	0.0149583	0.110913
Q06HA9	Major prion protein	PrNP		Major prion protein OS=Ovis aries OX=9940 GN=PrNP PE=3 SV=1	8	1	2	5	256	27.9	9.22	0.99509	0.822187	0.820387	0.879221	1.09129	1.14542	1.1615	1.13274	0.776193	0.0147507	0.110296
W5PRW8	PTTG1 interacting protein	PTTG1IP		PTTG1 interacting protein OS=Ovis aries OX=9940 GN=PTTG1IP PE=4 SV=1	5	1	1	3	182	20.4	8.48	1.00011	0.871902	0.879103	0.917038	1.17319	1.17737	1.1965	1.18235	0.775605	0.00326991	0.0590297
A0A452G697	Thioredoxin	TXNDC8		Thioredoxin OS=Capra hircus OX=9925 GN=TXNDC8 PE=3 SV=1	71	5	8	51	105	12.2	9.1	0.994138	1.00284	0.980458	0.992478	1.06985	1.14444	1.07237	1.09555	0.905916	0.0151838	0.111794
A0A8C2XTL1	S100 calcium binding protein A8			S100 calcium binding protein A8 OS=Capra hircus OX=9925 PE=4 SV=1	24	3	3	11	114	13.4	5.3	0.767392	0.845111	0.797455	0.803319	1.01469	1.14116	0.961475	1.03911	0.773085	0.015187	0.111794
W5P1D8	Heterogeneous nuclear ribonucleoprotein M	HNRNPM		Heterogeneous nuclear ribonucleoprotein M OS=Ovis aries OX=9940 GN=HNRNPM PE=4 SV=1	7	4	4	5	676	72.1	8.9	1.13394	1.08013	1.08773	1.1006	1.03428	0.970846	0.984659	0.996594	1.10436	0.0152463	0.112013
A0A452FRM6	ATPase ASNA1	ASNA1	FUNCTION: ATPase required for the post-translational delivery of tail-anchored (TA) proteins to the endoplasmic reticulum. Recognizes and selectively binds the transmembrane domain of TA proteins in the cytosol. This complex then targets to the endoplasmic reticulum by membrane-bound receptors, where the tail-anchored protein is released for insertion. This process is regulated by ATP binding and…	ATPase ASNA1 OS=Capra hircus OX=9925 GN=ASNA1 PE=3 SV=1	30	7	7	17	348	38.8	4.91	0.795785	0.834143	0.772246	0.800725	1.10465	0.980428	1.02703	1.03737	0.771881	0.0042671	0.0631187
A0A452DLQ9	Enoyl-CoA hydratase, short chain 1	ECHS1		Enoyl-CoA hydratase, short chain 1 OS=Capra hircus OX=9925 GN=ECHS1 PE=3 SV=1	65	15	16	135	290	31.1	8.13	0.969566	0.968545	0.974327	0.970813	1.10698	1.05421	1.02965	1.06361	0.91275	0.0154033	0.112729
A0A6P7D2S1	Calponin-homology (CH) domain-containing protein	JEQ12_008027		Calponin-homology (CH) domain-containing protein OS=Ovis aries OX=9940 GN=JEQ12_008027 PE=4 SV=1	32	3	29	120	1008	112.4	4.82	0.689999	0.739877	0.702453	0.710776	0.894374	0.888505	0.981368	0.921416	0.771396	0.00328854	0.0590845
A0A8C2XSA8	Carboxypeptidase			Carboxypeptidase OS=Capra hircus OX=9925 PE=3 SV=1	7	2	2	2	441	49.6	6.65	0.86334	0.950438	0.888465	0.900748	0.806575	0.736189	0.738417	0.760394	1.18458	0.0155291	0.113043
A0A452EQV3	Peptidase D	PEPD		Peptidase D OS=Capra hircus OX=9925 GN=PEPD PE=3 SV=1	10	4	4	6	493	54.8	6.1	1.01305	1.13604	1.09761	1.08223	0.916088	0.86905	0.945123	0.910087	1.18915	0.0155356	0.113043
A0A836ALZ7	Coiled-coil domain-containing protein 141	JEQ12_009473		Coiled-coil domain-containing protein 141 OS=Ovis aries OX=9940 GN=JEQ12_009473 PE=3 SV=1	0	4	4	4	37314	4152.6	6.07	1.08528	1.10635	1.05754	1.08306	0.95605	1.00925	0.916299	0.960533	1.12756	0.0157466	0.114359
W5NPN4	Heat shock protein family A (Hsp70) member 8	HSPA8		Heat shock protein family A (Hsp70) member 8 OS=Ovis aries OX=9940 GN=HSPA8 PE=3 SV=1	31	7	20	95	651	71.4	5.74	0.998939	1.05482	1.00765	1.02047	0.948683	0.955094	0.931243	0.945007	1.07985	0.0158394	0.114813
W5P9R4	Proteasome 26S subunit, non-ATPase 14	PSMD14		Proteasome 26S subunit, non-ATPase 14 OS=Ovis aries OX=9940 GN=PSMD14 PE=4 SV=1	46	7	13	58	309	34.4	6.67	0.782036	0.8157	0.772231	0.789989	1.02446	0.99592	1.06462	1.02833	0.768224	0.00056626	0.0323673
A0A452FW46	V-type proton ATPase subunit a	ATP6V0A1	FUNCTION: Essential component of the vacuolar proton pump (V-ATPase), a multimeric enzyme that catalyzes the translocation of protons across the membranes. Required for assembly and activity of the V-ATPase. {ECO:0000256|RuleBase:RU361189}.	V-type proton ATPase subunit a OS=Capra hircus OX=9925 GN=ATP6V0A1 PE=3 SV=1	13	9	9	25	839	96.4	6.86	0.970437	0.914322	0.959314	0.948024	1.03548	1.12202	1.15035	1.10262	0.859792	0.0160274	0.115245
A0A836A2B0	Programmed cell death protein 5	JEQ12_002016		Programmed cell death protein 5 OS=Ovis aries OX=9940 GN=JEQ12_002016 PE=3 SV=1	15	2	2	11	125	14.1	8.35	0.97698	1.06043	0.99578	1.01106	1.212	1.12406	1.14107	1.15904	0.872328	0.0160399	0.115245
A0A452FBC6	Testis expressed 43	TEX43		Testis expressed 43 OS=Capra hircus OX=9925 GN=TEX43 PE=4 SV=1	62	8	8	49	134	15.2	8.85	0.964434	1.01257	1.03644	1.00448	1.22302	1.16945	1.10461	1.1657	0.8617	0.0160622	0.115245
A0A8C2QYS9	ubiquitinyl hydrolase 1	ATXN3		ubiquitinyl hydrolase 1 OS=Capra hircus OX=9925 GN=ATXN3 PE=4 SV=1	15	5	5	17	395	45.1	5.15	0.982753	0.916101	0.928553	0.942469	1.0201	1.03182	1.02466	1.02553	0.91901	0.0160731	0.115245
A0A452F3R4	Coiled-coil domain containing 105	CCDC105		Coiled-coil domain containing 105 OS=Capra hircus OX=9925 GN=CCDC105 PE=4 SV=1	75	47	47	230	500	57.5	9.64	1.01668	1.02037	1.04083	1.02596	1.19371	1.11739	1.10709	1.1394	0.900443	0.0160815	0.115245
A0A452G6U7	Carbonyl reductase 4	CBR4		Carbonyl reductase 4 OS=Capra hircus OX=9925 GN=CBR4 PE=4 SV=1	51	9	9	20	237	25.3	9.39	0.977781	1.02445	0.994158	0.998797	1.0902	1.04868	1.07883	1.07257	0.93122	0.0161472	0.115498
W5P1C2	Nucleobindin 2	NUCB2		Nucleobindin 2 OS=Ovis aries OX=9940 GN=NUCB2 PE=3 SV=1	25	9	9	19	441	52.4	5.15	0.803331	0.859612	0.833481	0.832141	0.751197	0.754829	0.698796	0.73494	1.13226	0.0162038	0.115685
W5Q5B9	Placenta-expressed transcript 1 protein	LOC101112509		Placenta-expressed transcript 1 protein OS=Ovis aries OX=9940 GN=LOC101112509 PE=4 SV=1	21	5	5	14	252	27.9	9.67	0.904358	0.849042	0.870809	0.874736	1.08398	1.12263	1.2111	1.13924	0.767825	0.00294973	0.0555745
A0A6P3YKL2	T-complex protein 1 subunit delta	JEQ12_013827		T-complex protein 1 subunit delta OS=Ovis aries OX=9940 GN=JEQ12_013827 PE=3 SV=1	67	4	34	247	542	58.1	7.61	0.79517	0.802702	0.748128	0.782	1.02644	0.973449	1.05718	1.01902	0.767403	0.00135763	0.0459534
A0A452DXS6	Epididymal sperm binding protein 1	ELSPBP1		Epididymal sperm binding protein 1 OS=Capra hircus OX=9925 GN=ELSPBP1 PE=4 SV=1	62	15	15	81	225	26.3	8.06	0.966258	0.94415	0.94844	0.952949	1.04833	1.02134	0.993697	1.02112	0.933238	0.0165068	0.116833
A0A452FAJ2	LYR motif containing 1	LYRM1		LYR motif containing 1 OS=Capra hircus OX=9925 GN=LYRM1 PE=3 SV=1	39	5	5	15	122	14.4	9.72	1.09188	0.997656	1.1255	1.07168	0.926507	0.913074	0.860811	0.900131	1.19058	0.0165148	0.116833
A0A8C2NQL8	maleylacetoacetate isomerase	GSTZ1		maleylacetoacetate isomerase OS=Capra hircus OX=9925 GN=GSTZ1 PE=3 SV=1	55	8	8	17	217	24.1	7.21	0.994873	0.987432	0.997569	0.993292	1.06793	1.0225	1.05929	1.0499	0.946078	0.0165187	0.116833
W5Q5C2	Fibrous sheath interacting protein 2	FSIP2		Fibrous sheath interacting protein 2 OS=Ovis aries OX=9940 GN=FSIP2 PE=4 SV=1	37	9	231	1292	6942	781.9	6.57	1.14041	1.04517	1.09468	1.09342	0.99744	0.959791	0.970207	0.975813	1.12052	0.0166876	0.117619
A0A836D8K3	ATP synthase subunit O, mitochondrial	JEQ12_001161		ATP synthase subunit O, mitochondrial OS=Ovis aries OX=9940 GN=JEQ12_001161 PE=3 SV=1	59	11	11	113	213	23.4	9.89	0.996902	0.946723	0.990344	0.97799	1.17528	1.07539	1.09342	1.1147	0.877358	0.0166982	0.117619
A0A452EKC1	NADH dehydrogenase [ubiquinone] 1 beta subcomplex subunit 8, mitochondrial	NDUFB8	FUNCTION: Accessory subunit of the mitochondrial membrane respiratory chain NADH dehydrogenase (Complex I), that is believed not to be involved in catalysis. Complex I functions in the transfer of electrons from NADH to the respiratory chain. The immediate electron acceptor for the enzyme is believed to be ubiquinone. {ECO:0000256|PIRNR:PIRNR009288}.	NADH dehydrogenase [ubiquinone] 1 beta subcomplex subunit 8, mitochondrial OS=Capra hircus OX=9925 GN=NDUFB8 PE=3 SV=1	55	2	8	72	186	21.7	6.11	0.912286	0.941298	0.95097	0.934851	1.1008	1.01479	1.03109	1.0489	0.891272	0.0167229	0.117619
W5PJZ7	A-kinase anchoring protein 4	AKAP4		A-kinase anchoring protein 4 OS=Ovis aries OX=9940 GN=AKAP4 PE=3 SV=1	84	1	88	3189	860	95.1	6.73	0.878191	0.809123	0.874386	0.8539	1.20791	1.04008	1.09197	1.11332	0.766983	0.00887033	0.0875714
A0A452E8Q5	Thioredoxin domain-containing protein 17	TXNDC17		Thioredoxin domain-containing protein 17 OS=Capra hircus OX=9925 GN=TXNDC17 PE=4 SV=1	36	3	3	4	123	13.9	4.84	1.01563	0.924443	0.931735	0.957268	1.08497	1.12368	1.06506	1.09123	0.877234	0.01686	0.1179
A0A452GAJ2	Methionine--tRNA ligase, cytoplasmic	MARS1		Methionine--tRNA ligase, cytoplasmic OS=Capra hircus OX=9925 GN=MARS1 PE=3 SV=1	2	2	2	2	893	100.2	6.51	1.06739	1.0835	1.05872	1.06987	0.900943	0.829206	0.974762	0.901637	1.18659	0.0168863	0.1179
A0A452G1J9	Non-lysosomal glucosylceramidase	GBA2	FUNCTION: Non-lysosomal glucosylceramidase that catalyzes the hydrolysis of glucosylceramide (GlcCer) to free glucose and ceramide. {ECO:0000256|PIRNR:PIRNR028944}.	Non-lysosomal glucosylceramidase OS=Capra hircus OX=9925 GN=GBA2 PE=3 SV=1	1	1	1	2	911	102.3	5.64	0.925926	0.809157	0.826353	0.853812	1.0327	1.00887	1.12745	1.05634	0.808275	0.0168961	0.1179
A0A452DMC0	Malic enzyme	ME2		Malic enzyme OS=Capra hircus OX=9925 GN=ME2 PE=3 SV=1	47	20	21	68	584	65.4	7.65	1.09431	1.09385	1.0766	1.08825	0.945329	1.03062	0.945115	0.973687	1.11766	0.0169184	0.1179
A0A835ZN39	Galactose-3-O-sulfotransferase 4	JEQ12_012680		Galactose-3-O-sulfotransferase 4 OS=Ovis aries OX=9940 GN=JEQ12_012680 PE=3 SV=1	6	4	4	8	919	101.9	8.79	1.05751	1.04319	1.02321	1.0413	0.942042	0.957676	0.864422	0.92138	1.13015	0.0170791	0.11866
A0A452G3E9	Actin related protein 10	ACTR10		Actin related protein 10 OS=Capra hircus OX=9925 GN=ACTR10 PE=3 SV=1	25	7	7	19	417	46.2	7.37	0.9109	0.894589	0.890914	0.898801	1.02164	0.951193	1.03233	1.00172	0.897258	0.0170901	0.11866
A0A8C2S2R4	MICOS complex subunit MIC25			MICOS complex subunit MIC25 OS=Capra hircus OX=9925 PE=3 SV=1	28	10	10	30	378	40.5	9.44	1.02488	0.972418	0.990202	0.995834	1.12652	1.05739	1.1052	1.09637	0.908303	0.0171335	0.118744
A0A452EYN6	26S proteasome non-ATPase regulatory subunit 1	PSMD1	FUNCTION: Component of the 26S proteasome, a multiprotein complex involved in the ATP-dependent degradation of ubiquitinated proteins. This complex plays a key role in the maintenance of protein homeostasis by removing misfolded or damaged proteins, which could impair cellular functions, and by removing proteins whose functions are no longer required. Therefore, the proteasome participates in num…	26S proteasome non-ATPase regulatory subunit 1 OS=Capra hircus OX=9925 GN=PSMD1 PE=3 SV=1	46	36	36	129	953	105.8	5.39	0.847662	0.817821	0.801031	0.822171	1.04465	1.04517	1.12694	1.07225	0.766773	0.00121383	0.044958
A0A452F659	Prostaglandin reductase 2	PTGR2		Prostaglandin reductase 2 OS=Capra hircus OX=9925 GN=PTGR2 PE=3 SV=1	48	11	11	56	351	38.5	5.5	0.910456	0.907171	0.843837	0.887154	1.06022	0.997807	1.1351	1.06438	0.833498	0.0172636	0.119199
A0A8C2P9T4	Adhesion regulating molecule 1	ADRM1		Adhesion regulating molecule 1 OS=Capra hircus OX=9925 GN=ADRM1 PE=3 SV=1	15	5	5	9	369	38.4	8.9	0.806922	0.852663	0.820436	0.826673	0.953029	1.00762	1.12063	1.02709	0.804867	0.0173092	0.119199
A0A452FAL5	Family with sequence similarity 166 member A	FAM166A		Family with sequence similarity 166 member A OS=Capra hircus OX=9925 GN=FAM166A PE=4 SV=1	80	9	22	227	320	36.3	8.87	0.883415	0.937307	0.976665	0.932462	1.17493	1.07163	1.06897	1.10518	0.843723	0.0173407	0.119199
A0A2V0A0R7	Beta-defensin		FUNCTION: Has antibacterial activity. {ECO:0000256|RuleBase:RU231113}.	Beta-defensin OS=Ovis aries OX=9940 PE=3 SV=1	12	1	1	1	102	12.2	9.28	0.908153	0.788012	0.896352	0.864172	1.10314	1.13464	1.14334	1.12704	0.766764	0.00280962	0.0545875
A0A452DR22	Small integral membrane protein 13	SMIM13		Small integral membrane protein 13 OS=Capra hircus OX=9925 GN=SMIM13 PE=4 SV=1	34	1	1	1	87	9.9	6.52	0.985609	0.975101	0.97244	0.977717	1.33583	1.30441	1.18519	1.27514	0.76675	0.00296124	0.0555745
A0A452F199	Protein phosphatase 4 regulatory subunit 1	PPP4R1		Protein phosphatase 4 regulatory subunit 1 OS=Capra hircus OX=9925 GN=PPP4R1 PE=4 SV=1	36	25	25	63	890	99.2	4.89	0.868828	0.925212	0.851603	0.881881	1.03155	0.962511	1.00221	0.998755	0.88298	0.0174191	0.119199
A0A452FK82	Rho GDP dissociation inhibitor alpha	ARHGDIA		Rho GDP dissociation inhibitor alpha OS=Capra hircus OX=9925 GN=ARHGDIA PE=3 SV=1	42	6	6	11	204	23.4	5.2	0.961861	0.847565	0.884538	0.897988	1.04257	1.01879	1.08143	1.0476	0.857189	0.017454	0.119222
A0A8C2NK88	Patatin like phospholipase domain containing 8			Patatin like phospholipase domain containing 8 OS=Capra hircus OX=9925 PE=4 SV=1	21	12	12	30	784	88.7	9.1	1.01224	0.998845	1.02328	1.01145	0.948901	0.963698	0.906973	0.939857	1.07618	0.0176671	0.12046
A0A8C2PAE7	Isoaspartyl peptidase/L-asparaginase			Isoaspartyl peptidase/L-asparaginase OS=Capra hircus OX=9925 PE=3 SV=1	39	1	8	129	290	31.2	8.6	1.07086	0.929088	1.01353	1.00449	1.22848	1.47847	1.24033	1.31576	0.763433	0.0269962	0.146841
A0A8C2RN32	DCN1-like protein			DCN1-like protein OS=Capra hircus OX=9925 PE=4 SV=1	26	6	6	15	267	31.1	5.47	0.796895	0.814833	0.768886	0.793538	0.890524	0.870881	0.95563	0.905678	0.87618	0.0178185	0.121057
A0A8C2R9Q6	Solute carrier family 16 member 1			Solute carrier family 16 member 1 OS=Capra hircus OX=9925 PE=3 SV=1	17	11	11	50	547	59.2	8.34	0.908422	0.931245	0.902123	0.91393	1.05489	1.23911	1.30734	1.20045	0.761324	0.0195311	0.125178
W5P8U3	Protein phosphatase 1 regulatory subunit 13B			Protein phosphatase 1 regulatory subunit 13B OS=Ovis aries OX=9940 PE=4 SV=1	2	2	2	5	981	106.8	8.87	0.944359	0.869323	1.01785	0.943843	1.28817	1.14395	1.29806	1.2434	0.759085	0.0103529	0.0952618
A0A452EPL0	Calmegin	CLGN		Calmegin OS=Capra hircus OX=9925 GN=CLGN PE=3 SV=1	24	11	11	18	606	69.3	4.75	1.12477	1.09049	1.07341	1.09622	1.03915	1.00237	0.979112	1.00688	1.08874	0.0180249	0.121777
A0A452DXM2	UPF3A regulator of nonsense mediated mRNA decay	UPF3A		UPF3A regulator of nonsense mediated mRNA decay OS=Capra hircus OX=9925 GN=UPF3A PE=3 SV=1	2	1	1	1	503	57.1	9.51	0.84294	0.963435	0.916267	0.907547	1.05552	1.2171	1.12761	1.13341	0.800722	0.0180529	0.121777
A0A452DT26	26S proteasome non-ATPase regulatory subunit 13	PSMD13		26S proteasome non-ATPase regulatory subunit 13 OS=Capra hircus OX=9925 GN=PSMD13 PE=3 SV=1	56	20	20	98	376	42.7	5.58	0.798884	0.827848	0.778231	0.801654	1.06944	1.0094	1.08991	1.05625	0.758964	0.000824422	0.0383524
A0A452FBP1	Transmembrane p24 trafficking protein 4	TMED4		Transmembrane p24 trafficking protein 4 OS=Capra hircus OX=9925 GN=TMED4 PE=3 SV=1	13	2	2	4	216	25	7.94	1.05337	1.09736	1.11727	1.08933	0.973629	1.02538	0.985086	0.994697	1.09514	0.0182232	0.12249
A0A836A2R5	GMP reductase	GMPR		GMP reductase OS=Ovis aries OX=9940 GN=GMPR PE=3 SV=1	24	8	8	18	348	38	7.02	0.952749	0.91679	0.916475	0.928672	1.01499	0.974549	1.02738	1.00564	0.923464	0.018283	0.122674
A0A452E864	Nucleoside diphosphate-linked moiety X motif 6	NUDT6		Nucleoside diphosphate-linked moiety X motif 6 OS=Capra hircus OX=9925 GN=NUDT6 PE=3 SV=1	15	4	4	5	316	35.3	8.9	0.965227	1.04718	0.965955	0.992788	1.19029	1.17886	1.09029	1.15315	0.860937	0.0183624	0.122989
A0A452G8J8	Zinc finger protein 446	ZNF446		Zinc finger protein 446 OS=Capra hircus OX=9925 GN=ZNF446 PE=4 SV=1	14	4	4	7	356	38.8	5.88	1.06026	1.09726	1.05273	1.07008	1.00765	0.952761	0.922994	0.961136	1.11335	0.0184306	0.123172
A0A452DWZ4	V-type proton ATPase subunit F	ATP6V1F	FUNCTION: Subunit of the peripheral V1 complex of vacuolar ATPase essential for assembly or catalytic function. V-ATPase is responsible for acidifying a variety of intracellular compartments in eukaryotic cells. {ECO:0000256|PIRNR:PIRNR015945}.	V-type proton ATPase subunit F OS=Capra hircus OX=9925 GN=ATP6V1F PE=3 SV=1	61	7	7	22	119	13.4	5.82	0.841322	0.851904	0.867951	0.853726	0.993423	0.922548	1.03579	0.98392	0.867678	0.0185012	0.123172
A0A452EDZ4	Protein S100	S100A12		Protein S100 OS=Capra hircus OX=9925 GN=S100A12 PE=3 SV=1	50	5	5	20	92	10.9	5.74	0.765936	0.794552	0.744349	0.768279	1.09564	1.0428	0.903071	1.01384	0.757793	0.0143302	0.10913
W5P0T8	Proteasome activator subunit 4	PSME4		Proteasome activator subunit 4 OS=Ovis aries OX=9940 GN=PSME4 PE=3 SV=1	29	1	42	133	1729	198.3	6.83	0.789851	0.879225	0.803758	0.824278	0.956449	0.975749	1.07745	1.00322	0.821636	0.0185734	0.123172
A0A452EJU5	Phosphoglycolate phosphatase	PGP		Phosphoglycolate phosphatase OS=Capra hircus OX=9925 GN=PGP PE=3 SV=1	78	19	19	150	323	34.5	5.26	0.836555	0.839219	0.781966	0.819247	0.905689	0.898333	0.957992	0.920671	0.889836	0.0185965	0.123172
A0A452FK68	Uncharacterized LOC102179561	LOC102179561		Uncharacterized LOC102179561 OS=Capra hircus OX=9925 GN=LOC102179561 PE=4 SV=1	42	8	8	41	144	16.1	8.38	1.01348	0.995402	0.907617	0.972167	1.23436	1.19389	1.09481	1.17435	0.827832	0.0186238	0.123172
A0A835ZQF6	Ig-like domain-containing protein	JEQ12_008123		Ig-like domain-containing protein OS=Ovis aries OX=9940 GN=JEQ12_008123 PE=4 SV=1	9	3	7	15	1075	118.5	5.35	0.832542	0.813073	0.783392	0.809669	1.07865	1.17921	0.949985	1.06928	0.757207	0.0186859	0.123172
A0A452FWC6	Dihydrolipoyl dehydrogenase	DLD		Dihydrolipoyl dehydrogenase OS=Capra hircus OX=9925 GN=DLD PE=3 SV=1	67	26	26	255	509	54.1	7.68	1.04886	0.931785	1.01636	0.999002	1.16111	1.11864	1.14177	1.14051	0.875929	0.0186911	0.123172
A0A8C2N6L0	Transmembrane and coiled-coil domains 2			Transmembrane and coiled-coil domains 2 OS=Capra hircus OX=9925 PE=4 SV=1	13	4	4	21	179	20	5.95	1.11542	1.02025	1.10955	1.08174	0.961042	0.96672	0.912226	0.946662	1.14268	0.018703	0.123172
A0A6P3TBL3	Hypoxia up-regulated 1	HYOU1		Hypoxia up-regulated 1 OS=Ovis aries OX=9940 GN=HYOU1 PE=3 SV=1	45	38	38	97	1002	111.4	5.26	0.787069	0.820875	0.805714	0.804553	0.754345	0.735438	0.6955	0.728428	1.10451	0.0187237	0.123172
A0A452FWP8	Coiled-coil domain containing 61	CCDC61		Coiled-coil domain containing 61 OS=Capra hircus OX=9925 GN=CCDC61 PE=4 SV=1	3	1	1	3	522	58.5	10.4	0.99996	1.11001	1.14642	1.08546	0.927101	0.891226	0.918496	0.912274	1.18984	0.0187729	0.123172
W5Q6Q9	LYR motif-containing protein 9			LYR motif-containing protein 9 OS=Ovis aries OX=9940 PE=3 SV=1	23	2	2	7	78	9.2	8.97	0.995146	1.05991	1.0664	1.04048	0.953969	0.93828	0.958943	0.950398	1.09479	0.0187796	0.123172
A0A8C2RSX7	Synaptogyrin			Synaptogyrin OS=Capra hircus OX=9925 PE=3 SV=1	20	5	5	10	226	24.5	8.48	0.833762	0.894323	0.831836	0.853307	1.07532	1.19294	1.1144	1.12755	0.756777	0.00241687	0.0530209
A0A452G754	26S proteasome non-ATPase regulatory subunit 8	PSMD8		26S proteasome non-ATPase regulatory subunit 8 OS=Capra hircus OX=9925 GN=PSMD8 PE=3 SV=1	51	15	15	41	287	32.5	7.31	0.794725	0.82615	0.789043	0.803306	1.05177	1.02926	1.10805	1.06303	0.755677	0.000574358	0.0323673
A0A6P3TG89	Phosphoglycerate mutase	BPGM		Phosphoglycerate mutase OS=Ovis aries OX=9940 GN=BPGM PE=3 SV=1	23	7	7	24	259	30.1	6.46	0.784272	0.796146	0.767009	0.782476	0.915958	0.888921	1.02408	0.942985	0.829786	0.0189679	0.123629
A0A452E356	Proteasome 26S subunit, ATPase 3	PSMC3		Proteasome 26S subunit, ATPase 3 OS=Capra hircus OX=9925 GN=PSMC3 PE=3 SV=1	61	24	24	107	442	49.5	5.24	0.781861	0.833359	0.796967	0.804062	1.07017	1.02899	1.09879	1.06598	0.754291	0.000497195	0.0317942
A0A452G544	DDHD domain containing 1	DDHD1		DDHD domain containing 1 OS=Capra hircus OX=9925 GN=DDHD1 PE=4 SV=1	18	14	14	30	876	97.6	5.99	0.947268	1.00669	0.935582	0.96318	1.03667	1.08522	1.06563	1.06251	0.906516	0.0191148	0.124021
A0A452EKG9	EF-hand domain containing 1	EFHC1		EF-hand domain containing 1 OS=Capra hircus OX=9925 GN=EFHC1 PE=4 SV=1	73	49	49	295	640	74	5.78	0.984751	0.963864	0.981282	0.976632	1.10774	1.04417	1.03946	1.06379	0.91807	0.0191274	0.124021
A0A452G9T7	Ribosome maturation protein SBDS	SBDS		Ribosome maturation protein SBDS OS=Capra hircus OX=9925 GN=SBDS PE=3 SV=1	63	16	16	48	250	28.7	8.75	1.0178	1.02919	1.01721	1.0214	0.969408	0.90953	0.963612	0.947517	1.07797	0.0191625	0.124021
W5QE19	Proteasome subunit beta	PSMB2		Proteasome subunit beta OS=Ovis aries OX=9940 GN=PSMB2 PE=3 SV=1	45	9	9	20	202	23	7.03	1.03714	0.997438	1.01489	1.01649	1.05534	1.09175	1.08784	1.07831	0.942672	0.0191708	0.124021
A0A452FIU2	Lipid-binding serum glycoprotein N-terminal domain-containing protein	LOC102170799		Lipid-binding serum glycoprotein N-terminal domain-containing protein OS=Capra hircus OX=9925 GN=LOC102170799 PE=4 SV=1	19	3	3	5	274	30.3	4.67	1.09914	1.00605	1.04738	1.05086	0.92274	0.905696	0.962787	0.930408	1.12946	0.0193131	0.124729
A0A0N9FHX0	Mitochondrial TFAM			Mitochondrial TFAM OS=Capra hircus OX=9925 PE=2 SV=1	67	20	20	92	246	28.8	9.73	0.965582	0.954859	0.956161	0.958868	1.07568	1.099	1.00926	1.06131	0.903474	0.0194227	0.125049
W5PG92	Ubiquitin carboxyl-terminal hydrolase MINDY	MINDY3		Ubiquitin carboxyl-terminal hydrolase MINDY OS=Ovis aries OX=9940 GN=MINDY3 PE=3 SV=1	5	2	2	7	445	49.7	4.77	0.859021	0.935114	0.815336	0.869824	1.009	0.995457	1.05993	1.02146	0.851547	0.0194481	0.125049
A0A452EXC9	Vacuolar proton pump subunit B	ATP6V1B2	FUNCTION: Non-catalytic subunit of the peripheral V1 complex of vacuolar ATPase. {ECO:0000256|RuleBase:RU366021}.	Vacuolar proton pump subunit B OS=Capra hircus OX=9925 GN=ATP6V1B2 PE=3 SV=1	67	25	25	128	511	56.5	5.81	0.783098	0.814384	0.804464	0.800649	0.890858	0.90417	0.996031	0.930353	0.860586	0.0194617	0.125049
A0A836D8L9	ATP synthase subunit alpha	JEQ12_008763		ATP synthase subunit alpha OS=Ovis aries OX=9940 GN=JEQ12_008763 PE=3 SV=1	51	1	27	401	544	59	9.1	0.888568	0.799115	0.91386	0.867181	1.21501	1.06481	1.18164	1.15382	0.751573	0.00748469	0.0790378
A0A836D7I4	T-complex protein 1 subunit gamma	JEQ12_000984		T-complex protein 1 subunit gamma OS=Ovis aries OX=9940 GN=JEQ12_000984 PE=3 SV=1	38	43	44	303	953	104.3	6.58	0.776539	0.793387	0.770809	0.780245	1.01986	0.979125	1.11908	1.03936	0.750701	0.00353911	0.0603816
A0A8C2R0Y9	Uncharacterized protein			Uncharacterized protein OS=Capra hircus OX=9925 PE=4 SV=1	12	2	2	6	163	18.1	8.57	0.913179	0.902371	0.886846	0.900799	1.21331	1.19241	1.19941	1.20171	0.749595	6.7137e-06	0.0127258
A0A452DXB7	Beta-defensin	DEFB112	FUNCTION: Has antibacterial activity. {ECO:0000256|RuleBase:RU231113}.	Beta-defensin OS=Capra hircus OX=9925 GN=DEFB112 PE=3 SV=1	20	2	2	8	121	13.8	9.04	0.901847	0.886047	0.828757	0.872217	0.963381	0.96839	1.02774	0.986505	0.884149	0.0196472	0.125392
A0A452DRE7	Lymphocyte antigen 6 family member E	LY6E		Lymphocyte antigen 6 family member E OS=Capra hircus OX=9925 GN=LY6E PE=4 SV=1	31	2	2	5	130	13.6	7.96	0.730512	0.668798	0.669114	0.689475	0.854386	0.863125	1.04878	0.922096	0.747726	0.0250934	0.143064
A0A452DN51	Trafficking protein particle complex subunit 5	TRAPPC5	FUNCTION: May play a role in vesicular transport from endoplasmic reticulum to Golgi. {ECO:0000256|PIRNR:PIRNR017479}.	Trafficking protein particle complex subunit 5 OS=Capra hircus OX=9925 GN=TRAPPC5 PE=3 SV=1	31	6	6	12	188	20.8	9.66	0.971352	0.984354	0.950517	0.968741	1.03737	1.00248	1.02736	1.0224	0.947512	0.0199376	0.126818
A0A8C2NPB4	Beta-defensin			Beta-defensin OS=Capra hircus OX=9925 PE=3 SV=1	16	3	3	8	119	13.9	8.65	0.847451	0.692295	0.682506	0.74075	1.00727	1.04357	0.924436	0.991759	0.746905	0.0172262	0.119169
A0A452F0Q1	Ig-like domain-containing protein			Ig-like domain-containing protein OS=Capra hircus OX=9925 PE=4 SV=1	26	4	5	13	332	36.5	6.95	0.882439	0.834703	0.869196	0.862113	1.08624	1.13936	0.964192	1.06326	0.810818	0.0201065	0.127464
W5P9F5	Lymphocyte antigen 6 complex locus protein G5c	LY6G5C		Lymphocyte antigen 6 complex locus protein G5c OS=Ovis aries OX=9940 GN=LY6G5C PE=4 SV=1	35	4	4	13	140	16	7.78	0.923398	0.894323	0.819362	0.879028	1.22319	1.18141	1.14173	1.18211	0.743609	0.00146447	0.0466538
A0A452DX50	Chromosome 3 C1orf194 homolog	CFAP276		Chromosome 3 C1orf194 homolog OS=Capra hircus OX=9925 GN=CFAP276 PE=4 SV=1	82	11	11	57	170	19.2	9.22	1.00312	1.07882	1.1292	1.07038	1.31212	1.23342	1.20716	1.2509	0.855688	0.0202217	0.127676
W5Q578	Peptidyl-prolyl cis-trans isomerase	PPIL3	FUNCTION: PPIases accelerate the folding of proteins. It catalyzes the cis-trans isomerization of proline imidic peptide bonds in oligopeptides. {ECO:0000256|RuleBase:RU363019}.	Peptidyl-prolyl cis-trans isomerase OS=Ovis aries OX=9940 GN=PPIL3 PE=3 SV=1	28	4	4	8	180	20.3	7.96	1.05025	1.02497	1.00695	1.02739	0.978764	0.917237	0.917947	0.937983	1.09532	0.0202408	0.127676
A0A452FFF8	Spermatogenesis associated 4	SPATA4		Spermatogenesis associated 4 OS=Capra hircus OX=9925 GN=SPATA4 PE=4 SV=1	27	8	8	18	353	39.5	9.74	1.03372	0.971656	1.02151	1.00896	1.10878	1.10058	1.06908	1.09281	0.92327	0.0203887	0.128394
G5CC03	Milk fat globule EGF factor 8 protein (Fragment)			Milk fat globule EGF factor 8 protein (Fragment) OS=Capra hircus OX=9925 PE=2 SV=1	58	21	21	139	398	44.6	7.49	1.05092	1.09707	0.994068	1.04735	0.919576	0.950308	0.895737	0.921874	1.13611	0.0204447	0.128534
A0A452DN79	Peptidase S1 domain-containing protein			Peptidase S1 domain-containing protein OS=Capra hircus OX=9925 PE=4 SV=1	42	4	7	58	254	28.4	7.61	0.928539	0.890808	0.842117	0.887155	1.23505	1.19877	1.14598	1.19327	0.743466	0.00104672	0.0436056
A0A452FEW5	Beta-hexosaminidase	HEXB		Beta-hexosaminidase OS=Capra hircus OX=9925 GN=HEXB PE=3 SV=1	34	4	14	45	540	61.6	7.36	0.854029	0.860938	0.833694	0.849554	1.00164	1.15526	0.990734	1.04921	0.809707	0.020562	0.128835
A0A8C2S2S1	L-lactate dehydrogenase	LOC102189835		L-lactate dehydrogenase OS=Capra hircus OX=9925 GN=LOC102189835 PE=3 SV=1	80	15	29	379	354	38.7	8.79	0.977342	0.96033	0.986641	0.974771	1.16323	1.06997	1.06238	1.09853	0.887344	0.0205945	0.128835
A0A452FQM7	ATPase H+ transporting V1 subunit E1	ATP6V1E1		ATPase H+ transporting V1 subunit E1 OS=Capra hircus OX=9925 GN=ATP6V1E1 PE=3 SV=1	31	3	9	35	226	26.1	8.44	0.853512	0.925178	0.87774	0.885477	1.00199	0.973654	1.06697	1.0142	0.873077	0.0207087	0.129092
A0A452F4R6	Isocitrate dehydrogenase [NADP]	IDH1		Isocitrate dehydrogenase [NADP] OS=Capra hircus OX=9925 GN=IDH1 PE=3 SV=1	41	15	16	50	414	46.7	6.62	1.01225	0.973012	0.915955	0.967074	1.15781	1.06962	1.19832	1.14192	0.846886	0.0207133	0.129092
A0A836CP05	HECT-type E3 ubiquitin transferase	JEQ12_019946		HECT-type E3 ubiquitin transferase OS=Ovis aries OX=9940 GN=JEQ12_019946 PE=3 SV=1	10	24	37	136	4585	502.7	5.31	0.967335	0.970163	0.984086	0.973861	0.997519	1.03312	1.03011	1.02025	0.954532	0.0207378	0.129092
A0A452FU86	Protocadherin alpha subfamily C, 1	PCDHAC1		Protocadherin alpha subfamily C, 1 OS=Capra hircus OX=9925 GN=PCDHAC1 PE=4 SV=1	2	1	1	1	838	90.3	5.22	0.997887	1.00829	1.09887	1.03502	0.854103	0.922845	0.904919	0.893956	1.15779	0.0208094	0.129325
W5P6A8	Chromosome 16 open reading frame 72			Chromosome 16 open reading frame 72 OS=Ovis aries OX=9940 PE=4 SV=1	5	1	1	1	202	22.4	10.42	0.942799	0.826119	0.919664	0.896194	1.05205	1.04133	1.15245	1.08194	0.828321	0.0208934	0.129635
W5QDG4	Tyrosine--tRNA ligase	YARS2		Tyrosine--tRNA ligase OS=Ovis aries OX=9940 GN=YARS2 PE=3 SV=1	10	5	5	8	484	53.5	8.88	0.982324	0.998831	0.995192	0.992116	0.928966	0.957386	0.962272	0.949541	1.04484	0.0209621	0.129739
A0A8C2NWE3	Metal transporter			Metal transporter OS=Capra hircus OX=9925 PE=3 SV=1	2	1	1	1	756	84.4	6.29	0.939779	0.922915	0.840013	0.900902	1.12072	1.01006	1.06357	1.06478	0.846091	0.021	0.129739
A0A8C2R6H3	Eukaryotic translation initiation factor 3 subunit K	EIF3K		Eukaryotic translation initiation factor 3 subunit K OS=Capra hircus OX=9925 GN=EIF3K PE=3 SV=1	18	4	4	18	317	36.3	5.38	0.840619	0.88021	0.844929	0.855253	0.974677	0.918191	1.01596	0.96961	0.882058	0.0210128	0.129739
A0A452EVX4	T-complex protein 1 subunit alpha	TCP1		T-complex protein 1 subunit alpha OS=Capra hircus OX=9925 GN=TCP1 PE=3 SV=1	75	33	33	249	556	60.3	5.99	0.757192	0.787256	0.744318	0.762922	0.98726	0.978266	1.1185	1.02801	0.742136	0.00489171	0.0669044
A0A835ZKB3	Ig-like domain-containing protein	JEQ12_012694		Ig-like domain-containing protein OS=Ovis aries OX=9940 GN=JEQ12_012694 PE=3 SV=1	15	3	3	5	327	36.8	5.69	0.896997	0.893544	0.928892	0.906478	1.00316	0.953562	0.96773	0.974818	0.929894	0.0211338	0.130062
A0A452FE38	H(+)-transporting two-sector ATPase	ATP6V1A		H(+)-transporting two-sector ATPase OS=Capra hircus OX=9925 GN=ATP6V1A PE=3 SV=1	71	38	38	201	618	68.4	5.58	0.780468	0.842232	0.751087	0.791262	0.90709	0.884001	0.951873	0.914321	0.865409	0.0212078	0.130218
A0A8C2PCK8	Ribosomal protein S7 domain-containing protein			Ribosomal protein S7 domain-containing protein OS=Capra hircus OX=9925 PE=3 SV=1	10	1	2	3	235	25.9	9.52	1.00791	0.91	0.933177	0.950364	1.16115	1.06647	1.2235	1.15037	0.826136	0.021237	0.130218
A0A8C2NVC5	Chromosome 9 open reading frame 116			Chromosome 9 open reading frame 116 OS=Capra hircus OX=9925 PE=4 SV=1	45	7	7	30	166	18.7	9.45	0.884302	0.968402	0.995295	0.949333	1.14754	1.07673	1.07593	1.10007	0.862976	0.0212711	0.130218
A0A8C2RAJ9	CD109 molecule			CD109 molecule OS=Capra hircus OX=9925 PE=3 SV=1	6	6	6	8	1445	161.4	5.47	0.935699	0.951316	0.935489	0.940835	1.14455	1.09697	1.01207	1.08453	0.867506	0.0212966	0.130218
A0A059U0U0	Beta-defensin	DEFB114	FUNCTION: Has antibacterial activity. {ECO:0000256|RuleBase:RU231113}.	Beta-defensin OS=Capra hircus OX=9925 GN=DEFB114 PE=2 SV=1	16	1	1	7	64	7.6	7.93	0.957797	0.911758	0.970943	0.946832	1.17106	1.10123	1.03728	1.10319	0.858269	0.0213756	0.130491
A0A8C2NNP1	RING-type E3 ubiquitin transferase			RING-type E3 ubiquitin transferase OS=Capra hircus OX=9925 PE=3 SV=1	9	3	4	9	544	62.1	8.73	1.01813	1.08948	1.09028	1.06596	0.986873	0.974157	0.96436	0.97513	1.09315	0.0214994	0.131036
A0A836A786	Vesicle-associated membrane protein 714-like	JEQ12_017555		Vesicle-associated membrane protein 714-like OS=Ovis aries OX=9940 GN=JEQ12_017555 PE=3 SV=1	35	4	4	11	175	19.1	5.25	0.928456	0.85458	0.867793	0.883609	1.18919	1.2128	1.17159	1.19119	0.741785	0.00027877	0.0301947
A0A452FRJ2	Casein kinase 1 epsilon	CSNK1E		Casein kinase 1 epsilon OS=Capra hircus OX=9925 GN=CSNK1E PE=3 SV=1	5	2	2	6	416	47.3	9.66	1.07677	1.07977	1.0106	1.05572	0.927577	0.980801	0.958532	0.955637	1.10473	0.0215823	0.131119
A0A835ZN27	Serine/threonine-protein kinase Chk1	JEQ12_011042		Serine/threonine-protein kinase Chk1 OS=Ovis aries OX=9940 GN=JEQ12_011042 PE=3 SV=1	2	3	3	6	812	91.4	8.88	0.795627	0.758633	0.738481	0.764247	0.955953	1.10382	1.04223	1.034	0.739117	0.00423285	0.0631187
A0A8C2R7L3	APC regulator of WNT signaling pathway 2			APC regulator of WNT signaling pathway 2 OS=Capra hircus OX=9925 PE=3 SV=1	0	1	1	1	2205	235.2	8.37	0.98393	1.05187	0.843325	0.959709	1.3787	1.35099	1.1712	1.3003	0.738069	0.0189796	0.123629
A0A452F014	Serpin family A member 5	SERPINA5		Serpin family A member 5 OS=Capra hircus OX=9925 GN=SERPINA5 PE=3 SV=1	33	9	10	19	404	45.5	8.92	1.04458	1.04465	1.03542	1.04155	1.0107	0.986099	0.958019	0.98494	1.05747	0.0218418	0.132061
A0A452GAN2	RBR-type E3 ubiquitin transferase	ARIH2		RBR-type E3 ubiquitin transferase OS=Capra hircus OX=9925 GN=ARIH2 PE=4 SV=1	42	16	16	47	491	57.5	5.77	1.06522	1.04257	1.04549	1.05109	0.925482	0.981097	0.997239	0.967939	1.08591	0.0220412	0.133054
A0A8C2RKZ3	Spermatogenesis associated serine rich 1			Spermatogenesis associated serine rich 1 OS=Capra hircus OX=9925 PE=4 SV=1	18	4	4	5	323	35.9	9.23	0.983606	0.998632	1.01927	1.0005	1.10535	1.08014	1.04308	1.07619	0.929672	0.0220895	0.133134
A0A6P7EIE1	Intraflagellar transport protein 20 homolog	JEQ12_008302		Intraflagellar transport protein 20 homolog OS=Ovis aries OX=9940 GN=JEQ12_008302 PE=4 SV=1	23	2	2	3	132	15.3	5.12	1.06926	1.10988	1.02277	1.0673	0.964056	0.848252	0.928153	0.913487	1.16838	0.0223407	0.134434
A0A836D2H2	Huntingtin	JEQ12_017667		Huntingtin OS=Ovis aries OX=9940 GN=JEQ12_017667 PE=3 SV=1	2	3	7	8	3088	338.3	6.44	0.89663	0.937323	0.901062	0.911672	1.03682	0.977124	1.08358	1.03251	0.882968	0.0223887	0.134509
A0A452FRZ1	Tripartite motif containing 80	LOC108638216		Tripartite motif containing 80 OS=Capra hircus OX=9925 GN=LOC108638216 PE=4 SV=1	26	12	12	23	629	70.6	7.94	1.09319	0.997189	1.06424	1.05154	0.943018	0.942343	0.956764	0.947375	1.10995	0.0224611	0.134731
A0A8C2NX61	non-specific serine/threonine protein kinase			non-specific serine/threonine protein kinase OS=Capra hircus OX=9925 PE=4 SV=1	3	5	5	6	2176	227.5	6.05	0.91534	0.875831	0.840418	0.877196	0.942976	0.986	0.996407	0.975128	0.899571	0.0225463	0.135029
W5PNM2	non-specific serine/threonine protein kinase	STK11		non-specific serine/threonine protein kinase OS=Ovis aries OX=9940 GN=STK11 PE=3 SV=1	19	6	6	14	439	49.4	6.96	0.923822	0.996564	0.94401	0.954799	1.05409	1.02341	1.04041	1.03931	0.918689	0.0226102	0.135198
A0A452FI14	Apolipoprotein A-I	APOA1		Apolipoprotein A-I OS=Capra hircus OX=9925 GN=APOA1 PE=3 SV=1	27	8	8	15	265	30.3	5.97	0.773061	0.822349	0.787754	0.794388	0.934174	0.890054	0.854327	0.892852	0.88972	0.0226912	0.135341
A0A452E2Y0	Clusterin	LOC102182127	FUNCTION: Functions as extracellular chaperone that prevents aggregation of non native proteins. Prevents stress-induced aggregation of blood plasma proteins. {ECO:0000256|PIRNR:PIRNR002368}.	Clusterin OS=Capra hircus OX=9925 GN=LOC102182127 PE=3 SV=1	52	23	23	280	439	50.9	6.07	0.588604	0.594228	0.592189	0.591673	0.578374	0.570431	0.557223	0.568676	1.04044	0.0227056	0.135341
C5IJB1	FNTA			FNTA OS=Ovis aries OX=9940 PE=2 SV=1	9	2	2	3	329	39.4	5.26	0.825372	0.879388	0.80814	0.837633	0.931088	0.902966	0.94223	0.925428	0.90513	0.0229015	0.136295
A0A835ZJE5	Guanine nucleotide-binding protein G(Olf) subunit alpha	JEQ12_011987		Guanine nucleotide-binding protein G(Olf) subunit alpha OS=Ovis aries OX=9940 GN=JEQ12_011987 PE=3 SV=1	3	1	1	1	418	48.8	7.4	0.95973	0.857279	0.916951	0.91132	1.03743	1.13408	1.03592	1.06914	0.852383	0.023047	0.136946
A0A452FGF2	thioredoxin-disulfide reductase	TXNRD1		thioredoxin-disulfide reductase OS=Capra hircus OX=9925 GN=TXNRD1 PE=3 SV=1	65	22	23	67	497	54.5	6.62	0.985453	0.984996	0.910596	0.960348	1.08779	1.06769	1.03677	1.06408	0.902515	0.0231443	0.137309
A0A452FEX6	NADH dehydrogenase [ubiquinone] 1 beta subcomplex subunit 9	NDUFB9		NADH dehydrogenase [ubiquinone] 1 beta subcomplex subunit 9 OS=Capra hircus OX=9925 GN=NDUFB9 PE=3 SV=1	61	9	9	42	179	21.8	8.63	1.00931	0.956934	0.970477	0.978907	1.04135	1.05664	1.02837	1.04212	0.939341	0.0233285	0.138185
A0A452F3U3	T-complex protein 1 subunit epsilon	CCT5		T-complex protein 1 subunit epsilon OS=Capra hircus OX=9925 GN=CCT5 PE=3 SV=1	78	42	43	292	541	59.6	5.91	0.763217	0.785354	0.753075	0.767216	1.02381	0.981509	1.11962	1.04164	0.736543	0.00282225	0.0545875
A0A452DKQ0	APC down-regulated 1	APCDD1		APC down-regulated 1 OS=Capra hircus OX=9925 GN=APCDD1 PE=4 SV=1	4	2	2	2	515	58.2	8.38	0.722418	0.721813	0.697174	0.713801	0.684253	0.651302	0.67038	0.668645	1.06753	0.0234668	0.138571
A0A8C2PHT0	RAS like proto-oncogene B	RALB		RAS like proto-oncogene B OS=Capra hircus OX=9925 GN=RALB PE=4 SV=1	53	4	11	37	202	23	5.73	0.906472	0.964714	0.86159	0.910925	1.00951	1.02247	1.0234	1.01846	0.894415	0.0235393	0.138783
A0A452ENB1	Alpha-mannosidase	LOC102171400		Alpha-mannosidase OS=Capra hircus OX=9925 GN=LOC102171400 PE=3 SV=1	13	1	10	43	1006	114.4	6.96	0.963194	0.866196	0.859191	0.896194	1.20017	1.11011	1.02503	1.11177	0.806098	0.0237545	0.139835
A0A6P9FQL7	Transforming protein RhoA	JEQ12_008469		Transforming protein RhoA OS=Ovis aries OX=9940 GN=JEQ12_008469 PE=4 SV=1	44	2	9	44	193	21.8	6.1	0.962075	0.948837	0.891659	0.93419	1.03022	1.01855	1.09471	1.04783	0.891551	0.023911	0.140328
W5NU29	Sideroflexin 4	SFXN4		Sideroflexin 4 OS=Ovis aries OX=9940 GN=SFXN4 PE=3 SV=1	7	2	2	5	313	35.4	9.29	1.06425	1.0908	1.11976	1.0916	1.0013	0.852028	0.932173	0.928501	1.17566	0.0239124	0.140328
A0A452EJ87	Calcium voltage-gated channel auxiliary subunit alpha2delta 2	CACNA2D2		Calcium voltage-gated channel auxiliary subunit alpha2delta 2 OS=Capra hircus OX=9925 GN=CACNA2D2 PE=3 SV=1	14	14	14	31	1143	128.9	5.57	0.891693	0.902628	0.866245	0.886855	1.26003	1.17781	1.17465	1.20416	0.736491	0.0004495	0.0315022
W5Q086	Protein kinase cAMP-dependent type I regulatory subunit alpha	PRKAR1A		Protein kinase cAMP-dependent type I regulatory subunit alpha OS=Ovis aries OX=9940 GN=PRKAR1A PE=3 SV=1	54	19	21	132	374	42.1	5.21	1.02692	0.979874	0.955332	0.987376	1.14674	1.12501	1.0561	1.10928	0.890102	0.0240725	0.140489
A0A452DLY3	EF-hand domain-containing protein	LOC102187823		EF-hand domain-containing protein OS=Capra hircus OX=9925 GN=LOC102187823 PE=3 SV=1	12	5	5	15	394	44.4	8.22	0.990495	0.937957	0.959731	0.962728	1.02445	1.09973	1.04921	1.05779	0.910127	0.0241082	0.140489
A0A452EHZ0	Protein phosphatase methylesterase 1	PPME1	FUNCTION: Demethylates proteins that have been reversibly carboxymethylated. {ECO:0000256|PIRNR:PIRNR022950}.	Protein phosphatase methylesterase 1 OS=Capra hircus OX=9925 GN=PPME1 PE=3 SV=1	38	12	12	29	378	41.4	5.72	0.882216	0.867725	0.845236	0.865059	0.925434	0.903849	0.951692	0.926991	0.93319	0.0241404	0.140489
W5PVW2	Junctional adhesion molecule 3	JAM3		Junctional adhesion molecule 3 OS=Ovis aries OX=9940 GN=JAM3 PE=4 SV=1	18	4	4	5	329	36.6	8.05	1.06823	1.11344	1.06736	1.08301	1.02923	1.00586	1.03113	1.02207	1.05962	0.0241744	0.140489
A0A452ECM2	Protein phosphatase 1 regulatory subunit 32	PPP1R32		Protein phosphatase 1 regulatory subunit 32 OS=Capra hircus OX=9925 GN=PPP1R32 PE=4 SV=1	65	23	23	98	428	48.1	8.46	0.949354	1.01529	1.03048	0.998372	1.17576	1.08604	1.1171	1.1263	0.886417	0.0241864	0.140489
A0A452ED98	Acyl-CoA dehydrogenase short chain	ACADS		Acyl-CoA dehydrogenase short chain OS=Capra hircus OX=9925 GN=ACADS PE=3 SV=1	54	1	18	136	412	44.6	7.99	0.890081	0.896666	0.837624	0.87479	1.25087	1.19147	1.13257	1.19164	0.734109	0.00123965	0.044958
A0A8C2RMU2	Dipeptidase	DPEP2		Dipeptidase OS=Capra hircus OX=9925 GN=DPEP2 PE=3 SV=1	24	15	15	30	910	100.8	8.37	0.931165	0.863898	0.877347	0.890804	1.19023	1.20907	1.24753	1.21561	0.732803	0.000257594	0.0301947
A0A452DW82	Proteasome 26S subunit, non-ATPase 11	PSMD11		Proteasome 26S subunit, non-ATPase 11 OS=Capra hircus OX=9925 GN=PSMD11 PE=3 SV=1	68	27	27	101	422	47.4	6.48	0.779929	0.793172	0.778567	0.783889	1.09009	1.03805	1.09144	1.07319	0.730429	9.12202e-05	0.0220322
A0A8C2N9S9	NAD(P)(+)--arginine ADP-ribosyltransferase	ART3		NAD(P)(+)--arginine ADP-ribosyltransferase OS=Capra hircus OX=9925 GN=ART3 PE=3 SV=1	22	8	8	22	404	45.6	6.15	0.92869	0.900874	0.839857	0.889807	1.29166	1.25445	1.12481	1.22364	0.727181	0.00423326	0.0631187
A0A452EM66	N-ribosyldihydronicotinamide:quinone reductase 2	NQO2		N-ribosyldihydronicotinamide:quinone reductase 2 OS=Capra hircus OX=9925 GN=NQO2 PE=3 SV=1	29	4	4	15	228	25.7	6.2	0.954017	0.908668	0.941794	0.934826	1.07156	1.0184	0.994317	1.02809	0.909282	0.0245669	0.14165
W5PKM5	PGAM family member 5, mitochondrial serine/threonine protein phosphatase	PGAM5		PGAM family member 5, mitochondrial serine/threonine protein phosphatase OS=Ovis aries OX=9940 GN=PGAM5 PE=4 SV=1	64	13	13	70	226	25.6	8.69	0.96602	1.02739	1.00202	0.998477	1.05393	1.06927	1.06636	1.06319	0.939137	0.024586	0.14165
A0A8C2PDU6	glutaminyl-peptide cyclotransferase			glutaminyl-peptide cyclotransferase OS=Capra hircus OX=9925 PE=3 SV=1	31	10	10	37	488	54.3	8.7	0.705343	0.758097	0.718902	0.727447	0.79625	0.864032	0.91165	0.857311	0.848522	0.0247394	0.142317
A0A836APZ1	polynucleotide adenylyltransferase	JEQ12_000722		polynucleotide adenylyltransferase OS=Ovis aries OX=9940 GN=JEQ12_000722 PE=3 SV=1	16	5	5	8	403	45.9	5.82	1.01777	1.10614	1.0421	1.05534	0.952931	0.974203	0.95152	0.959551	1.09982	0.0248662	0.142636
A0A452EEN1	EF-hand domain family member B	EFHB		EF-hand domain family member B OS=Capra hircus OX=9925 GN=EFHB PE=4 SV=1	65	13	45	169	837	93.4	7.65	0.965001	0.974035	0.98836	0.975799	1.09171	1.03579	1.02614	1.05121	0.928258	0.0248701	0.142636
A0A836A821	Ig-like domain-containing protein	JEQ12_002659		Ig-like domain-containing protein OS=Ovis aries OX=9940 GN=JEQ12_002659 PE=3 SV=1	3	2	2	3	662	75.4	8.06	1.00898	1.04036	1.06687	1.03874	0.947104	0.932592	0.988497	0.956064	1.08647	0.0250743	0.143064
A0A8C2RT27	G protein pathway suppressor 1			G protein pathway suppressor 1 OS=Capra hircus OX=9925 PE=4 SV=1	16	6	6	10	518	58.4	7.83	0.891394	0.894981	0.858157	0.881511	0.946768	0.948234	1.01483	0.969944	0.908826	0.0250748	0.143064
A0A452FF98	Hormone-sensitive lipase	LIPE		Hormone-sensitive lipase OS=Capra hircus OX=9925 GN=LIPE PE=3 SV=1	61	12	33	120	756	82.6	6.77	0.85467	0.882526	0.818605	0.851934	1.18883	1.16985	1.16375	1.17414	0.725579	8.65638e-05	0.0220322
A0A452EB05	Pyruvate dehydrogenase E1 component subunit beta	PDHB	FUNCTION: The pyruvate dehydrogenase complex catalyzes the overall conversion of pyruvate to acetyl-CoA and CO2. {ECO:0000256|RuleBase:RU364074}.	Pyruvate dehydrogenase E1 component subunit beta OS=Capra hircus OX=9925 GN=PDHB PE=4 SV=1	61	10	16	287	359	39.1	6.65	0.929263	0.946778	0.964789	0.946944	1.07955	1.02744	1.00019	1.03572	0.914281	0.0251261	0.143064
A0A8C2NXL3	DnaJ heat shock protein family (Hsp40) member C3			DnaJ heat shock protein family (Hsp40) member C3 OS=Capra hircus OX=9925 PE=4 SV=1	9	4	4	13	536	61.3	6.13	0.690299	0.737292	0.672746	0.700112	0.635105	0.560203	0.60155	0.598952	1.16889	0.025137	0.143064
W5PD36	Anoctamin	ANO5		Anoctamin OS=Ovis aries OX=9940 GN=ANO5 PE=3 SV=1	14	7	12	27	903	105.7	7.91	0.925088	0.983477	0.92699	0.945185	1.00453	1.07761	1.05615	1.0461	0.903533	0.0251772	0.143064
A0A452DWD8	Pyruvate dehydrogenase E1 component subunit alpha	PDHA2	FUNCTION: The pyruvate dehydrogenase complex catalyzes the overall conversion of pyruvate to acetyl-CoA and CO(2). {ECO:0000256|RuleBase:RU361139}.	Pyruvate dehydrogenase E1 component subunit alpha OS=Capra hircus OX=9925 GN=PDHA2 PE=4 SV=1	69	2	30	288	391	43.3	8.41	0.98761	1.00443	0.998844	0.996962	1.08694	1.09591	1.02999	1.07095	0.930913	0.0252184	0.143064
A0A452E4H2	Serine protease 58	PRSS58		Serine protease 58 OS=Capra hircus OX=9925 GN=PRSS58 PE=4 SV=1	14	3	3	8	244	27.7	7.61	1.01464	1.04144	1.03173	1.02927	0.998303	0.985108	0.959278	0.980896	1.04932	0.0252467	0.143064
A0A452DUJ1	Scaffold attachment factor B	SAFB		Scaffold attachment factor B OS=Capra hircus OX=9925 GN=SAFB PE=4 SV=1	3	3	3	3	899	100.8	5.66	1.14211	1.0404	1.08131	1.08794	0.984293	0.922342	0.98251	0.963048	1.12968	0.025342	0.143279
A0A6P3EPI4	Acylamino-acid-releasing enzyme	JEQ12_008464		Acylamino-acid-releasing enzyme OS=Ovis aries OX=9940 GN=JEQ12_008464 PE=3 SV=1	25	13	13	27	730	81	5.43	0.891589	0.891965	0.919536	0.90103	0.935859	0.994021	0.980889	0.970256	0.928652	0.0253601	0.143279
A0A452FJZ6	L-2-hydroxyglutarate dehydrogenase	L2HGDH		L-2-hydroxyglutarate dehydrogenase OS=Capra hircus OX=9925 GN=L2HGDH PE=4 SV=1	57	21	21	82	463	51	8.81	1.0275	1.08061	1.04256	1.05022	0.940003	0.999359	0.968223	0.969195	1.0836	0.0254553	0.143603
W5PGV9	Maestro heat like repeat family member 2B	MROH2B		Maestro heat like repeat family member 2B OS=Ovis aries OX=9940 GN=MROH2B PE=4 SV=1	49	1	71	336	1586	180.4	6.6	0.843965	0.848497	0.829724	0.840729	1.16297	1.19095	1.14997	1.16796	0.719825	1.64318e-05	0.0155732
W5P7L2	V-type proton ATPase subunit G	ATP6V1G1	FUNCTION: Catalytic subunit of the peripheral V1 complex of vacuolar ATPase (V-ATPase). V-ATPase is responsible for acidifying a variety of intracellular compartments in eukaryotic cells. {ECO:0000256|RuleBase:RU364019}.	V-type proton ATPase subunit G OS=Ovis aries OX=9940 GN=ATP6V1G1 PE=3 SV=1	53	5	5	11	118	13.7	8.44	0.799624	0.840714	0.795551	0.811963	1.00122	0.878085	0.981061	0.953455	0.851601	0.025569	0.143666
A1E459	Ferritin	FTH1	FUNCTION: Stores iron in a soluble, non-toxic, readily available form. Important for iron homeostasis. Iron is taken up in the ferrous form and deposited as ferric hydroxides after oxidation. {ECO:0000256|RuleBase:RU361145}.	Ferritin OS=Capra hircus OX=9925 GN=FTH1 PE=2 SV=1	66	10	11	55	181	21	5.87	0.968189	0.934812	0.918912	0.940638	0.991358	0.987002	1.00563	0.994665	0.945683	0.0255987	0.143666
A0A8C2P9U8	Fibulin 5	FBLN5		Fibulin 5 OS=Capra hircus OX=9925 GN=FBLN5 PE=4 SV=1	17	7	7	16	466	51.9	4.77	0.70055	0.789118	0.757403	0.749024	0.663911	0.649484	0.660333	0.657909	1.13849	0.0256181	0.143666
W5Q9Q2	Dihydrolipoamide acetyltransferase component of pyruvate dehydrogenase complex			Dihydrolipoamide acetyltransferase component of pyruvate dehydrogenase complex OS=Ovis aries OX=9940 PE=3 SV=1	13	5	5	8	482	53.5	8.28	1.01834	0.959627	1.02074	0.999569	1.09108	1.09314	1.05637	1.0802	0.925358	0.0257156	0.144
A0A452G3D5	MHC class I-like antigen recognition-like domain-containing protein	LOC106504020		MHC class I-like antigen recognition-like domain-containing protein OS=Capra hircus OX=9925 GN=LOC106504020 PE=4 SV=1	13	2	5	7	351	39.2	6.14	0.632773	0.700038	0.661257	0.664689	0.608509	0.566733	0.554376	0.576539	1.1529	0.0257652	0.144065
A0A452FQV1	T-complex protein 1 subunit eta	CCT7	FUNCTION: Molecular chaperone; assists the folding of proteins upon ATP hydrolysis. Known to play a role, in vitro, in the folding of actin and tubulin. {ECO:0000256|RuleBase:RU365042}.	T-complex protein 1 subunit eta OS=Capra hircus OX=9925 GN=CCT7 PE=3 SV=1	78	40	40	253	543	59.4	7.2	0.78363	0.759852	0.762129	0.768537	1.03009	1.0428	1.15093	1.07461	0.715179	0.00143494	0.0466538
A0A452DLT9	Dihydroorotate dehydrogenase (quinone), mitochondrial	DHODH		Dihydroorotate dehydrogenase (quinone), mitochondrial OS=Capra hircus OX=9925 GN=DHODH PE=3 SV=1	36	10	10	27	382	41.2	9.16	0.969882	1.00722	0.995192	0.990765	1.05081	1.03589	1.02444	1.03705	0.95537	0.0259155	0.144479
A0A8C2NPN2	Carnitine palmitoyltransferase 2	CPT2		Carnitine palmitoyltransferase 2 OS=Capra hircus OX=9925 GN=CPT2 PE=3 SV=1	64	33	33	133	636	72.3	8.6	0.974521	0.946345	0.98497	0.968612	1.00834	1.02126	1.00565	1.01175	0.957362	0.0260333	0.144923
A0A452EEL9	Peptidase, mitochondrial processing subunit alpha	PMPCA		Peptidase, mitochondrial processing subunit alpha OS=Capra hircus OX=9925 GN=PMPCA PE=3 SV=1	24	10	10	21	525	58.2	7.39	1.06757	1.00746	1.07684	1.05062	0.964973	0.986147	0.963398	0.971506	1.08144	0.026115	0.145094
W5P8H1	asparagine--tRNA ligase	NARS2		asparagine--tRNA ligase OS=Ovis aries OX=9940 GN=NARS2 PE=3 SV=1	18	6	6	12	470	53.1	7.25	1.01759	1.06797	1.01969	1.03508	0.937229	0.986211	0.957	0.960147	1.07805	0.0261752	0.145094
A0A452EIR1	Tr-type G domain-containing protein	EEF2		Tr-type G domain-containing protein OS=Capra hircus OX=9925 GN=EEF2 PE=3 SV=1	31	20	20	45	858	95.3	6.83	1.07729	1.00832	1.04196	1.04252	0.939308	0.977479	0.971383	0.962723	1.08289	0.026179	0.145094
A0A452GA04	Trafficking protein particle complex subunit	TRAPPC4		Trafficking protein particle complex subunit OS=Capra hircus OX=9925 GN=TRAPPC4 PE=3 SV=1	49	10	10	28	219	24.2	6.21	0.924433	0.885342	0.896572	0.902116	0.983104	0.96746	1.05322	1.00126	0.900978	0.0262794	0.145309
A0A835ZXY3	GH18 domain-containing protein	JEQ12_011401		GH18 domain-containing protein OS=Ovis aries OX=9940 GN=JEQ12_011401 PE=4 SV=1	14	2	4	5	393	44.3	8.46	0.861954	0.983248	0.916181	0.920461	0.743726	0.822248	0.746001	0.770658	1.19438	0.0262944	0.145309
A0A8C2SFR4	Exportin-2	CSE1L		Exportin-2 OS=Capra hircus OX=9925 GN=CSE1L PE=3 SV=1	11	10	10	14	1020	115.3	6.13	0.99396	0.944051	0.943657	0.960556	1.06468	1.02595	1.0182	1.03628	0.926931	0.0263925	0.145564
A0A452G1V4	Peptidase S1 domain-containing protein	LOC102188314		Peptidase S1 domain-containing protein OS=Capra hircus OX=9925 GN=LOC102188314 PE=4 SV=1	12	4	4	10	389	42.1	7.65	1.01055	0.914572	0.931495	0.952207	1.08726	1.05982	1.04252	1.0632	0.895605	0.0264362	0.145564
A0A836D1U4	Glutaredoxin-like protein	JEQ12_016556		Glutaredoxin-like protein OS=Ovis aries OX=9940 GN=JEQ12_016556 PE=3 SV=1	18	2	2	2	115	13.4	8	1.02362	0.962146	1.09955	1.02844	0.911165	0.857286	0.876547	0.881666	1.16647	0.0264557	0.145564
A0A452E3L4	palmitoyl-protein hydrolase	LYPLAL1		palmitoyl-protein hydrolase OS=Capra hircus OX=9925 GN=LYPLAL1 PE=3 SV=1	21	4	4	9	232	25.6	7.58	1.0229	1.10252	1.0164	1.04727	0.910907	0.966032	0.936375	0.937771	1.11676	0.0265814	0.146044
A0A452DMD7	Cilia and flagella associated protein 53			Cilia and flagella associated protein 53 OS=Capra hircus OX=9925 PE=4 SV=1	55	42	42	158	514	62.2	8.85	0.933315	0.972921	0.971319	0.959185	1.08095	1.03009	1.01361	1.04155	0.920921	0.0266599	0.146263
A0A452G5H4	Aldehyde dehydrogenase 1 family member A2	ALDH1A2		Aldehyde dehydrogenase 1 family member A2 OS=Capra hircus OX=9925 GN=ALDH1A2 PE=3 SV=1	63	21	23	73	518	56.6	5.73	0.909252	0.927642	0.85324	0.896711	0.999242	0.960533	0.989152	0.982975	0.912242	0.026701	0.146277
W5P718	Chromosome 12 C1orf100 homolog	C12H1orf100		Chromosome 12 C1orf100 homolog OS=Ovis aries OX=9940 GN=C12H1orf100 PE=4 SV=1	64	8	8	36	146	17.5	9.57	0.919941	0.953503	1.00539	0.959611	1.07386	1.04132	1.04167	1.05228	0.911935	0.0267772	0.146483
A0A452FH21	Membrane spanning 4-domains A13	MS4A13		Membrane spanning 4-domains A13 OS=Capra hircus OX=9925 GN=MS4A13 PE=3 SV=1	19	1	2	4	153	17.2	6.99	1.09697	1.01383	1.03776	1.04952	0.97944	0.909204	0.927576	0.93874	1.11801	0.026924	0.146841
A0A452FXY3	Syntaxin 12	STX12		Syntaxin 12 OS=Capra hircus OX=9925 GN=STX12 PE=3 SV=1	54	11	11	42	274	31.3	5.59	0.951309	0.910737	0.882744	0.91493	1.37567	1.32113	1.15186	1.28289	0.71318	0.00635257	0.0731872
W5NRH3	DnaJ heat shock protein family (Hsp40) member A4	DNAJA4		DnaJ heat shock protein family (Hsp40) member A4 OS=Ovis aries OX=9940 GN=DNAJA4 PE=3 SV=1	36	18	18	66	549	61.1	8.82	0.94785	0.96128	0.90942	0.939516	1.04453	0.992102	1.07403	1.03689	0.906093	0.0270318	0.146841
A0A6P3EQN8	Phosphomannomutase	JEQ12_012323		Phosphomannomutase OS=Ovis aries OX=9940 GN=JEQ12_012323 PE=3 SV=1	28	2	9	20	246	28.1	6.77	1.03355	1.04843	1.02897	1.03698	1.00567	0.947152	0.943117	0.965314	1.07424	0.0271549	0.146841
A0A452EN12	S-methyl-5'-thioadenosine phosphorylase	MTAP	FUNCTION: Catalyzes the reversible phosphorylation of S-methyl-5'-thioadenosine (MTA) to adenine and 5-methylthioribose-1-phosphate. Involved in the breakdown of MTA, a major by-product of polyamine biosynthesis. Responsible for the first step in the methionine salvage pathway after MTA has been generated from S-adenosylmethionine. Has broad substrate specificity with 6-aminopurine nucleosides as…	S-methyl-5'-thioadenosine phosphorylase OS=Capra hircus OX=9925 GN=MTAP PE=3 SV=1	9	2	2	4	283	31.2	7.43	1.0476	1.16107	1.03613	1.0816	0.88613	0.911059	0.969257	0.922149	1.17291	0.0272168	0.146841
W5PLV3	RAB5B, member RAS oncogene family	RAB5B		RAB5B, member RAS oncogene family OS=Ovis aries OX=9940 GN=RAB5B PE=4 SV=1	24	2	4	7	227	24.9	7.81	0.888224	0.805063	1.00306	0.898782	1.36694	1.14751	1.26835	1.26093	0.712791	0.0133426	0.106041
A0A8C2NQZ3	Normal mucosa of esophagus-specific gene 1 protein			Normal mucosa of esophagus-specific gene 1 protein OS=Capra hircus OX=9925 PE=4 SV=1	54	7	7	69	90	10.3	9.89	1.02609	1.01324	1.08043	1.03992	1.17236	1.11473	1.11718	1.13476	0.916425	0.0272744	0.146841
A0A8C2XVA9	Acyl-CoA dehydrogenase short chain			Acyl-CoA dehydrogenase short chain OS=Capra hircus OX=9925 PE=3 SV=1	54	1	18	138	412	44.6	7.99	0.913479	0.945505	1.00309	0.954026	1.29758	1.49972	1.22987	1.34239	0.710691	0.0103481	0.0952618
A0A6P7D0J2	Uncharacterized protein	JEQ12_007356		Uncharacterized protein OS=Ovis aries OX=9940 GN=JEQ12_007356 PE=4 SV=1	27	4	6	40	201	23	8.29	0.929103	0.953809	0.902484	0.928465	1.01712	1.16253	1.0665	1.08205	0.85806	0.0273052	0.146841
A0A836AHV7	Kazal-like domain-containing protein	JEQ12_016939		Kazal-like domain-containing protein OS=Ovis aries OX=9940 GN=JEQ12_016939 PE=4 SV=1	13	1	1	3	87	10.1	7.65	0.78773	0.793123	0.780187	0.787013	0.940507	0.834656	0.905434	0.893532	0.880789	0.0273508	0.146841
A0A836D8U0	HIT domain-containing protein	JEQ12_009048		HIT domain-containing protein OS=Ovis aries OX=9940 GN=JEQ12_009048 PE=3 SV=1	33	6	12	68	460	50.5	5.33	0.927713	0.945273	0.942078	0.938355	1.11361	1.02565	1.00967	1.04964	0.893977	0.0273576	0.146841
A0A452ECK1	Toll interacting protein	TOLLIP		Toll interacting protein OS=Capra hircus OX=9925 GN=TOLLIP PE=3 SV=1	23	5	5	13	273	30.1	5.71	0.890521	0.954713	0.857595	0.900943	1.10194	0.997678	1.03066	1.04343	0.863446	0.0273649	0.146841
A0A6P3EFV5	NADH dehydrogenase [ubiquinone] 1 alpha subcomplex assembly factor 4	JEQ12_018769		NADH dehydrogenase [ubiquinone] 1 alpha subcomplex assembly factor 4 OS=Ovis aries OX=9940 GN=JEQ12_018769 PE=3 SV=1	38	6	6	10	175	20.2	9.5	1.11254	1.04567	1.09341	1.08387	1.01197	0.922847	0.886577	0.940463	1.15249	0.0273756	0.146841
A0A452DS14	Alpha-L-fucosidase	FUCA1	FUNCTION: Alpha-L-fucosidase is responsible for hydrolyzing the alpha-1,6-linked fucose joined to the reducing-end N-acetylglucosamine of the carbohydrate moieties of glycoproteins. {ECO:0000256|PIRNR:PIRNR001092}.	Alpha-L-fucosidase OS=Capra hircus OX=9925 GN=FUCA1 PE=3 SV=1	29	12	12	52	471	54.2	6.92	1.1861	1.19251	1.08557	1.15473	1.02116	1.00636	0.892357	0.973292	1.18642	0.027385	0.146841
A0A452FT18	Arrestin domain containing 5	ARRDC5		Arrestin domain containing 5 OS=Capra hircus OX=9925 GN=ARRDC5 PE=3 SV=1	30	1	9	21	326	36.2	7.93	1.00967	0.919973	0.979188	0.96961	1.05366	1.10807	1.06428	1.07534	0.901681	0.0274393	0.146924
W5QH64	Synaptosomal-associated protein	SNAP23		Synaptosomal-associated protein OS=Ovis aries OX=9940 GN=SNAP23 PE=3 SV=1	55	11	11	58	211	23.2	4.94	1.01322	0.992312	0.996105	1.00055	1.032	1.08383	1.05245	1.05609	0.947404	0.0275395	0.147253
A0A6P3YK62	Uncharacterized protein	JEQ12_018215		Uncharacterized protein OS=Ovis aries OX=9940 GN=JEQ12_018215 PE=4 SV=1	1	1	1	1	1031	116.7	7.56	0.849191	0.940889	1.01052	0.933533	1.42068	1.4169	1.11608	1.31789	0.708354	0.0259011	0.144479
A0A8C2R6L7	Testis expressed 45			Testis expressed 45 OS=Capra hircus OX=9925 PE=4 SV=1	44	18	18	64	531	59.4	8.32	0.913577	0.978654	0.983916	0.958715	1.07313	1.02059	1.0696	1.05444	0.909217	0.0276264	0.147302
C5IWU1	ADP-ribosylation factor 6	ARF6		ADP-ribosylation factor 6 OS=Ovis aries OX=9940 GN=ARF6 PE=2 SV=1	50	6	6	30	175	20.1	8.95	0.865824	0.881698	0.823744	0.857089	0.956026	0.908713	0.930196	0.931645	0.919973	0.0277389	0.147694
A0A8C2SH85	SGTA homodimerisation domain-containing protein			SGTA homodimerisation domain-containing protein OS=Capra hircus OX=9925 PE=3 SV=1	18	9	9	23	508	54.7	6.01	0.830332	0.837643	0.792891	0.820289	1.1648	1.10672	1.21988	1.1638	0.704836	0.000637496	0.034525
A0A6P3EC57	Uncharacterized protein	JEQ12_015742		Uncharacterized protein OS=Ovis aries OX=9940 GN=JEQ12_015742 PE=3 SV=1	29	54	54	126	2012	227.4	6.27	0.957106	0.977388	0.963567	0.966021	1.00971	0.986288	1.02012	1.00537	0.960857	0.0278875	0.147853
A0A8C2SLF0	Succinyl-CoA:3-ketoacid-coenzyme A transferase			Succinyl-CoA:3-ketoacid-coenzyme A transferase OS=Capra hircus OX=9925 PE=3 SV=1	76	30	31	314	486	53.1	7.21	0.975257	0.921059	0.984061	0.960126	1.01969	1.10348	1.07763	1.06693	0.899894	0.0279161	0.147853
A0A8C2NNK7	exo-alpha-sialidase			exo-alpha-sialidase OS=Capra hircus OX=9925 PE=3 SV=1	21	6	6	10	441	49.2	7.14	0.991738	1.03916	1.0183	1.0164	1.14646	1.08986	1.07438	1.10357	0.921009	0.0279859	0.147853
A0A452EEG7	Cytochrome c oxidase subunit 4	LOC102188434		Cytochrome c oxidase subunit 4 OS=Capra hircus OX=9925 GN=LOC102188434 PE=3 SV=1	61	14	14	133	169	19.5	9.31	0.980895	1.03805	1.04636	1.02177	1.11643	1.07881	1.13154	1.10893	0.921404	0.0280649	0.147853
W5PUV3	5'-nucleotidase	NT5E		5'-nucleotidase OS=Ovis aries OX=9940 GN=NT5E PE=3 SV=1	42	16	16	44	574	63.2	7.36	0.739622	0.816142	0.755107	0.77029	0.895369	0.840247	0.861623	0.865746	0.889741	0.0280824	0.147853
A0A452G4D6	T-complex protein 1 subunit beta	CCT2		T-complex protein 1 subunit beta OS=Capra hircus OX=9925 GN=CCT2 PE=3 SV=1	79	40	40	328	535	57.4	6.64	0.740471	0.768926	0.737848	0.749081	1.07079	0.999158	1.143	1.07098	0.699432	0.0016584	0.0475304
A0A452G6X3	Mitochondrial import receptor subunit TOM22 homolog	TOMM22		Mitochondrial import receptor subunit TOM22 homolog OS=Capra hircus OX=9925 GN=TOMM22 PE=3 SV=1	63	6	6	16	142	15.5	4.37	0.992269	1.00379	0.975721	0.990594	1.10577	1.07495	1.02949	1.07007	0.925727	0.0281262	0.147853
A0A452E2P1	Ig-like domain-containing protein			Ig-like domain-containing protein OS=Capra hircus OX=9925 PE=4 SV=1	12	1	4	6	333	34.9	7.99	0.820498	0.718371	0.728032	0.755634	1.02074	1.26296	0.980897	1.0882	0.694389	0.0240195	0.140489
A0A8C2RHV1	Dynactin subunit 1	DCTN1		Dynactin subunit 1 OS=Capra hircus OX=9925 GN=DCTN1 PE=3 SV=1	41	39	39	82	1204	134.2	5.69	0.887965	0.933851	0.885771	0.902529	1.00398	0.948825	1.01486	0.98922	0.912365	0.0281588	0.147853
A0A452E7X5	3-hydroxyisobutyrate dehydrogenase, mitochondrial	HIBADH		3-hydroxyisobutyrate dehydrogenase, mitochondrial OS=Capra hircus OX=9925 GN=HIBADH PE=3 SV=1	62	3	15	147	336	35.4	7.9	0.941413	0.957947	0.97053	0.95663	1.08671	1.01608	1.01722	1.04	0.919834	0.0283628	0.148586
A0A452FNC0	Saccharopine dehydrogenase (putative)	SCCPDH		Saccharopine dehydrogenase (putative) OS=Capra hircus OX=9925 GN=SCCPDH PE=4 SV=1	65	19	19	191	429	47.3	9.03	0.996078	0.933628	0.986195	0.971967	1.03596	1.1079	1.06063	1.06816	0.909942	0.0283768	0.148586
A9LM13	Ras-related protein Rab-14	rab14		Ras-related protein Rab-14 OS=Capra hircus OX=9925 GN=rab14 PE=2 SV=1	87	15	17	121	215	23.9	6.21	0.856414	0.812572	0.795933	0.821639	1.08827	1.21138	1.25273	1.18413	0.693877	0.00232165	0.0520791
A0A452EEM5	Ceramide-1-phosphate transfer protein	CPTP		Ceramide-1-phosphate transfer protein OS=Capra hircus OX=9925 GN=CPTP PE=4 SV=1	58	11	11	39	214	24.5	6.68	0.91025	0.88957	0.890342	0.896721	0.959305	0.969565	1.0467	0.991857	0.904083	0.0285708	0.14919
A0A452DK85	Pyruvate dehydrogenase E1 component subunit alpha	PDHA1	FUNCTION: The pyruvate dehydrogenase complex catalyzes the overall conversion of pyruvate to acetyl-CoA and CO(2). {ECO:0000256|RuleBase:RU361139}.	Pyruvate dehydrogenase E1 component subunit alpha OS=Capra hircus OX=9925 GN=PDHA1 PE=4 SV=1	66	18	28	211	390	43.4	8.03	0.92055	0.945264	0.919485	0.928433	1.06113	1.00364	0.979039	1.0146	0.915071	0.0286269	0.149277
A0A452E8S2	GP-PDE domain-containing protein	LOC102183767		GP-PDE domain-containing protein OS=Capra hircus OX=9925 GN=LOC102183767 PE=3 SV=1	10	2	6	15	695	80.9	7.24	0.784681	0.766651	0.731984	0.761105	1.04429	1.2052	1.05617	1.10189	0.690727	0.0032307	0.0588826
A0A8C2P2Q4	Transmembrane p24 trafficking protein 7			Transmembrane p24 trafficking protein 7 OS=Capra hircus OX=9925 PE=3 SV=1	19	5	5	8	324	35.7	9.14	0.99338	1.08051	1.0405	1.03813	0.94953	0.903972	0.957666	0.937056	1.10786	0.0287119	0.14931
A0A8C2RP44	V-SNARE coiled-coil homology domain-containing protein			V-SNARE coiled-coil homology domain-containing protein OS=Capra hircus OX=9925 PE=3 SV=1	14	4	4	72	296	31.9	10.36	0.918548	0.925627	0.833492	0.892556	1.37026	1.30474	1.20909	1.2947	0.689394	0.00190931	0.0482546
W5PTR5	78 kDa glucose-regulated protein	HSPA5		78 kDa glucose-regulated protein OS=Ovis aries OX=9940 GN=HSPA5 PE=3 SV=1	49	28	31	158	656	72.5	5.2	0.97222	0.933578	0.954768	0.953522	0.87277	0.894304	0.806397	0.857824	1.11156	0.0290379	0.150545
A0A8C2SCQ3	Serine peptidase inhibitor Kazal type 8 (putative)			Serine peptidase inhibitor Kazal type 8 (putative) OS=Capra hircus OX=9925 PE=4 SV=1	17	2	2	6	96	10.8	6.27	0.487498	0.427466	0.433972	0.449645	0.503963	0.535969	0.561386	0.533773	0.842391	0.0290686	0.150545
A0A452FJG5	Polycystin 2 like 2, transient receptor potential cation channel	PKD2L2		Polycystin 2 like 2, transient receptor potential cation channel OS=Capra hircus OX=9925 GN=PKD2L2 PE=3 SV=1	31	4	21	74	596	71	9.07	1.03752	1.04187	0.940476	1.00662	0.805358	0.913455	0.843632	0.854149	1.17851	0.0291115	0.150561
A0A8C2PGD2	Nipsnap homolog 1			Nipsnap homolog 1 OS=Capra hircus OX=9925 PE=3 SV=1	21	6	6	11	326	37.8	9.32	0.9322	0.930578	0.948274	0.937018	1.05856	0.976572	1.01893	1.01802	0.92043	0.0291518	0.150565
W5PRQ6	VPS35 endosomal protein-sorting factor-like	VPS35L		VPS35 endosomal protein-sorting factor-like OS=Ovis aries OX=9940 GN=VPS35L PE=3 SV=1	1	1	1	1	965	110	7.39	0.921744	0.854572	0.896792	0.891036	1.31434	1.33644	1.23455	1.29511	0.688	0.000383959	0.0311603
A0A452EQ77	Stabilizer of axonemal microtubules 1	SAXO1		Stabilizer of axonemal microtubules 1 OS=Capra hircus OX=9925 GN=SAXO1 PE=3 SV=1	82	34	34	209	476	54.5	8.57	1.01014	1.05779	1.12672	1.06488	1.34447	1.24093	1.18446	1.25662	0.847417	0.0294464	0.151673
A0A452GAH4	Lactamase beta	LACTB		Lactamase beta OS=Capra hircus OX=9925 GN=LACTB PE=4 SV=1	19	8	8	17	556	61.6	8.7	0.986066	1.01111	0.976732	0.991303	1.02323	1.02764	1.02594	1.0256	0.966556	0.0294931	0.151707
A0A452F0H4	Family with sequence similarity 166 member C	FAM166C		Family with sequence similarity 166 member C OS=Capra hircus OX=9925 GN=FAM166C PE=4 SV=1	80	16	16	61	201	23.3	10.18	0.989662	1.00167	1.03684	1.00939	1.3077	1.15538	1.13101	1.19803	0.842545	0.0297791	0.152795
A0A452EKZ5	CAAX prenyl protease	ZMPSTE24	FUNCTION: Proteolytically removes the C-terminal three residues of farnesylated proteins. {ECO:0000256|RuleBase:RU366005}.	CAAX prenyl protease OS=Capra hircus OX=9925 GN=ZMPSTE24 PE=3 SV=1	4	1	1	1	475	54.7	7.47	1.13553	1.02682	1.17178	1.11138	0.895273	0.948251	0.986007	0.943177	1.17833	0.0297851	0.152795
A0A452E8I3	DDB1 and CUL4 associated factor 12	DCAF12		DDB1 and CUL4 associated factor 12 OS=Capra hircus OX=9925 GN=DCAF12 PE=4 SV=1	5	2	2	2	453	50.6	8.95	1.06858	1.07475	1.07959	1.07431	0.887877	0.991384	0.994771	0.958011	1.12139	0.0298913	0.153133
A0A452FNB2	LY6/PLAUR domain containing 4	LYPD4		LY6/PLAUR domain containing 4 OS=Capra hircus OX=9925 GN=LYPD4 PE=4 SV=1	41	8	8	41	246	26.8	8.48	0.918733	0.80933	0.849449	0.859171	1.24125	1.28335	1.23032	1.25164	0.686435	0.000393765	0.0311603
A0A6P3E4Q7	T-complex protein 1 subunit theta	JEQ12_001230		T-complex protein 1 subunit theta OS=Ovis aries OX=9940 GN=JEQ12_001230 PE=3 SV=1	77	2	41	313	548	59.6	5.59	0.723593	0.747758	0.698499	0.723283	1.0129	0.994599	1.15831	1.05527	0.685401	0.00347991	0.0603816
A0A836CS67	Uncharacterized protein	JEQ12_010399		Uncharacterized protein OS=Ovis aries OX=9940 GN=JEQ12_010399 PE=3 SV=1	16	12	42	180	2654	300.7	5.9	0.881675	0.915951	0.854013	0.88388	0.976298	0.937084	1.00908	0.974155	0.90733	0.0302846	0.154521
A0A8C2QS83	Protein phosphatase 1 regulatory subunit 7	PPP1R7		Protein phosphatase 1 regulatory subunit 7 OS=Capra hircus OX=9925 GN=PPP1R7 PE=4 SV=1	40	14	14	34	386	44.2	4.94	0.873754	0.906102	0.8325	0.870785	1.01438	0.943789	1.06938	1.00918	0.862864	0.0303542	0.154668
A0A452F4A4	Penta-EF-hand domain containing 1	PEF1		Penta-EF-hand domain containing 1 OS=Capra hircus OX=9925 GN=PEF1 PE=4 SV=1	8	2	2	3	287	30.2	6.16	1.05249	1.02932	1.00117	1.02766	0.920744	0.964864	0.976115	0.953908	1.07731	0.030505	0.155228
A0A8C2RME4	GST C-terminal domain-containing protein			GST C-terminal domain-containing protein OS=Capra hircus OX=9925 PE=4 SV=1	36	9	9	22	213	24	8.02	0.893184	0.940513	0.876074	0.903257	1.07757	1.00061	0.979846	1.01934	0.886119	0.0305877	0.155439
A0A452DWG5	Synaptogyrin	SYNGR2		Synaptogyrin OS=Capra hircus OX=9925 GN=SYNGR2 PE=3 SV=1	4	1	1	1	224	25	4.82	0.845702	0.904913	0.878122	0.876246	1.32307	1.29623	1.22094	1.28008	0.684524	0.000323453	0.0311603
A0A097C2Z2	Hypoxanthine phosphoribosyltransferase (Fragment)	HPRT1		Hypoxanthine phosphoribosyltransferase (Fragment) OS=Capra hircus OX=9925 GN=HPRT1 PE=2 SV=1	30	6	6	11	236	26.7	7.55	1.01908	0.948262	1.0075	0.991616	1.07261	1.05543	1.06739	1.06514	0.93097	0.0309119	0.156667
A0A835ZXN9	Protein ATP6V1FNB	JEQ12_008361		Protein ATP6V1FNB OS=Ovis aries OX=9940 GN=JEQ12_008361 PE=4 SV=1	19	3	3	6	213	24.2	10.07	1.01861	1.07967	1.07684	1.05837	1.27064	1.1572	1.16054	1.19613	0.884835	0.0310659	0.156929
A0A836AH47	PDZ domain-containing protein	JEQ12_017133		PDZ domain-containing protein OS=Ovis aries OX=9940 GN=JEQ12_017133 PE=4 SV=1	1	1	2	4	1353	149.6	8.44	1.00474	1.05169	0.966853	1.00776	1.08941	1.08161	1.12407	1.09836	0.917515	0.0310824	0.156929
A0A8C2S4Z5	Methyltransferase-like protein 9			Methyltransferase-like protein 9 OS=Capra hircus OX=9925 PE=4 SV=1	10	5	5	11	644	73.8	6.81	0.745281	0.789816	0.772676	0.769258	0.733994	0.71726	0.719969	0.723741	1.06289	0.031117	0.156929
A0A8C2NVG7	Translocase of outer mitochondrial membrane 20 like			Translocase of outer mitochondrial membrane 20 like OS=Capra hircus OX=9925 PE=3 SV=1	26	3	3	4	152	17.5	4.82	0.998717	0.944451	1.02218	0.988449	1.08042	1.06432	1.05616	1.06696	0.926413	0.0311291	0.156929
A0A836CWA3	60S ribosomal protein L38	JEQ12_004140		60S ribosomal protein L38 OS=Ovis aries OX=9940 GN=JEQ12_004140 PE=3 SV=1	18	13	13	26	876	102.1	8.46	0.833596	0.836887	0.798607	0.82303	0.909733	0.932664	1.0418	0.961398	0.856076	0.0313025	0.157593
A0A452FAR2	Lectin, mannose binding 2	LMAN2		Lectin, mannose binding 2 OS=Capra hircus OX=9925 GN=LMAN2 PE=4 SV=1	21	5	5	13	359	40.4	7.36	1.04924	0.888491	0.915087	0.950938	1.16657	1.25367	1.09412	1.17145	0.811761	0.0313581	0.157664
A0A6P3TBC4	Leucine-rich repeat-containing protein 51	JEQ12_006331		Leucine-rich repeat-containing protein 51 OS=Ovis aries OX=9940 GN=JEQ12_006331 PE=4 SV=1	35	5	5	11	192	22.1	9.39	1.02126	0.952975	1.06672	1.01365	1.22656	1.13467	1.12743	1.16288	0.871672	0.0314266	0.157799
A0A452G830	Prostaglandin reductase 1	PTGR1		Prostaglandin reductase 1 OS=Capra hircus OX=9925 GN=PTGR1 PE=3 SV=1	51	13	13	39	329	35.7	7.81	0.882087	0.877922	0.842627	0.867545	0.803648	0.81584	0.834196	0.817895	1.06071	0.0318108	0.159517
A0A8C2RFA7	Cytochrome c oxidase subunit 7A2			Cytochrome c oxidase subunit 7A2 OS=Capra hircus OX=9925 PE=3 SV=1	33	3	4	38	102	11.4	10.64	0.995142	1.01928	1.02905	1.01449	1.1892	1.06714	1.14877	1.13504	0.893797	0.0318892	0.159699
A9LM14	RAB11B	rab11b		RAB11B OS=Capra hircus OX=9925 GN=rab11b PE=2 SV=1	61	13	13	69	218	24.5	5.94	0.8472	0.823134	0.808136	0.826157	1.25265	1.19343	1.19414	1.21341	0.680858	6.90334e-05	0.0201312
A0A452ECN4	Proteasome subunit alpha type	PSMA2		Proteasome subunit alpha type OS=Capra hircus OX=9925 GN=PSMA2 PE=3 SV=1	57	13	13	37	234	25.9	7.43	1.02788	1.06378	1.02301	1.03823	1.23629	1.19642	1.098	1.1769	0.882169	0.0322612	0.160861
A0A836CUP4	Proteasome subunit alpha type	JEQ12_007924		Proteasome subunit alpha type OS=Ovis aries OX=9940 GN=JEQ12_007924 PE=3 SV=1	57	15	15	64	246	27.4	6.76	1.06974	1.04644	1.01885	1.04501	1.14363	1.2193	1.11163	1.15819	0.902282	0.0322799	0.160861
A0A8C2R9Q2	Dihydrodiol dehydrogenase			Dihydrodiol dehydrogenase OS=Capra hircus OX=9925 PE=4 SV=1	12	2	2	2	242	26.5	7.85	0.995355	1.06407	1.13567	1.06503	0.934326	0.883543	0.945172	0.921014	1.15637	0.0323138	0.160861
A0A8C2NQJ0	Beta-defensin	DEFB123		Beta-defensin OS=Capra hircus OX=9925 GN=DEFB123 PE=3 SV=1	13	1	1	4	67	7.8	9.66	0.939974	0.882326	0.848553	0.890284	0.963816	1.06571	1.02672	1.01875	0.873899	0.0323334	0.160861
D6PX64	Cysteine-rich secretory protein 3	Crisp3		Cysteine-rich secretory protein 3 OS=Ovis aries OX=9940 GN=Crisp3 PE=2 SV=1	8	1	2	3	244	27.3	8.27	0.919611	0.792989	0.783396	0.831999	1.3247	1.15043	1.21681	1.23065	0.676066	0.00402975	0.0621706
A0A836AMU7	CD164 sialomucin-like 2 protein	JEQ12_010043		CD164 sialomucin-like 2 protein OS=Ovis aries OX=9940 GN=JEQ12_010043 PE=3 SV=1	6	1	1	1	145	15.9	5.43	1.04388	0.895443	0.942076	0.960466	1.30528	1.12751	1.14179	1.19153	0.80608	0.0325071	0.161302
A0A452EFB3	Adipocyte plasma membrane-associated protein	APMAP		Adipocyte plasma membrane-associated protein OS=Capra hircus OX=9925 GN=APMAP PE=3 SV=1	12	4	4	7	376	42	6.44	0.927895	0.867983	0.899169	0.898349	0.847058	0.811432	0.839908	0.832799	1.07871	0.0326723	0.161752
A0A836CTL2	Glutamine-rich protein 2	JEQ12_012300		Glutamine-rich protein 2 OS=Ovis aries OX=9940 GN=JEQ12_012300 PE=4 SV=1	5	3	6	10	1155	123.9	5.86	0.961737	0.972818	0.9351	0.956552	1.01576	1.007	0.985313	1.00269	0.953983	0.0327274	0.161752
A0A452E6H1	Mitochondrial inner membrane protease subunit	IMMP1L		Mitochondrial inner membrane protease subunit OS=Capra hircus OX=9925 GN=IMMP1L PE=3 SV=1	21	3	3	3	166	18.4	8.18	1.10537	0.988264	1.05774	1.05046	0.891973	0.961953	0.91538	0.923102	1.13796	0.0327468	0.161752
A0A836D4M2	Polycystic kidney disease and receptor for egg jelly-related protein	JEQ12_015240		Polycystic kidney disease and receptor for egg jelly-related protein OS=Ovis aries OX=9940 GN=JEQ12_015240 PE=3 SV=1	10	2	20	48	2345	264.5	9.01	1.06499	1.0801	1.02205	1.05572	0.873502	0.954036	0.983041	0.93686	1.12687	0.0327685	0.161752
A0A2V0A0C5	Beta-defensin		FUNCTION: Has antibacterial activity. {ECO:0000256|RuleBase:RU231113}.	Beta-defensin OS=Ovis aries OX=9940 PE=3 SV=1	12	1	1	1	106	11.9	8.53	0.895255	0.811537	0.854034	0.853608	1.08299	1.20935	1.50667	1.26634	0.674078	0.0320555	0.16032
A0A836ANT8	LanC-like protein 1	JEQ12_009807		LanC-like protein 1 OS=Ovis aries OX=9940 GN=JEQ12_009807 PE=3 SV=1	39	13	13	50	453	51.2	7.91	1.05527	1.04389	1.03349	1.04422	0.857709	0.975692	0.950151	0.927851	1.12541	0.0329598	0.162273
A0A452E959	Leucine rich repeat containing 23	LRRC23		Leucine rich repeat containing 23 OS=Capra hircus OX=9925 GN=LRRC23 PE=4 SV=1	66	21	21	96	342	39.6	4.67	0.959835	1.00006	0.98698	0.982292	1.14827	1.06604	1.04849	1.0876	0.903172	0.0330526	0.162519
A0A8C2P834	ATP binding cassette subfamily E member 1			ATP binding cassette subfamily E member 1 OS=Capra hircus OX=9925 PE=4 SV=1	9	4	4	7	592	66.1	8.13	1.00389	1.07303	1.03836	1.03843	0.903679	0.959387	0.973142	0.945403	1.0984	0.0331536	0.162752
A0A8C2N5D0	Metaxin 1	MTX1		Metaxin 1 OS=Capra hircus OX=9925 GN=MTX1 PE=3 SV=1	20	11	11	34	527	57.8	9.32	0.911756	0.9839	0.988272	0.961309	1.13793	1.05135	1.05486	1.08138	0.888965	0.0331858	0.162752
W5NRA2	Protein S100	S100A2		Protein S100 OS=Ovis aries OX=9940 GN=S100A2 PE=3 SV=1	9	1	1	1	98	11	4.91	0.917934	0.868238	0.899396	0.895189	0.948539	0.95552	0.933428	0.945829	0.94646	0.0333648	0.163418
A0A6P7ELR1	Beta-defensin	JEQ12_004526		Beta-defensin OS=Ovis aries OX=9940 GN=JEQ12_004526 PE=3 SV=1	42	3	3	9	83	9.8	8.72	0.899853	0.763778	0.933424	0.865685	1.24228	1.51468	1.15627	1.30441	0.663661	0.0215603	0.131119
A0A8C2P126	Serine protease 38			Serine protease 38 OS=Capra hircus OX=9925 PE=4 SV=1	13	3	3	7	336	36.8	7.09	1.07486	1.1666	1.02187	1.08778	0.957453	0.91987	0.963407	0.94691	1.14876	0.0338164	0.165203
A0A452E8F7	1-acylglycerol-3-phosphate O-acyltransferase 5	AGPAT5		1-acylglycerol-3-phosphate O-acyltransferase 5 OS=Capra hircus OX=9925 GN=AGPAT5 PE=3 SV=1	33	17	17	86	395	44.8	9.19	1.03269	1.04606	1.0661	1.04828	0.858474	0.976636	0.953662	0.929591	1.12768	0.0338857	0.165329
A0A836AMQ0	LisH domain-containing protein ARMC9	JEQ12_009938		LisH domain-containing protein ARMC9 OS=Ovis aries OX=9940 GN=JEQ12_009938 PE=4 SV=1	2	1	1	1	818	91.8	6.87	1.01444	0.96534	1.07352	1.01777	0.905712	0.831076	0.920292	0.885693	1.14912	0.0340259	0.165667
A0A8C2SBA9	ATP synthase subunit f, mitochondrial			ATP synthase subunit f, mitochondrial OS=Capra hircus OX=9925 PE=3 SV=1	67	4	4	13	49	5.7	9.7	0.937818	0.965362	0.976284	0.959821	1.1349	1.07624	1.01484	1.07533	0.892586	0.0340423	0.165667
A0A836A3H2	Fumarate hydratase, mitochondrial	JEQ12_003643		Fumarate hydratase, mitochondrial OS=Ovis aries OX=9940 GN=JEQ12_003643 PE=3 SV=1	76	30	30	286	467	50.2	7.65	0.950394	0.968649	0.955929	0.958324	1.12739	1.06591	1.00926	1.06752	0.897709	0.0341261	0.165862
A0A8C2P9K9	Maestro heat like repeat family member 2B			Maestro heat like repeat family member 2B OS=Capra hircus OX=9925 PE=4 SV=1	53	4	75	352	1522	173.3	6.29	0.806477	0.807483	0.750817	0.788259	1.18128	1.19985	1.21508	1.19873	0.657576	4.13268e-05	0.0193655
A0A452EZP1	alpha-mannosidase	MAN2C1		alpha-mannosidase OS=Capra hircus OX=9925 GN=MAN2C1 PE=3 SV=1	49	36	36	217	1040	115.6	6.42	0.764928	0.764777	0.712814	0.747506	1.09567	1.1323	1.18882	1.13893	0.656322	0.000261864	0.0301947
A0A835ZT31	Proteasome subunit alpha type-1	JEQ12_006056		Proteasome subunit alpha type-1 OS=Ovis aries OX=9940 GN=JEQ12_006056 PE=3 SV=1	39	14	14	66	384	43.9	6.96	1.0407	1.02502	1.00557	1.02376	1.15577	1.1623	1.06515	1.12774	0.907802	0.034346	0.166291
A0A452F9L1	RAB8B, member RAS oncogene family	RAB8B		RAB8B, member RAS oncogene family OS=Capra hircus OX=9925 GN=RAB8B PE=4 SV=1	43	2	10	58	207	23.7	9.07	0.930988	0.921574	0.912863	0.921808	0.985041	1.03915	1.1225	1.0489	0.878837	0.0344467	0.166566
A0A452FW63	Acyl-CoA thioesterase 9	ACOT9		Acyl-CoA thioesterase 9 OS=Capra hircus OX=9925 GN=ACOT9 PE=4 SV=1	47	23	23	143	441	50.2	8.53	0.941971	0.929246	0.956518	0.942578	0.968362	1.00332	1.022	0.997894	0.944568	0.0346525	0.167347
A0A452FXT4	N-acyl phosphatidylethanolamine phospholipase D	NAPEPLD		N-acyl phosphatidylethanolamine phospholipase D OS=Capra hircus OX=9925 GN=NAPEPLD PE=4 SV=1	35	14	14	33	466	53.9	8.47	0.986706	0.970368	0.960333	0.972469	1.00478	1.08248	1.05875	1.04867	0.927337	0.0347312	0.167415
A0A452GAH2	Citrate synthase	CS		Citrate synthase OS=Capra hircus OX=9925 GN=CS PE=3 SV=1	52	22	22	236	454	50.6	7.59	0.983076	1.04991	0.994428	1.00914	1.15364	1.10411	1.07006	1.10927	0.909731	0.0347548	0.167415
A0A452G316	Androglobin	ADGB		Androglobin OS=Capra hircus OX=9925 GN=ADGB PE=3 SV=1	37	56	56	159	1635	186.9	8.21	1.09403	1.14678	1.10898	1.1166	1.03291	1.03481	0.933332	1.00035	1.1162	0.0348137	0.167486
A0A8C2NNF5	Trafficking protein particle complex 10			Trafficking protein particle complex 10 OS=Capra hircus OX=9925 PE=4 SV=1	4	3	3	3	1171	131.9	6.16	0.920819	0.920224	0.834352	0.891798	1.08893	0.96922	1.10872	1.05562	0.844807	0.0348859	0.16762
A0A452FMW9	NADH:ubiquinone oxidoreductase complex assembly factor 8	NDUFAF8		NADH:ubiquinone oxidoreductase complex assembly factor 8 OS=Capra hircus OX=9925 GN=NDUFAF8 PE=4 SV=1	39	2	2	6	74	7.7	8.53	0.976307	0.925671	0.928006	0.943328	1.16801	1.01887	1.07901	1.08863	0.866529	0.0350376	0.167911
A0A8C2QU28	Methionine--tRNA ligase, mitochondrial			Methionine--tRNA ligase, mitochondrial OS=Capra hircus OX=9925 PE=3 SV=1	30	13	13	24	613	69	7.97	0.953821	0.978527	0.991307	0.974552	1.00407	1.01359	1.01363	1.01043	0.964496	0.0351047	0.167911
A0A452F7L7	RIB43A domain with coiled-coils 2	RIBC2		RIB43A domain with coiled-coils 2 OS=Capra hircus OX=9925 GN=RIBC2 PE=3 SV=1	66	2	26	144	377	44.7	8.54	0.951539	0.998107	0.988207	0.979284	1.12556	1.04885	1.04444	1.07295	0.912704	0.0351069	0.167911
W5QBZ0	Regulator of G protein signaling like 1	RGSL1		Regulator of G protein signaling like 1 OS=Ovis aries OX=9940 GN=RGSL1 PE=4 SV=1	12	5	13	21	1075	125.6	9.07	0.943998	0.971018	1.00439	0.973135	1.0465	1.02975	1.02135	1.03253	0.942473	0.0351235	0.167911
W5Q5C1	Tubulin alpha chain		FUNCTION: Tubulin is the major constituent of microtubules. It binds two moles of GTP, one at an exchangeable site on the beta chain and one at a non-exchangeable site on the alpha chain. {ECO:0000256|RuleBase:RU000352, ECO:0000256|SAAS:SAAS00392176}.	Tubulin alpha chain OS=Ovis aries OX=9940 PE=3 SV=1	66	1	24	559	380	41.9	5.91	1.02362	0.856605	1.01346	0.96456	1.29442	1.16054	1.13104	1.19534	0.806936	0.0353139	0.16848
A0A836A4F5	Uncharacterized protein	JEQ12_005600		Uncharacterized protein OS=Ovis aries OX=9940 GN=JEQ12_005600 PE=4 SV=1	4	1	1	1	178	19.9	9.14	1.04686	1.0286	1.05756	1.04434	0.966676	1.00375	1.01115	0.99386	1.05079	0.0353315	0.16848
A0A8C2NWM2	G protein-coupled receptor 108	GPR108		G protein-coupled receptor 108 OS=Capra hircus OX=9925 GN=GPR108 PE=4 SV=1	1	1	1	2	569	63.8	9.51	0.852064	0.981248	0.88673	0.906681	1.11057	1.00935	1.0538	1.05791	0.857051	0.0355022	0.168761
A0A452FDQ9	BAG domain-containing protein	BAG4		BAG domain-containing protein OS=Capra hircus OX=9925 GN=BAG4 PE=4 SV=1	10	5	5	16	457	49.4	5.26	1.03483	0.944254	0.993197	0.990762	1.05502	1.14735	1.13751	1.11329	0.88994	0.0355237	0.168761
A0A452E7A9	Actinin alpha 4	ACTN4		Actinin alpha 4 OS=Capra hircus OX=9925 GN=ACTN4 PE=3 SV=1	12	10	10	15	933	107.2	5.41	0.954642	0.980303	0.953963	0.962969	0.919397	0.937821	0.898969	0.918729	1.04815	0.0355239	0.168761
A0A452ETE8	T-complex protein 1 subunit zeta	CCT6A		T-complex protein 1 subunit zeta OS=Capra hircus OX=9925 GN=CCT6A PE=3 SV=1	76	4	35	181	531	57.9	6.76	0.681314	0.711503	0.63069	0.674502	1.0078	0.954387	1.13604	1.03274	0.653118	0.00367777	0.0606694
W5PDQ2	Cilia- and flagella-associated protein 45	CFAP45		Cilia- and flagella-associated protein 45 OS=Ovis aries OX=9940 GN=CFAP45 PE=3 SV=1	55	1	43	198	552	65.9	9.35	1.09952	1.16634	1.0794	1.11509	1.38899	1.20637	1.4211	1.33882	0.832888	0.0357376	0.169351
A0A452DYQ3	Protein pitchfork	LOC102179531		Protein pitchfork OS=Capra hircus OX=9925 GN=LOC102179531 PE=4 SV=1	28	4	5	7	192	22.3	9.79	1.05159	1.02909	1.08741	1.05603	1.16224	1.11608	1.11027	1.12953	0.934933	0.0358943	0.169357
A0A8C2PK28	F-actin-capping protein subunit alpha			F-actin-capping protein subunit alpha OS=Capra hircus OX=9925 PE=3 SV=1	33	5	5	9	269	31	6.07	0.973244	0.952128	0.958098	0.961157	1.08537	1.00155	1.11162	1.06618	0.901496	0.0359137	0.169357
A0A8C2QZP1	DLEC1 cilia and flagella associated protein			DLEC1 cilia and flagella associated protein OS=Capra hircus OX=9925 PE=4 SV=1	20	2	28	74	1744	194.5	6.43	1.03059	1.0324	1.03938	1.03412	1.00506	1.02037	0.989059	1.00483	1.02915	0.036	0.169357
A0A452EXE8	EF-hand domain-containing protein	S100A9		EF-hand domain-containing protein OS=Capra hircus OX=9925 GN=S100A9 PE=4 SV=1	38	5	5	13	151	16.7	6.65	0.770249	0.718616	0.7007	0.729855	1.18726	1.21539	0.959956	1.12087	0.651151	0.00943188	0.0912149
A0A452FM04	Uncharacterized protein	C18H16orf95		Uncharacterized protein OS=Capra hircus OX=9925 GN=C18H16orf95 PE=4 SV=1	12	2	2	4	184	20.7	9.64	0.883858	0.845879	0.903284	0.877674	0.969701	0.958944	0.918373	0.949006	0.924835	0.0361104	0.169357
A0A8C2XYA5	Ribonuclease A family member 10 (inactive)			Ribonuclease A family member 10 (inactive) OS=Capra hircus OX=9925 PE=3 SV=1	40	8	8	42	213	23.5	5.45	0.846479	0.819243	0.78897	0.81823	1.36629	1.27575	1.13092	1.25765	0.650601	0.00338039	0.0603816
A0A836A221	Signal recognition particle subunit SRP72	JEQ12_017431		Signal recognition particle subunit SRP72 OS=Ovis aries OX=9940 GN=JEQ12_017431 PE=3 SV=1	7	1	7	14	1154	128.7	7.83	0.945231	0.923659	0.934082	0.934324	1.00247	0.988007	1.0777	1.02273	0.913564	0.0361297	0.169357
A0A452DS19	Prostaglandin D2 synthase	PTGDS		Prostaglandin D2 synthase OS=Capra hircus OX=9925 GN=PTGDS PE=3 SV=1	18	3	3	16	191	21.1	6.77	0.80455	0.782288	0.705223	0.76402	1.21938	1.2568	1.04899	1.17506	0.650199	0.00435189	0.0639458
A0A452ELH1	Testis expressed 29	TEX29		Testis expressed 29 OS=Capra hircus OX=9925 GN=TEX29 PE=4 SV=1	39	8	8	39	147	16.3	4.83	1.13937	1.1146	1.05641	1.10346	1.02201	0.941086	0.863198	0.942099	1.17128	0.0361661	0.169357
A0A452F982	NPC intracellular cholesterol transporter 2	NPC2		NPC intracellular cholesterol transporter 2 OS=Capra hircus OX=9925 GN=NPC2 PE=3 SV=1	59	9	9	26	149	16.4	7.99	0.835569	0.782941	0.791092	0.8032	1.07461	1.5035	1.16951	1.24921	0.642969	0.0272194	0.146841
A0A452FQM9	NADH dehydrogenase [ubiquinone] 1 beta subcomplex subunit 3	NDUFB3		NADH dehydrogenase [ubiquinone] 1 beta subcomplex subunit 3 OS=Capra hircus OX=9925 GN=NDUFB3 PE=3 SV=1	19	2	2	29	98	11.1	9.23	0.842761	0.944017	0.923451	0.90341	1.12576	1.0329	1.00155	1.0534	0.857611	0.0363268	0.169458
A0A8C2NVC3	T-complex protein 1 subunit theta	CCT8		T-complex protein 1 subunit theta OS=Capra hircus OX=9925 GN=CCT8 PE=3 SV=1	73	1	40	314	553	60.2	5.74	0.635509	0.708724	0.638926	0.661053	0.86195	0.972301	1.25183	1.02869	0.642614	0.0360937	0.169357
W5QD10	Sortilin 1	SORT1		Sortilin 1 OS=Ovis aries OX=9940 GN=SORT1 PE=4 SV=1	9	7	7	15	965	105.7	6.95	0.833437	0.89195	0.918473	0.881287	1.12651	0.969884	1.18263	1.09301	0.806294	0.0364413	0.169458
A0A452ERG6	UDP-N-acetylglucosamine pyrophosphorylase 1	UAP1		UDP-N-acetylglucosamine pyrophosphorylase 1 OS=Capra hircus OX=9925 GN=UAP1 PE=4 SV=1	24	10	10	18	522	58.7	6.4	0.885957	0.848194	0.818119	0.850757	0.97941	0.899614	0.964192	0.947738	0.89767	0.0364844	0.169458
W5NQA4	Beta-defensin		FUNCTION: Has antibacterial activity. {ECO:0000256|RuleBase:RU231113}.	Beta-defensin OS=Ovis aries OX=9940 PE=3 SV=1	33	3	3	9	67	7.6	9.52	0.631048	0.63074	0.657737	0.639842	0.963561	0.971619	1.06742	1.00087	0.639287	0.000473331	0.0315022
A0A8C2RR85	Angiotensin-converting enzyme			Angiotensin-converting enzyme OS=Capra hircus OX=9925 PE=3 SV=1	39	3	28	304	752	85.2	7.2	0.848927	0.894639	0.872137	0.871901	1.39492	1.47699	1.27176	1.38123	0.631252	0.0011304	0.044958
A0A452FJX4	Radial spoke head 10 homolog B	LOC102174532		Radial spoke head 10 homolog B OS=Capra hircus OX=9925 GN=LOC102174532 PE=4 SV=1	47	5	31	82	840	95.9	7.58	1.00087	1.01753	1.01448	1.01096	1.08691	1.04662	1.04122	1.05825	0.955312	0.0365199	0.169458
A0A452FX69	Polypeptide N-acetylgalactosaminyltransferase	GALNT3		Polypeptide N-acetylgalactosaminyltransferase OS=Capra hircus OX=9925 GN=GALNT3 PE=3 SV=1	6	3	3	4	633	72.6	7.88	1.05642	1.09998	1.03483	1.06375	1.00835	0.989143	0.944823	0.980772	1.0846	0.0365701	0.169483
A0A8C2RZ41	Protein phosphatase 2 scaffold subunit Aalpha			Protein phosphatase 2 scaffold subunit Aalpha OS=Capra hircus OX=9925 PE=4 SV=1	16	3	8	28	569	63.5	5.16	0.904912	0.886956	0.955107	0.915659	1.02302	0.976336	1.07733	1.02556	0.892839	0.0366819	0.169679
W5PBU5	NIPSNAP domain-containing protein			NIPSNAP domain-containing protein OS=Ovis aries OX=9940 PE=3 SV=1	66	1	13	73	247	28.6	9.25	0.981443	1.04196	1.03104	1.01815	1.0982	1.06255	1.10613	1.08896	0.934971	0.0367019	0.169679
A0A452EGT0	NADH dehydrogenase [ubiquinone] 1 beta subcomplex subunit 7	NDUFB7		NADH dehydrogenase [ubiquinone] 1 beta subcomplex subunit 7 OS=Capra hircus OX=9925 GN=NDUFB7 PE=3 SV=1	71	2	10	93	137	16.3	7.84	1.09002	0.976257	0.983252	1.01651	1.18996	1.29758	1.12952	1.20569	0.843098	0.0369041	0.169906
A0A452FNQ7	Translocase of outer mitochondrial membrane 5	TOMM5		Translocase of outer mitochondrial membrane 5 OS=Capra hircus OX=9925 GN=TOMM5 PE=3 SV=1	59	5	5	19	51	6	9.7	0.995218	0.977059	0.985767	0.986015	1.00618	1.00622	1.02769	1.01336	0.973012	0.0369204	0.169906
A0A835ZJX0	Uncharacterized protein	JEQ12_019763		Uncharacterized protein OS=Ovis aries OX=9940 GN=JEQ12_019763 PE=4 SV=1	19	5	9	24	577	64.4	4.88	0.924766	0.909581	0.919763	0.918036	0.995564	0.941498	1.00563	0.980897	0.935916	0.0369215	0.169906
A0A452FB90	Mex-3 RNA binding family member B	MEX3B		Mex-3 RNA binding family member B OS=Capra hircus OX=9925 GN=MEX3B PE=4 SV=1	2	1	1	1	582	59.4	6.9	0.999605	0.93093	1.03457	0.988369	1.32866	1.27413	1.08899	1.23059	0.803164	0.0369523	0.169906
A0A452DQM4	Ferritin	FTMT	FUNCTION: Stores iron in a soluble, non-toxic, readily available form. Important for iron homeostasis. Iron is taken up in the ferrous form and deposited as ferric hydroxides after oxidation. {ECO:0000256|RuleBase:RU361145}.	Ferritin OS=Capra hircus OX=9925 GN=FTMT PE=3 SV=1	61	14	14	159	242	27.4	7.33	0.94758	0.930241	0.929308	0.93571	1.09861	0.998419	1.00887	1.0353	0.903806	0.036975	0.169906
A0A6P3EIV1	Uncharacterized protein	JEQ12_002753		Uncharacterized protein OS=Ovis aries OX=9940 GN=JEQ12_002753 PE=4 SV=1	70	42	42	135	608	68.8	5.77	0.883859	0.854628	0.817492	0.851993	0.940749	0.930424	1.03236	0.967844	0.8803	0.0370641	0.170109
A0A452F7M5	Proteasome subunit alpha type	PSMA8		Proteasome subunit alpha type OS=Capra hircus OX=9925 GN=PSMA8 PE=3 SV=1	68	11	15	65	250	27.9	9	1.06831	1.06129	1.02456	1.05138	1.13808	1.16882	1.09066	1.13252	0.928358	0.0374794	0.171807
A0A8C2S2D7	Growth arrest specific 6			Growth arrest specific 6 OS=Capra hircus OX=9925 PE=4 SV=1	5	3	3	5	712	78.2	6.39	0.873	0.921338	0.868123	0.887487	0.829469	0.842963	0.807866	0.826766	1.07344	0.0375395	0.171875
A0A452G731	Adenylate kinase 8	AK8		Adenylate kinase 8 OS=Capra hircus OX=9925 GN=AK8 PE=3 SV=1	60	27	27	113	479	54.8	6.73	0.988091	0.976396	1.01972	0.994734	1.12392	1.0659	1.04375	1.07786	0.92288	0.0377168	0.172136
W5NRC4	Leucine rich repeat containing 34	LRRC34		Leucine rich repeat containing 34 OS=Ovis aries OX=9940 GN=LRRC34 PE=4 SV=1	37	1	13	59	453	49.9	6.83	0.810318	0.611758	0.903401	0.775159	1.14395	1.35689	1.23314	1.24466	0.622788	0.0113808	0.0988229
W5Q010	Spermatogenesis associated 48	SPATA48		Spermatogenesis associated 48 OS=Ovis aries OX=9940 GN=SPATA48 PE=4 SV=1	53	2	18	65	440	49.3	8.31	0.886051	0.765077	0.935161	0.862096	1.08885	1.12622	0.981612	1.06556	0.809052	0.0378019	0.172136
A0A452DSS6	Ribonuclease A family member 13 (inactive)	RNASE13		Ribonuclease A family member 13 (inactive) OS=Capra hircus OX=9925 GN=RNASE13 PE=3 SV=1	28	5	5	11	153	17.8	8.09	1.01309	1.06628	1.02538	1.03492	0.9601	0.984138	0.908597	0.950945	1.0883	0.0378059	0.172136
A0A452E2A6	Choline dehydrogenase	CHDH		Choline dehydrogenase OS=Capra hircus OX=9925 GN=CHDH PE=3 SV=1	56	25	25	80	594	65.5	8.79	1.01045	1.04846	1.06049	1.0398	0.929554	0.998528	0.962313	0.963465	1.07923	0.0378236	0.172136
A0A452DRD6	NADH dehydrogenase [ubiquinone] 1 alpha subcomplex subunit 13	NDUFA13		NADH dehydrogenase [ubiquinone] 1 alpha subcomplex subunit 13 OS=Capra hircus OX=9925 GN=NDUFA13 PE=3 SV=1	63	10	10	71	144	16.7	9.26	0.929515	0.964556	0.947997	0.947356	1.1118	1.03086	1.00587	1.04951	0.902664	0.0381617	0.17336
A0A836A4X5	Semaphorin-3C	JEQ12_015431		Semaphorin-3C OS=Ovis aries OX=9940 GN=JEQ12_015431 PE=3 SV=1	7	4	4	7	770	87.3	8.63	0.744859	0.796115	0.741079	0.760684	0.702257	0.611093	0.673931	0.662427	1.14833	0.038184	0.17336
A0A452FDX8	Retinoic acid induced 1	RAI1		Retinoic acid induced 1 OS=Capra hircus OX=9925 GN=RAI1 PE=4 SV=1	0	1	1	5	1904	201.4	8.87	0.944986	0.931223	0.999551	0.958586	1.15582	1.02546	1.08743	1.08957	0.879785	0.0382821	0.17345
A0A8C2SBA8	Theg spermatid protein			Theg spermatid protein OS=Capra hircus OX=9925 PE=4 SV=1	55	1	19	62	314	35.8	10.18	1.19474	0.705332	0.821818	0.907295	1.46511	1.49138	1.48089	1.47913	0.613399	0.0180091	0.121777
A0A8C2SL19	Protein kinase C delta type			Protein kinase C delta type OS=Capra hircus OX=9925 PE=3 SV=1	8	4	5	9	676	77.3	7.78	1.0769	1.06233	1.05359	1.06427	0.884035	1.01818	0.917949	0.940056	1.13214	0.0383508	0.17345
A0A836CYX5	DUF4515 domain-containing protein	JEQ12_019150		DUF4515 domain-containing protein OS=Ovis aries OX=9940 GN=JEQ12_019150 PE=4 SV=1	21	1	8	17	448	50.1	10.7	0.985773	1.02502	1.04291	1.0179	1.17504	1.192	1.06922	1.14542	0.888671	0.0384262	0.17345
W5PX33	Chromosome 18 C15orf40 homolog	C18H15orf40		Chromosome 18 C15orf40 homolog OS=Ovis aries OX=9940 GN=C18H15orf40 PE=3 SV=1	51	5	5	30	154	16.3	9.7	0.963711	0.95622	0.923624	0.947852	1.15258	1.0572	1.01704	1.07561	0.881225	0.0384325	0.17345
A0A452F4V0	Ectonucleotide pyrophosphatase/phosphodiesterase 2	ENPP2		Ectonucleotide pyrophosphatase/phosphodiesterase 2 OS=Capra hircus OX=9925 GN=ENPP2 PE=3 SV=1	1	1	1	2	858	98.3	7.24	0.755692	0.785731	0.792009	0.777811	0.803786	0.827684	0.825283	0.818918	0.949803	0.0385509	0.173777
A0A8C2PDH9	Electron transfer flavoprotein subunit alpha			Electron transfer flavoprotein subunit alpha OS=Capra hircus OX=9925 PE=3 SV=1	47	2	12	131	333	35.3	8.6	0.986386	0.821261	0.928821	0.912156	1.06253	1.06982	1.04798	1.06011	0.860435	0.0387428	0.174435
W5PH51	40S ribosomal protein S18	RPS18		40S ribosomal protein S18 OS=Ovis aries OX=9940 GN=RPS18 PE=3 SV=1	17	3	3	4	152	17.7	10.99	0.983082	1.04777	0.988496	1.00645	0.939312	0.949589	0.940035	0.942979	1.06731	0.0389787	0.17511
A0A8C2R5F4	Solute carrier family 35 member G6			Solute carrier family 35 member G6 OS=Capra hircus OX=9925 PE=4 SV=1	4	2	2	2	338	35.3	7.06	1.03024	1.08335	1.07967	1.06442	0.91818	0.976178	1.01008	0.968147	1.09944	0.0389852	0.17511
A0A8C2RZH5	Vitronectin	VTN		Vitronectin OS=Capra hircus OX=9925 GN=VTN PE=4 SV=1	7	3	3	13	523	57.7	7.83	0.760287	0.809054	0.834231	0.801191	0.741946	0.690353	0.729358	0.720552	1.11191	0.0391081	0.175349
A0A452EWY0	AFG3 like matrix AAA peptidase subunit 2	AFG3L2		AFG3 like matrix AAA peptidase subunit 2 OS=Capra hircus OX=9925 GN=AFG3L2 PE=3 SV=1	58	48	49	206	805	89.2	8.63	1.00506	0.96705	0.99907	0.990394	0.956333	0.955258	0.93403	0.94854	1.04412	0.039131	0.175349
A0A8C2SFV8	Peptidase S1 domain-containing protein			Peptidase S1 domain-containing protein OS=Capra hircus OX=9925 PE=4 SV=1	19	6	7	19	350	38.5	9.1	1.11315	1.1146	1.08534	1.10436	0.888931	1.03946	0.979719	0.969369	1.13926	0.039383	0.175918
A0A452FK89	RAN binding protein 9	RANBP9		RAN binding protein 9 OS=Capra hircus OX=9925 GN=RANBP9 PE=3 SV=1	11	5	5	18	642	70.4	7.62	0.858257	0.88651	0.90621	0.883659	1.1273	0.953464	1.04102	1.04059	0.849187	0.0394128	0.175918
W5PTF0	Solute carrier family 6 member 16	SLC6A16		Solute carrier family 6 member 16 OS=Ovis aries OX=9940 GN=SLC6A16 PE=4 SV=1	5	3	3	13	729	81.8	6.81	1.14431	1.06819	1.06389	1.09213	0.904769	1.02828	0.918881	0.950644	1.14883	0.0394488	0.175918
A0A452F3T6	CFAP97 domain containing 1	CFAP97D1		CFAP97 domain containing 1 OS=Capra hircus OX=9925 GN=CFAP97D1 PE=3 SV=1	45	8	8	39	164	19.5	10.1	0.957236	1.0182	1.04298	1.00614	1.11569	1.0802	1.07791	1.09127	0.921993	0.0394683	0.175918
A0A452EU62	Peroxidasin	PXDN		Peroxidasin OS=Capra hircus OX=9925 GN=PXDN PE=4 SV=1	0	1	1	2	1525	169.3	7.4	0.951564	1.07678	1.04235	1.02356	0.879657	0.868361	0.936	0.894673	1.14407	0.0395104	0.175918
W5Q5K9	Actin-related protein 2/3 complex subunit 3	ARPC3	FUNCTION: Functions as component of the Arp2/3 complex which is involved in regulation of actin polymerization and together with an activating nucleation-promoting factor (NPF) mediates the formation of branched actin networks. {ECO:0000256|PIRNR:PIRNR016315}.	Actin-related protein 2/3 complex subunit 3 OS=Ovis aries OX=9940 GN=ARPC3 PE=3 SV=1	16	3	3	6	200	22.7	8.19	0.9512	0.946612	0.928926	0.942246	0.988835	0.962106	1.00566	0.985533	0.956077	0.0395737	0.175918
W5Q629	DNA damage inducible 1 homolog 1	DDI1		DNA damage inducible 1 homolog 1 OS=Ovis aries OX=9940 GN=DDI1 PE=3 SV=1	58	1	15	61	396	44	6.09	0.844568	0.856702	0.947607	0.882959	0.979187	0.990204	1.06952	1.01297	0.871654	0.0395827	0.175918
A0A452DPP7	Testis expressed 101	TEX101		Testis expressed 101 OS=Capra hircus OX=9925 GN=TEX101 PE=4 SV=1	51	11	11	114	253	27.2	7.4	0.837153	0.802557	0.746247	0.795319	1.35688	1.29724	1.27225	1.30879	0.607676	0.00014811	0.0296266
A0A452F6T4	WD repeat domain 64	WDR64		WD repeat domain 64 OS=Capra hircus OX=9925 GN=WDR64 PE=4 SV=1	41	2	17	72	382	43.6	8.37	0.993516	0.935343	0.932633	0.95383	1.04439	1.02408	1.00258	1.02368	0.931765	0.0397154	0.176095
W5PBK4	Putative serine protease 46	LOC101102765		Putative serine protease 46 OS=Ovis aries OX=9940 GN=LOC101102765 PE=4 SV=1	31	1	8	43	311	34.5	8.37	1.04746	1.02	1.07227	1.04657	0.939082	0.962444	1.00883	0.97012	1.07881	0.0398124	0.176319
A0A8C2P3X1	K Homology domain-containing protein			K Homology domain-containing protein OS=Capra hircus OX=9925 PE=4 SV=1	6	1	2	2	384	40.8	8.15	1.06555	1.06955	1.21666	1.11725	0.955711	0.991487	0.923383	0.95686	1.16762	0.0399481	0.176655
A0A8C2SLJ7	Tubulin/FtsZ 2-layer sandwich domain-containing protein			Tubulin/FtsZ 2-layer sandwich domain-containing protein OS=Capra hircus OX=9925 PE=3 SV=1	23	2	5	241	220	24.8	8.27	1.00955	0.992666	0.986037	0.996084	1.06181	1.02207	1.03023	1.03804	0.959586	0.0400139	0.176655
A0A452EAX9	non-specific serine/threonine protein kinase	CSNK1G2		non-specific serine/threonine protein kinase OS=Capra hircus OX=9925 GN=CSNK1G2 PE=3 SV=1	49	12	19	73	414	47.2	9.06	0.937501	0.971791	0.926461	0.945251	0.985658	1.04204	1.00223	1.00998	0.935913	0.0400282	0.176655
A0A452E8X2	ADP-ribosylserine hydrolase	ADPRS		ADP-ribosylserine hydrolase OS=Capra hircus OX=9925 GN=ADPRS PE=3 SV=1	42	13	13	40	368	39.4	4.88	0.970428	0.941593	0.944786	0.952269	0.988073	0.986674	1.02741	1.00072	0.951585	0.0401054	0.176777
A0A452F333	Cadherin 1	CDH1	FUNCTION: Cadherins are calcium-dependent cell adhesion proteins. {ECO:0000256|RuleBase:RU004357}.	Cadherin 1 OS=Capra hircus OX=9925 GN=CDH1 PE=4 SV=1	9	7	7	16	887	98.2	4.93	0.639501	0.673035	0.653192	0.655242	0.723786	0.732569	0.679882	0.712079	0.920182	0.0401753	0.176777
A0A452DZD6	Ig-like domain-containing protein			Ig-like domain-containing protein OS=Capra hircus OX=9925 PE=4 SV=1	57	4	4	11	106	11.3	8.59	0.678439	0.695573	0.674945	0.682986	1.10452	1.31177	0.988719	1.135	0.601748	0.0088226	0.0873276
A0A452GB00	Poly(ADP-ribose) polymerase family member 6	PARP6		Poly(ADP-ribose) polymerase family member 6 OS=Capra hircus OX=9925 GN=PARP6 PE=3 SV=1	2	1	1	1	498	56.4	7.31	1.08109	1.10122	1.07532	1.08588	0.907341	0.887901	1.03688	0.944039	1.15024	0.0402724	0.176777
A0A8C2SKU9	UV excision repair protein RAD23	RAD23A		UV excision repair protein RAD23 OS=Capra hircus OX=9925 GN=RAD23A PE=3 SV=1	6	1	3	4	427	45.9	5.14	0.978431	1.02677	0.988863	0.998021	1.09721	1.03999	1.05775	1.06498	0.937123	0.0403337	0.176777
A0A452ESP0	SPG7 matrix AAA peptidase subunit, paraplegin	SPG7		SPG7 matrix AAA peptidase subunit, paraplegin OS=Capra hircus OX=9925 GN=SPG7 PE=3 SV=1	40	25	25	74	785	86.8	9.17	0.987297	1.01155	0.997122	0.998658	0.974526	0.972668	0.946932	0.964709	1.03519	0.0403356	0.176777
A0A452EJG9	Chromosome 9 open reading frame 24	C9orf24		Chromosome 9 open reading frame 24 OS=Capra hircus OX=9925 GN=C9orf24 PE=4 SV=1	87	2	27	190	304	35.1	8.56	0.93434	0.974879	0.988115	0.965778	1.13592	1.05865	1.02696	1.07384	0.899366	0.0404516	0.177081
A0A835ZXD8	Isoaspartyl peptidase/L-asparaginase	JEQ12_011131		Isoaspartyl peptidase/L-asparaginase OS=Ovis aries OX=9940 GN=JEQ12_011131 PE=3 SV=1	48	1	11	92	309	32.1	7.4	1.20552	1.17526	1.24805	1.20961	1.03789	1.09026	1.1515	1.09322	1.10646	0.0406647	0.177808
A0A452DTB9	Synaptophysin like 1	SYPL1		Synaptophysin like 1 OS=Capra hircus OX=9925 GN=SYPL1 PE=3 SV=1	30	7	7	48	256	28.4	8.76	0.824702	0.803095	0.712604	0.780134	1.18531	1.43251	1.37064	1.32949	0.586794	0.00256165	0.0531974
A0A8C2PE07	Sialic acid acetylesterase	SIAE		Sialic acid acetylesterase OS=Capra hircus OX=9925 GN=SIAE PE=4 SV=1	15	7	7	16	534	59.6	7.94	1.08511	1.02173	1.09567	1.0675	0.99813	0.949029	0.874807	0.940655	1.13485	0.0409429	0.178613
A0A835ZI75	Amine oxidase	JEQ12_019889		Amine oxidase OS=Ovis aries OX=9940 GN=JEQ12_019889 PE=3 SV=1	23	3	9	14	520	58.4	7.74	0.970815	0.980808	0.955067	0.968897	1.07615	1.04382	0.998485	1.03949	0.932092	0.0409985	0.17865
A0A452FCU6	EGF like repeats and discoidin domains 3	EDIL3		EGF like repeats and discoidin domains 3 OS=Capra hircus OX=9925 GN=EDIL3 PE=4 SV=1	56	25	25	167	480	53.6	7.56	0.69761	0.71818	0.717686	0.711159	1.30047	1.25868	1.0779	1.21235	0.586595	0.00187004	0.0479009
A0A452EKZ6	Hexose-6-phosphate dehydrogenase/glucose 1-dehydrogenase	H6PD		Hexose-6-phosphate dehydrogenase/glucose 1-dehydrogenase OS=Capra hircus OX=9925 GN=H6PD PE=4 SV=1	27	18	18	29	777	87	6.62	0.762912	0.783289	0.779661	0.775287	0.721252	0.750024	0.751111	0.740796	1.04656	0.0411899	0.179072
A0A836AAF6	Nicotinamide riboside kinase 1	JEQ12_009097		Nicotinamide riboside kinase 1 OS=Ovis aries OX=9940 GN=JEQ12_009097 PE=4 SV=1	15	3	3	12	195	22.6	5.01	0.874855	0.847312	0.836363	0.852844	0.984356	0.911552	1.06176	0.985889	0.865051	0.0413001	0.179346
A0A452E2V7	Transmembrane protein 65	TMEM65		Transmembrane protein 65 OS=Capra hircus OX=9925 GN=TMEM65 PE=4 SV=1	29	7	7	32	253	27.3	8.66	0.979526	0.869553	0.994332	0.947803	1.08604	1.07688	1.04624	1.06972	0.886029	0.0414608	0.179705
A0A6P7DTX7	Nucleoporin Nup188 N-terminal domain-containing protein	JEQ12_013493		Nucleoporin Nup188 N-terminal domain-containing protein OS=Ovis aries OX=9940 GN=JEQ12_013493 PE=4 SV=1	24	32	32	68	1751	196	6.87	1.0033	1.01137	1.01396	1.00954	1.01764	1.0201	1.02452	1.02076	0.989015	0.0415321	0.179705
A0A8C2S6K4	Tektin			Tektin OS=Capra hircus OX=9925 PE=3 SV=1	73	37	37	305	430	49.9	6.21	0.942281	0.960715	0.953308	0.952102	1.1577	1.04203	1.02675	1.07549	0.885269	0.0415527	0.179705
A0A452EUX2	Peroxiredoxin-6	PRDX6	FUNCTION: Thiol-specific peroxidase that catalyzes the reduction of hydrogen peroxide and organic hydroperoxides to water and alcohols, respectively. {ECO:0000256|PIRNR:PIRNR000239}.	Peroxiredoxin-6 OS=Capra hircus OX=9925 GN=PRDX6 PE=3 SV=1	54	11	11	31	224	25.1	6.38	0.909279	0.958434	0.878706	0.915473	1.02519	0.967589	1.01072	1.00117	0.914407	0.0415873	0.179705
A0A452EJ56	Uncharacterized protein			Uncharacterized protein OS=Capra hircus OX=9925 PE=4 SV=1	2	1	1	2	387	44.5	9	0.598576	0.621303	0.534635	0.584838	0.953013	0.936782	1.18583	1.02521	0.570457	0.00647273	0.0733308
A0A6P7DS33	Uncharacterized protein	JEQ12_013738		Uncharacterized protein OS=Ovis aries OX=9940 GN=JEQ12_013738 PE=4 SV=1	24	3	3	10	174	19.6	7.9	0.984197	1.06281	1.03526	1.02742	0.830595	0.90828	0.957396	0.898757	1.14316	0.0416673	0.179705
A0A8C2NX62	IQ motif containing with AAA domain 1 like	IQCA1L		IQ motif containing with AAA domain 1 like OS=Capra hircus OX=9925 GN=IQCA1L PE=4 SV=1	53	38	38	103	817	94.5	9.13	0.979963	1.01922	0.998065	0.999081	1.12457	1.064	1.0446	1.07772	0.927031	0.0417993	0.179857
A0A6P7E5C9	Metallo-beta-lactamase domain-containing protein	JEQ12_017092		Metallo-beta-lactamase domain-containing protein OS=Ovis aries OX=9940 GN=JEQ12_017092 PE=4 SV=1	53	12	12	31	279	31.3	7.09	1.05155	1.09194	1.07266	1.07205	1.0046	1.04497	0.993165	1.01425	1.05699	0.0418158	0.179857
A0A452EGD1	Testis expressed 26	TEX26		Testis expressed 26 OS=Capra hircus OX=9925 GN=TEX26 PE=4 SV=1	19	4	9	26	291	33.9	9.64	1.01849	1.05377	1.06219	1.04482	1.25748	1.12588	1.13959	1.17431	0.889724	0.0418689	0.179857
A0A836CQC6	Peptidase S1 domain-containing protein	JEQ12_012254		Peptidase S1 domain-containing protein OS=Ovis aries OX=9940 GN=JEQ12_012254 PE=4 SV=1	9	1	4	11	479	52.4	9.09	0.916416	0.846049	0.891359	0.884608	0.965654	1.00607	0.936816	0.969514	0.912425	0.0419003	0.179857
A0A835ZYJ7	Angiotensin-converting enzyme	JEQ12_002624		Angiotensin-converting enzyme OS=Ovis aries OX=9940 GN=JEQ12_002624 PE=3 SV=1	25	6	31	359	1321	151.4	6.73	0.831296	0.863374	0.75824	0.817637	1.55761	1.45389	1.40081	1.47077	0.555924	0.000299785	0.0307159
A0A452ELI2	Coiled-coil-helix-coiled-coil-helix domain containing 3	CHCHD3	FUNCTION: Component of the MICOS complex, a large protein complex of the mitochondrial inner membrane that plays crucial roles in the maintenance of crista junctions, inner membrane architecture, and formation of contact sites to the outer membrane. {ECO:0000256|RuleBase:RU363001}.	Coiled-coil-helix-coiled-coil-helix domain containing 3 OS=Capra hircus OX=9925 GN=CHCHD3 PE=4 SV=1	58	16	16	65	227	26.2	8.34	0.944345	0.968135	0.976284	0.962922	1.17974	1.06642	1.03678	1.09431	0.879933	0.0421495	0.180306
A0A452F873	Cytochrome c oxidase subunit	COX6B2	FUNCTION: Component of the cytochrome c oxidase, the last enzyme in the mitochondrial electron transport chain which drives oxidative phosphorylation. {ECO:0000256|PIRNR:PIRNR000278}.	Cytochrome c oxidase subunit OS=Capra hircus OX=9925 GN=COX6B2 PE=3 SV=1	89	9	10	48	88	10.5	9.41	1.00018	0.925199	1.01234	0.97924	1.27415	1.05946	1.23732	1.19031	0.82268	0.042172	0.180306
A0A452EVG2	Annexin	ANXA6		Annexin OS=Capra hircus OX=9925 GN=ANXA6 PE=3 SV=1	22	13	14	32	673	75.8	5.74	1.09784	1.0636	1.07194	1.07779	1.02484	1.00402	1.05191	1.02692	1.04954	0.0421936	0.180306
W5PU49	Succinate dehydrogenase assembly factor 2, mitochondrial	SDHAF2	FUNCTION: Plays an essential role in the assembly of succinate dehydrogenase (SDH), an enzyme complex (also referred to as respiratory complex II) that is a component of both the tricarboxylic acid (TCA) cycle and the mitochondrial electron transport chain, and which couples the oxidation of succinate to fumarate with the reduction of ubiquinone (coenzyme Q) to ubiquinol. Required for flavinylati…	Succinate dehydrogenase assembly factor 2, mitochondrial OS=Ovis aries OX=9940 GN=SDHAF2 PE=3 SV=1	8	2	2	4	166	19.6	7.4	0.923761	1.00008	1.04489	0.989577	1.24743	1.10377	1.12305	1.15808	0.854494	0.0422381	0.180306
A0A343A8L5	Cytochrome c oxidase subunit 2	COX2	FUNCTION: Component of the cytochrome c oxidase, the last enzyme in the mitochondrial electron transport chain which drives oxidative phosphorylation. The respiratory chain contains 3 multisubunit complexes succinate dehydrogenase (complex II, CII), ubiquinol-cytochrome c oxidoreductase (cytochrome b-c1 complex, complex III, CIII) and cytochrome c oxidase (complex IV, CIV), that cooperate to tran…	Cytochrome c oxidase subunit 2 OS=Bootherium bombifrons OX=1922215 GN=COX2 PE=3 SV=1	23	2	6	43	227	26.1	4.81	0.994822	0.991277	1.04311	1.00974	1.07975	1.05103	1.1111	1.08063	0.9344	0.0422823	0.180306
W5NRZ9	Basal body orientation factor 1	BBOF1		Basal body orientation factor 1 OS=Ovis aries OX=9940 GN=BBOF1 PE=4 SV=1	39	20	20	47	541	63.5	9.19	1.01053	1.01746	1.04204	1.02334	1.09123	1.07798	1.04602	1.07175	0.954839	0.0424904	0.18099
W5Q0U6	Progesterone receptor membrane component 2	PGRMC2		Progesterone receptor membrane component 2 OS=Ovis aries OX=9940 GN=PGRMC2 PE=4 SV=1	42	6	6	19	156	17.7	5.49	0.998162	1.11137	1.07751	1.06235	0.975937	0.949958	0.958539	0.961478	1.10491	0.0427471	0.181791
W5P816	NAD(P)H-hydrate epimerase	NAXE	FUNCTION: Catalyzes the epimerization of the S- and R-forms of NAD(P)HX, a damaged form of NAD(P)H that is a result of enzymatic or heat-dependent hydration. This is a prerequisite for the S-specific NAD(P)H-hydrate dehydratase to allow the repair of both epimers of NAD(P)HX. {ECO:0000256|HAMAP-Rule:MF_03159}.	NAD(P)H-hydrate epimerase OS=Ovis aries OX=9940 GN=NAXE PE=3 SV=1	26	8	8	29	298	32.1	6.76	1.01425	1.06312	1.00987	1.02908	1.17021	1.11802	1.07787	1.12204	0.917154	0.0427744	0.181791
A0A452DRC5	Target of rapamycin complex subunit LST8	MLST8		Target of rapamycin complex subunit LST8 OS=Capra hircus OX=9925 GN=MLST8 PE=3 SV=1	30	7	7	18	326	35.9	5.86	1.06836	1.02556	1.07808	1.05733	0.885589	0.998947	0.961835	0.94879	1.1144	0.0428729	0.182006
A0A8C2S752	Protein transport protein Sec61 subunit beta			Protein transport protein Sec61 subunit beta OS=Capra hircus OX=9925 PE=3 SV=1	9	1	1	3	107	11.5	11.28	1.13525	1.0164	1.08217	1.07794	0.869695	0.98146	0.958074	0.936409	1.15114	0.0429935	0.182314
A0A452FNN8	EFR3 homolog A	EFR3A		EFR3 homolog A OS=Capra hircus OX=9925 GN=EFR3A PE=4 SV=1	44	28	28	91	802	90.9	6.83	0.958341	0.994959	0.962469	0.971923	0.999551	1.04377	1.02355	1.02229	0.950732	0.0432166	0.183055
A0A452G0N0	Aminotransferase class I/classII domain-containing protein	AADAT		Aminotransferase class I/classII domain-containing protein OS=Capra hircus OX=9925 GN=AADAT PE=4 SV=1	7	2	2	4	425	47.7	7.49	1.02654	1.00579	1.0347	1.02234	1.05555	1.04482	1.04708	1.04915	0.974451	0.0435451	0.184241
A0A8C2R4B8	Galectin-3-binding protein			Galectin-3-binding protein OS=Capra hircus OX=9925 PE=4 SV=1	23	14	14	63	683	76.5	6.1	0.641035	0.651127	0.65305	0.648404	0.572633	0.595995	0.629308	0.599312	1.08191	0.0436111	0.184314
A0A452DZE4	Diazepam-binding inhibitor-like 5	LOC102175985		Diazepam-binding inhibitor-like 5 OS=Capra hircus OX=9925 GN=LOC102175985 PE=4 SV=1	54	6	6	80	87	9.8	7.81	0.924134	0.99811	0.986747	0.969664	1.26126	1.13339	1.06148	1.15204	0.84169	0.0439057	0.185352
A0A6P3EB84	Uncharacterized protein	JEQ12_014125		Uncharacterized protein OS=Ovis aries OX=9940 GN=JEQ12_014125 PE=3 SV=1	39	13	13	51	458	49	9.86	1.023	0.977251	0.998681	0.999645	1.11946	1.04131	1.06845	1.07641	0.928688	0.0440098	0.185567
W5P5F6	Tubulin folding cofactor B	TBCB		Tubulin folding cofactor B OS=Ovis aries OX=9940 GN=TBCB PE=3 SV=1	3	1	1	1	245	27.6	5.16	0.956605	0.991908	0.983874	0.977462	1.07148	1.00493	1.0748	1.0504	0.930559	0.0440544	0.185567
W5P942	Beta defensin OBD109a			Beta defensin OBD109a OS=Ovis aries OX=9940 PE=4 SV=1	12	1	1	2	86	10	9.42	1.08285	1.01775	0.985775	1.02879	0.942839	0.916697	0.821599	0.893712	1.15115	0.0442084	0.185997
W5NUZ4	Proteasome assembly chaperone 2	PSMG2		Proteasome assembly chaperone 2 OS=Ovis aries OX=9940 GN=PSMG2 PE=3 SV=1	19	4	4	11	224	25.2	6.89	1.07024	1.10315	1.01249	1.06196	0.906431	1.00422	0.932124	0.947591	1.1207	0.0442546	0.185997
A0A452EMN2	Sperm associated antigen 17	SPAG17		Sperm associated antigen 17 OS=Capra hircus OX=9925 GN=SPAG17 PE=4 SV=1	33	5	55	146	1890	213.9	6.4	0.995579	1.02777	1.02045	1.0146	1.14506	1.10158	1.05004	1.09889	0.923294	0.044447	0.186175
A0A452G2N8	Armadillo like helical domain containing 2	ARMH2		Armadillo like helical domain containing 2 OS=Capra hircus OX=9925 GN=ARMH2 PE=4 SV=1	7	1	1	1	199	22.8	7.14	1.16553	0.999856	1.05733	1.07424	0.945229	0.938349	0.873771	0.919116	1.16877	0.0444683	0.186175
A0A452DSR1	Inositol polyphosphate 1-phosphatase	INPP1		Inositol polyphosphate 1-phosphatase OS=Capra hircus OX=9925 GN=INPP1 PE=3 SV=1	25	7	7	24	391	42.8	5.21	0.835937	0.85929	0.834729	0.843319	0.923572	0.870917	0.951207	0.915232	0.921426	0.0444896	0.186175
A0A452ECD2	Histone H2A	H2AX		Histone H2A OS=Capra hircus OX=9925 GN=H2AX PE=3 SV=1	43	3	7	14	143	15.1	10.74	1.05514	0.941312	0.997174	0.997877	0.894694	0.897774	0.912253	0.901573	1.10682	0.0444935	0.186175
A0A452FGI6	Nucleoside diphosphate kinase	NME3		Nucleoside diphosphate kinase OS=Capra hircus OX=9925 GN=NME3 PE=3 SV=1	10	2	2	3	169	19	7.91	0.975392	0.962996	0.939085	0.959158	0.913161	0.92595	0.873586	0.904232	1.06074	0.0447007	0.186698
A0A452FMZ7	Heat shock protein 90 alpha family class A member 1	HSP90AA1		Heat shock protein 90 alpha family class A member 1 OS=Capra hircus OX=9925 GN=HSP90AA1 PE=3 SV=1	56	30	47	277	733	84.7	5.01	0.833052	0.820875	0.798345	0.817424	0.894799	0.875524	0.983842	0.918055	0.890387	0.0447685	0.186698
A0A452FU92	Solute carrier family 25 member 24	SLC25A24		Solute carrier family 25 member 24 OS=Capra hircus OX=9925 GN=SLC25A24 PE=3 SV=1	50	2	21	49	477	53.3	7.74	1.01524	0.97886	0.946793	0.980297	1.08634	1.07524	1.02193	1.06117	0.923789	0.0448075	0.186698
A0A8C2NS05	CDGSH iron-sulfur domain-containing protein 2			CDGSH iron-sulfur domain-containing protein 2 OS=Capra hircus OX=9925 PE=3 SV=1	32	4	4	13	135	15.2	9.32	0.964376	0.976292	0.980678	0.973782	1.09528	1.01639	1.02731	1.04633	0.930666	0.0448316	0.186698
A0A452DNE2	Dynein heavy chain domain 1	DNHD1		Dynein heavy chain domain 1 OS=Capra hircus OX=9925 GN=DNHD1 PE=3 SV=1	10	6	38	50	4705	527.2	7.12	1.00014	0.970111	0.99129	0.98718	1.04051	1.01121	1.0183	1.02334	0.964666	0.0448648	0.186698
A0A452EJ77	Chromosome 20 open reading frame 85	C20orf85		Chromosome 20 open reading frame 85 OS=Capra hircus OX=9925 GN=C20orf85 PE=4 SV=1	50	7	7	25	137	15.7	8.27	1.05875	1.02531	1.16572	1.08326	1.28569	1.2137	1.19127	1.23022	0.880543	0.0450241	0.186925
A0A452FER9	Keratin 7	KRT7		Keratin 7 OS=Capra hircus OX=9925 GN=KRT7 PE=3 SV=1	17	4	8	27	466	51.6	6.02	0.955104	0.928352	0.950223	0.94456	0.892905	0.85696	0.775461	0.841775	1.1221	0.0450651	0.186925
W5Q9M9	glycerol kinase	GK		glycerol kinase OS=Ovis aries OX=9940 GN=GK PE=3 SV=1	55	4	26	231	561	61.5	6.07	0.994441	1.00128	0.976584	0.990767	0.946109	0.87911	0.945212	0.923477	1.07287	0.0450671	0.186925
W5NR42	MHC class I-like antigen recognition-like domain-containing protein			MHC class I-like antigen recognition-like domain-containing protein OS=Ovis aries OX=9940 PE=4 SV=1	3	1	1	1	229	25.9	7.28	0.722104	0.73955	0.727331	0.729661	1.40893	1.43413	1.16596	1.33634	0.546014	0.00209752	0.0505662
A0A836AKV9	Proteasome adapter and scaffold protein ECM29	JEQ12_008738		Proteasome adapter and scaffold protein ECM29 OS=Ovis aries OX=9940 GN=JEQ12_008738 PE=4 SV=1	7	9	9	9	1840	203.2	7.23	0.936859	0.930863	0.907622	0.925115	1.0325	0.953098	1.04001	1.00854	0.917284	0.0460653	0.190648
A0A452DKW7	Coiled-coil domain containing 116	CCDC116		Coiled-coil domain containing 116 OS=Capra hircus OX=9925 GN=CCDC116 PE=4 SV=1	33	5	14	83	542	59	9.76	1.17168	1.1293	1.10409	1.13503	1.03054	1.05454	0.914962	1.00001	1.13501	0.0464331	0.191961
A0A452FPZ0	Histone H2A/H2B/H3 domain-containing protein			Histone H2A/H2B/H3 domain-containing protein OS=Capra hircus OX=9925 PE=3 SV=1	40	2	6	20	112	12.3	10.48	1.07938	1.00293	0.984842	1.02238	0.895074	0.93642	0.79108	0.874191	1.16952	0.046518	0.192102
A0A452FIF7	Heterogeneous nuclear ribonucleoprotein H1	HNRNPH1		Heterogeneous nuclear ribonucleoprotein H1 OS=Capra hircus OX=9925 GN=HNRNPH1 PE=4 SV=1	4	1	1	3	463	50.9	8.5	1.08812	1.12672	1.11782	1.11088	1.0212	0.814175	0.962402	0.932591	1.19118	0.0466723	0.192468
A0A8C2RDL9	Translin associated factor X interacting protein 1			Translin associated factor X interacting protein 1 OS=Capra hircus OX=9925 PE=4 SV=1	43	4	30	97	704	82.5	5.71	0.98218	1.02904	1.02172	1.01098	1.13358	1.09235	1.04916	1.09169	0.926066	0.0467082	0.192468
A0A452FYW6	Dynein cytoplasmic 1 heavy chain 1	DYNC1H1		Dynein cytoplasmic 1 heavy chain 1 OS=Capra hircus OX=9925 GN=DYNC1H1 PE=3 SV=1	1	2	2	5	4619	528.6	6.39	1.08687	1.05776	1.05431	1.06631	1.01259	0.846439	0.921102	0.92671	1.15065	0.0468319	0.192768
A0A452G538	Clathrin heavy chain	CLTC	FUNCTION: Clathrin is the major protein of the polyhedral coat of coated pits and vesicles. {ECO:0000256|PIRNR:PIRNR002290}.	Clathrin heavy chain OS=Capra hircus OX=9925 GN=CLTC PE=3 SV=1	53	70	70	281	1682	192.3	5.69	0.87929	0.881589	0.858798	0.873226	0.904288	0.888505	0.911703	0.901499	0.968638	0.0469741	0.193144
A0A8C2NI78	Mitochondrial transcription rescue factor 1			Mitochondrial transcription rescue factor 1 OS=Capra hircus OX=9925 PE=4 SV=1	16	1	5	24	236	27.1	9.61	0.779106	0.707644	0.687297	0.724682	1.51863	1.44679	1.47832	1.48124	0.489239	2.63186e-05	0.0193655
A0A6P7DTN8	Tubulin beta chain	JEQ12_013340		Tubulin beta chain OS=Ovis aries OX=9940 GN=JEQ12_013340 PE=3 SV=1	84	1	33	1229	445	49.8	4.89	0.938309	0.9751	0.992009	0.968473	1.17351	1.0739	1.03437	1.09393	0.885316	0.0473377	0.193883
A0A8C2NYI2	Tetratricopeptide repeat domain 7A			Tetratricopeptide repeat domain 7A OS=Capra hircus OX=9925 PE=4 SV=1	9	7	7	11	836	93.4	6.32	1.02018	1.09403	1.06175	1.05865	0.999255	0.989161	0.930422	0.972946	1.08809	0.0473716	0.193883
A0A452FNC1	Fas associated factor family member 2	FAF2		Fas associated factor family member 2 OS=Capra hircus OX=9925 GN=FAF2 PE=4 SV=1	10	3	3	3	445	52.6	5.71	1.06455	1.14504	1.03517	1.08159	0.808571	0.974589	0.945445	0.909535	1.18917	0.0473723	0.193883
A0A452FSR3	Calcium voltage-gated channel auxiliary subunit alpha2delta 1	CACNA2D1		Calcium voltage-gated channel auxiliary subunit alpha2delta 1 OS=Capra hircus OX=9925 GN=CACNA2D1 PE=3 SV=1	1	1	1	1	1079	121.8	5.17	0.930852	0.947917	0.984164	0.954311	1.07715	1.04174	1.21692	1.11194	0.858242	0.0474491	0.193883
A0A452E108	Aminoadipate-semialdehyde synthase	AASS		Aminoadipate-semialdehyde synthase OS=Capra hircus OX=9925 GN=AASS PE=3 SV=1	39	29	29	106	926	102.2	6.76	1.04305	1.01232	1.03179	1.02905	0.963694	1.00855	0.980232	0.984157	1.04562	0.0474606	0.193883
A0A8C2SAF6	Probable glutamate--tRNA ligase, mitochondrial	GGA2		Probable glutamate--tRNA ligase, mitochondrial OS=Capra hircus OX=9925 GN=GGA2 PE=3 SV=1	4	2	2	2	526	58.2	8.88	0.957595	0.978014	0.973584	0.969731	0.91108	0.799053	0.896611	0.868915	1.11603	0.04772	0.194732
A0A452EL01	Dynamin-like 120 kDa protein, mitochondrial	OPA1		Dynamin-like 120 kDa protein, mitochondrial OS=Capra hircus OX=9925 GN=OPA1 PE=4 SV=1	55	51	51	196	997	115.6	7.87	1.02331	1.00546	1.00976	1.01284	0.97408	0.993207	0.945478	0.970922	1.04318	0.0479176	0.195329
W5QAJ8	Desumoylating isopeptidase 1	DESI1		Desumoylating isopeptidase 1 OS=Ovis aries OX=9940 GN=DESI1 PE=3 SV=1	22	3	3	7	185	19.8	5.27	0.97605	0.935518	0.98069	0.964086	1.00889	0.997476	1.01345	1.0066	0.957761	0.0481465	0.195978
A0A835ZL66	Ciliary-associated calcium-binding coiled-coil protein 1	JEQ12_012902		Ciliary-associated calcium-binding coiled-coil protein 1 OS=Ovis aries OX=9940 GN=JEQ12_012902 PE=4 SV=1	6	2	4	11	587	65.4	5.34	1.03414	0.97647	0.964027	0.991544	1.15923	1.15195	1.03901	1.11673	0.887897	0.0481802	0.195978
A0A8C2RQZ1	Phosphatidylinositol transfer protein alpha	PITPNA		Phosphatidylinositol transfer protein alpha OS=Capra hircus OX=9925 GN=PITPNA PE=4 SV=1	67	17	17	56	270	31.8	6.55	1.20382	1.18356	1.05241	1.1466	1.01235	1.01968	0.912112	0.981382	1.16835	0.0483039	0.19627
A0A452FZD6	Geranylgeranyl transferase type-2 subunit alpha	RABGGTA		Geranylgeranyl transferase type-2 subunit alpha OS=Capra hircus OX=9925 GN=RABGGTA PE=3 SV=1	21	1	10	22	549	62.8	5.82	1.04773	0.918089	1.03961	1.00181	0.899139	0.788136	0.868511	0.851929	1.17593	0.0485197	0.196552
A0A452G792	POC1 centriolar protein B	POC1B		POC1 centriolar protein B OS=Capra hircus OX=9925 GN=POC1B PE=4 SV=1	51	1	24	110	478	53.6	7.2	1.08408	1.07349	1.03396	1.06384	0.923022	1.02419	0.966201	0.971139	1.09546	0.0485211	0.196552
A0A8C2NLD7	Transmembrane 9 superfamily member			Transmembrane 9 superfamily member OS=Capra hircus OX=9925 PE=3 SV=1	1	1	1	1	630	72.3	6.87	1.1657	1.02843	1.10349	1.09921	0.954246	1.0144	0.912762	0.960468	1.14445	0.0485289	0.196552
A0A452G696	Prominin 1	PROM1		Prominin 1 OS=Capra hircus OX=9925 GN=PROM1 PE=3 SV=1	14	1	10	26	855	96.5	7.09	1.17309	1.10669	1.14442	1.1414	0.910442	1.08205	0.881695	0.958061	1.19136	0.0487185	0.197033
A0A6P7EX23	NADH dehydrogenase [ubiquinone] iron-sulfur protein 6, mitochondrial	JEQ12_007015		NADH dehydrogenase [ubiquinone] iron-sulfur protein 6, mitochondrial OS=Ovis aries OX=9940 GN=JEQ12_007015 PE=1 SV=1	65	8	8	39	124	13.4	8.81	1.07715	1.10023	1.11959	1.09899	1.31286	1.33023	1.14924	1.26411	0.869381	0.0487516	0.197033
A0A835ZWZ5	Bromodomain adjacent to zinc finger domain protein 1A	JEQ12_007918		Bromodomain adjacent to zinc finger domain protein 1A OS=Ovis aries OX=9940 GN=JEQ12_007918 PE=3 SV=1	6	6	8	28	1711	196.1	6.44	1.00969	0.998739	1.00543	1.00462	0.996849	0.973805	0.976464	0.982373	1.02265	0.0488174	0.197089
A0A8C2NWW6	Mitochondria-eating protein			Mitochondria-eating protein OS=Capra hircus OX=9925 PE=3 SV=1	59	1	29	169	562	63.3	9.16	1.15521	1.08789	1.12232	1.1218	0.829166	1.04895	0.93006	0.936059	1.19843	0.048995	0.197503
A0A8C2SBU2	CD59 molecule (CD59 blood group)	CD59		CD59 molecule (CD59 blood group) OS=Capra hircus OX=9925 GN=CD59 PE=4 SV=1	18	2	2	14	157	17.4	7.18	1.00803	1.03322	0.838239	0.959829	1.19936	1.20134	1.08496	1.16189	0.826096	0.0490952	0.197503
A0A6P7E458	DNA/pantothenate metabolism flavoprotein C-terminal domain-containing protein	JEQ12_000212		DNA/pantothenate metabolism flavoprotein C-terminal domain-containing protein OS=Ovis aries OX=9940 GN=JEQ12_000212 PE=3 SV=1	10	3	3	6	311	34	7.62	0.907708	0.841471	0.858276	0.869152	0.950497	0.913766	0.987733	0.950666	0.914256	0.0491073	0.197503
A0A452G5E3	ATP synthase subunit d, mitochondrial	ATP5PD	FUNCTION: Mitochondrial membrane ATP synthase (F(1)F(0) ATP synthase or Complex V) produces ATP from ADP in the presence of a proton gradient across the membrane which is generated by electron transport complexes of the respiratory chain. F-type ATPases consist of two structural domains, F(1) - containing the extramembraneous catalytic core, and F(0) - containing the membrane proton channel, link…	ATP synthase subunit d, mitochondrial OS=Capra hircus OX=9925 GN=ATP5PD PE=3 SV=1	78	5	17	121	162	18.8	6.24	0.920872	0.940897	0.931568	0.931112	1.16117	1.00937	1.02721	1.06592	0.873532	0.0491293	0.197503
A0A452F2M1	SCP domain-containing protein	GLIPR1L1		SCP domain-containing protein OS=Capra hircus OX=9925 GN=GLIPR1L1 PE=3 SV=1	59	15	15	166	284	31.8	8.6	1.12073	0.980728	0.937436	1.01297	1.26	1.32877	1.1277	1.23882	0.817686	0.0491804	0.197503
W5P5P6	Calcium regulated heat stable protein 1	CARHSP1		Calcium regulated heat stable protein 1 OS=Ovis aries OX=9940 GN=CARHSP1 PE=4 SV=1	22	3	3	9	159	17	7.87	0.784787	0.866006	0.741234	0.797343	0.992342	0.875033	1.04596	0.971113	0.821061	0.0494025	0.198185
W5QHL8	Spermatogenesis associated 3	SPATA3		Spermatogenesis associated 3 OS=Ovis aries OX=9940 GN=SPATA3 PE=4 SV=1	29	1	7	25	229	24.4	11.39	1.00574	0.885615	0.933074	0.941476	1.31406	1.14383	1.05859	1.17216	0.803195	0.0495476	0.198557
A0A452DSJ0	Transcobalamin 2	TCN2		Transcobalamin 2 OS=Capra hircus OX=9925 GN=TCN2 PE=3 SV=1	18	1	6	10	432	47.6	8.4	0.727073	0.718903	0.738594	0.72819	0.788901	0.884666	0.785889	0.819819	0.888233	0.0497096	0.198996
A0A452E7J5	Sad1 and UNC84 domain containing 2	SUN2		Sad1 and UNC84 domain containing 2 OS=Capra hircus OX=9925 GN=SUN2 PE=4 SV=1	2	1	1	1	715	79.7	6.65	1.05552	1.09936	1.12248	1.09245	0.926887	0.921235	1.04786	0.965326	1.13169	0.0498184	0.199221
A0A452DQM6	60 kDa heat shock protein, mitochondrial	HSPD1		60 kDa heat shock protein, mitochondrial OS=Capra hircus OX=9925 GN=HSPD1 PE=3 SV=1	78	14	45	343	573	60.9	5.87	0.92296	0.894739	0.923038	0.913579	1.22816	1.05303	1.01399	1.09839	0.831742	0.0499162	0.199338
A0A8C2QYH6	NADH dehydrogenase [ubiquinone] 1 beta subcomplex subunit 1			NADH dehydrogenase [ubiquinone] 1 beta subcomplex subunit 1 OS=Capra hircus OX=9925 PE=3 SV=1	19	1	1	11	58	7.1	9.47	0.780303	0.977105	0.915639	0.891016	1.18157	1.06437	1.03653	1.09416	0.814338	0.0500077	0.199338
W5NSF0	Glutamic-oxaloacetic transaminase 1 like 1	GOT1L1		Glutamic-oxaloacetic transaminase 1 like 1 OS=Ovis aries OX=9940 GN=GOT1L1 PE=3 SV=1	27	9	9	21	461	51.9	7.09	1.07257	1.09474	1.09441	1.08724	1.21709	1.17923	1.11669	1.171	0.928467	0.0500386	0.199338
W5PPS6	Clathrin light chain		FUNCTION: Clathrin is the major protein of the polyhedral coat of coated pits and vesicles. {ECO:0000256|RuleBase:RU363137}.	Clathrin light chain OS=Ovis aries OX=9940 PE=3 SV=1	33	8	8	20	209	22.9	4.69	1.14333	1.13819	1.11512	1.13222	1.09202	1.08254	1.01959	1.06472	1.06339	0.0500946	0.199338
A0A8C2NIL6	Disintegrin and metalloproteinase domain-containing protein 20-like			Disintegrin and metalloproteinase domain-containing protein 20-like OS=Capra hircus OX=9925 PE=4 SV=1	9	2	5	11	635	71.3	6.44	1.07602	1.05134	0.998271	1.04188	0.973	0.968594	0.890533	0.944043	1.10363	0.0501104	0.199338
A0A452ERW8	Dihydrolipoyllysine-residue succinyltransferase component of 2-oxoglutarate dehydrogenase complex, mitochondrial	DLST		Dihydrolipoyllysine-residue succinyltransferase component of 2-oxoglutarate dehydrogenase complex, mitochondrial OS=Capra hircus OX=9925 GN=DLST PE=3 SV=1	44	18	18	150	455	48.9	8.95	1.00871	0.913808	0.984493	0.969003	1.11056	1.05054	1.04249	1.06786	0.907421	0.0502063	0.19951
A0A452EAK3	Store-operated calcium entry-associated regulatory factor	SARAF		Store-operated calcium entry-associated regulatory factor OS=Capra hircus OX=9925 GN=SARAF PE=3 SV=1	3	1	1	1	336	37	8.07	0.997411	1.02132	1.01557	1.01143	0.87351	0.959174	0.958179	0.930288	1.08723	0.0503101	0.199713
A0A452FIZ3	phospholipase A2	PLA2G6		phospholipase A2 OS=Capra hircus OX=9925 GN=PLA2G6 PE=4 SV=1	27	1	17	29	805	89.8	7.53	0.959632	0.964924	0.965596	0.963384	0.98266	1.02464	1.05277	1.02002	0.944473	0.0503953	0.199842
W5QI60	ADAM metallopeptidase domain 10	ADAM10		ADAM metallopeptidase domain 10 OS=Ovis aries OX=9940 GN=ADAM10 PE=4 SV=1	4	2	2	5	750	84.5	7.64	0.975875	0.993251	0.922996	0.96404	0.83794	0.922641	0.830246	0.863609	1.11629	0.0507601	0.200998
A0A452ED29	Polymeric immunoglobulin receptor	PIGR		Polymeric immunoglobulin receptor OS=Capra hircus OX=9925 GN=PIGR PE=4 SV=1	4	1	2	3	747	81.4	5.92	0.923339	0.91436	0.899224	0.912307	1.04604	1.00189	0.942999	0.996979	0.915072	0.050793	0.200998
A0A8C2S5V3	Interleukin 4 induced 1	IL4I1		Interleukin 4 induced 1 OS=Capra hircus OX=9925 GN=IL4I1 PE=4 SV=1	62	39	39	542	644	72.5	9.7	0.926866	1.02514	0.984156	0.978722	0.886104	0.902898	0.806554	0.865186	1.13123	0.0509759	0.201512
A0A452E359	Chromosome 17 open reading frame 98	C17orf98		Chromosome 17 open reading frame 98 OS=Capra hircus OX=9925 GN=C17orf98 PE=4 SV=1	58	9	9	29	154	17.9	10.3	0.942065	1.04609	1.0314	1.00652	1.15546	1.10124	1.08433	1.11368	0.903777	0.0512941	0.202461
A0A836D5Z1	PH domain-containing protein	JEQ12_015119		PH domain-containing protein OS=Ovis aries OX=9940 GN=JEQ12_015119 PE=4 SV=1	1	1	1	1	694	78.6	6.1	1.03956	1.17289	1.0152	1.07588	1.37913	1.19108	1.26387	1.27802	0.841834	0.0513229	0.202461
A0A8C2QVT0	Importin 4			Importin 4 OS=Capra hircus OX=9925 PE=4 SV=1	12	11	11	17	1081	118.2	5.05	0.996402	0.967288	0.979801	0.981163	0.997169	1.02836	1.02545	1.01699	0.96477	0.0515049	0.202718
A0A452E6N5	Motile sperm domain containing 2	MOSPD2		Motile sperm domain containing 2 OS=Capra hircus OX=9925 GN=MOSPD2 PE=4 SV=1	12	5	5	7	524	60.2	6.44	1.06368	1.00291	1.13491	1.06717	0.911369	0.959707	0.976932	0.949336	1.12412	0.0515419	0.202718
W5Q3A2	Ceroid-lipofuscinosis neuronal protein 5			Ceroid-lipofuscinosis neuronal protein 5 OS=Ovis aries OX=9940 PE=3 SV=1	25	9	9	27	357	41.9	8.37	1.1444	1.15176	1.04594	1.11404	1.00683	1.03712	0.955885	0.999944	1.1141	0.0515483	0.202718
A0A452FM90	Chromosome 8 C9orf135 homolog	CFAP95		Chromosome 8 C9orf135 homolog OS=Capra hircus OX=9925 GN=CFAP95 PE=4 SV=1	53	12	12	61	230	26.4	6.92	0.870847	0.947365	0.959585	0.925932	1.11545	1.01958	1.00644	1.04716	0.884232	0.0516771	0.203013
A0A8C2R8C2	Cystatin domain-containing protein			Cystatin domain-containing protein OS=Capra hircus OX=9925 PE=4 SV=1	9	2	2	3	141	16.4	8.51	0.980349	1.47935	1.14803	1.20258	0.850053	0.703466	0.797884	0.783801	1.53429	0.0518271	0.203392
A0A452FQJ4	Family with sequence similarity 71 member E1	GARIN5A		Family with sequence similarity 71 member E1 OS=Capra hircus OX=9925 GN=GARIN5A PE=4 SV=1	36	7	7	33	215	24.1	5.05	1.04296	1.00738	1.05737	1.0359	0.766692	0.950583	0.913406	0.876893	1.18133	0.0519976	0.203489
A0A835ZU20	Multidrug resistance-associated protein 9	JEQ12_004942		Multidrug resistance-associated protein 9 OS=Ovis aries OX=9940 GN=JEQ12_004942 PE=4 SV=1	18	16	16	30	1357	151.8	8.12	0.988593	0.985103	1.00278	0.992159	1.02002	1.06454	1.02074	1.0351	0.958517	0.0519994	0.203489
A0A8C2QRD5	Arf-GAP with coiled-coil, ANK repeat and PH domain-containing protein			Arf-GAP with coiled-coil, ANK repeat and PH domain-containing protein OS=Capra hircus OX=9925 PE=4 SV=1	1	1	1	1	778	87.9	6.83	1.04845	1.01837	1.13285	1.06655	1.38312	1.69538	1.24703	1.44185	0.739715	0.052013	0.203489
A0A8C2SI32	Peptidase S1 domain-containing protein			Peptidase S1 domain-containing protein OS=Capra hircus OX=9925 PE=4 SV=1	27	7	7	20	263	29.3	7.81	1.11861	1.1252	1.03202	1.09194	0.987463	1.03044	0.978795	0.998898	1.09315	0.0520962	0.203605
A0A8C2NDR2	Alpha-2-macroglobulin bait region domain-containing protein			Alpha-2-macroglobulin bait region domain-containing protein OS=Capra hircus OX=9925 PE=4 SV=1	5	3	3	3	624	70.4	6.92	0.820447	0.86325	0.874005	0.852567	0.909608	1.04385	0.954416	0.969291	0.879579	0.0523036	0.203827
A0A8C2XSC5	Ribosomal protein L5 eukaryotic C-terminal domain-containing protein			Ribosomal protein L5 eukaryotic C-terminal domain-containing protein OS=Capra hircus OX=9925 PE=3 SV=1	6	1	1	1	266	30	10.9	1.11558	1.02423	1.06966	1.06983	0.999297	0.971372	0.886379	0.95235	1.12336	0.0523119	0.203827
A0A836CVJ0	MHC class I-like antigen recognition-like domain-containing protein	JEQ12_010520		MHC class I-like antigen recognition-like domain-containing protein OS=Ovis aries OX=9940 GN=JEQ12_010520 PE=4 SV=1	15	1	4	6	274	31.1	6.93	0.530384	0.496187	0.594161	0.540244	0.472429	0.413065	0.458012	0.447835	1.20635	0.0523142	0.203827
A0A8C2RXV9	Radial spoke head component 1	RSPH1		Radial spoke head component 1 OS=Capra hircus OX=9925 GN=RSPH1 PE=4 SV=1	49	3	12	68	307	34.7	4.53	1.21083	1.13527	1.16117	1.16909	1.09667	1.05899	0.951255	1.03564	1.12886	0.0524511	0.20415
A0A452ET55	Triosephosphate isomerase	TPI1		Triosephosphate isomerase OS=Capra hircus OX=9925 GN=TPI1 PE=3 SV=1	80	21	21	208	295	31.5	5.97	1.00201	0.936376	0.963811	0.967399	1.12516	1.03592	1.03327	1.06478	0.908541	0.0525365	0.204273
A0A452DPK2	Retinol dehydrogenase 14	LOC102185532		Retinol dehydrogenase 14 OS=Capra hircus OX=9925 GN=LOC102185532 PE=3 SV=1	49	1	11	18	336	36.5	7.43	1.08021	1.08882	1.05043	1.07315	1.01655	1.04704	1.03599	1.03319	1.03868	0.0525933	0.204284
A0A8C2R407	T cell immunoglobulin and mucin domain containing 4			T cell immunoglobulin and mucin domain containing 4 OS=Capra hircus OX=9925 PE=4 SV=1	6	3	3	3	365	39.6	6.54	1.04577	1.03357	1.06152	1.04695	1.01958	0.925745	0.911625	0.952315	1.09938	0.0531411	0.206201
A0A452EG24	Aspartate aminotransferase	GOT2		Aspartate aminotransferase OS=Capra hircus OX=9925 GN=GOT2 PE=3 SV=1	64	24	24	130	430	47.5	9.07	1.05088	0.987971	1.00481	1.01455	1.05005	1.12133	1.10595	1.09244	0.928702	0.0532124	0.206266
A0A6P3E5H1	Uncharacterized protein	JEQ12_001097		Uncharacterized protein OS=Ovis aries OX=9940 GN=JEQ12_001097 PE=4 SV=1	1	1	1	1	872	93.6	8.28	0.864629	0.986123	0.945003	0.931918	1.18846	1.05501	1.03734	1.0936	0.852153	0.0532941	0.206372
W5P340	Superoxide dismutase	SOD2	FUNCTION: Destroys radicals which are normally produced within the cells and which are toxic to biological systems. {ECO:0000256|RuleBase:RU000414}.	Superoxide dismutase OS=Ovis aries OX=9940 GN=SOD2 PE=3 SV=1	34	10	10	68	218	24.1	8.53	1.0395	0.931488	1.02346	0.99815	1.18173	1.08825	1.09305	1.12101	0.890405	0.0535685	0.207223
W5NXL6	L-lactate dehydrogenase	LDHAL6B		L-lactate dehydrogenase OS=Ovis aries OX=9940 GN=LDHAL6B PE=3 SV=1	62	9	20	126	381	41.5	8.79	0.983171	0.982114	0.943492	0.969592	0.995627	1.01688	1.03049	1.01433	0.955892	0.0537448	0.207498
A0A8C2NAV1	Prune exopolyphosphatase 1			Prune exopolyphosphatase 1 OS=Capra hircus OX=9925 PE=3 SV=1	21	1	7	17	429	47.5	5.55	0.92642	0.905097	0.923181	0.918233	1.00069	0.970171	1.09589	1.02225	0.898246	0.053749	0.207498
A0A452FJS0	Disintegrin and metalloproteinase domain-containing protein 1a-like	LOC102177554		Disintegrin and metalloproteinase domain-containing protein 1a-like OS=Capra hircus OX=9925 GN=LOC102177554 PE=4 SV=1	28	20	22	192	798	88	5.19	1.12868	1.10568	0.863898	1.03275	0.726846	0.866223	0.716319	0.769796	1.34159	0.0542604	0.209258
A0A452DXC8	Kinesin motor domain-containing protein	STARD9		Kinesin motor domain-containing protein OS=Capra hircus OX=9925 GN=STARD9 PE=3 SV=1	1	1	2	6	4264	458.2	6.67	1.11473	1.14876	1.05962	1.1077	0.996997	1.04048	0.909115	0.982196	1.12778	0.0543175	0.209266
A0A8C2RKB2	Transporter			Transporter OS=Capra hircus OX=9925 PE=3 SV=1	2	2	2	2	721	80.7	7.69	1.10525	1.18103	1.07347	1.11992	0.871216	1.05498	0.850153	0.925449	1.21014	0.0549916	0.211466
W5Q0Z1	Eukaryotic translation initiation factor 3 subunit F	EIF3F	FUNCTION: Component of the eukaryotic translation initiation factor 3 (eIF-3) complex, which is required for several steps in the initiation of protein synthesis. The eIF-3 complex associates with the 40S ribosome and facilitates the recruitment of eIF-1, eIF-1A, eIF-2:GTP:methionyl-tRNAi and eIF-5 to form the 43S pre-initiation complex (43S PIC). The eIF-3 complex stimulates mRNA recruitment to …	Eukaryotic translation initiation factor 3 subunit F OS=Ovis aries OX=9940 GN=EIF3F PE=3 SV=1	26	7	7	20	313	33.8	5.45	0.964978	0.863369	0.911997	0.913448	0.99052	0.990627	0.995877	0.992341	0.920497	0.0550001	0.211466
A0A452FXN4	Coiled-coil domain containing 57	CCDC57		Coiled-coil domain containing 57 OS=Capra hircus OX=9925 GN=CCDC57 PE=4 SV=1	5	2	2	4	704	78.3	8.22	0.995878	1.11007	1.10313	1.06969	0.984958	0.912527	0.96653	0.954672	1.12048	0.0550841	0.211574
A0A8C2NTI4	Crystallin zeta			Crystallin zeta OS=Capra hircus OX=9925 PE=3 SV=1	31	9	9	20	343	36.9	9.09	1.03349	1.03801	0.999749	1.02375	1.09642	1.05417	1.06272	1.0711	0.955789	0.0551674	0.211619
A0A452DK08	IQ motif and ankyrin repeat containing 1	IQANK1		IQ motif and ankyrin repeat containing 1 OS=Capra hircus OX=9925 GN=IQANK1 PE=4 SV=1	41	18	18	47	570	63.5	6.02	0.954489	0.963357	0.955327	0.957724	1.00494	0.973923	1.0327	1.00385	0.954048	0.0552075	0.211619
A0A452FX99	dTMP kinase	DTYMK		dTMP kinase OS=Capra hircus OX=9925 GN=DTYMK PE=3 SV=1	44	10	10	20	212	23.8	8.46	1.00705	0.901748	0.935942	0.948246	1.05215	1.05034	1.01226	1.03825	0.913309	0.0554349	0.212277
A0A452FS99	Coiled-coil domain-containing protein 43	CCDC43		Coiled-coil domain-containing protein 43 OS=Capra hircus OX=9925 GN=CCDC43 PE=3 SV=1	6	1	1	1	227	25.8	5.01	0.970403	1.14684	1.21193	1.10972	0.94101	0.892939	0.905926	0.913292	1.21508	0.055796	0.213444
A0A6P3TKZ0	Uncharacterized protein	JEQ12_002956		Uncharacterized protein OS=Ovis aries OX=9940 GN=JEQ12_002956 PE=3 SV=1	22	6	6	9	325	35.1	9.66	1.07009	1.04704	1.03933	1.05215	0.997113	1.03495	0.98887	1.00698	1.04486	0.0559034	0.213639
A0A452FJG6	COP9 signalosome subunit 2	COPS2		COP9 signalosome subunit 2 OS=Capra hircus OX=9925 GN=COPS2 PE=4 SV=1	10	4	4	4	443	51.6	5.53	0.913899	0.960509	0.936026	0.936812	1.00981	1.09104	0.985933	1.02893	0.910474	0.0560023	0.213801
A0A6P7EH82	Uncharacterized protein	JEQ12_002973		Uncharacterized protein OS=Ovis aries OX=9940 GN=JEQ12_002973 PE=4 SV=1	6	1	1	1	217	24.8	6.52	0.865449	0.730323	0.717716	0.771163	1.07029	0.862942	1.13134	1.02152	0.754914	0.0561674	0.214216
A0A6P3YN92	Uncharacterized protein	JEQ12_006993		Uncharacterized protein OS=Ovis aries OX=9940 GN=JEQ12_006993 PE=4 SV=1	44	7	7	20	147	16.8	8.63	1.02738	1.09347	1.10927	1.0767	1.26812	1.14985	1.16705	1.19501	0.901003	0.0568633	0.216474
W5QFE9	Lamin tail domain containing 1			Lamin tail domain containing 1 OS=Ovis aries OX=9940 PE=4 SV=1	23	6	6	11	435	48.5	7.36	0.977567	0.99671	1.0103	0.994859	1.08383	1.0353	1.02634	1.04849	0.948849	0.0568737	0.216474
A0A452FVZ7	RAB6A, member RAS oncogene family	RAB6A		RAB6A, member RAS oncogene family OS=Capra hircus OX=9925 GN=RAB6A PE=4 SV=1	11	1	2	27	208	23.5	5.54	0.969045	1.32422	1.17882	1.15736	0.862518	0.820445	0.930609	0.87119	1.32848	0.0569549	0.216566
A0A8C2NDH2	PHD finger protein 14	PHF14		PHD finger protein 14 OS=Capra hircus OX=9925 GN=PHF14 PE=4 SV=1	2	1	1	1	603	68.6	7.94	1.06174	1.19777	1.09084	1.11678	1.03662	0.932091	0.862174	0.943628	1.1835	0.0571647	0.216865
W5P610	Chloride intracellular channel protein	CLIC1		Chloride intracellular channel protein OS=Ovis aries OX=9940 GN=CLIC1 PE=3 SV=1	23	4	4	8	251	28.1	5.55	0.978267	0.925193	0.912567	0.938675	0.981242	1.00257	1.03589	1.00657	0.93255	0.0571795	0.216865
A0A8C2QUV9	Centrosomal protein of 70 kDa			Centrosomal protein of 70 kDa OS=Capra hircus OX=9925 PE=4 SV=1	41	2	18	49	444	51.8	6.55	1.09188	0.963974	1.07299	1.04294	0.926532	0.937671	0.945258	0.936487	1.11368	0.0572052	0.216865
A0A8C2NU07	Lipocalin 12			Lipocalin 12 OS=Capra hircus OX=9925 PE=3 SV=1	41	5	5	27	192	21.4	5.14	0.909067	0.883822	0.83822	0.877036	0.914447	0.99949	0.97829	0.964076	0.909717	0.057288	0.216962
A0A6P3TCW9	V-type proton ATPase subunit a	JEQ12_007238		V-type proton ATPase subunit a OS=Ovis aries OX=9940 GN=JEQ12_007238 PE=3 SV=1	13	8	8	12	854	98	6.37	1.08761	1.07546	1.09741	1.08682	0.922178	1.01281	1.03949	0.991491	1.09615	0.0573805	0.217095
A0A452FQP6	Carboxylic ester hydrolase	CES5A		Carboxylic ester hydrolase OS=Capra hircus OX=9925 GN=CES5A PE=3 SV=1	37	14	14	97	576	64.1	6.07	0.592356	0.608814	0.568111	0.589761	0.617676	0.644185	0.621654	0.627838	0.939351	0.0575175	0.217396
A0A452DTD6	Platelet derived growth factor D	PDGFD		Platelet derived growth factor D OS=Capra hircus OX=9925 GN=PDGFD PE=3 SV=1	21	6	6	14	370	42.8	7.78	0.68663	0.752355	0.699897	0.712961	0.560787	0.67482	0.587865	0.607824	1.17297	0.0575745	0.217396
A0A452F509	ATP synthase subunit gamma	ATP5F1C		ATP synthase subunit gamma OS=Capra hircus OX=9925 GN=ATP5F1C PE=3 SV=1	67	7	18	122	298	33.1	9.33	0.942457	0.933928	0.998383	0.958256	1.12888	1.04522	1.01451	1.06287	0.901573	0.0578898	0.218369
A0A836A5I1	ABC1 atypical kinase-like domain-containing protein	JEQ12_015774		ABC1 atypical kinase-like domain-containing protein OS=Ovis aries OX=9940 GN=JEQ12_015774 PE=3 SV=1	6	3	3	7	648	71.7	8.41	0.998013	0.88031	0.970413	0.949579	1.13892	1.01503	1.09559	1.08318	0.876657	0.0581885	0.219201
A0A452FWA7	Sepiapterin reductase	SPR		Sepiapterin reductase OS=Capra hircus OX=9925 GN=SPR PE=3 SV=1	11	2	2	2	267	28.8	7.02	0.964978	0.908315	0.952925	0.942073	0.986574	1.00029	1.05695	1.01461	0.928512	0.0582261	0.219201
A0A8C2SC05	Migration and invasion enhancer 1	MIEN1		Migration and invasion enhancer 1 OS=Capra hircus OX=9925 GN=MIEN1 PE=4 SV=1	10	1	1	2	115	12	4.59	1.16729	1.23775	1.08735	1.16413	1.07915	1.00609	0.938794	1.00801	1.15488	0.0583381	0.219404
A0A452FRE6	Distal membrane arm assembly complex 2 like	DMAC2L		Distal membrane arm assembly complex 2 like OS=Capra hircus OX=9925 GN=DMAC2L PE=4 SV=1	57	10	10	62	200	23.3	8.16	1.03617	0.993797	0.988496	1.00615	1.07717	1.0888	1.0325	1.06616	0.943721	0.0584275	0.21948
A0A8C2Y2Y9	Leucine zipper and EF-hand containing transmembrane protein 2	LETM2		Leucine zipper and EF-hand containing transmembrane protein 2 OS=Capra hircus OX=9925 GN=LETM2 PE=4 SV=1	31	15	15	68	619	68.8	9.74	0.984849	1.01231	0.981666	0.992941	1.0471	1.0205	1.01764	1.02841	0.965508	0.0584739	0.21948
A0A452FUJ9	Heat shock protein family A (Hsp70) member 4 like	HSPA4L		Heat shock protein family A (Hsp70) member 4 like OS=Capra hircus OX=9925 GN=HSPA4L PE=3 SV=1	51	42	45	163	1023	115.4	5.43	1.00254	0.951501	0.920816	0.958284	0.99908	1.09188	1.08165	1.05754	0.906145	0.0585712	0.219627
A0A836CSQ8	Cytochrome c oxidase subunit 6C	JEQ12_008351		Cytochrome c oxidase subunit 6C OS=Ovis aries OX=9940 GN=JEQ12_008351 PE=3 SV=1	64	7	7	30	61	7	10.17	1.01554	1.03231	1.06677	1.03821	1.08653	1.14647	1.2302	1.1544	0.899345	0.0586505	0.219707
A0A452FUS0	Serine/threonine-protein phosphatase	PPP2CA		Serine/threonine-protein phosphatase OS=Capra hircus OX=9925 GN=PPP2CA PE=3 SV=1	61	2	15	89	309	35.6	5.54	0.938521	0.915349	0.886591	0.913487	0.978494	0.962684	1.0572	0.99946	0.913981	0.0590388	0.220703
A0A452DUN3	ATP synthase F1 subunit epsilon	ATP5IF1		ATP synthase F1 subunit epsilon OS=Capra hircus OX=9925 GN=ATP5IF1 PE=3 SV=1	43	11	11	49	109	12.3	9.41	0.975762	0.989283	0.97418	0.979741	1.39439	1.13617	1.11469	1.21508	0.806317	0.0591082	0.220703
A0A452EMA0	Proteasome subunit alpha type	PSMA7		Proteasome subunit alpha type OS=Capra hircus OX=9925 GN=PSMA7 PE=3 SV=1	47	5	9	40	248	27.9	8.46	0.996253	1.01499	1.02492	1.01206	1.05674	1.08448	1.03163	1.05762	0.95692	0.0591235	0.220703
A0A8C2QVM9	ATPase H+ transporting V1 subunit E2	ATP6V1E2		ATPase H+ transporting V1 subunit E2 OS=Capra hircus OX=9925 GN=ATP6V1E2 PE=3 SV=1	52	13	19	86	298	33.9	9.33	0.771757	0.821842	0.759919	0.784506	0.835409	0.868074	0.944907	0.882797	0.88866	0.0591492	0.220703
A0A452DJS9	ATP-dependent RNA helicase SUPV3L1, mitochondrial	SUPV3L1		ATP-dependent RNA helicase SUPV3L1, mitochondrial OS=Capra hircus OX=9925 GN=SUPV3L1 PE=3 SV=1	2	1	1	1	782	87.2	7.72	0.945763	1.02602	1.05802	1.00994	0.903759	0.895162	0.943952	0.914291	1.10461	0.0593036	0.220714
A0A8C2R5D7	WD repeat domain 88			WD repeat domain 88 OS=Capra hircus OX=9925 PE=4 SV=1	13	5	5	13	455	51.1	6.64	1.00285	0.974366	0.990101	0.989105	1.04728	1.0048	1.05816	1.03675	0.954046	0.0593217	0.220714
A0A6P7D4C1	Uncharacterized protein	JEQ12_008452		Uncharacterized protein OS=Ovis aries OX=9940 GN=JEQ12_008452 PE=3 SV=1	26	14	14	27	761	85.7	8.03	0.738669	0.839851	0.793397	0.790639	0.735783	0.689483	0.684072	0.703113	1.12448	0.0594013	0.220714
A0A452G5H3	DUF1279 domain-containing protein			DUF1279 domain-containing protein OS=Capra hircus OX=9925 PE=3 SV=1	5	1	1	2	155	16.6	10.05	1.01729	1.03866	0.934744	0.996901	1.16204	1.13375	1.05238	1.11606	0.893234	0.059423	0.220714
R9WHW7	MHC class I antigen	OLA-I		MHC class I antigen OS=Ovis aries OX=9940 GN=OLA-I PE=2 SV=1	4	1	1	1	366	41.4	6.3	0.848393	0.876596	0.832371	0.852454	0.942041	0.99156	1.16663	1.03341	0.824893	0.0594431	0.220714
A0A452EXU2	WD repeat domain 13	WDR13		WD repeat domain 13 OS=Capra hircus OX=9925 GN=WDR13 PE=4 SV=1	8	3	3	3	485	53.6	9.23	1.04777	1.03458	1.02053	1.03429	1.01922	0.96928	0.964879	0.984459	1.05062	0.0596392	0.221225
A0A452F6A1	Thioredoxin domain-containing protein	TMX1		Thioredoxin domain-containing protein OS=Capra hircus OX=9925 GN=TMX1 PE=4 SV=1	3	1	1	3	267	30.2	4.84	1.0516	1.07841	1.16891	1.09964	0.994864	1.00761	0.885096	0.962522	1.14246	0.0597652	0.221476
A0A8C2R7U1	Cystatin domain-containing protein			Cystatin domain-containing protein OS=Capra hircus OX=9925 PE=4 SV=1	10	1	1	5	144	16.6	9.63	1.06659	1.08432	0.936559	1.02916	0.898467	0.921013	0.899734	0.906405	1.13543	0.0598369	0.221525
I7ARG8	Heat shock protein beta-9	HspB9		Heat shock protein beta-9 OS=Capra hircus OX=9925 GN=HspB9 PE=2 SV=1	87	9	9	136	157	16.8	7.96	1.10994	1.01637	1.12939	1.08523	0.967022	1.01995	0.955724	0.9809	1.10637	0.0599724	0.221548
A0A8C2QZG6	Peptidylglycine alpha-amidating monooxygenase			Peptidylglycine alpha-amidating monooxygenase OS=Capra hircus OX=9925 PE=3 SV=1	7	3	3	5	756	84.1	6.37	1.0797	1.18984	1.0903	1.11995	1.04562	0.980527	0.892618	0.972921	1.15112	0.0599991	0.221548
A0A835ZXM7	ADF-H domain-containing protein	JEQ12_011251		ADF-H domain-containing protein OS=Ovis aries OX=9940 GN=JEQ12_011251 PE=3 SV=1	46	6	8	28	149	16.8	8.27	1.0428	0.968334	1.06384	1.02499	0.910087	0.957553	0.952588	0.940076	1.09033	0.0600184	0.221548
A0A452G270	Diaphanous related formin 1	DIAPH1		Diaphanous related formin 1 OS=Capra hircus OX=9925 GN=DIAPH1 PE=3 SV=1	2	2	2	2	1258	139.6	5.48	0.880861	1.08138	1.03363	0.998623	1.44396	1.86	1.22258	1.50885	0.661845	0.0601731	0.221903
W5NW86	Sulfotransferase	CHST1		Sulfotransferase OS=Ovis aries OX=9940 GN=CHST1 PE=3 SV=1	11	3	3	3	411	46.7	9.06	0.914526	0.83167	0.915127	0.887108	0.726713	0.776371	0.834122	0.779069	1.13868	0.060281	0.222085
A0A8C2NFQ0	Tetraspanin	CD9		Tetraspanin OS=Capra hircus OX=9925 GN=CD9 PE=4 SV=1	23	1	4	12	231	26	8.59	0.95241	0.904531	0.90996	0.9223	1.04837	1.1915	0.996312	1.07873	0.854989	0.0603759	0.22216
A0A452DNA3	Coiled-coil domain containing 136	CCDC136		Coiled-coil domain containing 136 OS=Capra hircus OX=9925 GN=CCDC136 PE=4 SV=1	63	7	75	587	1130	130.8	4.82	1.13756	1.0721	1.07629	1.09531	0.964852	1.05858	0.988516	1.00398	1.09097	0.0604187	0.22216
W5NU26	Cilia- and flagella-associated protein 74-like			Cilia- and flagella-associated protein 74-like OS=Ovis aries OX=9940 PE=4 SV=1	27	3	8	13	303	33.4	5.14	1.01256	1.12523	1.11795	1.08525	0.997442	0.996589	0.970346	0.988126	1.09829	0.0605726	0.222318
A0A8C2RP62	Acetyl-CoA acetyltransferase 1	ACAT1		Acetyl-CoA acetyltransferase 1 OS=Capra hircus OX=9925 GN=ACAT1 PE=3 SV=1	65	3	26	170	467	49.8	9.39	0.978416	0.984155	0.989655	0.984075	1.10575	1.04703	1.01252	1.0551	0.932685	0.0605789	0.222318
A0A6P7DDE8	Phosphatidylinositol 3,4,5-trisphosphate 3-phosphatase and dual-specificity protein phosphatase PTEN	JEQ12_011468		Phosphatidylinositol 3,4,5-trisphosphate 3-phosphatase and dual-specificity protein phosphatase PTEN OS=Ovis aries OX=9940 GN=JEQ12_011468 PE=3 SV=1	7	3	3	4	403	47.1	6.37	1.022	1.06187	1.04043	1.04143	0.984119	0.961678	1.01975	0.988517	1.05353	0.0609255	0.223102
A0A452G2F5	ASXL transcriptional regulator 1	ASXL1		ASXL transcriptional regulator 1 OS=Capra hircus OX=9925 GN=ASXL1 PE=3 SV=1	1	1	1	1	1536	163.6	6.7	0.9769	0.87996	0.950149	0.93567	1.12822	1.10276	0.985045	1.07201	0.87282	0.0609581	0.223102
A0A452E770	T-complex-associated-testis-expressed 1	TCTE1		T-complex-associated-testis-expressed 1 OS=Capra hircus OX=9925 GN=TCTE1 PE=4 SV=1	42	15	15	54	508	55.9	6.81	0.987165	0.978335	0.995631	0.987044	1.14148	1.18332	1.01949	1.11476	0.88543	0.0609689	0.223102
W5PKK9	Cytochrome c oxidase subunit 7A2, mitochondrial			Cytochrome c oxidase subunit 7A2, mitochondrial OS=Ovis aries OX=9940 PE=3 SV=1	22	1	2	14	83	9.4	9.41	1.08191	0.75526	1.07813	0.97177	1.26604	1.21001	1.30369	1.25991	0.771298	0.0612437	0.223614
A0A452FZ95	glutathione transferase	LOC108633298		glutathione transferase OS=Capra hircus OX=9925 GN=LOC108633298 PE=3 SV=1	49	2	10	34	218	25.7	6.93	0.992498	1.1934	1.01518	1.06702	0.939892	0.855717	0.87596	0.890523	1.1982	0.0613063	0.223614
A0A8C2PIW8	Malic enzyme			Malic enzyme OS=Capra hircus OX=9925 PE=3 SV=1	23	8	9	14	575	64.3	6.15	1.00168	0.926963	0.989305	0.97265	0.916566	0.911331	0.910476	0.912791	1.06558	0.0613155	0.223614
A0A8C2SD76	Haloacid dehalogenase like hydrolase domain containing 5			Haloacid dehalogenase like hydrolase domain containing 5 OS=Capra hircus OX=9925 PE=4 SV=1	39	10	10	41	418	45.4	7.78	0.938492	0.975447	0.979057	0.964332	1.0619	0.986847	1.05545	1.03473	0.931961	0.0613448	0.223614
A0A452G9G3	Uroporphyrinogen decarboxylase	UROD		Uroporphyrinogen decarboxylase OS=Capra hircus OX=9925 GN=UROD PE=3 SV=1	12	3	3	5	367	40.8	6.02	0.957362	1.03986	0.950824	0.982681	1.05395	1.05473	1.12377	1.07748	0.912016	0.0617149	0.224746
A0A6P3T5H2	choline-phosphate cytidylyltransferase	PCYT1A		choline-phosphate cytidylyltransferase OS=Ovis aries OX=9940 GN=PCYT1A PE=3 SV=1	35	11	11	25	367	41.9	7.28	1.03716	1.05529	1.09545	1.06263	0.998087	1.0255	0.951787	0.991792	1.07143	0.0619296	0.225312
A0A835ZIL0	AAA ATPase AAA+ lid domain-containing protein	JEQ12_013182		AAA ATPase AAA+ lid domain-containing protein OS=Ovis aries OX=9940 GN=JEQ12_013182 PE=3 SV=1	4	1	1	1	184	19.8	8.02	1.03794	1.10418	1.2467	1.12961	0.854508	1.02721	0.869174	0.916963	1.2319	0.0620249	0.225442
A0A8C2SGP3	Lymphocyte cytosolic protein 1			Lymphocyte cytosolic protein 1 OS=Capra hircus OX=9925 PE=4 SV=1	18	6	9	21	636	71.2	5.29	0.971522	1.02649	0.996893	0.998303	0.941613	0.926727	0.970104	0.946148	1.05512	0.0624752	0.226862
A0A452EX96	Exportin 7	XPO7		Exportin 7 OS=Capra hircus OX=9925 GN=XPO7 PE=3 SV=1	35	32	32	74	1087	123.8	6.32	0.852211	0.884562	0.821859	0.852877	0.922849	0.915011	1.02401	0.953955	0.894043	0.0626753	0.227289
A0A8V6UZQ8	NADH dehydrogenase [ubiquinone] 1 alpha subcomplex subunit 3	NDUFA3		NADH dehydrogenase [ubiquinone] 1 alpha subcomplex subunit 3 OS=Ovis aries OX=9940 GN=NDUFA3 PE=3 SV=1	50	4	4	21	84	9.3	9.19	0.910318	0.931605	1.01628	0.952733	1.18206	1.03906	1.06001	1.09371	0.871102	0.0627127	0.227289
A0A452DSW8	ribose-phosphate diphosphokinase	PRPS2		ribose-phosphate diphosphokinase OS=Capra hircus OX=9925 GN=PRPS2 PE=3 SV=1	24	2	6	28	318	34.8	6.61	0.891526	0.909873	0.947022	0.916141	0.850761	0.855819	0.88806	0.86488	1.05927	0.0630571	0.228241
A0A452ERY3	Coiled-coil domain-containing protein 115	CCDC115		Coiled-coil domain-containing protein 115 OS=Capra hircus OX=9925 GN=CCDC115 PE=4 SV=1	9	1	1	2	180	20.3	9.14	0.997041	1.15865	1.07396	1.07655	0.933733	0.973497	0.954325	0.953851	1.12863	0.0631078	0.228241
W5PKN2	Nucleoporin 155	NUP155		Nucleoporin 155 OS=Ovis aries OX=9940 GN=NUP155 PE=3 SV=1	40	38	38	124	1394	155.4	6.25	0.990167	0.98399	0.982206	0.985454	1.00272	1.00908	0.990409	1.00074	0.984728	0.063156	0.228241
A0A452DZK5	Proteasome subunit alpha type	PSMA5		Proteasome subunit alpha type OS=Capra hircus OX=9925 GN=PSMA5 PE=3 SV=1	61	11	11	63	241	26.4	4.79	1.05122	1.02805	1.01218	1.03049	1.15885	1.16738	1.05499	1.12707	0.914302	0.0632283	0.228284
Q4FZ88	Reticulon (Fragment)	RTN4		Reticulon (Fragment) OS=Ovis aries OX=9940 GN=RTN4 PE=2 SV=1	8	1	1	1	198	22.3	9.39	1.03088	1.26292	1.10596	1.13325	1.00433	0.793088	0.90159	0.899671	1.25963	0.0633253	0.228417
A0A8C2PHY0	Secretory carrier-associated membrane protein	SCAMP4		Secretory carrier-associated membrane protein OS=Capra hircus OX=9925 GN=SCAMP4 PE=3 SV=1	27	4	4	9	196	21.9	9.17	1.096	0.870381	0.739239	0.901873	1.08087	1.28037	1.33414	1.23179	0.732163	0.0635654	0.228989
A0A836A7X6	G-protein coupled receptors family 3 profile domain-containing protein	JEQ12_015685		G-protein coupled receptors family 3 profile domain-containing protein OS=Ovis aries OX=9940 GN=JEQ12_015685 PE=3 SV=1	1	1	1	8	822	92	7.81	0.984196	1.06303	1.02208	1.0231	0.922235	0.986484	0.918303	0.942341	1.0857	0.0636047	0.228989
W5PGR4	Spermine synthase	LOC101112287		Spermine synthase OS=Ovis aries OX=9940 GN=LOC101112287 PE=3 SV=1	2	1	1	1	365	41.2	5.22	0.924565	0.855533	0.809988	0.863362	0.919357	0.989932	1.00228	0.970524	0.889584	0.0638152	0.229529
W5PRP4	Vesicle transport through interaction with t-SNAREs 1A	VTI1A		Vesicle transport through interaction with t-SNAREs 1A OS=Ovis aries OX=9940 GN=VTI1A PE=3 SV=1	17	2	2	3	224	26	6.06	1.08301	1.076	1.06207	1.07369	1.04029	0.911953	0.98222	0.978156	1.09767	0.0639712	0.229678
A0A452ER34	RAB1B, member RAS oncogene family	RAB1B		RAB1B, member RAS oncogene family OS=Capra hircus OX=9925 GN=RAB1B PE=4 SV=1	70	6	12	60	201	22.2	5.73	0.904773	0.946592	0.897364	0.916243	1.04083	1.12326	0.960743	1.04161	0.879639	0.0639777	0.229678
W5QDF4	Glutathione S-transferase	GSTM3		Glutathione S-transferase OS=Ovis aries OX=9940 GN=GSTM3 PE=3 SV=1	76	1	23	534	230	27.3	6.38	1.15033	0.948759	1.09456	1.06455	0.826264	0.815163	0.965309	0.868912	1.22515	0.0641541	0.230014
A0A836AEB4	BVR A	JEQ12_015644		BVR A OS=Ovis aries OX=9940 GN=JEQ12_015644 PE=4 SV=1	15	4	4	9	315	35.7	6.37	0.913413	1.04298	0.98296	0.979784	0.882246	0.835656	0.900739	0.87288	1.12247	0.0642227	0.230014
A0A8C2PLC7	TSPY like 6	TSPYL6		TSPY like 6 OS=Capra hircus OX=9925 GN=TSPYL6 PE=3 SV=1	6	2	2	3	429	47.9	8.6	1.00818	1.10733	1.03795	1.05115	0.984117	0.915751	0.976247	0.958705	1.09643	0.0642743	0.230014
A0A452EFT1	Dihydrolipoamide acetyltransferase component of pyruvate dehydrogenase complex	PDHX		Dihydrolipoamide acetyltransferase component of pyruvate dehydrogenase complex OS=Capra hircus OX=9925 GN=PDHX PE=3 SV=1	49	19	19	135	501	53.9	8.53	0.960965	0.96419	0.938845	0.954667	1.09444	1.01542	0.994076	1.03464	0.922702	0.0643142	0.230014
A0A452G6N5	Ferredoxin 2	FDX2		Ferredoxin 2 OS=Capra hircus OX=9925 GN=FDX2 PE=4 SV=1	23	3	3	9	186	19.9	5.38	0.991065	0.961086	1.00544	0.985863	1.1541	1.04039	1.05356	1.08268	0.910575	0.0644143	0.230155
A0A836AD08	Phosphoglucomutase-1	JEQ12_000415		Phosphoglucomutase-1 OS=Ovis aries OX=9940 GN=JEQ12_000415 PE=3 SV=1	10	7	7	10	831	92.1	6.98	1.18418	1.10642	1.04352	1.11138	1.03634	0.978432	0.97705	0.997275	1.11441	0.064776	0.23123
A0A6P3ERF6	Growth hormone inducible transmembrane protein	GHITM		Growth hormone inducible transmembrane protein OS=Ovis aries OX=9940 GN=GHITM PE=3 SV=1	22	7	7	37	345	37	9.86	1.09313	1.09558	1.09448	1.0944	0.876856	1.04661	0.983957	0.969141	1.12925	0.0648629	0.231322
A0A452FJE8	Aldehyde dehydrogenase domain-containing protein	ALDH9A1		Aldehyde dehydrogenase domain-containing protein OS=Capra hircus OX=9925 GN=ALDH9A1 PE=3 SV=1	54	2	24	151	494	53.9	5.59	0.912515	0.951816	0.931769	0.932033	0.957956	0.966429	0.998163	0.974182	0.956734	0.0649571	0.23144
A0A452GBL7	NADH dehydrogenase [ubiquinone] 1 beta subcomplex subunit 6	NDUFB6		NADH dehydrogenase [ubiquinone] 1 beta subcomplex subunit 6 OS=Capra hircus OX=9925 GN=NDUFB6 PE=3 SV=1	47	6	6	49	128	15.5	9.61	0.849076	0.937518	0.920341	0.902311	1.03867	0.952973	0.992327	0.994657	0.907158	0.0655908	0.233479
A0A452EPK0	Ubiquitin-like domain-containing protein	ELOB		Ubiquitin-like domain-containing protein OS=Capra hircus OX=9925 GN=ELOB PE=4 SV=1	84	8	8	22	118	13.2	5.01	0.989777	1.00934	1.00857	1.00256	1.14593	1.07112	1.03737	1.08481	0.924186	0.0657409	0.233794
A0A8C2Y3K7	Cell division control protein 42 homolog	CDC42		Cell division control protein 42 homolog OS=Capra hircus OX=9925 GN=CDC42 PE=3 SV=1	20	3	4	5	234	25.7	6.58	0.99471	0.889607	0.968015	0.950777	1.01815	1.02974	1.06793	1.03861	0.915433	0.0658053	0.233803
A0A452DZ54	Delta-1-pyrroline-5-carboxylate synthase	ALDH18A1		Delta-1-pyrroline-5-carboxylate synthase OS=Capra hircus OX=9925 GN=ALDH18A1 PE=3 SV=1	22	13	13	17	795	87.2	7.3	0.974603	0.958948	0.979073	0.970875	0.986529	1.07103	1.06536	1.04097	0.932663	0.0661704	0.23488
A0A452F2L8	creatine kinase	CKB		creatine kinase OS=Capra hircus OX=9925 GN=CKB PE=3 SV=1	30	7	7	18	381	42.7	5.78	0.962217	0.962282	0.999208	0.974569	0.923427	0.809981	0.908075	0.880494	1.10684	0.0666669	0.23621
A0A452EGM5	Exo/endonuclease G	EXOG		Exo/endonuclease G OS=Capra hircus OX=9925 GN=EXOG PE=3 SV=1	4	1	1	1	368	41	8.47	1.04315	1.04458	1.12114	1.06962	0.996359	0.994903	0.889809	0.960357	1.11378	0.0666697	0.23621
A0A452GB32	ATP synthase F1 subunit delta	ATP5F1D		ATP synthase F1 subunit delta OS=Capra hircus OX=9925 GN=ATP5F1D PE=3 SV=1	17	3	3	25	168	17.6	5.25	0.93118	0.998593	0.999281	0.976351	1.25736	1.0932	1.06247	1.13768	0.858198	0.0668897	0.236768
A0A452DZZ3	HIG1 domain-containing protein	HIGD2A		HIG1 domain-containing protein OS=Capra hircus OX=9925 GN=HIGD2A PE=4 SV=1	28	1	1	1	106	11.5	9.64	1.0677	1.10137	1.04018	1.06975	1.01468	0.911185	1.00397	0.976612	1.09537	0.0670751	0.236991
A0A452DL42	thioredoxin-disulfide reductase	TXNRD2		thioredoxin-disulfide reductase OS=Capra hircus OX=9925 GN=TXNRD2 PE=3 SV=1	61	22	23	104	488	52.8	7.5	1.00207	0.996971	1.0081	1.00238	1.01581	1.09512	1.07902	1.06332	0.942693	0.0670778	0.236991
A0A452EZG5	Solute carrier family 25 member 42	SLC25A42		Solute carrier family 25 member 42 OS=Capra hircus OX=9925 GN=SLC25A42 PE=3 SV=1	27	5	5	6	318	35.3	9.95	0.929803	0.875298	0.946345	0.917148	0.960404	0.991595	1.04588	0.999294	0.917797	0.0671553	0.237045
A0A452E621	Serine rich single-pass membrane protein 1	SSMEM1		Serine rich single-pass membrane protein 1 OS=Capra hircus OX=9925 GN=SSMEM1 PE=4 SV=1	50	12	12	51	241	27.7	8.22	1.05501	0.939268	1.07048	1.02158	0.880283	0.925843	0.928109	0.911412	1.12088	0.0674336	0.237805
A0A452E5B4	Peroxiredoxin-5	PRDX5	FUNCTION: Thiol-specific peroxidase that catalyzes the reduction of hydrogen peroxide and organic hydroperoxides to water and alcohols, respectively. Plays a role in cell protection against oxidative stress by detoxifying peroxides. {ECO:0000256|RuleBase:RU366011}.	Peroxiredoxin-5 OS=Capra hircus OX=9925 GN=PRDX5 PE=3 SV=1	65	2	15	155	212	22.4	8.46	1.00911	0.909289	0.97788	0.965426	1.12135	1.01163	1.09245	1.07514	0.897953	0.0677514	0.238594
A0A452F1S0	NADH dehydrogenase [ubiquinone] iron-sulfur protein 3, mitochondrial	NDUFS3		NADH dehydrogenase [ubiquinone] iron-sulfur protein 3, mitochondrial OS=Capra hircus OX=9925 GN=NDUFS3 PE=3 SV=1	65	20	20	111	266	30.4	7.46	0.938439	0.951611	0.929367	0.939806	1.1688	1.01214	1.02073	1.06723	0.880606	0.0677832	0.238594
K4P1S8	40S ribosomal protein S8	RPS8		40S ribosomal protein S8 OS=Ovis aries OX=9940 GN=RPS8 PE=2 SV=1	19	3	3	6	208	24.2	10.32	0.98117	1.00378	1.024	1.00299	0.944258	0.918929	0.981652	0.94828	1.05769	0.0679072	0.23874
A0A452DRV4	Proteasome assembly chaperone 1	PSMG1	FUNCTION: Chaperone protein which promotes assembly of the 20S proteasome as part of a heterodimer with psmg2. {ECO:0000256|PIRNR:PIRNR010076}.	Proteasome assembly chaperone 1 OS=Capra hircus OX=9925 GN=PSMG1 PE=3 SV=1	8	2	2	3	288	33.2	7.49	1.02059	1.05862	1.03056	1.03659	0.927723	0.919116	1.01635	0.954396	1.08612	0.0679505	0.23874
A0A452E6X5	DUF4550 domain-containing protein			DUF4550 domain-containing protein OS=Capra hircus OX=9925 PE=4 SV=1	17	7	7	12	556	62.1	9	0.974299	1.02479	0.995554	0.998214	1.12226	1.06961	1.02985	1.07391	0.929516	0.0680954	0.239028
A0A8C2QTI4	peptide-methionine (S)-S-oxide reductase	MSRA		peptide-methionine (S)-S-oxide reductase OS=Capra hircus OX=9925 GN=MSRA PE=3 SV=1	43	7	10	36	329	36.6	7.8	1.00219	1.02695	0.967475	0.998872	1.02891	1.05825	1.08416	1.05711	0.944911	0.0683612	0.239667
A0A452FA19	ATP6V1F neighbor	ATP6V1FNB		ATP6V1F neighbor OS=Capra hircus OX=9925 GN=ATP6V1FNB PE=4 SV=1	28	5	5	24	176	20.2	9.85	1.02063	1.0899	1.11014	1.07356	1.26991	1.17703	1.13378	1.19357	0.899448	0.0684039	0.239667
A0A8C2S263	Cytochrome b5 heme-binding domain-containing protein			Cytochrome b5 heme-binding domain-containing protein OS=Capra hircus OX=9925 PE=3 SV=1	37	5	5	19	217	23.5	6.27	0.943567	1.03446	1.02533	1.00112	1.1022	1.05135	1.09459	1.08272	0.924638	0.0684834	0.239723
A0A8C2QT00	60S ribosomal protein L21			60S ribosomal protein L21 OS=Capra hircus OX=9925 PE=3 SV=1	5	1	1	1	154	17.5	9.94	0.979299	1.15555	1.03343	1.05609	1.24353	1.50259	1.20983	1.31865	0.800891	0.068711	0.240254
A0A452DKR6	Outer dense fiber of sperm tails 3	ODF3		Outer dense fiber of sperm tails 3 OS=Capra hircus OX=9925 GN=ODF3 PE=4 SV=1	81	18	18	146	254	27.6	9.83	1.03087	1.08737	1.13044	1.08289	1.33316	1.23012	1.14395	1.23574	0.876309	0.0687801	0.240254
A0MPV1	Growth hormone receptor variant C (Fragment)	GHR		Growth hormone receptor variant C (Fragment) OS=Capra hircus OX=9925 GN=GHR PE=4 SV=1	14	1	1	1	59	6.9	4.34	1.00444	0.877737	0.875111	0.919096	1.00645	1.03382	1.11453	1.0516	0.873999	0.068825	0.240254
A0A8C2Y1K5	Transmembrane protein 217			Transmembrane protein 217 OS=Capra hircus OX=9925 PE=4 SV=1	5	1	1	1	200	23.4	9.7	1.13773	0.989346	1.1741	1.10039	0.906165	0.857786	1.00705	0.923666	1.19133	0.0690706	0.240613
A0A452FS74	Nucleoporin NUP53	NUP35	FUNCTION: Functions as a component of the nuclear pore complex (NPC). {ECO:0000256|PIRNR:PIRNR038119}.	Nucleoporin NUP53 OS=Capra hircus OX=9925 GN=NUP35 PE=3 SV=1	29	6	6	16	310	33.2	9.36	1.01115	1.05491	1.09214	1.05273	1.24333	1.161	1.10247	1.16893	0.900594	0.069104	0.240613
W5Q2S0	RRM domain-containing protein			RRM domain-containing protein OS=Ovis aries OX=9940 PE=4 SV=1	2	1	1	1	292	31.4	8.16	1.08301	0.947675	1.05728	1.02932	1.28429	1.14549	1.13174	1.18717	0.867036	0.0692001	0.240613
A0A8C2NT70	Testis expressed 37	TEX37		Testis expressed 37 OS=Capra hircus OX=9925 GN=TEX37 PE=4 SV=1	53	2	11	99	276	30.7	6.9	0.867796	0.989041	0.97132	0.942719	1.18722	1.04117	1.04864	1.09235	0.863023	0.0693177	0.240613
W5P619	Transmembrane protein 239			Transmembrane protein 239 OS=Ovis aries OX=9940 PE=4 SV=1	13	2	2	3	183	19.4	7.52	0.956033	0.957833	0.951922	0.955263	1.03386	1.10134	0.98344	1.03954	0.918925	0.0693473	0.240613
A0A452DMF7	Migration and invasion inhibitory protein	MIIP		Migration and invasion inhibitory protein OS=Capra hircus OX=9925 GN=MIIP PE=4 SV=1	9	3	3	3	371	41	8.32	1.05401	1.14876	1.09727	1.10001	1.00417	0.909094	1.03759	0.983619	1.11833	0.0693996	0.240613
W5Q990	Very-long-chain (3R)-3-hydroxyacyl-CoA dehydratase	HACD3	FUNCTION: Catalyzes the third of the four reactions of the long-chain fatty acids elongation cycle. This endoplasmic reticulum-bound enzymatic process, allows the addition of two carbons to the chain of long- and very long-chain fatty acids/VLCFAs per cycle. This enzyme catalyzes the dehydration of the 3-hydroxyacyl-CoA intermediate into trans-2,3-enoyl-CoA, within each cycle of fatty acid elonga…	Very-long-chain (3R)-3-hydroxyacyl-CoA dehydratase OS=Ovis aries OX=9940 GN=HACD3 PE=3 SV=1	5	1	1	1	463	53.8	9.73	0.956305	1.53434	1.2436	1.24475	0.847571	0.740483	0.876037	0.821364	1.51547	0.0694615	0.240613
A0A452F7P2	BPI fold containing family A member 3	BPIFA3		BPI fold containing family A member 3 OS=Capra hircus OX=9925 GN=BPIFA3 PE=4 SV=1	27	5	5	17	238	27.1	7.52	1.19749	1.17686	1.25068	1.20834	1.1685	1.09993	1.04282	1.10375	1.09476	0.0694737	0.240613
A0A452FY63	Glycosyltransferase 1 domain containing 1	GLT1D1		Glycosyltransferase 1 domain containing 1 OS=Capra hircus OX=9925 GN=GLT1D1 PE=4 SV=1	4	1	1	1	346	38.9	6.54	1.00982	1.23245	1.02867	1.09031	0.838429	0.95769	0.88993	0.89535	1.21775	0.0695673	0.240613
W5PQW1	Solute carrier family 9 member B1	SLC9B1		Solute carrier family 9 member B1 OS=Ovis aries OX=9940 GN=SLC9B1 PE=4 SV=1	22	1	9	17	513	55.3	6.71	1.1685	1.20908	1.22303	1.2002	0.581078	1.08913	0.84052	0.83691	1.43409	0.0695715	0.240613
A0A836CTD5	UDP-N-acetylglucosamine--peptide N-acetylglucosaminyltransferase SPINDLY	JEQ12_007940		UDP-N-acetylglucosamine--peptide N-acetylglucosaminyltransferase SPINDLY OS=Ovis aries OX=9940 GN=JEQ12_007940 PE=4 SV=1	9	3	13	18	1882	214.7	9.07	1.09596	1.18527	1.09825	1.12649	1.07983	0.990551	0.944996	1.00512	1.12075	0.0696261	0.240613
A0A452F225	NADH dehydrogenase [ubiquinone] 1 beta subcomplex subunit 10	NDUFB10		NADH dehydrogenase [ubiquinone] 1 beta subcomplex subunit 10 OS=Capra hircus OX=9925 GN=NDUFB10 PE=3 SV=1	62	13	13	88	176	20.9	8.69	0.93909	0.945354	0.949981	0.944808	1.07138	0.993629	0.980281	1.0151	0.930758	0.0697313	0.240757
A0A8C2N8R7	Family with sequence similarity 186 member A			Family with sequence similarity 186 member A OS=Capra hircus OX=9925 PE=4 SV=1	4	2	5	9	1495	168.5	9.19	1.19127	1.16953	1.12963	1.16347	1.09051	1.07936	0.940421	1.03676	1.12222	0.0698145	0.240825
A0A452FD27	Phosphodiesterase	PDE4A		Phosphodiesterase OS=Capra hircus OX=9925 GN=PDE4A PE=3 SV=1	12	7	7	15	877	96.6	5.19	1.04452	1.01802	1.06175	1.04143	0.887242	0.990827	0.983288	0.953786	1.09189	0.0699942	0.241196
A0A452E9Q9	COP9 signalosome subunit 3	COPS3		COP9 signalosome subunit 3 OS=Capra hircus OX=9925 GN=COPS3 PE=4 SV=1	16	5	5	9	423	47.8	6.65	0.930826	0.944849	0.961759	0.945811	0.984376	0.97916	1.04666	1.0034	0.942608	0.0700494	0.241196
A0A6P3EFD5	Pseudouridine synthase 3	PUS3		Pseudouridine synthase 3 OS=Ovis aries OX=9940 GN=PUS3 PE=3 SV=1	1	1	1	1	481	55.5	7.47	0.85058	0.942483	0.946752	0.913272	1.0638	0.958745	1.07936	1.03397	0.883269	0.0701379	0.241282
A0A452FTM6	ATP binding cassette subfamily B member 8	ABCB8		ATP binding cassette subfamily B member 8 OS=Capra hircus OX=9925 GN=ABCB8 PE=4 SV=1	31	2	17	39	713	77.3	9.51	1.02183	1.05213	1.03066	1.03487	0.902147	0.995477	0.982533	0.960052	1.07793	0.0704949	0.24229
A0A8C2PGM9	Protein disulfide isomerase like, testis expressed	PDILT		Protein disulfide isomerase like, testis expressed OS=Capra hircus OX=9925 GN=PDILT PE=4 SV=1	17	10	10	24	605	70.3	5.72	0.938543	1.36839	1.11406	1.14033	0.870753	0.783303	0.832067	0.828708	1.37604	0.070629	0.242301
A0A452F5I3	Uncharacterized protein	CUNH13orf46		Uncharacterized protein OS=Capra hircus OX=9925 GN=CUNH13orf46 PE=4 SV=1	17	5	5	10	277	29.6	4.75	0.997552	1.0114	0.932473	0.980475	1.02424	1.05119	1.07902	1.05148	0.932469	0.0706814	0.242301
A0A835ZJZ2	Fructose-bisphosphate aldolase	JEQ12_012484		Fructose-bisphosphate aldolase OS=Ovis aries OX=9940 GN=JEQ12_012484 PE=3 SV=1	60	1	36	475	530	57.5	8.07	0.995378	0.965394	0.997893	0.986222	1.14261	1.02719	1.05523	1.07501	0.917407	0.0706898	0.242301
A0A452ETX7	Centrosomal protein 95	CEP95		Centrosomal protein 95 OS=Capra hircus OX=9925 GN=CEP95 PE=4 SV=1	13	8	8	17	820	94.5	9.04	1.0094	1.06332	0.977066	1.0166	0.889297	0.957914	0.955385	0.934199	1.0882	0.0709707	0.242907
A0A8C2RIC5	GP-PDE domain-containing protein			GP-PDE domain-containing protein OS=Capra hircus OX=9925 PE=3 SV=1	17	3	8	23	650	75.2	7.08	1.14768	1.12634	0.998151	1.09073	0.944729	1.01106	0.92284	0.959543	1.13671	0.0709947	0.242907
A0A452G0Y2	Leucine rich repeat containing 34	LRRC34		Leucine rich repeat containing 34 OS=Capra hircus OX=9925 GN=LRRC34 PE=4 SV=1	41	2	14	63	451	49.7	6.58	1.00371	0.971762	1.03508	1.00352	1.03907	1.0592	1.10035	1.0662	0.941205	0.0711082	0.243076
A0A452DPX9	Dynein axonemal intermediate chain 4	DNAI4		Dynein axonemal intermediate chain 4 OS=Capra hircus OX=9925 GN=DNAI4 PE=4 SV=1	40	30	30	77	816	91.1	5.91	1.00163	0.990527	1.03385	1.00867	1.11245	1.05721	1.04093	1.07019	0.94251	0.0714212	0.243926
A0A452F7S9	Tubulin alpha chain	TUBA3E	FUNCTION: Tubulin is the major constituent of microtubules. It binds two moles of GTP, one at an exchangeable site on the beta chain and one at a non-exchangeable site on the alpha chain. {ECO:0000256|RuleBase:RU000352, ECO:0000256|SAAS:SAAS00392176}.	Tubulin alpha chain OS=Capra hircus OX=9925 GN=TUBA3E PE=3 SV=1	73	2	35	992	470	51.9	5.11	0.898617	0.970256	0.973799	0.947557	1.24673	1.05858	1.0453	1.11687	0.848403	0.071508	0.244003
A0A452FP98	UV excision repair protein RAD23	RAD23B	FUNCTION: Multiubiquitin chain receptor involved in modulation of proteasomal degradation. Involved in nucleotide excision repair. {ECO:0000256|RuleBase:RU367049}.	UV excision repair protein RAD23 OS=Capra hircus OX=9925 GN=RAD23B PE=3 SV=1	12	3	5	9	408	43.2	4.84	0.955905	1.0151	0.902317	0.957774	1.09794	1.02742	1.03586	1.05374	0.908928	0.071711	0.244475
W5Q2Y9	Eukaryotic translation initiation factor 4E	EIF4E		Eukaryotic translation initiation factor 4E OS=Ovis aries OX=9940 GN=EIF4E PE=3 SV=1	15	3	3	7	218	25.3	6.42	0.954766	0.965608	0.966279	0.962218	1.01519	0.97786	1.05194	1.015	0.948	0.0718807	0.244708
A0A836AJK2	Disintegrin and metalloproteinase domain-containing protein 29	JEQ12_009355		Disintegrin and metalloproteinase domain-containing protein 29 OS=Ovis aries OX=9940 GN=JEQ12_009355 PE=4 SV=1	8	7	10	16	1237	140	6.7	1.18168	1.05104	1.02529	1.086	0.857419	1.01596	0.878822	0.917401	1.18378	0.0719085	0.244708
A0A8C2NFP9	Extracellular matrix protein 1			Extracellular matrix protein 1 OS=Capra hircus OX=9925 PE=4 SV=1	28	1	12	42	556	61.1	7.52	1.04887	1.13701	1.03093	1.07227	1.0029	0.769192	0.897458	0.889851	1.205	0.0720734	0.244922
A0A452EJ44	Nucleophosmin	NPM1		Nucleophosmin OS=Capra hircus OX=9925 GN=NPM1 PE=3 SV=1	5	1	1	1	258	28.9	4.68	0.986835	0.986035	1.05455	1.00914	1.05837	1.06286	1.10825	1.0765	0.937429	0.0721006	0.244922
A0A8C2NID6	Spermatogenesis associated 48	SPATA48		Spermatogenesis associated 48 OS=Capra hircus OX=9925 GN=SPATA48 PE=4 SV=1	53	4	20	78	440	49.4	8.53	0.88864	0.979397	0.992766	0.953601	1.1029	1.03922	1.01911	1.05374	0.904965	0.072502	0.245608
A0A8C2RZ92	SPATA31 domain-containing protein			SPATA31 domain-containing protein OS=Capra hircus OX=9925 PE=3 SV=1	38	3	43	167	1382	154	9.39	1.17429	1.08552	1.2308	1.16354	0.768937	1.05468	0.975624	0.933081	1.24698	0.0725088	0.245608
A0A8C2R0W9	Radial spoke head 10 homolog B			Radial spoke head 10 homolog B OS=Capra hircus OX=9925 PE=4 SV=1	43	2	28	61	802	91.3	7.8	1.09668	0.923153	1.00767	1.00917	1.42715	1.31314	1.09122	1.27717	0.790158	0.0725519	0.245608
A0A452FLG6	Deoxyribonuclease	DNASE1L3		Deoxyribonuclease OS=Capra hircus OX=9925 GN=DNASE1L3 PE=3 SV=1	69	23	23	137	304	35.1	9.22	0.527503	0.591162	0.566867	0.561844	0.52071	0.520325	0.486485	0.509173	1.10344	0.0725616	0.245608
A0A452DVV9	Leucine rich repeat containing 59	LRRC59		Leucine rich repeat containing 59 OS=Capra hircus OX=9925 GN=LRRC59 PE=4 SV=1	21	5	5	6	306	34.8	9.54	1.20048	1.26141	1.01417	1.15869	1.03046	0.936392	0.898083	0.954978	1.21331	0.0726445	0.245628
A0A452ETA5	Zinc finger C2HC-type containing 1B	ZC2HC1B		Zinc finger C2HC-type containing 1B OS=Capra hircus OX=9925 GN=ZC2HC1B PE=4 SV=1	31	7	7	17	219	24.3	10.01	1.13509	1.11609	1.07211	1.10776	1.04842	1.07669	1.02652	1.05054	1.05447	0.0726972	0.245628
A0A452EPM2	Coilin N-terminal domain-containing protein	COIL		Coilin N-terminal domain-containing protein OS=Capra hircus OX=9925 GN=COIL PE=4 SV=1	25	14	14	37	571	63.1	9.14	1.14777	1.20592	1.17588	1.17652	0.869726	1.1164	1.01128	0.999136	1.17754	0.0730524	0.24642
A0A452FBN2	Mono-ADP ribosylhydrolase 1	MACROD1		Mono-ADP ribosylhydrolase 1 OS=Capra hircus OX=9925 GN=MACROD1 PE=4 SV=1	37	10	10	32	325	35.4	9.09	0.963673	0.983868	0.991348	0.979629	1.0096	0.992901	1.02212	1.00821	0.971656	0.0731002	0.24642
W5NTE8	NSF attachment protein gamma	NAPG	FUNCTION: Required for vesicular transport between the endoplasmic reticulum and the Golgi apparatus. {ECO:0000256|RuleBase:RU367013}.	NSF attachment protein gamma OS=Ovis aries OX=9940 GN=NAPG PE=3 SV=1	27	9	9	16	311	34.4	5.94	0.991267	1.03021	1.02616	1.01588	0.906098	0.966646	0.983097	0.951947	1.06716	0.0731678	0.24642
A0A452EWR7	Proteasome subunit alpha type	PSMA3		Proteasome subunit alpha type OS=Capra hircus OX=9925 GN=PSMA3 PE=3 SV=1	36	11	11	39	255	28.4	5.33	1.07692	0.990429	1.04051	1.03595	1.10823	1.22957	1.11149	1.14976	0.901015	0.0731914	0.24642
A0A836AF28	PIPK domain-containing protein	JEQ12_016485		PIPK domain-containing protein OS=Ovis aries OX=9940 GN=JEQ12_016485 PE=4 SV=1	6	2	3	6	635	69.7	5.36	0.976878	1.05927	0.948935	0.995027	0.943658	0.87312	0.876587	0.897788	1.10831	0.0733093	0.246598
A0A8C2P404	Arginase	ARG1		Arginase OS=Capra hircus OX=9925 GN=ARG1 PE=3 SV=1	36	9	9	23	322	35	6.46	1.17207	1.12349	1.09103	1.12886	1.09573	1.0228	1.02551	1.04801	1.07715	0.0734621	0.24674
A0A8C2PKU7	Phosphatidylinositol binding clathrin assembly protein			Phosphatidylinositol binding clathrin assembly protein OS=Capra hircus OX=9925 PE=3 SV=1	5	3	3	3	801	87.8	8.24	1.00044	1.04659	1.05006	1.03237	0.993696	0.988956	0.997429	0.99336	1.03927	0.0734817	0.24674
A0A836A298	Alpha-mannosidase	JEQ12_017643		Alpha-mannosidase OS=Ovis aries OX=9940 GN=JEQ12_017643 PE=3 SV=1	12	1	10	41	1020	115.8	7.58	1.1093	1.1584	1.12716	1.13162	1.0202	1.10712	0.983552	1.03696	1.09129	0.0739042	0.247939
A0A8C2S5K9	Protein interacting with cyclin A1			Protein interacting with cyclin A1 OS=Capra hircus OX=9925 PE=4 SV=1	34	8	8	27	378	42.2	6.54	1.55171	1.31525	1.21045	1.35913	1.0283	1.116	0.62665	0.92365	1.47148	0.0742249	0.248795
A0A8C2RHK5	RNA helicase			RNA helicase OS=Capra hircus OX=9925 PE=4 SV=1	2	1	1	1	421	47.8	5.77	1.05203	1.14753	1.05063	1.0834	1.00414	1.00474	0.899009	0.969298	1.11771	0.0744998	0.249495
A0A452FE56	Centrosomal protein 135	CEP135		Centrosomal protein 135 OS=Capra hircus OX=9925 GN=CEP135 PE=4 SV=1	56	69	69	204	1139	133.5	6.54	1.12528	1.1043	1.07809	1.10256	0.681007	0.994173	0.934853	0.870011	1.26729	0.0745792	0.249541
A0A452EFD1	Protamine-2	PRM2		Protamine-2 OS=Capra hircus OX=9925 GN=PRM2 PE=3 SV=1	11	1	1	4	112	13.2	11.97	1.11765	1.19487	0.940007	1.08417	0.721294	0.901667	0.92063	0.847863	1.27871	0.0746846	0.249673
A0A836CZ45	Vacuolar protein-sorting-associated protein 25	JEQ12_002724		Vacuolar protein-sorting-associated protein 25 OS=Ovis aries OX=9940 GN=JEQ12_002724 PE=3 SV=1	9	3	3	3	302	34.4	8.51	0.93941	0.999036	0.950189	0.962879	1.05459	0.98956	1.03564	1.0266	0.937934	0.0749759	0.250378
A0A836A691	Calcium-transporting ATPase	JEQ12_003479		Calcium-transporting ATPase OS=Ovis aries OX=9940 GN=JEQ12_003479 PE=3 SV=1	28	1	36	158	1339	147.1	6.9	0.970781	1.00344	1.02961	1.00128	0.922198	0.976825	0.934704	0.944576	1.06003	0.0751285	0.250378
A0A452EXX0	Cilia- and flagella-associated protein 45	CFAP45		Cilia- and flagella-associated protein 45 OS=Capra hircus OX=9925 GN=CFAP45 PE=3 SV=1	58	2	44	204	549	65.6	9.38	1.1185	1.12026	1.1473	1.12868	1.28569	1.20894	1.16075	1.21846	0.92632	0.0751309	0.250378
A0A452EWD4	NADH dehydrogenase [ubiquinone] iron-sulfur protein 5	NDUFS5		NADH dehydrogenase [ubiquinone] iron-sulfur protein 5 OS=Capra hircus OX=9925 GN=NDUFS5 PE=3 SV=1	58	6	6	42	106	12.6	8.48	1.02409	1.04775	1.00851	1.02678	1.04583	1.06533	1.08635	1.06584	0.963359	0.0751597	0.250378
A0A8C2R2R0	Malonyl-CoA decarboxylase			Malonyl-CoA decarboxylase OS=Capra hircus OX=9925 PE=4 SV=1	43	17	17	50	469	52.3	9.19	0.972889	1.23404	1.07917	1.09537	0.921054	0.876899	0.931578	0.909844	1.20391	0.0752285	0.250387
A0A452FE11	Protein phosphatase 6 regulatory subunit 3	PPP6R3		Protein phosphatase 6 regulatory subunit 3 OS=Capra hircus OX=9925 GN=PPP6R3 PE=3 SV=1	7	6	6	10	850	95.2	4.64	0.838175	0.976438	0.871804	0.895472	1.03623	0.96227	1.03145	1.00998	0.886621	0.0755298	0.25117
W5PXT9	DENN domain containing 4C	DENND4C		DENN domain containing 4C OS=Ovis aries OX=9940 GN=DENND4C PE=4 SV=1	0	1	1	1	1949	215.5	6.37	1.1122	1.01486	1.05795	1.06167	1.00973	0.980755	0.982268	0.990919	1.0714	0.0757595	0.251617
A0A452FZ51	Sodium/potassium-transporting ATPase subunit alpha	ATP1A4		Sodium/potassium-transporting ATPase subunit alpha OS=Capra hircus OX=9925 GN=ATP1A4 PE=3 SV=1	54	40	54	421	1033	113.7	6.7	1.04133	1.05271	1.02092	1.03832	1.07755	1.24679	1.14773	1.15736	0.897149	0.0757972	0.251617
A0A6P3YNF6	Succinate-semialdehyde dehydrogenase	JEQ12_010727		Succinate-semialdehyde dehydrogenase OS=Ovis aries OX=9940 GN=JEQ12_010727 PE=3 SV=1	21	8	8	18	526	56.2	8.13	1.0377	1.0126	1.02233	1.02421	0.977493	0.947122	1.0094	0.978005	1.04725	0.0759202	0.251805
A0A452G1A9	Tubulin beta chain	TUBB6	FUNCTION: Tubulin is the major constituent of microtubules. It binds two moles of GTP, one at an exchangeable site on the beta chain and one at a non-exchangeable site on the alpha chain. {ECO:0000256|RuleBase:RU000352, ECO:0000256|SAAS:SAAS00031082}.	Tubulin beta chain OS=Capra hircus OX=9925 GN=TUBB6 PE=3 SV=1	46	2	17	451	446	49.9	4.86	0.997174	1.00489	1.02401	1.00869	1.02574	1.02988	1.05219	1.03594	0.973699	0.0760055	0.251868
A0A8C2XYT9	Serine/threonine-protein phosphatase CPPED1			Serine/threonine-protein phosphatase CPPED1 OS=Capra hircus OX=9925 PE=3 SV=1	30	9	9	15	410	46.1	6.84	1.16017	1.06756	0.998636	1.07546	0.93324	0.928244	0.996358	0.952614	1.12895	0.0762284	0.252386
A0A452FML9	Aldehyde dehydrogenase family 16 member A1	ALDH16A1		Aldehyde dehydrogenase family 16 member A1 OS=Capra hircus OX=9925 GN=ALDH16A1 PE=3 SV=1	22	3	10	29	800	85.2	6.54	0.844199	0.931401	0.860667	0.878756	0.998017	0.924171	1.07078	0.997654	0.880822	0.0764173	0.252607
A0A452E1I4	ADAM metallopeptidase domain 2	ADAM2		ADAM metallopeptidase domain 2 OS=Capra hircus OX=9925 GN=ADAM2 PE=4 SV=1	13	2	7	75	717	80.1	5.67	1.36426	1.00448	0.936282	1.10167	0.762114	0.849679	0.695192	0.768995	1.43261	0.0764284	0.252607
A0A452G984	Dephospho-CoA kinase domain containing	DCAKD		Dephospho-CoA kinase domain containing OS=Capra hircus OX=9925 GN=DCAKD PE=3 SV=1	18	5	5	9	231	26.4	9.13	0.975623	1.05356	1.03129	1.02016	0.974216	0.940407	0.965854	0.960159	1.06249	0.0767597	0.253481
A0A452EJR9	Outer dense fiber of sperm tails 3 like 1	ODF3L1		Outer dense fiber of sperm tails 3 like 1 OS=Capra hircus OX=9925 GN=ODF3L1 PE=4 SV=1	54	13	13	32	274	30.7	9.86	1.01243	1.02096	1.07141	1.03493	1.19958	1.14602	1.06548	1.13703	0.910209	0.0769065	0.253745
A0A836A858	Lipocalin/cytosolic fatty-acid binding domain-containing protein	JEQ12_013376		Lipocalin/cytosolic fatty-acid binding domain-containing protein OS=Ovis aries OX=9940 GN=JEQ12_013376 PE=3 SV=1	40	3	13	72	290	32	6.43	0.45866	0.514856	0.468611	0.480709	0.510923	0.702786	0.657189	0.623633	0.770821	0.0771523	0.254334
A0A8C2XV03	Ubiquitin-40S ribosomal protein S27a			Ubiquitin-40S ribosomal protein S27a OS=Capra hircus OX=9925 PE=3 SV=1	23	7	8	92	239	26.2	9.76	1.03412	0.980239	0.961072	0.99181	1.16796	1.05551	1.05765	1.09371	0.906833	0.0772704	0.254502
A0A452G2E9	Cytochrome c oxidase assembly factor 1	COA1		Cytochrome c oxidase assembly factor 1 OS=Capra hircus OX=9925 GN=COA1 PE=4 SV=1	31	1	3	7	135	15.3	8.91	0.939656	0.879022	0.959499	0.926059	1.26625	1.16562	0.975256	1.13571	0.815401	0.0773385	0.254505
W5QIL2	Proteasome subunit beta	PSMB4		Proteasome subunit beta OS=Ovis aries OX=9940 GN=PSMB4 PE=3 SV=1	48	8	8	38	264	29	5.67	1.05458	1.00521	1.02249	1.02743	1.17214	1.08903	1.06815	1.10977	0.925799	0.0777015	0.255025
A0A452FCE4	Maestro heat-like repeat-containing protein family member 7			Maestro heat-like repeat-containing protein family member 7 OS=Capra hircus OX=9925 PE=4 SV=1	6	4	4	8	891	100.5	7.49	1.01772	1.0825	1.06529	1.05517	1.01751	1.00921	0.980965	1.00256	1.05247	0.0777995	0.255025
A0A836A142	Aminopeptidase	JEQ12_002867		Aminopeptidase OS=Ovis aries OX=9940 GN=JEQ12_002867 PE=3 SV=1	39	29	29	81	875	98.5	5.39	0.86856	0.890866	0.840964	0.866796	0.917478	0.888147	0.933436	0.91302	0.949373	0.0778099	0.255025
A0A8C2R9L8	Spermatogenesis associated 45	SPATA45		Spermatogenesis associated 45 OS=Capra hircus OX=9925 GN=SPATA45 PE=4 SV=1	24	3	3	8	97	11.5	10.05	1.02514	1.02537	1.07578	1.0421	1.17691	1.11341	1.076	1.12211	0.928694	0.077817	0.255025
A0A452DXB9	Testis expressed 47	TEX47		Testis expressed 47 OS=Capra hircus OX=9925 GN=TEX47 PE=4 SV=1	23	6	6	19	252	29.2	8.5	1.03779	1.003	1.02792	1.02291	1.11629	1.06921	1.04629	1.07727	0.949539	0.0778889	0.255025
A0A8C2PCJ9	60S ribosomal protein L34			60S ribosomal protein L34 OS=Capra hircus OX=9925 PE=3 SV=1	7	1	1	2	117	13.2	11.69	1.03074	0.967887	0.905701	0.968108	1.05175	1.15817	1.05204	1.08732	0.890362	0.0779001	0.255025
A0A452F632	Translocase of outer mitochondrial membrane 70	TOMM70		Translocase of outer mitochondrial membrane 70 OS=Capra hircus OX=9925 GN=TOMM70 PE=4 SV=1	1	1	1	2	609	67.4	7.12	0.928025	0.980972	0.898314	0.93577	0.841647	0.884952	0.747681	0.82476	1.1346	0.0782659	0.255787
A0A6P7EP27	Dolichol-phosphate mannosyltransferase subunit 1	JEQ12_004751		Dolichol-phosphate mannosyltransferase subunit 1 OS=Ovis aries OX=9940 GN=JEQ12_004751 PE=3 SV=1	13	4	4	6	260	29.5	9.63	1.07823	1.01055	1.13354	1.07411	0.791503	0.953679	0.98501	0.910064	1.18025	0.0782677	0.255787
W5PPH6	40S ribosomal protein S3	RPS3		40S ribosomal protein S3 OS=Ovis aries OX=9940 GN=RPS3 PE=3 SV=1	14	3	3	3	281	31	10.27	1.00985	1.01579	0.995818	1.00715	0.964143	0.947776	0.997723	0.969881	1.03843	0.0783664	0.255889
A0A4P9JLN6	NADH dehydrogenase subunit 4 (Fragment)	ND4		NADH dehydrogenase subunit 4 (Fragment) OS=Myotragus balearicus OX=201717 GN=ND4 PE=4 SV=1	2	1	1	1	456	50.9	9.41	1.0592	1.04118	1.00958	1.03665	0.676442	0.828865	0.979528	0.828278	1.25158	0.0785545	0.256282
A0A452EAK6	Succinyl-CoA:3-ketoacid-coenzyme A transferase	OXCT1	FUNCTION: Key enzyme for ketone body catabolism. Transfers the CoA moiety from succinate to acetoacetate. Formation of the enzyme-CoA intermediate proceeds via an unstable anhydride species formed between the carboxylate groups of the enzyme and substrate. {ECO:0000256|PIRNR:PIRNR000858}.	Succinyl-CoA:3-ketoacid-coenzyme A transferase OS=Capra hircus OX=9925 GN=OXCT1 PE=3 SV=1	63	2	28	228	522	56.9	7.66	0.973537	1.00028	1.05436	1.00939	0.96631	0.861287	0.927314	0.918304	1.09919	0.078664	0.256419
A0A836AD34	AFG1-like ATPase	JEQ12_018730		AFG1-like ATPase OS=Ovis aries OX=9940 GN=JEQ12_018730 PE=3 SV=1	26	13	13	40	668	76	7.18	1.0491	1.09005	1.03536	1.05817	1.02165	1.02356	1.00965	1.01829	1.03917	0.0787797	0.256576
A0A452ETU1	Dihydrofolate reductase	DHFR		Dihydrofolate reductase OS=Capra hircus OX=9925 GN=DHFR PE=3 SV=1	21	3	3	7	187	21.7	7.33	0.965425	0.991848	0.936523	0.964598	1.08319	1.03083	0.993923	1.03598	0.931099	0.0788704	0.25665
A0A8C2P2U0	Solute carrier family 30 member 3			Solute carrier family 30 member 3 OS=Capra hircus OX=9925 PE=3 SV=1	14	3	3	9	388	41.8	6.42	1.01522	0.956841	1.00326	0.991773	1.0657	1.04862	1.01888	1.0444	0.94961	0.0790339	0.256754
A0A452FU26	3-hydroxyisobutyryl-CoA hydrolase	HIBCH	FUNCTION: Hydrolyzes 3-hydroxyisobutyryl-CoA (HIBYL-CoA), a saline catabolite. {ECO:0000256|RuleBase:RU363052}.	3-hydroxyisobutyryl-CoA hydrolase OS=Capra hircus OX=9925 GN=HIBCH PE=3 SV=1	36	13	13	53	380	42.6	6.73	1.00893	1.0069	0.99	1.00194	1.01174	1.02206	1.03424	1.02268	0.979724	0.0791098	0.256754
W5QDP6	RIB43A domain with coiled-coils 2	RIBC2		RIB43A domain with coiled-coils 2 OS=Ovis aries OX=9940 GN=RIBC2 PE=3 SV=1	62	1	25	120	378	44.8	8.69	0.833648	0.954951	0.989131	0.92591	1.18277	1.11928	0.991546	1.09787	0.843372	0.0791381	0.256754
A0A452EQP2	Methionyl-tRNA formyltransferase, mitochondrial	MTFMT		Methionyl-tRNA formyltransferase, mitochondrial OS=Capra hircus OX=9925 GN=MTFMT PE=3 SV=1	2	1	1	1	457	50.5	9.94	1.00569	0.841274	1.04282	0.963261	1.07896	1.16828	1.11423	1.12049	0.85968	0.0792669	0.256754
A0A452EB57	Proteasome subunit beta	PSMB3		Proteasome subunit beta OS=Capra hircus OX=9925 GN=PSMB3 PE=3 SV=1	40	9	9	33	205	23	6.55	1.10733	1.007	1.02194	1.04542	1.21526	1.24845	1.08526	1.18299	0.883712	0.0793843	0.256754
A0A452FU06	GID complex subunit 8 homolog	GID8		GID complex subunit 8 homolog OS=Capra hircus OX=9925 GN=GID8 PE=4 SV=1	35	6	6	8	228	26.8	4.92	0.896957	0.948085	0.959064	0.934702	0.984852	0.978137	1.04912	1.00404	0.930944	0.0794012	0.256754
A0A452EG64	Inositol polyphosphate-5-phosphatase K	INPP5K		Inositol polyphosphate-5-phosphatase K OS=Capra hircus OX=9925 GN=INPP5K PE=3 SV=1	2	1	1	2	449	52	5.4	1.01996	1.13601	1.12773	1.09457	0.987568	0.979872	1.03109	0.999511	1.0951	0.0794625	0.256754
W5QF98	AP complex subunit beta	AP4B1		AP complex subunit beta OS=Ovis aries OX=9940 GN=AP4B1 PE=3 SV=1	2	2	2	3	741	83.1	6.24	1.03549	1.00655	1.0776	1.03988	0.8708	0.927477	1.00763	0.935304	1.11181	0.0795816	0.256754
A0A452DXL6	Coiled-coil domain containing 18	CCDC18		Coiled-coil domain containing 18 OS=Capra hircus OX=9925 GN=CCDC18 PE=4 SV=1	1	2	2	3	1453	169.3	5.67	1.11463	1.10056	1.06456	1.09325	0.858409	1.03544	0.99563	0.963158	1.13507	0.0795943	0.256754
A0A452DMP4	AarF domain containing kinase 5	ADCK5		AarF domain containing kinase 5 OS=Capra hircus OX=9925 GN=ADCK5 PE=3 SV=1	46	20	20	60	594	67.3	8.43	1.05327	1.09649	1.02385	1.05787	0.851885	0.991654	0.981668	0.941736	1.12332	0.079728	0.256754
A0A8C2SI75	phospholipase A2			phospholipase A2 OS=Capra hircus OX=9925 PE=4 SV=1	28	1	17	29	867	96.1	7.15	0.984112	0.910008	1.01816	0.970759	0.856341	0.786886	0.919575	0.854267	1.13636	0.0797546	0.256754
A0A2U9ZXG2	Beta defensin ospag11e (Fragment)			Beta defensin ospag11e (Fragment) OS=Ovis aries OX=9940 PE=4 SV=1	35	3	3	9	65	7.3	7.15	0.829825	0.78397	0.8211	0.811632	0.668599	0.792431	0.671378	0.710803	1.14185	0.0797823	0.256754
W5PMV8	Protein inhibitor of activated STAT 4	PIAS4		Protein inhibitor of activated STAT 4 OS=Ovis aries OX=9940 GN=PIAS4 PE=3 SV=1	5	2	2	2	520	57.5	6.64	1.01507	0.902004	0.968334	0.961804	1.01897	1.04903	1.06823	1.04541	0.920028	0.0797828	0.256754
A0A452DR91	Phosphoglycerate mutase	PGAM2		Phosphoglycerate mutase OS=Capra hircus OX=9925 GN=PGAM2 PE=3 SV=1	72	16	20	204	253	28.7	8.9	1.14085	1.04081	0.94885	1.0435	1.32097	1.21079	1.13716	1.22297	0.85325	0.0801365	0.257636
A0A452FZQ5	Vacuolar protein sorting-associated protein 51 homolog	VPS51		Vacuolar protein sorting-associated protein 51 homolog OS=Capra hircus OX=9925 GN=VPS51 PE=3 SV=1	3	1	1	2	817	90	6.6	1.0311	1.29373	1.07428	1.13304	0.891641	0.637238	0.968564	0.832481	1.36104	0.0802198	0.257636
A0A452GB54	NFKB inhibitor interacting Ras like 2	NKIRAS2		NFKB inhibitor interacting Ras like 2 OS=Capra hircus OX=9925 GN=NKIRAS2 PE=3 SV=1	36	9	9	21	191	21.5	8.05	1.00147	1.02261	0.998726	1.0076	0.995257	0.976183	0.986075	0.985838	1.02208	0.0802733	0.257636
A0A8C2PDU5	Dolichyl-diphosphooligosaccharide--protein glycosyltransferase 48 kDa subunit	DDOST		Dolichyl-diphosphooligosaccharide--protein glycosyltransferase 48 kDa subunit OS=Capra hircus OX=9925 GN=DDOST PE=3 SV=1	2	1	1	1	440	48.6	6.64	1.03949	1.00991	0.913328	0.987577	0.895193	0.908558	0.797525	0.867092	1.13895	0.0803286	0.257636
A0A452ESA8	Protein tyrosine phosphatase mitochondrial 1	PTPMT1		Protein tyrosine phosphatase mitochondrial 1 OS=Capra hircus OX=9925 GN=PTPMT1 PE=4 SV=1	52	1	9	24	201	22.8	9.7	1.05029	1.01145	1.09438	1.05204	1.00565	0.996366	0.956142	0.986052	1.06692	0.0805815	0.258229
A0A452FCY2	Alpha-L-fucosidase	FUCA2	FUNCTION: Alpha-L-fucosidase is responsible for hydrolyzing the alpha-1,6-linked fucose joined to the reducing-end N-acetylglucosamine of the carbohydrate moieties of glycoproteins. {ECO:0000256|PIRNR:PIRNR001092}.	Alpha-L-fucosidase OS=Capra hircus OX=9925 GN=FUCA2 PE=3 SV=1	17	7	7	15	460	53.5	6.55	0.84713	0.839722	0.845812	0.844221	0.832763	0.798752	0.826567	0.819361	1.03034	0.0809162	0.259014
A0A452G2D9	Acyl-CoA dehydrogenase very long chain	ACADVL		Acyl-CoA dehydrogenase very long chain OS=Capra hircus OX=9925 GN=ACADVL PE=3 SV=1	65	41	41	348	655	70.6	8.76	1.00387	0.97276	0.979828	0.985487	1.00983	1.02878	1.00282	1.01381	0.972063	0.0809633	0.259014
A0A835ZK79	Annexin	JEQ12_013049		Annexin OS=Ovis aries OX=9940 GN=JEQ12_013049 PE=3 SV=1	23	1	15	70	901	99.8	5.73	1.47148	1.18993	1.28076	1.31405	0.846036	1.21536	0.809288	0.956893	1.37325	0.0811188	0.259293
A0A452EAN4	Fascin	FSCN3		Fascin OS=Capra hircus OX=9925 GN=FSCN3 PE=3 SV=1	54	20	20	115	498	56.1	6.95	1.20102	1.11854	1.13871	1.15276	0.587597	1.04377	0.882448	0.837937	1.37571	0.081352	0.259544
A0A8C2NSK9	Eukaryotic translation initiation factor 3 subunit M	EIF3M		Eukaryotic translation initiation factor 3 subunit M OS=Capra hircus OX=9925 GN=EIF3M PE=3 SV=1	30	11	11	21	389	44	5.86	0.970161	0.952753	0.90297	0.941962	1.02367	1.01137	0.970264	1.00177	0.9403	0.0813746	0.259544
W5P9Q8	NADH dehydrogenase [ubiquinone] 1 subunit C2	NDUFC2	FUNCTION: Accessory subunit of the mitochondrial membrane respiratory chain NADH dehydrogenase (Complex I), that is believed not to be involved in catalysis. Complex I functions in the transfer of electrons from NADH to the respiratory chain. The immediate electron acceptor for the enzyme is believed to be ubiquinone. {ECO:0000256|PIRNR:PIRNR017834}.	NADH dehydrogenase [ubiquinone] 1 subunit C2 OS=Ovis aries OX=9940 GN=NDUFC2 PE=1 SV=1	40	6	6	43	122	14.4	9.23	0.918597	0.961346	0.901291	0.927078	0.972684	0.963613	0.970435	0.96891	0.956825	0.0814028	0.259544
A0A8C2R051	Transmembrane protein 177			Transmembrane protein 177 OS=Capra hircus OX=9925 PE=3 SV=1	27	7	7	11	385	41.2	8.47	1.06403	1.07265	1.04338	1.06002	0.887814	1.0086	1.00345	0.966622	1.09662	0.0817495	0.260245
A0A452DW73	Aconitate hydratase, mitochondrial	ACO2		Aconitate hydratase, mitochondrial OS=Capra hircus OX=9925 GN=ACO2 PE=3 SV=1	63	46	46	436	780	85.3	7.83	1.09407	1.05272	1.07317	1.07332	1.01944	1.03034	0.926057	0.991946	1.08204	0.0817598	0.260245
W5NTL3	Family with sequence similarity 71 member E2	FAM71E2		Family with sequence similarity 71 member E2 OS=Ovis aries OX=9940 GN=FAM71E2 PE=4 SV=1	41	3	21	76	554	61.3	9.98	0.998469	1.05203	1.02234	1.02428	0.84416	0.982196	0.942388	0.922915	1.10983	0.0818781	0.260402
A0A452FTL8	Tektin	LOC102177295	FUNCTION: May be a structural component of the sperm flagellum. Contributes to normal sperm motility. {ECO:0000256|RuleBase:RU367040}.; FUNCTION: Structural component of ciliary and flagellar microtubules. {ECO:0000256|RuleBase:RU367040}.	Tektin OS=Capra hircus OX=9925 GN=LOC102177295 PE=3 SV=1	79	38	38	288	447	51.7	6.44	0.956682	0.938706	0.957319	0.950902	1.13719	0.998902	1.0186	1.05157	0.904272	0.0822269	0.261293
W5PSY7	Uncharacterized protein			Uncharacterized protein OS=Ovis aries OX=9940 PE=4 SV=1	32	7	33	343	1520	153.9	7.14	1.21628	1.15868	1.15177	1.17558	0.825122	1.13145	0.933785	0.963453	1.22017	0.0823478	0.261458
A0A452DQ44	Spermatogenic leucine zipper 1	SPZ1		Spermatogenic leucine zipper 1 OS=Capra hircus OX=9925 GN=SPZ1 PE=4 SV=1	23	8	8	15	371	42.8	6.34	0.995278	0.963503	0.954696	0.971159	1.03926	1.0008	0.998395	1.01282	0.958866	0.0826426	0.262105
W5Q1G8	Guanylate binding protein family member 6	GBP6		Guanylate binding protein family member 6 OS=Ovis aries OX=9940 GN=GBP6 PE=3 SV=1	3	1	1	1	628	71	5.74	0.950619	0.969851	1.21331	1.04459	0.79405	0.760941	0.91326	0.822751	1.26963	0.0827491	0.262105
A0A835ZIQ4	NADPH--cytochrome P450 reductase	POR		NADPH--cytochrome P450 reductase OS=Ovis aries OX=9940 GN=POR PE=3 SV=1	7	3	3	6	746	84.5	6.43	1.048	1.05687	1.05697	1.05394	0.978181	0.873193	1.01552	0.955631	1.10288	0.0827621	0.262105
A0A6P9FRE2	Rab GDP dissociation inhibitor	JEQ12_020185		Rab GDP dissociation inhibitor OS=Ovis aries OX=9940 GN=JEQ12_020185 PE=3 SV=1	67	16	23	66	447	50.5	5.14	0.848727	0.868028	0.793746	0.836834	0.967284	0.866662	1.01491	0.949617	0.881233	0.0829396	0.262105
A0A8C2PG58	Chromosome 10 open reading frame 62			Chromosome 10 open reading frame 62 OS=Capra hircus OX=9925 PE=4 SV=1	62	1	15	79	282	31.1	7.68	1.03147	1.00657	0.99546	1.01117	1.04526	1.08995	1.03541	1.05688	0.956752	0.0829553	0.262105
A0A836AD58	J domain-containing protein	JEQ12_000490		J domain-containing protein OS=Ovis aries OX=9940 GN=JEQ12_000490 PE=4 SV=1	7	1	1	2	214	24.4	8.94	0.830048	0.863756	0.813259	0.835688	0.898376	0.858138	0.880681	0.879065	0.950656	0.0830377	0.262105
A0A8C2NF94	Hedgehog protein			Hedgehog protein OS=Capra hircus OX=9925 PE=3 SV=1	2	1	1	1	420	46	9.45	0.961221	0.885767	0.952837	0.933275	0.97691	1.07164	1.00536	1.01797	0.916799	0.0830683	0.262105
A0A452G899	J domain-containing protein	DNAJC5		J domain-containing protein OS=Capra hircus OX=9925 GN=DNAJC5 PE=4 SV=1	37	4	4	12	198	22.1	5.07	0.974485	1.10106	0.960587	1.01204	1.12424	1.18342	1.08973	1.13246	0.893668	0.0831047	0.262105
W5PRG8	Cellular repressor of E1A stimulated genes 1	CREG1		Cellular repressor of E1A stimulated genes 1 OS=Ovis aries OX=9940 GN=CREG1 PE=3 SV=1	27	4	4	11	252	27.1	6.98	0.773883	0.784884	0.752134	0.7703	0.789937	0.847795	0.89769	0.845141	0.911446	0.0832473	0.262192
A0A452EPB5	Dynein axonemal intermediate chain 1	DNAI1		Dynein axonemal intermediate chain 1 OS=Capra hircus OX=9925 GN=DNAI1 PE=4 SV=1	62	41	41	200	701	79.7	6.65	1.052	1.06636	1.05987	1.05941	1.12557	1.10497	1.06773	1.09942	0.963606	0.0832944	0.262192
A0A452E573	ATP synthase subunit beta	ATP5F1B	FUNCTION: Produces ATP from ADP in the presence of a proton gradient across the membrane. {ECO:0000256|RuleBase:RU003553}.	ATP synthase subunit beta OS=Capra hircus OX=9925 GN=ATP5F1B PE=3 SV=1	83	32	32	660	528	56.1	5.27	0.923624	0.957261	0.971857	0.950914	1.16792	1.00393	1.0384	1.07009	0.888633	0.0833824	0.262192
W5NZI2	DC-STAMP domain containing 2	DCST2		DC-STAMP domain containing 2 OS=Ovis aries OX=9940 GN=DCST2 PE=4 SV=1	3	2	2	2	779	86.3	8.66	0.972418	0.981495	1.02715	0.993686	1.12387	1.3167	1.06951	1.17002	0.849287	0.0835282	0.262192
W5PDY0	[tau protein] kinase	GSK3A		[tau protein] kinase OS=Ovis aries OX=9940 GN=GSK3A PE=3 SV=1	34	8	14	54	451	48.3	8.63	1.08186	1.10145	1.01892	1.06741	0.791683	1.0004	0.946763	0.912947	1.16919	0.0835311	0.262192
A0A452EUD9	Carbonic anhydrase	CA2	FUNCTION: Reversible hydration of carbon dioxide. {ECO:0000256|RuleBase:RU367011}.	Carbonic anhydrase OS=Capra hircus OX=9925 GN=CA2 PE=3 SV=1	51	4	10	24	260	29.1	6.92	1.27804	1.23781	1.13104	1.21563	1.12691	1.07852	0.924602	1.04334	1.16513	0.0835474	0.262192
A0A8C2RZ33	Coiled-coil domain-containing protein 167	CCDC167		Coiled-coil domain-containing protein 167 OS=Capra hircus OX=9925 GN=CCDC167 PE=4 SV=1	11	1	1	2	132	14.2	9.25	1.05438	1.06358	1.04821	1.05539	0.859584	0.890859	1.03749	0.929311	1.13567	0.0837152	0.262296
W5NZ61	Coiled-coil domain containing 136	CCDC136		Coiled-coil domain containing 136 OS=Ovis aries OX=9940 GN=CCDC136 PE=4 SV=1	55	1	69	562	1208	139.2	4.86	1.02088	1.08712	0.970754	1.02625	0.901908	0.981349	0.865903	0.916387	1.11989	0.0837188	0.262296
A0A8C2R315	Proteasome subunit beta	PSMB7		Proteasome subunit beta OS=Capra hircus OX=9925 GN=PSMB7 PE=3 SV=1	51	11	11	30	277	29.9	6.9	1.09237	1.10857	1.06701	1.08932	1.24427	1.31645	1.11678	1.22583	0.888634	0.0838511	0.262319
A0A452G478	UBC core domain-containing protein			UBC core domain-containing protein OS=Capra hircus OX=9925 PE=3 SV=1	5	1	1	2	149	16.8	5.31	0.867161	0.898653	0.950307	0.905374	0.938837	0.990661	1.02153	0.983676	0.920398	0.0838801	0.262319
A0A452DRC9	EF-hand domain containing 2	EFHC2		EF-hand domain containing 2 OS=Capra hircus OX=9925 GN=EFHC2 PE=4 SV=1	78	62	62	430	752	87.8	7.08	0.953588	0.975721	0.973464	0.967591	1.09453	1.00796	1.00622	1.03624	0.933754	0.0839338	0.262319
A0A8C2NWN4	Chromosome 13 C20orf96 homolog	C13H20orf96		Chromosome 13 C20orf96 homolog OS=Capra hircus OX=9925 GN=C13H20orf96 PE=4 SV=1	24	7	7	15	358	42.3	8.95	1.03782	0.996937	1.00244	1.0124	1.11281	1.05767	1.04044	1.07031	0.945896	0.0840286	0.262399
W5QDB7	glutathione transferase	LOC101107831		glutathione transferase OS=Ovis aries OX=9940 GN=LOC101107831 PE=3 SV=1	67	13	21	119	229	26.8	8.1	0.99446	0.936079	0.957086	0.962542	1.06598	1.01835	0.992167	1.0255	0.938606	0.084195	0.262702
A0A452FV43	Caseinolytic mitochondrial matrix peptidase chaperone subunit X	CLPX		Caseinolytic mitochondrial matrix peptidase chaperone subunit X OS=Capra hircus OX=9925 GN=CLPX PE=4 SV=1	21	12	12	17	619	67.4	7.56	1.04629	1.00826	1.10476	1.0531	0.973067	1.00946	0.936293	0.972941	1.08239	0.0845842	0.2637
W5PMC6	SPATA31/FAM205 domain-containing protein			SPATA31/FAM205 domain-containing protein OS=Ovis aries OX=9940 PE=3 SV=1	31	2	40	200	1333	148.3	9.1	1.21597	0.988612	1.24313	1.14924	0.577442	0.943497	0.934479	0.818473	1.40413	0.0847676	0.264046
A0A6P3YMB6	EF-hand domain-containing protein	JEQ12_007034		EF-hand domain-containing protein OS=Ovis aries OX=9940 GN=JEQ12_007034 PE=4 SV=1	51	7	7	26	189	21.8	5.4	0.929227	0.964712	0.969896	0.954611	0.969103	1.02394	1.01927	1.00411	0.950708	0.0848345	0.264046
A0A452FRN9	Electron transfer flavoprotein regulatory factor 1	ETFRF1		Electron transfer flavoprotein regulatory factor 1 OS=Capra hircus OX=9925 GN=ETFRF1 PE=3 SV=1	27	3	3	7	90	11	9.99	1.082	1.02476	1.09595	1.06757	1.03531	0.988292	0.941277	0.988294	1.08022	0.0849883	0.264307
A0A452FIF4	Tektin	TEKT5	FUNCTION: May be a structural component of the sperm flagellum. Contributes to normal sperm motility. {ECO:0000256|RuleBase:RU367040}.; FUNCTION: Structural component of ciliary and flagellar microtubules. {ECO:0000256|RuleBase:RU367040}.	Tektin OS=Capra hircus OX=9925 GN=TEKT5 PE=3 SV=1	73	38	38	431	489	56.5	7.78	0.939717	0.934441	0.966272	0.94681	1.15187	1.01683	1.00283	1.05718	0.895603	0.0853258	0.265139
A0A8C2NZE5	Sperm-tail PG-rich repeat containing 4			Sperm-tail PG-rich repeat containing 4 OS=Capra hircus OX=9925 PE=4 SV=1	32	5	9	24	343	37.8	9.85	1.04048	1.09156	1.06545	1.06583	1.2463	1.16762	1.09597	1.16996	0.910995	0.0856221	0.265721
W5QBX8	Solute carrier family 25 member 24	SLC25A24		Solute carrier family 25 member 24 OS=Ovis aries OX=9940 GN=SLC25A24 PE=3 SV=1	53	2	21	46	475	52.9	6.37	1.01119	0.99255	1.01907	1.0076	1.08595	1.07286	1.0172	1.05867	0.951763	0.0857128	0.265721
W5Q2C5	Acetyltransferase component of pyruvate dehydrogenase complex	DLAT	FUNCTION: The pyruvate dehydrogenase complex catalyzes the overall conversion of pyruvate to acetyl-CoA and CO(2). {ECO:0000256|RuleBase:RU361137}.	Acetyltransferase component of pyruvate dehydrogenase complex OS=Ovis aries OX=9940 GN=DLAT PE=3 SV=1	58	30	30	233	647	69.1	8.16	0.927813	0.964636	0.903269	0.931906	1.11837	0.990523	0.995942	1.03494	0.900441	0.0857234	0.265721
A0A452E3M2	Transmembrane protein 144	TMEM144		Transmembrane protein 144 OS=Capra hircus OX=9925 GN=TMEM144 PE=3 SV=1	4	1	1	1	350	38.1	7.56	1.08007	1.21658	1.13054	1.1424	0.928927	0.78645	1.07794	0.931105	1.22693	0.0857969	0.265732
W5P1P8	Beta-defensin 1			Beta-defensin 1 OS=Ovis aries OX=9940 PE=4 SV=1	14	1	1	3	50	5.3	8.73	0.861241	0.627319	0.728417	0.738992	1.09516	1.53124	0.916158	1.18085	0.625812	0.0859011	0.265752
A0A452DZE2	Protein S100	S100A11		Protein S100 OS=Capra hircus OX=9925 GN=S100A11 PE=3 SV=1	11	1	1	1	103	11.3	7.28	0.95749	0.764946	0.861549	0.861328	1.0223	1.05703	0.944902	1.00808	0.854425	0.0859434	0.265752
A0A836AE66	CCR4-NOT transcription complex subunit 9	JEQ12_009846		CCR4-NOT transcription complex subunit 9 OS=Ovis aries OX=9940 GN=JEQ12_009846 PE=3 SV=1	8	1	2	2	442	49	7.34	0.918007	0.906029	1.01959	0.947875	1.05307	1.05842	1.00363	1.03837	0.912847	0.0865699	0.267471
A0A452FNS1	Peptidyl-prolyl cis-trans isomerase	PPIA	FUNCTION: PPIases accelerate the folding of proteins. It catalyzes the cis-trans isomerization of proline imidic peptide bonds in oligopeptides. {ECO:0000256|RuleBase:RU363019}.	Peptidyl-prolyl cis-trans isomerase OS=Capra hircus OX=9925 GN=PPIA PE=3 SV=1	59	7	12	44	164	17.9	8.16	1.04239	1.00733	1.04146	1.03039	1.01123	0.956463	0.909538	0.959075	1.07436	0.086757	0.267831
A0A452ERR6	UPAR/Ly6 domain-containing protein	GML		UPAR/Ly6 domain-containing protein OS=Capra hircus OX=9925 GN=GML PE=4 SV=1	16	4	4	29	154	18	7.83	0.99635	1.28561	1.08752	1.12316	0.912213	0.90851	0.959892	0.926872	1.21177	0.0869757	0.268239
A0A452EJP9	Radial spoke head component 9	RSPH9		Radial spoke head component 9 OS=Capra hircus OX=9925 GN=RSPH9 PE=4 SV=1	70	20	20	140	276	31.3	5.57	0.99401	1.01434	1.06569	1.02468	1.21437	1.09528	1.08277	1.13081	0.906149	0.0870943	0.268239
A0A835ZN07	Glutathione S-transferase	JEQ12_011319		Glutathione S-transferase OS=Ovis aries OX=9940 GN=JEQ12_011319 PE=3 SV=1	29	5	5	13	231	25.9	6.2	1.00021	0.882698	0.918875	0.933928	1.03537	0.998742	1.01358	1.0159	0.919315	0.087103	0.268239
A0A8C2RZD7	SPTY2D1 opposite strand			SPTY2D1 opposite strand OS=Capra hircus OX=9925 PE=4 SV=1	60	5	5	69	40	4.5	4.91	0.852705	0.833012	0.863297	0.849671	0.91706	0.890015	1.02314	0.943403	0.900644	0.0872379	0.268239
A0A452DMC8	Profilin			Profilin OS=Capra hircus OX=9925 PE=3 SV=1	10	1	1	1	140	15.1	7.14	1.07616	1.10368	0.992754	1.05753	1.00267	0.967218	0.960466	0.976783	1.08267	0.0872587	0.268239
A0A452EC59	SET domain containing 9	SETD9		SET domain containing 9 OS=Capra hircus OX=9925 GN=SETD9 PE=4 SV=1	14	3	3	4	269	30.5	7.25	1.04782	1.02673	1.04013	1.03823	1.0265	0.949968	0.982639	0.98637	1.05257	0.0873138	0.268239
W5P8D5	Synapse differentiation inducing 1	SYNDIG1		Synapse differentiation inducing 1 OS=Ovis aries OX=9940 GN=SYNDIG1 PE=3 SV=1	3	1	1	2	234	25.9	4.84	1.03968	0.971268	1.0468	1.01925	1.18582	1.36143	1.08313	1.21013	0.842267	0.0874156	0.268334
A0A452E2I7	Mitochondrial ribosomal protein S36	LOC108633249		Mitochondrial ribosomal protein S36 OS=Capra hircus OX=9925 GN=LOC108633249 PE=4 SV=1	70	6	6	55	103	11.6	10.2	0.994655	1.0313	1.08562	1.03719	1.18208	1.09987	1.09276	1.12491	0.922026	0.0876558	0.268854
W5PQL6	ALMS1 centrosome and basal body associated protein	ALMS1		ALMS1 centrosome and basal body associated protein OS=Ovis aries OX=9940 GN=ALMS1 PE=4 SV=1	36	1	99	302	4005	445.9	6.32	0.925967	1.36685	1.01883	1.10388	0.84062	0.699961	0.818989	0.786523	1.40349	0.0877795	0.268929
W5PV49	Ferredoxin 1	FDX1		Ferredoxin 1 OS=Ovis aries OX=9940 GN=FDX1 PE=4 SV=1	22	2	2	2	138	15.1	4.58	1.025	0.916361	0.996152	0.979172	1.13657	1.02497	1.08469	1.08208	0.9049	0.0878223	0.268929
A0A8C2P3W6	Caseinolytic mitochondrial matrix peptidase chaperone subunit B			Caseinolytic mitochondrial matrix peptidase chaperone subunit B OS=Capra hircus OX=9925 PE=4 SV=1	34	20	20	56	699	77.8	8.73	0.986237	1.03381	1.029	1.01635	0.999261	0.942138	0.949791	0.96373	1.0546	0.0880831	0.26943
A0A8C2QYR4	Chromosome 10 open reading frame 62			Chromosome 10 open reading frame 62 OS=Capra hircus OX=9925 PE=4 SV=1	71	1	15	83	236	26	7.21	1.08976	0.987988	1.06661	1.04812	0.902792	0.998279	0.963409	0.954827	1.09771	0.0881278	0.26943
A0A8C2P5V7	Kazal-like domain-containing protein			Kazal-like domain-containing protein OS=Capra hircus OX=9925 PE=4 SV=1	46	4	4	30	84	9.2	6.25	1.24631	0.847743	1.15128	1.08178	0.8799	0.785779	0.597894	0.754524	1.43372	0.0884839	0.270222
A0A6P7F1L6	Uncharacterized protein	JEQ12_006838		Uncharacterized protein OS=Ovis aries OX=9940 GN=JEQ12_006838 PE=3 SV=1	32	2	10	89	376	41.9	5.48	1.04594	1.03981	1.08873	1.05816	1.02718	0.889673	0.797836	0.904895	1.16937	0.0885296	0.270222
A0A452DNG0	Serine/threonine-protein phosphatase	PPP6C		Serine/threonine-protein phosphatase OS=Capra hircus OX=9925 GN=PPP6C PE=3 SV=1	44	13	13	59	305	35.1	5.69	0.999584	1.00629	0.97514	0.993671	1.06552	1.00348	1.05716	1.04205	0.953572	0.0888409	0.270954
A0A8C2NJW4	Coiled-coil domain containing 180			Coiled-coil domain containing 180 OS=Capra hircus OX=9925 PE=4 SV=1	35	7	49	145	1572	182.2	5.55	1.00332	1.07549	1.0701	1.04964	0.991356	0.953304	1.01123	0.985296	1.0653	0.0889433	0.271048
A0A452FZD2	Centromere protein V	CENPV		Centromere protein V OS=Capra hircus OX=9925 GN=CENPV PE=3 SV=1	18	3	3	5	237	26.1	9.86	0.964518	1.08401	1.01877	1.02243	0.93297	0.943135	0.955519	0.943875	1.08323	0.0891429	0.27126
A0A6P3E4E0	Uncharacterized protein	JEQ12_014913		Uncharacterized protein OS=Ovis aries OX=9940 GN=JEQ12_014913 PE=4 SV=1	47	13	13	52	238	26.8	9.04	0.992924	1.05499	0.992926	1.01361	0.98928	0.93045	0.910606	0.943445	1.07437	0.0891559	0.27126
W5Q1M0	Beta-galactosidase	LOC101112930		Beta-galactosidase OS=Ovis aries OX=9940 GN=LOC101112930 PE=3 SV=1	14	1	8	30	649	72.8	6.77	1.03368	0.838327	0.860161	0.910722	1.2316	1.02452	1.0659	1.10734	0.822439	0.0902952	0.274492
A0A8C2NPM7	Beta-defensin			Beta-defensin OS=Capra hircus OX=9925 PE=3 SV=1	20	3	3	5	88	9.8	9.03	0.666502	0.661441	0.650963	0.659635	0.736065	0.685528	0.819493	0.747029	0.883012	0.090385	0.274492
W5PC82	Malic enzyme	ME1		Malic enzyme OS=Ovis aries OX=9940 GN=ME1 PE=3 SV=1	24	12	12	23	545	60.9	5.62	0.987792	1.03469	0.959378	0.993954	1.09829	1.11132	1.01715	1.07559	0.924103	0.0904355	0.274492
A0A452FE93	SMCR8-C9orf72 complex subunit	SMCR8		SMCR8-C9orf72 complex subunit OS=Capra hircus OX=9925 GN=SMCR8 PE=4 SV=1	1	1	1	1	938	104	6.11	1.0079	0.894578	0.950789	0.951091	1.09642	0.988568	1.14508	1.07669	0.883347	0.0908928	0.27566
W5PPC8	Gem-associated protein 4	GEMIN4		Gem-associated protein 4 OS=Ovis aries OX=9940 GN=GEMIN4 PE=4 SV=1	14	12	12	21	1072	121.1	5.64	0.960154	0.984007	0.954352	0.966171	0.887386	0.933804	0.9452	0.92213	1.04776	0.0910083	0.275681
A0A452F5H6	Outer dense fiber of sperm tails 3B	ODF3B		Outer dense fiber of sperm tails 3B OS=Capra hircus OX=9925 GN=ODF3B PE=4 SV=1	49	7	10	43	300	31.8	10.89	1.03915	1.10933	1.1468	1.09843	1.36027	1.26408	1.14131	1.25522	0.875087	0.0911122	0.275681
A0A8C2RIM5	Threonine synthase like 1			Threonine synthase like 1 OS=Capra hircus OX=9925 PE=3 SV=1	41	1	26	110	743	83.2	7.64	1.06986	1.01401	1.08998	1.05795	0.903219	1.01502	0.98652	0.968251	1.09264	0.0912117	0.275681
A0A6P3E987	Uncharacterized protein	JEQ12_004470		Uncharacterized protein OS=Ovis aries OX=9940 GN=JEQ12_004470 PE=3 SV=1	7	1	1	1	305	35	6.27	1.03276	1.10786	0.968301	1.03631	0.926451	0.810394	0.964273	0.900373	1.15097	0.091214	0.275681
A0A8C2QU66	DUF4515 domain-containing protein			DUF4515 domain-containing protein OS=Capra hircus OX=9925 PE=4 SV=1	45	1	8	18	182	20.6	8.31	0.970039	0.979024	1.01118	0.986748	1.00936	1.04884	1.0173	1.02517	0.962524	0.091291	0.275681
A0A452ENA9	Dynactin subunit 3	DCTN3		Dynactin subunit 3 OS=Capra hircus OX=9925 GN=DCTN3 PE=4 SV=1	44	8	8	23	186	21.1	5.47	0.897836	0.97678	0.874187	0.916268	0.978887	0.989816	0.987081	0.985261	0.929974	0.09142	0.275681
A0A452DS90	Septin	SEPTIN6		Septin OS=Capra hircus OX=9925 GN=SEPTIN6 PE=3 SV=1	7	1	2	5	425	48.4	7.12	0.970288	1.01646	0.947533	0.978094	1.0316	1.0996	1.01792	1.0497	0.931781	0.0915358	0.275681
A0A836AF24	SH3 domain-containing protein	JEQ12_000138		SH3 domain-containing protein OS=Ovis aries OX=9940 GN=JEQ12_000138 PE=4 SV=1	20	9	9	20	647	71.4	6.67	1.05143	1.15276	1.06617	1.09012	1.02948	1.0226	0.951929	1.00134	1.08866	0.0915931	0.275681
A0A8C2P9T1	Solute carrier family 25 member 46			Solute carrier family 25 member 46 OS=Capra hircus OX=9925 PE=3 SV=1	29	7	7	34	336	37.4	8.31	0.772509	0.99118	0.906025	0.889905	0.726807	0.764985	0.74977	0.747187	1.19101	0.0916941	0.275681
A0A452DQU1	Anaphase-promoting complex subunit 2	ANAPC2		Anaphase-promoting complex subunit 2 OS=Capra hircus OX=9925 GN=ANAPC2 PE=3 SV=1	1	1	1	3	819	93.1	5.31	0.945023	1.04012	0.977264	0.987468	1.06782	1.03598	1.05343	1.05241	0.938291	0.0917297	0.275681
A0A452G457	Protein-L-isoaspartate O-methyltransferase	PCMT1		Protein-L-isoaspartate O-methyltransferase OS=Capra hircus OX=9925 GN=PCMT1 PE=3 SV=1	54	14	14	57	298	31.6	6.35	1.00167	1.03527	1.00079	1.01258	1.09476	1.10466	1.02354	1.07432	0.942529	0.0917706	0.275681
A0A8C2XWW2	NADH dehydrogenase [ubiquinone] 1 beta subcomplex subunit 7	DNAJB1		NADH dehydrogenase [ubiquinone] 1 beta subcomplex subunit 7 OS=Capra hircus OX=9925 GN=DNAJB1 PE=3 SV=1	40	6	15	106	378	42.9	7.49	0.976391	0.979755	0.979079	0.978409	1.0651	0.997924	1.00963	1.02422	0.955273	0.0917811	0.275681
A0A452E5T7	Parkin coregulated			Parkin coregulated OS=Capra hircus OX=9925 PE=4 SV=1	49	3	6	33	118	13.3	10.48	0.985431	1.14589	1.18005	1.10379	1.52881	1.3133	1.20891	1.35034	0.817416	0.0918452	0.275681
A0A8C2RGU1	Fascin			Fascin OS=Capra hircus OX=9925 PE=3 SV=1	30	11	11	23	456	50.5	6.98	0.900064	0.961088	0.896095	0.919082	0.959078	0.979314	1.05233	0.996906	0.921934	0.0920221	0.275993
A0A8C2S942	Exocyst complex component 2			Exocyst complex component 2 OS=Capra hircus OX=9925 PE=3 SV=1	6	4	4	4	924	103.2	7.11	1.04598	1.0822	1.01975	1.04931	0.976225	0.970963	1.02918	0.992123	1.05764	0.0922603	0.276257
A0A8C2REH5	ATP-dependent RNA helicase			ATP-dependent RNA helicase OS=Capra hircus OX=9925 PE=3 SV=1	3	1	1	2	694	77.3	7.9	1.15014	1.19342	1.08085	1.14147	0.841803	1.05979	1.02562	0.975738	1.16985	0.0922889	0.276257
A0A8C2SKN7	Tubulin-specific chaperone E			Tubulin-specific chaperone E OS=Capra hircus OX=9925 PE=3 SV=1	8	3	3	4	559	62.8	6.24	0.869377	0.998826	0.946468	0.938224	1.00607	1.02354	1.04375	1.02445	0.915828	0.0923284	0.276257
A0A452ERS1	Trafficking protein particle complex subunit 2	TRAPPC2		Trafficking protein particle complex subunit 2 OS=Capra hircus OX=9925 GN=TRAPPC2 PE=3 SV=1	11	2	2	2	140	16.4	6.52	1.05629	0.841177	0.884191	0.92722	1.01505	1.12975	1.15814	1.10098	0.842175	0.0925386	0.276624
A0A452ES57	DnaJ heat shock protein family (Hsp40) member B4	DNAJB4		DnaJ heat shock protein family (Hsp40) member B4 OS=Capra hircus OX=9925 GN=DNAJB4 PE=4 SV=1	41	10	11	40	337	37.8	8.51	0.967428	0.981056	0.96332	0.970601	1.03685	0.988022	0.994236	1.00637	0.964459	0.0925972	0.276624
A0A452EFQ1	Tektin	TEKT3	FUNCTION: May be a structural component of the sperm flagellum. Contributes to normal sperm motility. {ECO:0000256|RuleBase:RU367040}.; FUNCTION: Structural component of ciliary and flagellar microtubules. {ECO:0000256|RuleBase:RU367040}.	Tektin OS=Capra hircus OX=9925 GN=TEKT3 PE=3 SV=1	62	32	32	385	490	56.6	6.99	0.903178	0.957373	0.954396	0.938315	1.15867	1.00428	1.0075	1.05682	0.887869	0.0927527	0.27687
A0A452EWG8	Insulin degrading enzyme	IDE		Insulin degrading enzyme OS=Capra hircus OX=9925 GN=IDE PE=3 SV=1	28	28	28	59	1019	117.9	6.61	0.892859	0.929557	0.896077	0.906164	0.945125	0.933184	1.00429	0.960865	0.943071	0.0931463	0.277498
A0A6P7DTG5	Succinate dehydrogenase [ubiquinone] iron-sulfur subunit, mitochondrial	JEQ12_010193		Succinate dehydrogenase [ubiquinone] iron-sulfur subunit, mitochondrial OS=Ovis aries OX=9940 GN=JEQ12_010193 PE=3 SV=1	61	22	22	112	280	31.5	8.69	0.989299	0.973891	0.956043	0.973078	1.06293	1.01786	0.990774	1.02385	0.950406	0.0931761	0.277498
A0A8C2PJP6	Trafficking protein particle complex 8			Trafficking protein particle complex 8 OS=Capra hircus OX=9925 PE=4 SV=1	14	13	13	16	1345	151.6	6.8	0.95896	1.00677	0.961204	0.975645	1.06739	0.990318	1.06381	1.04051	0.937662	0.0932004	0.277498
A0A452EC98	Dehydrogenase E1 and transketolase domain containing 1	DHTKD1		Dehydrogenase E1 and transketolase domain containing 1 OS=Capra hircus OX=9925 GN=DHTKD1 PE=3 SV=1	23	14	14	38	921	102.9	6.86	0.968605	0.937782	0.977651	0.961346	1.02854	1.03415	0.972786	1.01183	0.95011	0.0932556	0.277498
A0A452ED39	Glutamine amidotransferase class 1 domain containing 3	GATD3		Glutamine amidotransferase class 1 domain containing 3 OS=Capra hircus OX=9925 GN=GATD3 PE=4 SV=1	63	14	14	129	274	28.6	8.48	1.02845	0.969438	1.00116	0.999684	1.08073	1.02716	1.0441	1.05066	0.951478	0.0934425	0.277539
A0A452ECC6	Prohibitin	PHB1		Prohibitin OS=Capra hircus OX=9925 GN=PHB1 PE=3 SV=1	85	19	19	111	272	29.8	5.76	0.935389	0.967617	0.970365	0.95779	1.0755	0.994362	0.995222	1.0217	0.937452	0.093484	0.277539
A0A836AKH0	Cytoskeleton-associated protein 4	JEQ12_014754		Cytoskeleton-associated protein 4 OS=Ovis aries OX=9940 GN=JEQ12_014754 PE=4 SV=1	1	1	1	1	593	65.2	6.09	1.08078	1.16158	1.02655	1.08964	1.02555	0.8307	0.957379	0.937876	1.16181	0.0935899	0.277539
A0A452ERE8	BPTI/Kunitz inhibitor domain-containing protein			BPTI/Kunitz inhibitor domain-containing protein OS=Capra hircus OX=9925 PE=4 SV=1	43	9	9	62	122	13.7	6.51	0.664174	0.676838	0.59891	0.64664	0.579137	0.612438	0.56348	0.585018	1.10533	0.0936284	0.277539
W5NRI3	Pantothenate kinase 2	PANK2		Pantothenate kinase 2 OS=Ovis aries OX=9940 GN=PANK2 PE=4 SV=1	9	5	5	8	574	62.6	8.94	0.991823	1.00447	0.916524	0.970938	1.03486	1.01934	1.04607	1.03342	0.939538	0.0936356	0.277539
A0A6P3YN41	Uncharacterized protein	JEQ12_010742		Uncharacterized protein OS=Ovis aries OX=9940 GN=JEQ12_010742 PE=4 SV=1	4	1	1	1	237	26.2	4.53	0.971901	1.322	1.06688	1.12026	0.835431	0.924803	0.894764	0.884999	1.26583	0.0944431	0.279468
A0A452EZB8	Centriolin	CNTRL		Centriolin OS=Capra hircus OX=9925 GN=CNTRL PE=4 SV=1	3	4	4	5	2314	266	5.64	1.01939	1.0765	1.08975	1.06188	1.03306	0.964247	0.996192	0.997832	1.06418	0.0945	0.279468
A0A836CVA2	Oxysterol-binding protein	JEQ12_007475		Oxysterol-binding protein OS=Ovis aries OX=9940 GN=JEQ12_007475 PE=3 SV=1	42	4	28	85	907	100.9	7.03	0.965305	0.94732	0.946948	0.953191	0.959303	0.995272	1.00712	0.987232	0.965519	0.0945413	0.279468
A0A452FGH7	Prokineticin 2	PROK2		Prokineticin 2 OS=Capra hircus OX=9925 GN=PROK2 PE=3 SV=1	8	1	1	1	128	14.3	10.87	1.12302	1.04543	1.07166	1.08004	0.860147	1.05062	0.93798	0.949581	1.13738	0.0945812	0.279468
A0A452EBQ0	TBC1 domain family member 31	TBC1D31		TBC1 domain family member 31 OS=Capra hircus OX=9925 GN=TBC1D31 PE=4 SV=1	23	21	21	31	1062	123.6	8.29	1.05312	1.13883	1.04036	1.07744	0.794166	0.997067	0.975426	0.92222	1.16831	0.0953109	0.281405
A0A452FU94	Protein Hikeshi	HIKESHI		Protein Hikeshi OS=Capra hircus OX=9925 GN=HIKESHI PE=3 SV=1	4	1	1	1	197	21.7	5.45	0.916376	0.995113	0.948878	0.953455	1.07708	0.981083	1.14354	1.06723	0.89339	0.0956499	0.282088
A0A452EDW4	BRD4 interacting chromatin remodeling complex associated protein	BICRA		BRD4 interacting chromatin remodeling complex associated protein OS=Capra hircus OX=9925 GN=BICRA PE=4 SV=1	0	1	1	1	1578	159.9	6.62	1.04999	0.983707	1.06979	1.0345	1.23172	1.11473	1.08925	1.14523	0.903306	0.0957018	0.282088
A0A6P3ENS9	Uncharacterized protein	JEQ12_007471		Uncharacterized protein OS=Ovis aries OX=9940 GN=JEQ12_007471 PE=3 SV=1	19	1	6	14	432	47.5	8.22	0.666503	0.809457	0.738364	0.738108	0.653787	0.5915	0.66312	0.636135	1.1603	0.095815	0.282088
A0A6P7DCZ3	RIIa domain-containing protein	JEQ12_011921		RIIa domain-containing protein OS=Ovis aries OX=9940 GN=JEQ12_011921 PE=4 SV=1	43	2	20	153	454	48.7	4.86	1.16054	1.15318	1.04889	1.12087	1.06518	0.959482	1.02854	1.01773	1.10134	0.095864	0.282088
A0A8C2RBQ3	Glucose-fructose oxidoreductase domain containing 2			Glucose-fructose oxidoreductase domain containing 2 OS=Capra hircus OX=9925 PE=3 SV=1	12	3	3	3	412	45.4	7.03	1.00923	1.28231	1.09276	1.1281	0.957646	0.914795	0.973809	0.94875	1.18904	0.0959142	0.282088
A0A452DPL8	Adaptor related protein complex 3 subunit sigma 1	AP3S1		Adaptor related protein complex 3 subunit sigma 1 OS=Capra hircus OX=9925 GN=AP3S1 PE=3 SV=1	4	1	1	1	193	21.7	5.39	0.952296	1.24231	1.08655	1.09372	0.866849	0.916383	0.936583	0.906605	1.20639	0.0960575	0.28229
A0A8C2NTF9	Vacuolar protein sorting 13 homolog A			Vacuolar protein sorting 13 homolog A OS=Capra hircus OX=9925 PE=3 SV=1	20	6	45	100	2862	325.1	6.11	1.01291	1.12845	1.08897	1.07678	0.916731	0.965474	1.03481	0.972339	1.10741	0.0961691	0.282399
A0A836CX90	AP complex subunit sigma	JEQ12_005469		AP complex subunit sigma OS=Ovis aries OX=9940 GN=JEQ12_005469 PE=3 SV=1	39	8	8	46	160	19	6.52	1.05264	1.02849	0.989036	1.02339	0.882212	0.949694	0.994456	0.94212	1.08626	0.0962486	0.282414
A0A8C2PPK9	Glucosidase 2 subunit beta			Glucosidase 2 subunit beta OS=Capra hircus OX=9925 PE=4 SV=1	7	5	5	14	523	58.9	4.49	1.03655	1.10804	1.05495	1.06651	1.02585	1.00936	0.933649	0.98962	1.0777	0.0966931	0.283499
W5PKR7	Spermatogenesis associated 32	SPATA32		Spermatogenesis associated 32 OS=Ovis aries OX=9940 GN=SPATA32 PE=4 SV=1	54	1	19	96	366	40.6	5.2	1.16224	1.1615	1.16921	1.16432	1.11914	1.06195	0.912433	1.03117	1.12912	0.0970123	0.284214
A0A452F9F3	Cilia and flagella associated protein 43	CFAP43		Cilia and flagella associated protein 43 OS=Capra hircus OX=9925 GN=CFAP43 PE=4 SV=1	44	72	72	253	1668	192.8	6	1.00691	1.02116	1.02628	1.01812	1.07079	1.04203	1.0293	1.04737	0.972068	0.0973513	0.284987
A0A836A0C8	F-box domain-containing protein	JEQ12_006889		F-box domain-containing protein OS=Ovis aries OX=9940 GN=JEQ12_006889 PE=4 SV=1	11	2	3	3	377	42.6	6.33	1.01203	1.0595	1.04996	1.0405	1.02336	0.886338	0.936657	0.948785	1.09666	0.097458	0.28508
A0A8C2RH36	Cytochrome c1			Cytochrome c1 OS=Capra hircus OX=9925 PE=3 SV=1	56	12	12	122	317	34.4	8.72	1.09969	1.0476	0.979279	1.04219	0.921172	0.973294	0.978057	0.957507	1.08844	0.0976895	0.285537
A0A8C2PPM1	TNF receptor-associated factor			TNF receptor-associated factor OS=Capra hircus OX=9925 PE=3 SV=1	5	2	2	2	543	61.5	7.96	1.10847	1.26671	1.0316	1.13559	0.867343	1.04722	0.931019	0.948529	1.19721	0.0978783	0.285868
W5PU46	Transmembrane protein 256	TMEM256		Transmembrane protein 256 OS=Ovis aries OX=9940 GN=TMEM256 PE=3 SV=1	25	1	1	1	113	11.8	8.53	0.993003	0.901841	0.989317	0.961387	1.03965	1.09611	1.00536	1.04704	0.918197	0.0980189	0.286058
A0A452EMR2	Testis anion transporter 1	SLC26A8		Testis anion transporter 1 OS=Capra hircus OX=9925 GN=SLC26A8 PE=3 SV=1	17	5	14	72	912	103.2	5.58	1.02583	1.05018	1.01618	1.03073	0.905218	0.957679	1.01494	0.959278	1.07449	0.0981562	0.286239
A0A452E0U7	Phospholipid-transporting ATPase	ATP11C		Phospholipid-transporting ATPase OS=Capra hircus OX=9925 GN=ATP11C PE=3 SV=1	37	33	34	135	1116	128.3	6.87	1.02085	0.974692	0.977583	0.991041	1.00628	1.19603	1.15279	1.11836	0.886152	0.098403	0.286539
A0A452FH30	Deoxyribonuclease	DNASE1L1		Deoxyribonuclease OS=Capra hircus OX=9925 GN=DNASE1L1 PE=3 SV=1	15	4	4	10	316	35.3	5.74	0.822158	0.95446	0.878467	0.885028	0.833168	0.767473	0.772856	0.791166	1.11864	0.0984105	0.286539
A0A452ETP0	Chromosome 4 open reading frame 45	C4orf45		Chromosome 4 open reading frame 45 OS=Capra hircus OX=9925 GN=C4orf45 PE=4 SV=1	49	1	9	57	226	25.8	9.73	0.91293	1.00791	0.982365	0.967737	1.15731	1.03268	1.03491	1.07497	0.900247	0.0986052	0.286886
A0A452EM54	Mitochondrial glutathione transporter SLC25A40	LOC102176015		Mitochondrial glutathione transporter SLC25A40 OS=Capra hircus OX=9925 GN=LOC102176015 PE=3 SV=1	36	11	11	33	338	38.2	9.22	0.981115	0.919911	0.958413	0.953146	0.969008	1.10029	1.06978	1.04636	0.910918	0.0987864	0.287193
A0A836A4N3	Vitamin D-binding protein	JEQ12_017492		Vitamin D-binding protein OS=Ovis aries OX=9940 GN=JEQ12_017492 PE=4 SV=1	40	14	14	37	475	53.2	5.43	0.670339	0.660551	0.671615	0.667502	0.600537	0.658165	0.634109	0.630937	1.05795	0.0989008	0.287305
A0A452EHX9	Cytochrome b-c1 complex subunit 7	LOC102183616	FUNCTION: Component of the ubiquinol-cytochrome c oxidoreductase, a multisubunit transmembrane complex that is part of the mitochondrial electron transport chain which drives oxidative phosphorylation. {ECO:0000256|PIRNR:PIRNR000022}.	Cytochrome b-c1 complex subunit 7 OS=Capra hircus OX=9925 GN=LOC102183616 PE=3 SV=1	82	15	15	67	111	13.5	9.31	0.88062	0.967859	1.01396	0.954146	1.12984	1.03272	1.0286	1.06372	0.89699	0.0991497	0.287807
A0A452E7J2	Ring finger protein 123	RNF123		Ring finger protein 123 OS=Capra hircus OX=9925 GN=RNF123 PE=4 SV=1	7	8	8	15	1309	147.4	6.62	0.894759	0.9044	0.851743	0.883634	0.930097	0.906137	0.963495	0.933243	0.946842	0.0993616	0.288142
A0A452EQY4	GUCA1A neighbor	GUCA1ANB		GUCA1A neighbor OS=Capra hircus OX=9925 GN=GUCA1ANB PE=4 SV=1	39	5	5	33	124	14.1	10.05	1.03952	1.03055	1.12874	1.06627	1.24252	1.13352	1.13178	1.16927	0.911909	0.0994594	0.288142
A0A8C2NTP7	Proteasome 26S subunit, non-ATPase 14			Proteasome 26S subunit, non-ATPase 14 OS=Capra hircus OX=9925 PE=4 SV=1	42	1	7	30	294	32.7	6.8	0.958626	0.930763	0.812177	0.900522	1.16178	0.953627	1.06735	1.06092	0.848814	0.099493	0.288142
A0A836D6T2	Uncharacterized protein	JEQ12_009705		Uncharacterized protein OS=Ovis aries OX=9940 GN=JEQ12_009705 PE=4 SV=1	13	7	7	33	422	46.1	4.31	1.07298	1.00394	1.01284	1.02992	1.00181	0.966153	0.9591	0.975689	1.05558	0.0995904	0.288204
A0A8C2QQM7	Tctex1 domain containing 2			Tctex1 domain containing 2 OS=Capra hircus OX=9925 PE=3 SV=1	27	6	6	15	195	21.8	7.37	1.052	1.04604	1.02761	1.04189	1.0975	1.09936	1.04741	1.08142	0.96344	0.099832	0.288503
W5PGS2	Vacuolar protein sorting-associated protein 52 homolog	VPS52		Vacuolar protein sorting-associated protein 52 homolog OS=Ovis aries OX=9940 GN=VPS52 PE=3 SV=1	2	1	1	1	724	82.5	5.99	1.06336	1.06949	1.05728	1.06338	0.911386	0.821229	1.04366	0.925423	1.14907	0.0999148	0.288503
A0A835ZUE9	Neuralized-like protein 2	JEQ12_004698		Neuralized-like protein 2 OS=Ovis aries OX=9940 GN=JEQ12_004698 PE=4 SV=1	3	1	1	2	291	31.9	8.22	0.977124	1.15755	1.09812	1.0776	0.984263	0.93656	0.961109	0.960644	1.12175	0.0999221	0.288503
A0A452FQI2	Chromosome 2 open reading frame 73	C2orf73		Chromosome 2 open reading frame 73 OS=Capra hircus OX=9925 GN=C2orf73 PE=4 SV=1	42	12	12	33	290	32.9	9.38	1.02512	1.06354	1.08614	1.05827	1.19589	1.12637	1.08651	1.13626	0.931361	0.100031	0.288597
A0A8N7XJG2	NADH dehydrogenase [ubiquinone] 1 alpha subcomplex subunit 8	JEQ12_013613		NADH dehydrogenase [ubiquinone] 1 alpha subcomplex subunit 8 OS=Ovis aries OX=9940 GN=JEQ12_013613 PE=1 SV=1	69	11	11	52	172	20.1	8.1	1.10339	1.03242	1.00164	1.04581	1.19156	1.10486	1.10651	1.13431	0.921984	0.100293	0.289028
A0A452FRS9	IQ motif containing M	IQCM		IQ motif containing M OS=Capra hircus OX=9925 GN=IQCM PE=4 SV=1	7	3	3	5	467	54.9	9.8	1.01267	1.1362	1.08568	1.07818	1.00569	1.01367	0.930697	0.983352	1.09644	0.100333	0.289028
A0A8C2SJN5	C-type lectin domain-containing protein			C-type lectin domain-containing protein OS=Capra hircus OX=9925 PE=4 SV=1	22	3	3	8	209	23	6.99	0.652517	0.698666	0.652061	0.667748	0.716443	0.709128	0.689205	0.704925	0.947261	0.100442	0.289124
A0A452F6U8	1-phosphatidylinositol-3-phosphate 5-kinase	PIKFYVE		1-phosphatidylinositol-3-phosphate 5-kinase OS=Capra hircus OX=9925 GN=PIKFYVE PE=4 SV=1	0	1	1	3	2110	238.1	6.54	1.06297	1.00949	0.980284	1.01758	1.1877	1.06188	1.09041	1.11333	0.914	0.101155	0.290804
A0A8C2NBN7	tryptophan--tRNA ligase	WARS2		tryptophan--tRNA ligase OS=Capra hircus OX=9925 GN=WARS2 PE=3 SV=1	23	6	6	10	346	38.6	8.81	1.01378	1.01484	0.983787	1.00413	0.940816	0.950305	0.995639	0.962253	1.04352	0.101179	0.290804
A0A8C2PFH8	NAD-capped RNA hydrolase NUDT12			NAD-capped RNA hydrolase NUDT12 OS=Capra hircus OX=9925 PE=3 SV=1	4	1	1	1	434	49	6.76	0.950227	0.892335	0.849087	0.897217	0.919867	1.07181	1.07841	1.02336	0.876734	0.101317	0.290979
A0A8C2QQG3	ATP-dependent 6-phosphofructokinase			ATP-dependent 6-phosphofructokinase OS=Capra hircus OX=9925 PE=3 SV=1	54	34	36	214	851	93.6	7.37	1.00881	0.991392	1.01	1.0034	1.0272	1.05764	1.01481	1.03322	0.971144	0.101547	0.29142
A0A452EWQ2	SPEM family member 2	SPEM2		SPEM family member 2 OS=Capra hircus OX=9925 GN=SPEM2 PE=4 SV=1	45	17	17	40	495	56.2	10.23	1.04102	0.997889	1.09992	1.04628	0.921506	0.996805	0.982321	0.966878	1.08212	0.101673	0.291428
A0A8C2R668	Acyl-CoA binding domain containing 7	ACBD7		Acyl-CoA binding domain containing 7 OS=Capra hircus OX=9925 GN=ACBD7 PE=4 SV=1	9	1	1	1	88	9.9	6.73	1.12966	1.03258	1.01846	1.06024	1.0012	0.987425	0.948762	0.979128	1.08284	0.101704	0.291428
A0A8C2RRF8	palmitoyl-protein hydrolase			palmitoyl-protein hydrolase OS=Capra hircus OX=9925 PE=3 SV=1	7	2	2	3	496	51.9	6.86	0.934979	1.15899	0.99583	1.02993	0.845733	0.930074	0.858061	0.877956	1.1731	0.101933	0.291865
U5IKM0	Aldoketoreductase 1B5			Aldoketoreductase 1B5 OS=Capra hircus OX=9925 PE=2 SV=1	72	2	18	83	316	35.9	6.1	0.84108	0.756101	0.77875	0.791977	0.893977	0.834005	0.846308	0.858097	0.922946	0.102245	0.292535
A0A452E299	ADP ribosylation factor related protein 1	ARFRP1		ADP ribosylation factor related protein 1 OS=Capra hircus OX=9925 GN=ARFRP1 PE=4 SV=1	27	4	4	6	201	22.6	7.12	1.05863	0.985538	1.05609	1.03342	0.916797	0.959171	1.00415	0.960038	1.07644	0.102507	0.293064
A0A452FFP6	Beta-mannosidase	MANBA		Beta-mannosidase OS=Capra hircus OX=9925 GN=MANBA PE=3 SV=1	44	28	28	53	879	101.3	6.47	0.753858	0.810132	0.765954	0.776648	0.734563	0.735878	0.748011	0.739484	1.05026	0.102717	0.293443
A0A8C2NVH1	Testis expressed 48			Testis expressed 48 OS=Capra hircus OX=9925 PE=4 SV=1	16	2	2	8	117	13.2	8.91	0.961337	0.999854	1.05668	1.00596	1.10121	1.07657	1.04405	1.07395	0.936694	0.102805	0.293475
A0A452F4Y6	RNA binding motif protein 5	RBM5		RNA binding motif protein 5 OS=Capra hircus OX=9925 GN=RBM5 PE=3 SV=1	1	1	1	2	815	92.2	6.28	1.01846	1.01355	1.08016	1.03739	1.11467	1.07033	1.08559	1.09019	0.951564	0.102915	0.293568
A0A8C2RVR1	Transmembrane protein 185A			Transmembrane protein 185A OS=Capra hircus OX=9925 PE=4 SV=1	3	1	1	1	347	39.4	7.44	0.990624	1.11615	1.04504	1.0506	1.21015	1.39615	1.1149	1.2404	0.846985	0.103242	0.294279
W5P7E2	inorganic diphosphatase	PPA1		inorganic diphosphatase OS=Ovis aries OX=9940 GN=PPA1 PE=3 SV=1	5	1	1	1	289	32.6	5.47	0.948109	0.955137	0.934351	0.945866	1.04113	0.98878	0.960884	0.996932	0.948777	0.103486	0.294367
A0A836AF59	Palmitoyl-protein thioesterase 1	JEQ12_000183		Palmitoyl-protein thioesterase 1 OS=Ovis aries OX=9940 GN=JEQ12_000183 PE=3 SV=1	35	8	8	19	306	34	6.52	1.02969	1.04628	0.972067	1.01601	0.987898	0.942522	0.890397	0.940272	1.08055	0.103499	0.294367
W5PKJ7	Ubiquitin protein ligase E3 component n-recognin 4	UBR4		Ubiquitin protein ligase E3 component n-recognin 4 OS=Ovis aries OX=9940 GN=UBR4 PE=3 SV=1	14	1	61	104	5183	571.3	6.11	0.756688	0.682008	0.721204	0.719967	0.772203	0.750899	0.791814	0.771639	0.933036	0.103506	0.294367
W5QBS8	Cilia and flagella associated protein 47			Cilia and flagella associated protein 47 OS=Ovis aries OX=9940 PE=4 SV=1	32	22	22	56	886	100.8	9	1.01768	1.0075	1.02715	1.01744	1.1227	1.07032	1.03076	1.07459	0.946817	0.103753	0.294677
A0A452FGS0	Dipeptidyl peptidase 4	DPP4		Dipeptidyl peptidase 4 OS=Capra hircus OX=9925 GN=DPP4 PE=3 SV=1	12	6	6	9	767	88.6	6.27	0.783417	0.832565	0.779197	0.798393	0.762516	0.769615	0.748081	0.760071	1.05042	0.103852	0.294677
A0A452EUA9	Inositol-1-monophosphatase	IMPA1		Inositol-1-monophosphatase OS=Capra hircus OX=9925 GN=IMPA1 PE=3 SV=1	33	10	10	19	277	30	5.17	1.20412	1.09107	1.08688	1.12736	1.07657	1.02011	1.01199	1.03622	1.08795	0.1039	0.294677
A0A8C2P7Z6	Zinc finger HIT-type containing 6			Zinc finger HIT-type containing 6 OS=Capra hircus OX=9925 PE=4 SV=1	1	1	1	8	618	71.7	7.84	0.909223	0.985287	0.990661	0.961723	1.16842	1.02173	1.03392	1.07469	0.894886	0.103926	0.294677
A0A452F8G5	Calcium uniporter protein	MCU	FUNCTION: Mitochondrial inner membrane calcium uniporter that mediates calcium uptake into mitochondria. Constitutes a pore-forming and calcium-conducting subunit. Mitochondrial calcium homeostasis plays key roles in cellular physiology and regulates cell bioenergetics, cytoplasmic calcium signals and activation of cell death pathways. {ECO:0000256|RuleBase:RU367035}.	Calcium uniporter protein OS=Capra hircus OX=9925 GN=MCU PE=3 SV=1	17	6	6	8	351	39.9	8.47	1.06244	1.08432	1.04194	1.0629	0.950618	1.03972	1.01461	1.00165	1.06115	0.104049	0.294805
A0A452EGW8	Single-stranded DNA-binding protein, mitochondrial			Single-stranded DNA-binding protein, mitochondrial OS=Capra hircus OX=9925 PE=3 SV=1	29	4	4	7	167	19.3	9.66	1.01593	1.0449	1.06324	1.04135	1.03272	0.905256	0.907751	0.948576	1.09781	0.104189	0.294805
A0A6P3E829	Uncharacterized protein	JEQ12_009049		Uncharacterized protein OS=Ovis aries OX=9940 GN=JEQ12_009049 PE=4 SV=1	38	8	18	72	493	52.1	7.15	0.924889	1.01241	0.999445	0.978914	1.13652	1.02764	1.04529	1.06982	0.915031	0.104204	0.294805
J7F5B7	Alpha-mannosidase	MAN2B1		Alpha-mannosidase OS=Capra hircus OX=9925 GN=MAN2B1 PE=2 SV=1	1	1	1	1	999	112.8	8.31	0.965518	1.1439	1.03172	1.04705	0.97211	0.922236	0.876566	0.923637	1.13361	0.104295	0.294841
A0A452EI29	NADH dehydrogenase [ubiquinone] 1 alpha subcomplex subunit 6	NDUFA6	FUNCTION: Accessory subunit of the mitochondrial membrane respiratory chain NADH dehydrogenase (Complex I), that is believed to be not involved in catalysis. Complex I functions in the transfer of electrons from NADH to the respiratory chain. The immediate electron acceptor for the enzyme is believed to be ubiquinone. {ECO:0000256|PIRNR:PIRNR006643}.	NADH dehydrogenase [ubiquinone] 1 alpha subcomplex subunit 6 OS=Capra hircus OX=9925 GN=NDUFA6 PE=3 SV=1	62	8	8	49	128	15	9.98	0.89729	1.02742	0.960069	0.961593	1.19548	1.03015	1.05765	1.09443	0.878628	0.104475	0.29513
A0A836AF58	Lipase domain-containing protein	JEQ12_001392		Lipase domain-containing protein OS=Ovis aries OX=9940 GN=JEQ12_001392 PE=3 SV=1	3	1	1	1	705	77.7	7.56	1.16867	1.12185	0.967292	1.08594	0.881951	0.682875	0.999271	0.854699	1.27055	0.104713	0.295583
A0A836D129	Transferase CAF17, mitochondrial	JEQ12_016014		Transferase CAF17, mitochondrial OS=Ovis aries OX=9940 GN=JEQ12_016014 PE=4 SV=1	7	2	2	3	358	37.9	8.84	1.00238	1.02988	1.0426	1.02495	0.98287	1.00946	0.947207	0.979844	1.04603	0.104912	0.295925
A0A452F6E5	Succinate--CoA ligase [ADP-forming] subunit beta, mitochondrial	SUCLA2	FUNCTION: ATP-specific succinyl-CoA synthetase functions in the citric acid cycle (TCA), coupling the hydrolysis of succinyl-CoA to the synthesis of ATP and thus represents the only step of substrate-level phosphorylation in the TCA. The beta subunit provides nucleotide specificity of the enzyme and binds the substrate succinate, while the binding sites for coenzyme A and phosphate are found in t…	Succinate--CoA ligase [ADP-forming] subunit beta, mitochondrial OS=Capra hircus OX=9925 GN=SUCLA2 PE=3 SV=1	65	30	30	197	463	50.2	6.95	1.01144	0.99217	0.991775	0.998461	1.03969	1.00622	1.02239	1.02277	0.976234	0.105065	0.296135
A0A6P3T7D9	Uncharacterized protein	JEQ12_020228		Uncharacterized protein OS=Ovis aries OX=9940 GN=JEQ12_020228 PE=3 SV=1	41	12	12	79	189	20.5	9.57	1.08743	0.983605	1.03017	1.03373	1.09984	1.10005	1.09034	1.09675	0.942547	0.1052	0.296294
A0A452FMI8	Cilia and flagella associated protein 69	CFAP69		Cilia and flagella associated protein 69 OS=Capra hircus OX=9925 GN=CFAP69 PE=4 SV=1	40	32	32	99	951	107	7.74	1.00324	1.00469	0.999102	1.00235	1.08048	1.03231	1.01587	1.04289	0.961126	0.10561	0.297228
A0A452FES2	Pentacotripeptide-repeat region of PRORP domain-containing protein	LRPPRC		Pentacotripeptide-repeat region of PRORP domain-containing protein OS=Capra hircus OX=9925 GN=LRPPRC PE=4 SV=1	4	4	4	4	1373	156.1	6.57	1.05532	0.981315	1.00907	1.01524	0.973354	0.883833	0.965151	0.940779	1.07914	0.106103	0.297935
A0A836A5N5	Ephrin type-B receptor 6	JEQ12_015821		Ephrin type-B receptor 6 OS=Ovis aries OX=9940 GN=JEQ12_015821 PE=4 SV=1	1	1	1	1	992	107.5	6.95	0.812029	1.01332	0.839017	0.888121	0.984128	1.06233	1.03672	1.02773	0.86416	0.106139	0.297935
A0A835ZUA2	Uncharacterized protein	JEQ12_010874		Uncharacterized protein OS=Ovis aries OX=9940 GN=JEQ12_010874 PE=4 SV=1	2	1	1	1	691	80.9	8.41	0.979559	0.969059	0.936493	0.961704	1.00402	0.981953	0.989518	0.991829	0.969626	0.10615	0.297935
A0A452EHU0	45 kDa calcium-binding protein	SDF4		45 kDa calcium-binding protein OS=Capra hircus OX=9925 GN=SDF4 PE=3 SV=1	20	6	6	14	389	44.5	4.96	0.780177	0.841509	0.80439	0.808692	0.784465	0.680429	0.742438	0.735777	1.0991	0.106255	0.297935
A0A836CWA6	40S ribosomal protein S3a	RPS3A		40S ribosomal protein S3a OS=Ovis aries OX=9940 GN=RPS3A PE=3 SV=1	14	3	3	5	264	29.9	9.7	0.838874	1.29028	1.11922	1.08279	0.72278	0.705015	0.907348	0.778381	1.39108	0.106478	0.297935
W5P473	Cytochrome c oxidase subunit 7C, mitochondrial			Cytochrome c oxidase subunit 7C, mitochondrial OS=Ovis aries OX=9940 PE=3 SV=1	29	2	2	13	62	7.2	10.96	1.08252	0.867043	1.01901	0.989524	1.34006	1.05909	1.21326	1.20414	0.821769	0.106488	0.297935
A0A452GA83	ADAM metallopeptidase domain 20	ADAM20		ADAM metallopeptidase domain 20 OS=Capra hircus OX=9925 GN=ADAM20 PE=4 SV=1	9	7	7	17	731	81.5	6.14	1.17146	1.13221	1.03204	1.1119	0.945692	1.07214	0.957422	0.99175	1.12115	0.106504	0.297935
A0A452FES5	Translocation protein SEC62	SEC62		Translocation protein SEC62 OS=Capra hircus OX=9925 GN=SEC62 PE=3 SV=1	7	3	3	6	391	45.1	6.43	1.12311	0.954608	1.04294	1.04022	0.783368	0.973569	0.904034	0.886991	1.17275	0.106674	0.297935
A0A452DWY1	Vacuolar protein sorting-associated protein 29	VPS29	FUNCTION: Acts as component of the retromer cargo-selective complex (CSC). The CSC is believed to be the core functional component of retromer or respective retromer complex variants acting to prevent missorting of selected transmembrane cargo proteins into the lysosomal degradation pathway. {ECO:0000256|RuleBase:RU362040}.	Vacuolar protein sorting-associated protein 29 OS=Capra hircus OX=9925 GN=VPS29 PE=3 SV=1	30	5	5	6	182	20.5	6.79	1.11417	1.05453	1.04651	1.07174	0.911387	1.04601	0.981805	0.979735	1.0939	0.106698	0.297935
A0A452F0G2	Hydroxysteroid 17-beta dehydrogenase 10	HSD17B10		Hydroxysteroid 17-beta dehydrogenase 10 OS=Capra hircus OX=9925 GN=HSD17B10 PE=3 SV=1	78	3	16	115	261	27.2	8.28	0.915093	1.01898	0.926099	0.953389	1.06333	0.987585	1.08063	1.04385	0.913341	0.106713	0.297935
A0A452FYF6	GTP:AMP phosphotransferase AK3, mitochondrial	AK3	FUNCTION: Involved in maintaining the homeostasis of cellular nucleotides by catalyzing the interconversion of nucleoside phosphates. Has GTP:AMP phosphotransferase and ITP:AMP phosphotransferase activities. {ECO:0000256|HAMAP-Rule:MF_03169}.	GTP:AMP phosphotransferase AK3, mitochondrial OS=Capra hircus OX=9925 GN=AK3 PE=3 SV=1	76	17	17	142	227	25.7	9.04	0.976188	1.03878	0.994143	1.00304	1.14504	1.06369	1.03538	1.08137	0.927562	0.106739	0.297935
W5P2Y1	Beta-1,4-glucuronyltransferase 1			Beta-1,4-glucuronyltransferase 1 OS=Ovis aries OX=9940 PE=3 SV=1	2	1	1	1	392	44.6	7.02	0.802777	0.762166	0.787338	0.784094	0.693382	0.715491	0.774989	0.727954	1.07712	0.10695	0.297935
A0A452F8F6	Microspherule protein 1	MCRS1		Microspherule protein 1 OS=Capra hircus OX=9925 GN=MCRS1 PE=4 SV=1	2	1	1	2	449	50.4	9.5	1.2525	0.897739	1.08507	1.07844	1.39412	1.28106	1.25171	1.30896	0.823888	0.107047	0.297935
A0A452FYK7	BolA-like protein 2	BOLA2B		BolA-like protein 2 OS=Capra hircus OX=9925 GN=BOLA2B PE=3 SV=1	41	2	2	6	86	10.1	6.15	1.05336	0.966189	0.990587	1.00338	1.12427	1.03726	1.07356	1.07836	0.930466	0.107102	0.297935
W5PAD9	Cadherin 2	CDH2	FUNCTION: Cadherins are calcium-dependent cell adhesion proteins. {ECO:0000256|RuleBase:RU004357}.	Cadherin 2 OS=Ovis aries OX=9940 GN=CDH2 PE=4 SV=1	2	1	1	1	793	88.3	5.12	0.954206	1.02581	1.04715	1.00906	1.08797	1.04264	1.11394	1.08152	0.933	0.107111	0.297935
A0A836CXU7	Ubiquitin-60S ribosomal protein L40	JEQ12_004346		Ubiquitin-60S ribosomal protein L40 OS=Ovis aries OX=9940 GN=JEQ12_004346 PE=3 SV=1	12	1	2	14	127	14.6	9.39	0.939274	1.02224	0.966845	0.976118	1.11269	1.0349	1.01748	1.05502	0.925212	0.107118	0.297935
A0A6P7EBK2	glutathione transferase	JEQ12_000643		glutathione transferase OS=Ovis aries OX=9940 GN=JEQ12_000643 PE=3 SV=1	55	2	12	57	218	25.7	7.39	0.924168	0.895711	0.893847	0.904575	0.914995	0.962578	0.998952	0.958842	0.943404	0.107208	0.297966
A0A835ZTG7	Golgi associated RAB2 interactor protein-like Rab2B-binding domain-containing protein	JEQ12_005716		Golgi associated RAB2 interactor protein-like Rab2B-binding domain-containing protein OS=Ovis aries OX=9940 GN=JEQ12_005716 PE=4 SV=1	43	5	31	116	839	92	9.79	1.00451	1.0469	1.02032	1.02391	0.869412	1.01599	0.896592	0.927333	1.10415	0.107402	0.298287
A0A452DSS2	Chibby family member 2	CBY2		Chibby family member 2 OS=Capra hircus OX=9925 GN=CBY2 PE=4 SV=1	48	20	20	54	455	52.5	7.11	1.06979	1.09037	1.05829	1.07281	1.0387	1.028	0.930378	0.999025	1.07386	0.107721	0.298953
W5QA23	Kinesin motor domain-containing protein			Kinesin motor domain-containing protein OS=Ovis aries OX=9940 PE=4 SV=1	1	1	1	1	549	60.6	5.74	0.927999	0.88195	0.955085	0.921678	1.05937	1.11587	0.938747	1.03799	0.887941	0.108297	0.300332
W5P0K6	Polyamine modulated factor 1 binding protein 1	PMFBP1		Polyamine modulated factor 1 binding protein 1 OS=Ovis aries OX=9940 GN=PMFBP1 PE=4 SV=1	36	1	31	56	1025	119.8	6.33	1.15093	0.980105	1.1184	1.08314	0.782527	0.967083	0.985219	0.91161	1.18817	0.108483	0.300628
A0A835ZSK8	HECT domain-containing protein	JEQ12_007345		HECT domain-containing protein OS=Ovis aries OX=9940 GN=JEQ12_007345 PE=4 SV=1	1	5	5	8	4416	483.9	6.06	0.959753	1.15464	0.970541	1.02831	1.40137	1.62964	1.09215	1.37439	0.748198	0.108604	0.300744
W5QBP2	Malate dehydrogenase 1B	MDH1B		Malate dehydrogenase 1B OS=Ovis aries OX=9940 GN=MDH1B PE=3 SV=1	30	1	13	44	521	58.5	6.14	1.19879	1.21069	1.14071	1.1834	1.05372	1.16619	1.00032	1.07341	1.10247	0.108729	0.30087
A0A452DPT6	Chromosome X open reading frame 58	CXorf58		Chromosome X open reading frame 58 OS=Capra hircus OX=9925 GN=CXorf58 PE=4 SV=1	9	3	3	4	371	43.1	9.44	1.06439	1.02292	1.02345	1.03692	1.09096	1.04963	1.1144	1.085	0.95569	0.109024	0.301356
A0A8C2P208	Leishmanolysin-like peptidase			Leishmanolysin-like peptidase OS=Capra hircus OX=9925 PE=3 SV=1	2	1	1	1	627	70.6	7.02	1.18676	1.04851	1.26389	1.16639	1.08642	0.7108	0.926633	0.907952	1.28463	0.109064	0.301356
A0A452DNB2	Cytosolic Fe-S cluster assembly factor NUBP1	NUBP1	FUNCTION: Component of the cytosolic iron-sulfur (Fe/S) protein assembly (CIA) machinery. Required for maturation of extramitochondrial Fe-S proteins. The NUBP1-NUBP2 heterotetramer forms a Fe-S scaffold complex, mediating the de novo assembly of an Fe-S cluster and its transfer to target apoproteins. Implicated in the regulation of centrosome duplication. {ECO:0000256|HAMAP-Rule:MF_03038}.	Cytosolic Fe-S cluster assembly factor NUBP1 OS=Capra hircus OX=9925 GN=NUBP1 PE=3 SV=1	9	2	2	2	319	34.2	5.44	0.992301	0.914413	0.924632	0.943782	1.07042	0.962498	1.05459	1.02917	0.917031	0.109282	0.301738
A0A452FAM6	Solute carrier family 9 member B1	SLC9B1		Solute carrier family 9 member B1 OS=Capra hircus OX=9925 GN=SLC9B1 PE=4 SV=1	22	1	9	24	513	55.3	7.15	1.07355	1.09592	1.12102	1.09683	0.8122	1.07712	0.920322	0.936547	1.17114	0.109464	0.302021
W5PAJ2	Prosaposin	PSAP	FUNCTION: Prosaposin: Behaves as a myelinotrophic and neurotrophic factor, these effects are mediated by its G-protein-coupled receptors, GPR37 and GPR37L1, undergoing ligand-mediated internalization followed by ERK phosphorylation signaling. {ECO:0000256|PIRNR:PIRNR002431}.; FUNCTION: Saposins are specific low-molecular mass non-enzymic proteins, they participate in the lysosomal degradation of …	Prosaposin OS=Ovis aries OX=9940 GN=PSAP PE=4 SV=1	9	4	4	15	525	58.1	5.11	0.971528	1.15748	0.931785	1.02026	0.932985	0.831434	0.80701	0.857143	1.19031	0.109585	0.302134
A0A452FDW5	Alkaline phosphatase	LOC102190919		Alkaline phosphatase OS=Capra hircus OX=9925 GN=LOC102190919 PE=3 SV=1	18	1	6	15	530	56.8	5.55	0.879233	0.982104	0.944099	0.935145	1.07186	0.960568	1.05427	1.0289	0.908878	0.109897	0.302345
A0A452DWC1	Cilia and flagella associated protein 52	CFAP52		Cilia and flagella associated protein 52 OS=Capra hircus OX=9925 GN=CFAP52 PE=4 SV=1	73	38	38	170	623	68.6	6.76	1.05779	1.03213	1.04083	1.04358	1.07663	1.14261	1.06594	1.09506	0.95299	0.109898	0.302345
W5NVV8	Glycosyltransferase 8 domain containing 1	GLT8D1		Glycosyltransferase 8 domain containing 1 OS=Ovis aries OX=9940 GN=GLT8D1 PE=4 SV=1	2	1	1	2	372	42	9.5	1.05591	0.840148	1.00515	0.967071	1.09972	1.42987	1.13155	1.22038	0.792434	0.109935	0.302345
A0A452G024	Chromosome 1 open reading frame 185	C1orf185		Chromosome 1 open reading frame 185 OS=Capra hircus OX=9925 GN=C1orf185 PE=4 SV=1	33	7	7	23	229	26.1	6.23	1.20213	1.03475	1.13552	1.12413	0.679069	0.995671	0.989463	0.888068	1.26582	0.10998	0.302345
A0A452DR39	Carbonyl reductase (NADPH)	LOC108633281		Carbonyl reductase (NADPH) OS=Capra hircus OX=9925 GN=LOC108633281 PE=3 SV=1	47	9	9	33	277	30.4	8.07	0.889136	0.881391	0.839693	0.870073	0.855256	0.78712	0.814081	0.818819	1.0626	0.110326	0.302725
A0A452E3D7	Sm domain-containing protein	LSM6		Sm domain-containing protein OS=Capra hircus OX=9925 GN=LSM6 PE=3 SV=1	34	4	4	6	80	9.1	9.58	0.980374	0.989225	0.979447	0.983015	1.02733	1.02966	0.984373	1.01379	0.969647	0.110339	0.302725
W5QES2	Uncharacterized protein			Uncharacterized protein OS=Ovis aries OX=9940 PE=4 SV=1	61	1	2	6	62	6.9	7.12	0.807268	1.24525	1.2451	1.09921	0.885315	0.639035	0.77689	0.76708	1.43298	0.110358	0.302725
A0A452G204	Prolyl endopeptidase	PREPL		Prolyl endopeptidase OS=Capra hircus OX=9925 GN=PREPL PE=3 SV=1	8	5	5	5	727	83.7	6.34	1.08411	1.05013	1.13087	1.08837	0.94859	1.04448	1.03583	1.00963	1.07798	0.110604	0.303182
A0A452E5D6	Beta-defensin	LOC106503657	FUNCTION: Has antibacterial activity. {ECO:0000256|RuleBase:RU231113}.	Beta-defensin OS=Capra hircus OX=9925 GN=LOC106503657 PE=3 SV=1	17	1	1	8	65	7.4	8.75	1.16973	0.989914	1.0091	1.05625	0.946472	0.947735	0.765644	0.886617	1.19132	0.110842	0.303615
W5PVT2	non-specific serine/threonine protein kinase	BRAF		non-specific serine/threonine protein kinase OS=Ovis aries OX=9940 GN=BRAF PE=3 SV=1	1	1	1	1	763	84.3	7.65	1.25842	0.952198	1.07795	1.09619	0.91641	0.909831	0.918587	0.914943	1.19809	0.111118	0.304149
A0A452E7K8	3'(2'), 5'-bisphosphate nucleotidase 1	BPNT1		3'(2'), 5'-bisphosphate nucleotidase 1 OS=Capra hircus OX=9925 GN=BPNT1 PE=3 SV=1	62	3	16	44	308	33.3	5.53	1.00296	0.949502	0.950132	0.96753	1.03832	1.01847	0.987219	1.01467	0.953541	0.111198	0.304149
A0A452DVM2	RAB10, member RAS oncogene family	RAB10		RAB10, member RAS oncogene family OS=Capra hircus OX=9925 GN=RAB10 PE=4 SV=1	39	5	9	47	200	22.5	8.38	1.01246	0.955584	0.949909	0.972651	1.01225	1.13046	1.03054	1.05775	0.919544	0.111548	0.304716
A0A452E5Q4	Mitochondrial pyruvate carrier	LOC108637636	FUNCTION: Mediates the uptake of pyruvate into mitochondria. {ECO:0000256|RuleBase:RU363100}.	Mitochondrial pyruvate carrier OS=Capra hircus OX=9925 GN=LOC108637636 PE=3 SV=1	37	5	5	26	127	14.3	10.43	0.956972	0.964093	0.942452	0.954506	0.960747	1.06224	1.0259	1.0163	0.939199	0.111584	0.304716
A0A8C2NFH2	SEC22 homolog B, vesicle trafficking protein	SEC22B		SEC22 homolog B, vesicle trafficking protein OS=Capra hircus OX=9925 GN=SEC22B PE=3 SV=1	30	6	6	14	216	24.6	8.12	1.05434	0.992711	1.05833	1.03512	0.791967	0.96582	0.968396	0.908728	1.13909	0.111646	0.304716
A0A452GAB7	Transmembrane protein 232	TMEM232		Transmembrane protein 232 OS=Capra hircus OX=9925 GN=TMEM232 PE=4 SV=1	14	8	8	8	648	75.3	8.38	1.03305	1.03549	1.05589	1.04148	1.00586	1.03377	0.979516	1.00638	1.03487	0.111777	0.304854
A0A452DS18	Transketolase like 1	TKTL1		Transketolase like 1 OS=Capra hircus OX=9925 GN=TKTL1 PE=4 SV=1	16	6	6	9	596	64.8	5.83	0.996227	1.0028	0.981474	0.993502	0.990779	0.928471	0.920917	0.946722	1.04941	0.11191	0.304997
W5NW17	Syntaxin binding protein 2	STXBP2		Syntaxin binding protein 2 OS=Ovis aries OX=9940 GN=STXBP2 PE=3 SV=1	50	1	27	87	577	64.2	6.81	1.00485	0.83767	0.974321	0.938948	0.983272	1.13366	1.14891	1.08861	0.862517	0.11221	0.305595
A0A452DYG7	Lipid-binding serum glycoprotein N-terminal domain-containing protein	LOC102171351		Lipid-binding serum glycoprotein N-terminal domain-containing protein OS=Capra hircus OX=9925 GN=LOC102171351 PE=4 SV=1	16	2	2	6	161	17.4	7.28	0.682003	0.678957	0.692842	0.684601	0.787996	0.777882	1.06889	0.878257	0.779499	0.112373	0.30561
W5NPP2	Carboxypeptidase M	CPM		Carboxypeptidase M OS=Ovis aries OX=9940 GN=CPM PE=3 SV=1	2	1	1	1	444	50.4	7.08	0.976905	1.00021	1.07399	1.01704	0.831265	0.98792	0.903932	0.907705	1.12045	0.112401	0.30561
A0A8C2QUJ6	Fibronectin type III and SPRY domain containing 1 like			Fibronectin type III and SPRY domain containing 1 like OS=Capra hircus OX=9925 PE=4 SV=1	25	10	10	17	550	61.6	6.73	0.994343	0.961739	0.999912	0.985331	1.06098	0.994787	1.03906	1.03161	0.955139	0.112469	0.30561
B7VBV2	Binder of sperm 1	rsvp14		Binder of sperm 1 OS=Ovis aries OX=9940 GN=rsvp14 PE=2 SV=1	49	1	3	59	129	14.7	5.26	0.822764	0.944821	0.882386	0.883324	0.82952	0.691113	0.79692	0.772517	1.14344	0.112538	0.30561
A0A8C2R3T9	Collagen type XIV alpha 1 chain			Collagen type XIV alpha 1 chain OS=Capra hircus OX=9925 PE=4 SV=1	1	1	1	1	1719	185.8	5.52	0.80125	0.736972	0.811282	0.783168	0.735822	0.734121	0.738009	0.735984	1.06411	0.11291	0.3064
A0A6P7D597	NEDD8-activating enzyme E1 catalytic subunit	JEQ12_008325		NEDD8-activating enzyme E1 catalytic subunit OS=Ovis aries OX=9940 GN=JEQ12_008325 PE=3 SV=1	46	14	14	33	463	51.8	5.45	0.86745	0.877174	0.848058	0.864227	0.935349	0.89049	1.03922	0.95502	0.904931	0.113057	0.306407
A0A835ZV68	serine--tRNA ligase	JEQ12_005280		serine--tRNA ligase OS=Ovis aries OX=9940 GN=JEQ12_005280 PE=3 SV=1	15	6	6	11	518	58.2	7.39	1.01866	0.927289	1.01136	0.985769	1.04926	1.02791	1.08261	1.05326	0.935921	0.113074	0.306407
A0A452EYD8	Ubiquitin specific peptidase 28	USP28		Ubiquitin specific peptidase 28 OS=Capra hircus OX=9925 GN=USP28 PE=4 SV=1	3	3	3	4	1051	119.5	5.19	0.884427	0.936269	0.816581	0.879092	0.918992	0.972495	1.00595	0.965812	0.910211	0.113436	0.307158
W5PI88	EF-hand calcium binding domain 5	EFCAB5		EF-hand calcium binding domain 5 OS=Ovis aries OX=9940 GN=EFCAB5 PE=4 SV=1	33	12	48	175	1526	174.2	6.06	1.01958	1.02144	1.04128	1.02743	1.12956	1.05401	1.05555	1.07971	0.951586	0.113513	0.307158
A0A6P3EDA5	Uncharacterized protein	JEQ12_011152		Uncharacterized protein OS=Ovis aries OX=9940 GN=JEQ12_011152 PE=4 SV=1	18	4	4	11	202	22.1	11.17	1.14722	1.03092	1.04216	1.07343	0.952248	1.03725	0.94545	0.978317	1.09722	0.11507	0.311114
A0A452F048	Dynein axonemal heavy chain 10	DNAH10		Dynein axonemal heavy chain 10 OS=Capra hircus OX=9925 GN=DNAH10 PE=3 SV=1	48	205	207	759	4569	526	5.81	0.976612	1.00562	0.993885	0.992038	1.08224	1.01865	1.01557	1.03882	0.954966	0.115139	0.311114
W5P4R1	Moesin	MSN		Moesin OS=Ovis aries OX=9940 GN=MSN PE=4 SV=1	14	3	8	14	665	77.5	7.77	0.950999	0.942293	0.968006	0.953766	0.94743	0.868994	0.900466	0.90563	1.05315	0.11545	0.311732
A0A452FZU2	G-protein coupled receptors family 1 profile domain-containing protein	LOC102171517		G-protein coupled receptors family 1 profile domain-containing protein OS=Capra hircus OX=9925 GN=LOC102171517 PE=3 SV=1	2	1	1	1	344	38.3	8.16	0.979946	1.00523	1.06692	1.01737	1.03135	1.16245	1.17727	1.12369	0.905381	0.115693	0.312094
A0A452E4N1	RNA helicase	LOC108634620		RNA helicase OS=Capra hircus OX=9925 GN=LOC108634620 PE=3 SV=1	9	4	4	8	660	73.1	7.23	1.01756	0.984884	1.05018	1.01754	0.905347	0.983319	0.976358	0.955008	1.06548	0.115885	0.312094
A0A452EJ57	Ferritin		FUNCTION: Stores iron in a soluble, non-toxic, readily available form. Important for iron homeostasis. Iron is taken up in the ferrous form and deposited as ferric hydroxides after oxidation. {ECO:0000256|RuleBase:RU361145}.	Ferritin OS=Capra hircus OX=9925 PE=3 SV=1	33	2	2	2	113	12.7	5.07	1.10591	1.03168	1.11677	1.08479	0.924249	0.941476	1.06977	0.978498	1.10863	0.116013	0.312094
A0A452DZJ3	Trafficking protein particle complex 6B	TRAPPC6B		Trafficking protein particle complex 6B OS=Capra hircus OX=9925 GN=TRAPPC6B PE=3 SV=1	30	5	5	10	158	18	8.68	1.02714	0.871154	0.952458	0.950251	0.99727	1.0942	1.08922	1.06023	0.896269	0.116033	0.312094
A0A452DKA1	Cilia and flagella associated protein 70	CFAP70		Cilia and flagella associated protein 70 OS=Capra hircus OX=9925 GN=CFAP70 PE=4 SV=1	36	1	31	97	1008	112.8	5.24	0.987376	1.08117	1.08693	1.05182	0.900516	0.938226	1.02407	0.954271	1.10223	0.116035	0.312094
A0A836CQE1	Transmembrane protein 238	JEQ12_012361		Transmembrane protein 238 OS=Ovis aries OX=9940 GN=JEQ12_012361 PE=4 SV=1	3	1	1	3	499	55.4	9.67	1.24	1.19159	1.17946	1.20368	1.06668	1.14495	0.840281	1.0173	1.18321	0.116158	0.312094
A0A8C2N706	Diacylglycerol kinase	DGKA		Diacylglycerol kinase OS=Capra hircus OX=9925 GN=DGKA PE=3 SV=1	33	21	21	63	846	95.8	6.89	0.970322	1.01656	0.994304	0.993729	0.953949	0.927926	0.979432	0.953769	1.0419	0.116161	0.312094
A0A8C2RLQ3	Chromosome 10 open reading frame 82			Chromosome 10 open reading frame 82 OS=Capra hircus OX=9925 PE=4 SV=1	66	15	15	92	256	29.1	8.07	0.890269	0.986055	1.01065	0.962325	1.08944	1.02705	1.02469	1.04706	0.919075	0.116339	0.312352
A0A452FAX2	LIM and SH3 domain protein 1	LASP1		LIM and SH3 domain protein 1 OS=Capra hircus OX=9925 GN=LASP1 PE=4 SV=1	3	1	1	1	260	29.7	7.05	1.02108	0.862401	1.00659	0.963357	1.04202	1.13523	1.06088	1.07938	0.892513	0.11651	0.312385
W5PBG2	phosphatidylinositol-4,5-bisphosphate 3-kinase	PIK3CB		phosphatidylinositol-4,5-bisphosphate 3-kinase OS=Ovis aries OX=9940 GN=PIK3CB PE=3 SV=1	1	1	1	1	1074	123.2	7.01	0.843826	0.850268	0.972293	0.888796	0.957922	0.994708	0.972185	0.974938	0.911643	0.11654	0.312385
A0A452DXZ3	Metaxin 2	MTX2		Metaxin 2 OS=Capra hircus OX=9925 GN=MTX2 PE=3 SV=1	55	11	11	52	264	29.7	6.29	0.981676	1.02096	1.01304	1.00523	1.1127	1.03327	1.03895	1.06164	0.946864	0.116599	0.312385
A0A836CSJ0	Mitochondrial calcium uniporter regulator 1	JEQ12_010774		Mitochondrial calcium uniporter regulator 1 OS=Ovis aries OX=9940 GN=JEQ12_010774 PE=3 SV=1	29	10	10	26	203	23.6	6.95	0.975218	0.989062	0.98262	0.9823	1.01927	0.987996	1.05099	1.01942	0.963589	0.116978	0.312991
A0A452FKR5	G protein-coupled receptor kinase	GRK4		G protein-coupled receptor kinase OS=Capra hircus OX=9925 GN=GRK4 PE=3 SV=1	33	12	12	26	583	66.9	7.56	0.981212	1.04053	0.977757	0.999832	0.962018	0.90354	0.96395	0.943169	1.06008	0.11699	0.312991
A0A8C2NG33	Calcium binding protein 39			Calcium binding protein 39 OS=Capra hircus OX=9925 PE=3 SV=1	16	5	5	8	340	39.8	7.2	1.07646	1.00112	1.00076	1.02611	1.05189	1.10474	1.10604	1.08756	0.9435	0.117227	0.313405
W5NXR7	KIAA1217 ortholog	KIAA1217		KIAA1217 ortholog OS=Ovis aries OX=9940 GN=KIAA1217 PE=4 SV=1	1	1	1	2	1780	193.4	7.05	0.983626	1.09174	0.951298	1.00889	0.966088	0.825414	0.883348	0.891617	1.13153	0.117321	0.313435
A0A452FE42	Serpin domain-containing protein	LOC106503969		Serpin domain-containing protein OS=Capra hircus OX=9925 GN=LOC106503969 PE=3 SV=1	20	6	7	15	378	42.5	5.41	1.00057	0.926331	0.926512	0.951138	0.997459	1.01813	0.9926	1.00273	0.94855	0.117453	0.313503
W5Q9W9	Coiled-coil domain containing 159	CCDC159		Coiled-coil domain containing 159 OS=Ovis aries OX=9940 GN=CCDC159 PE=4 SV=1	49	1	19	80	418	46.9	6.52	1.36252	0.986133	0.989418	1.11269	0.630215	0.888467	0.904403	0.807695	1.37761	0.117512	0.313503
A0A6P7DAJ8	Uncharacterized protein	JEQ12_011405		Uncharacterized protein OS=Ovis aries OX=9940 GN=JEQ12_011405 PE=4 SV=1	2	1	1	1	398	44.9	5.33	1.09984	1.22695	1.09314	1.13998	1.06409	1.04771	0.894235	1.00201	1.13769	0.117853	0.314191
A0A836A459	Symplekin	JEQ12_005450		Symplekin OS=Ovis aries OX=9940 GN=JEQ12_005450 PE=4 SV=1	15	1	18	100	1934	216.2	4.97	0.979504	1.02611	1.05711	1.02091	1.07645	1.08804	1.04896	1.07115	0.953094	0.118583	0.315915
W5P983	Collagen type IV alpha 2 chain	COL4A2		Collagen type IV alpha 2 chain OS=Ovis aries OX=9940 GN=COL4A2 PE=4 SV=1	0	1	1	4	1692	165.3	8.88	1.26554	0.99635	1.15392	1.1386	0.756524	1.05175	0.9202	0.909493	1.25191	0.118803	0.316273
W5PHK3	Lysine-specific demethylase 4D			Lysine-specific demethylase 4D OS=Ovis aries OX=9940 PE=4 SV=1	2	1	1	1	420	47.6	8.24	0.890504	1.10211	0.95272	0.981777	1.11202	1.09973	1.10702	1.10626	0.887475	0.118884	0.316273
A0A8C2SFA3	Membrane associated ring-CH-type finger 5			Membrane associated ring-CH-type finger 5 OS=Capra hircus OX=9925 PE=4 SV=1	10	2	2	4	293	32.8	8.44	1.07879	1.16926	1.02551	1.09119	0.946231	1.05262	0.953341	0.984063	1.10886	0.119373	0.317353
A0A8C2NN05	Chorein N-terminal domain-containing protein			Chorein N-terminal domain-containing protein OS=Capra hircus OX=9925 PE=3 SV=1	1	1	1	3	712	81.4	8.63	1.00884	1.25242	1.08076	1.11401	0.906507	1.00314	0.972221	0.960621	1.15967	0.119495	0.317453
A0A452DUE2	Dynein axonemal light intermediate chain 1	DNALI1		Dynein axonemal light intermediate chain 1 OS=Capra hircus OX=9925 GN=DNALI1 PE=4 SV=1	74	23	23	196	258	29.7	8.5	0.988479	1.04422	1.04698	1.02656	1.24034	1.11914	1.05758	1.13902	0.901269	0.119622	0.317568
A0A8C2SC76	Integral membrane protein 2	ITM2B		Integral membrane protein 2 OS=Capra hircus OX=9925 GN=ITM2B PE=3 SV=1	16	4	4	6	260	29.6	5.4	0.787467	0.822539	0.810155	0.806721	0.75687	0.731591	0.799532	0.762664	1.05777	0.119732	0.317639
A0A452EZU2	Cytoplasmic FMR1-interacting protein	CYFIP1		Cytoplasmic FMR1-interacting protein OS=Capra hircus OX=9925 GN=CYFIP1 PE=3 SV=1	1	1	1	1	1268	146.8	6.86	0.788082	0.89855	0.939445	0.875359	1.10408	0.995957	1.53339	1.21114	0.722755	0.119824	0.317659
A0A8C2XVS7	Trafficking protein particle complex subunit 13	TRAPPC13		Trafficking protein particle complex subunit 13 OS=Capra hircus OX=9925 GN=TRAPPC13 PE=3 SV=1	6	2	2	5	397	44.2	5.71	1.0506	0.864806	0.897121	0.93751	1.05126	1.03089	1.21842	1.10019	0.852132	0.120056	0.318051
A0A452G3Y5	ArfGAP with FG repeats 1	AGFG1		ArfGAP with FG repeats 1 OS=Capra hircus OX=9925 GN=AGFG1 PE=4 SV=1	6	2	2	2	538	55.8	8.92	1.05611	1.02366	0.973318	1.0177	0.962608	0.978509	0.966898	0.969338	1.04989	0.1202	0.31821
A0A6P7EEG2	Uncharacterized protein	JEQ12_019075		Uncharacterized protein OS=Ovis aries OX=9940 GN=JEQ12_019075 PE=4 SV=1	5	2	2	2	471	49.9	8.48	0.999277	1.05891	1.00274	1.02031	0.816903	0.958283	0.971875	0.915687	1.11426	0.120561	0.318854
W5NTA7	Nuclear protein MDM1	MDM1		Nuclear protein MDM1 OS=Ovis aries OX=9940 GN=MDM1 PE=3 SV=1	6	4	4	5	714	80.9	9.07	1.02711	1.03019	1.0664	1.04123	1.17725	1.0751	1.08065	1.111	0.937206	0.120698	0.318854
A0A452EXW1	Cilia- and flagella-associated protein 299			Cilia- and flagella-associated protein 299 OS=Capra hircus OX=9925 PE=4 SV=1	54	7	7	21	123	14.4	9.17	0.986997	1.02549	1.00141	1.00463	1.12031	1.04052	1.03184	1.06423	0.944002	0.120715	0.318854
A0A452E5A8	Ribonuclease A family member 12 (inactive)	RNASE12		Ribonuclease A family member 12 (inactive) OS=Capra hircus OX=9925 GN=RNASE12 PE=3 SV=1	14	2	2	2	145	17	6.87	0.606994	0.675285	0.693325	0.658535	0.416912	0.637923	0.512859	0.522565	1.2602	0.120779	0.318854
A0A8C2S169	ATP synthase subunit d, mitochondrial			ATP synthase subunit d, mitochondrial OS=Capra hircus OX=9925 PE=3 SV=1	80	0	11	90	137	15.9	8.85	0.923541	0.958508	0.984907	0.955652	1.18581	0.982844	1.06185	1.07683	0.887464	0.120924	0.319014
A0A8C2NT41	AT-hook transcription factor			AT-hook transcription factor OS=Capra hircus OX=9925 PE=4 SV=1	1	1	1	1	1431	154.1	6.43	0.799703	0.799479	0.852249	0.817144	0.956056	0.8551	0.859826	0.890327	0.917802	0.12115	0.319389
A0A8C2S1D1	NADH dehydrogenase [ubiquinone] flavoprotein 3, mitochondrial			NADH dehydrogenase [ubiquinone] flavoprotein 3, mitochondrial OS=Capra hircus OX=9925 PE=3 SV=1	29	13	15	37	646	68.9	8.57	0.972531	1.01521	1.02631	1.00468	1.06003	1.08409	1.01843	1.05418	0.953045	0.121292	0.319539
A0A452F8Y2	Trafficking protein particle complex subunit 12	TRAPPC12		Trafficking protein particle complex subunit 12 OS=Capra hircus OX=9925 GN=TRAPPC12 PE=4 SV=1	5	2	2	2	547	60.1	6.8	0.878465	1.03813	0.867675	0.928092	1.0395	1.03	1.03917	1.03622	0.895648	0.121693	0.320373
A0A8C2S255	PDZ domain containing 9			PDZ domain containing 9 OS=Capra hircus OX=9925 PE=4 SV=1	8	2	2	4	263	29.8	9.33	0.982635	1.06089	0.965874	1.00313	0.886619	0.977574	0.910585	0.924926	1.08455	0.122072	0.321148
A0A452EK46	Sulfhydryl oxidase	QSOX2		Sulfhydryl oxidase OS=Capra hircus OX=9925 GN=QSOX2 PE=3 SV=1	6	4	4	4	704	77.1	8.44	0.743732	0.763034	0.792398	0.766388	0.678504	0.707459	0.756301	0.714088	1.07324	0.122227	0.321334
A0A452DV55	Coiled-coil domain-containing protein 114	ODAD1		Coiled-coil domain-containing protein 114 OS=Capra hircus OX=9925 GN=ODAD1 PE=4 SV=1	45	32	32	95	693	78.1	6.79	1.03302	1.06115	1.07516	1.05645	1.15967	1.09524	1.07761	1.11084	0.951033	0.122505	0.32184
A0A452G1W6	Solute carrier family 9 member C2 (putative)	SLC9C2		Solute carrier family 9 member C2 (putative) OS=Capra hircus OX=9925 GN=SLC9C2 PE=3 SV=1	9	7	8	19	1112	127.9	8	1.02981	1.06901	1.03814	1.04565	0.935983	1.02948	0.996571	0.987344	1.05906	0.122603	0.321876
A0A452DZH2	Chromosome 6 open reading frame 163	C6orf163		Chromosome 6 open reading frame 163 OS=Capra hircus OX=9925 GN=C6orf163 PE=4 SV=1	76	30	30	118	329	39	7.05	1.00136	1.04408	1.01485	1.0201	1.16646	1.06999	1.04858	1.09501	0.931593	0.122757	0.321949
A0A452EPI0	Sad1 and UNC84 domain containing 5	SUN5		Sad1 and UNC84 domain containing 5 OS=Capra hircus OX=9925 GN=SUN5 PE=4 SV=1	40	10	10	69	380	43.5	8.5	1.32006	1.03293	1.04928	1.13409	0.759567	1.0266	0.907998	0.898055	1.26283	0.122801	0.321949
A0A8C2RNT7	Ubiquitin carboxyl-terminal hydrolase 14			Ubiquitin carboxyl-terminal hydrolase 14 OS=Capra hircus OX=9925 PE=3 SV=1	27	8	8	13	494	55.9	5.3	0.894844	0.91766	0.889506	0.90067	1.03178	0.900367	1.02277	0.984971	0.914413	0.123093	0.322492
A0A452EDB8	Mitochondrial carrier 2	MTCH2		Mitochondrial carrier 2 OS=Capra hircus OX=9925 GN=MTCH2 PE=3 SV=1	53	1	13	71	294	32.1	8.34	1.00185	0.952675	0.960467	0.971665	0.970479	1.20929	1.23501	1.13826	0.853641	0.123462	0.323214
A0A836A7J8	Acyl carrier protein	JEQ12_015490		Acyl carrier protein OS=Ovis aries OX=9940 GN=JEQ12_015490 PE=3 SV=1	24	7	7	70	156	17.3	5.07	0.956824	0.941902	0.938888	0.945871	1.1826	0.99648	1.00988	1.06299	0.889824	0.123539	0.323214
W5QF00	[tau protein] kinase	GSK3B		[tau protein] kinase OS=Ovis aries OX=9940 GN=GSK3B PE=3 SV=1	51	11	17	58	395	44.1	8.51	1.07413	1.05125	1.01906	1.04815	0.748253	0.992634	0.952913	0.897934	1.16729	0.124201	0.324462
A0A8C2PBF0	Thyroid hormone receptor interactor 11			Thyroid hormone receptor interactor 11 OS=Capra hircus OX=9925 PE=4 SV=1	0	1	1	5	1975	226.4	5.4	1.11348	1.02371	1.10257	1.07992	1.09478	1.42263	1.30431	1.27391	0.84772	0.12422	0.324462
A0A452G6E2	Glyceraldehyde 3-phosphate dehydrogenase NAD(P) binding domain-containing protein			Glyceraldehyde 3-phosphate dehydrogenase NAD(P) binding domain-containing protein OS=Capra hircus OX=9925 PE=3 SV=1	3	1	1	4	306	33.7	9.04	1.01304	1.0261	1.01018	1.01644	0.857461	0.982018	0.973877	0.937785	1.08387	0.124273	0.324462
A0A059U2L1	Epididymal-specific lipocalin-5-like	LOC108637125		Epididymal-specific lipocalin-5-like OS=Capra hircus OX=9925 GN=LOC108637125 PE=2 SV=1	57	1	11	65	180	19.5	7.03	0.564576	0.693139	0.61007	0.622595	0.708828	0.673312	0.719035	0.700391	0.888925	0.124419	0.324621
A0A8C2NCY7	Histidine ammonia-lyase	HAL		Histidine ammonia-lyase OS=Capra hircus OX=9925 GN=HAL PE=3 SV=1	2	1	1	1	591	64.4	6.67	1.12078	1.04144	1.06023	1.07415	0.9427	1.04714	0.809863	0.933234	1.151	0.124662	0.324749
A0A452EFR8	Cilia and flagella associated protein 210	CFAP210		Cilia and flagella associated protein 210 OS=Capra hircus OX=9925 GN=CFAP210 PE=4 SV=1	43	35	35	124	671	78.6	9.35	1.05378	1.12055	1.116	1.09678	1.27067	1.16506	1.13018	1.18864	0.922717	0.124717	0.324749
A0A452DLT7	hexokinase	HK1		hexokinase OS=Capra hircus OX=9925 GN=HK1 PE=3 SV=1	61	61	61	618	917	102.2	6.71	0.960784	0.99746	0.960514	0.972919	1.02632	1.0586	0.981722	1.02221	0.951777	0.124726	0.324749
A0A8C2R465	Chromosome 15 C11orf1 homolog	C15H11orf1		Chromosome 15 C11orf1 homolog OS=Capra hircus OX=9925 GN=C15H11orf1 PE=4 SV=1	19	3	3	14	185	21.7	8.68	1.06932	0.969949	1.00834	1.01587	1.10134	1.08702	1.04968	1.07935	0.941189	0.124845	0.324837
A0A836D5Q2	CB069 protein	JEQ12_009737		CB069 protein OS=Ovis aries OX=9940 GN=JEQ12_009737 PE=4 SV=1	7	2	2	3	388	43.4	7.94	1.04212	1.14843	1.0038	1.06478	0.972278	0.966794	0.997967	0.979013	1.08761	0.125017	0.324868
A0A8C2QWK1	Uncharacterized protein			Uncharacterized protein OS=Capra hircus OX=9925 PE=4 SV=1	12	1	1	2	60	6.8	9.11	0.956311	1.0615	1.2307	1.08284	0.926924	0.931017	0.926423	0.928122	1.1667	0.125028	0.324868
A0A8C2RYV1	Neural precursor cell expressed, developmentally down-regulated 9			Neural precursor cell expressed, developmentally down-regulated 9 OS=Capra hircus OX=9925 PE=3 SV=1	1	1	1	1	823	90.3	6.47	1.04822	1.16688	1.03888	1.08466	1.00716	1.01334	0.866189	0.962229	1.12724	0.125207	0.325109
W5PBR2	Fibronectin type III domain containing 8	FNDC8		Fibronectin type III domain containing 8 OS=Ovis aries OX=9940 GN=FNDC8 PE=4 SV=1	71	1	23	184	321	35.2	5.97	1.18025	0.997843	1.00768	1.06192	0.962955	0.876315	0.963869	0.93438	1.1365	0.125306	0.325143
A0A452EW59	Pyruvate dehydrogenase phosphatase regulatory subunit	PDPR		Pyruvate dehydrogenase phosphatase regulatory subunit OS=Capra hircus OX=9925 GN=PDPR PE=3 SV=1	38	27	27	87	878	98.5	6.93	1.07524	1.05375	1.0756	1.0682	0.958481	1.04796	1.03259	1.01301	1.05448	0.125412	0.325196
A0A8C2XYM2	Membrane-spanning 4-domains subfamily A member 13			Membrane-spanning 4-domains subfamily A member 13 OS=Capra hircus OX=9925 PE=3 SV=1	8	1	2	6	250	27.9	9.01	1.22535	1.10734	1.09942	1.14404	0.444113	0.990008	0.952031	0.795384	1.43835	0.12578	0.325923
A0A452ENX1	DnaJ heat shock protein family (Hsp40) member B13	DNAJB13		DnaJ heat shock protein family (Hsp40) member B13 OS=Capra hircus OX=9925 GN=DNAJB13 PE=4 SV=1	71	22	22	131	316	36.1	7.85	0.955019	1.04023	1.05333	1.0162	1.23601	1.10882	1.05817	1.13433	0.895852	0.125864	0.325923
A0A6P7DIM9	Glucose-6-phosphate 1-dehydrogenase	JEQ12_020180		Glucose-6-phosphate 1-dehydrogenase OS=Ovis aries OX=9940 GN=JEQ12_020180 PE=3 SV=1	2	1	1	1	545	62.4	7.14	0.901701	0.947274	1.15707	1.00202	0.849097	0.877201	0.811549	0.845949	1.18449	0.125953	0.325929
A0A836A7V8	NADPH:adrenodoxin oxidoreductase, mitochondrial	JEQ12_002422		NADPH:adrenodoxin oxidoreductase, mitochondrial OS=Ovis aries OX=9940 GN=JEQ12_002422 PE=3 SV=1	61	25	25	83	501	54.9	6.11	0.955802	1.01539	0.983216	0.984804	1.01936	1.00845	1.03798	1.02193	0.963672	0.126165	0.326257
J9UXY3	10 kDa heat shock protein, mitochondrial	HSP10		10 kDa heat shock protein, mitochondrial OS=Ovis aries OX=9940 GN=HSP10 PE=3 SV=1	83	12	12	64	102	10.9	8.92	0.881495	1.11428	0.868493	0.954757	1.48176	1.11981	1.1078	1.23646	0.772172	0.126653	0.327295
A0A452G936	Shootin-1			Shootin-1 OS=Capra hircus OX=9925 PE=4 SV=1	34	1	10	36	265	30.7	5.02	0.914015	0.982775	0.898051	0.931614	1.30268	0.938221	1.19558	1.14549	0.813287	0.126851	0.327583
A0A836A4R0	Parkin coregulated	JEQ12_018997		Parkin coregulated OS=Ovis aries OX=9940 GN=JEQ12_018997 PE=4 SV=1	60	10	13	93	205	23.6	7.09	1.00431	1.05887	0.99594	1.0197	1.31014	1.10653	1.07837	1.16501	0.875273	0.127107	0.328021
W5PT91	Ubiquitin conjugating enzyme E2 J1	UBE2J1		Ubiquitin conjugating enzyme E2 J1 OS=Ovis aries OX=9940 GN=UBE2J1 PE=4 SV=1	18	5	5	13	324	35.7	6.61	1.11949	1.00875	1.02583	1.05136	0.976302	0.936638	1.00905	0.973996	1.07943	0.127241	0.328144
A0A6P7EI63	Nucleoredoxin	JEQ12_003232		Nucleoredoxin OS=Ovis aries OX=9940 GN=JEQ12_003232 PE=3 SV=1	2	1	1	1	435	48.3	5.03	1.07686	1.08709	1.01205	1.05867	0.950398	0.936182	1.0473	0.97796	1.08253	0.127588	0.328598
A0A452G587	Profilin	PFN1		Profilin OS=Capra hircus OX=9925 GN=PFN1 PE=3 SV=1	36	4	4	8	140	15	8.28	0.929635	0.854813	0.884455	0.889634	0.942445	0.914284	0.955713	0.937481	0.948962	0.127591	0.328598
A0A452G0Y9	Nuclear transport factor 2	NUTF2		Nuclear transport factor 2 OS=Capra hircus OX=9925 GN=NUTF2 PE=4 SV=1	69	5	5	31	127	14.5	5.38	1.05335	0.908212	0.88241	0.94799	1.07076	1.01354	1.0965	1.06026	0.894108	0.127778	0.328856
A0A836CZM5	FERM domain-containing protein	JEQ12_018975		FERM domain-containing protein OS=Ovis aries OX=9940 GN=JEQ12_018975 PE=4 SV=1	13	3	8	15	738	86.7	7.37	0.930979	0.948017	0.928975	0.93599	0.884267	0.918377	0.924962	0.909202	1.02946	0.127913	0.32898
W5PD85	Histidine triad nucleotide binding protein 3	HINT3		Histidine triad nucleotide binding protein 3 OS=Ovis aries OX=9940 GN=HINT3 PE=4 SV=1	45	5	5	15	140	16.3	7.53	1.04798	0.953811	0.991327	0.997706	1.00972	1.15787	1.13082	1.09947	0.907444	0.128002	0.328986
A0A835ZWW3	Mth938 domain-containing protein	JEQ12_010936		Mth938 domain-containing protein OS=Ovis aries OX=9940 GN=JEQ12_010936 PE=4 SV=1	19	1	1	1	109	12	8.43	1.2533	0.950742	1.09626	1.1001	0.993493	0.844331	0.902456	0.913426	1.20437	0.128212	0.329167
A0A481MW93	Beta-nerve growth factor (Fragment)	NGF		Beta-nerve growth factor (Fragment) OS=Ovis aries OX=9940 GN=NGF PE=3 SV=1	3	1	1	1	220	24.3	9.57	1.16895	0.939115	1.19642	1.10149	1.20356	1.61141	1.32606	1.38034	0.797986	0.128337	0.329167
A0A452FNL7	Membrane spanning 4-domains A14			Membrane spanning 4-domains A14 OS=Capra hircus OX=9925 PE=3 SV=1	47	32	32	154	855	96.6	5	0.990493	0.920738	0.911527	0.94092	1.11092	1.08198	0.949251	1.04738	0.898353	0.128369	0.329167
A0A836ADW8	Calponin-homology (CH) domain-containing protein	JEQ12_018129		Calponin-homology (CH) domain-containing protein OS=Ovis aries OX=9940 GN=JEQ12_018129 PE=4 SV=1	0	1	1	1	3389	382	6.29	0.981592	1.13573	1.05176	1.05636	0.863242	0.893718	1.02689	0.927949	1.13838	0.12842	0.329167
A0A452ED31	Histone deacetylase	HDAC7	FUNCTION: Responsible for the deacetylation of lysine residues on the N-terminal part of the core histones (H2A, H2B, H3 and H4). Histone deacetylation gives a tag for epigenetic repression and plays an important role in transcriptional regulation, cell cycle progression and developmental events. {ECO:0000256|PIRNR:PIRNR037911}.	Histone deacetylase OS=Capra hircus OX=9925 GN=HDAC7 PE=3 SV=1	1	1	1	4	999	107.4	8.38	1.01599	1.01158	1.00082	1.00946	0.98197	0.980066	0.888865	0.9503	1.06226	0.129432	0.331284
A0A8C2QYE7	BTB/POZ domain-containing protein 16	BTBD16		BTB/POZ domain-containing protein 16 OS=Capra hircus OX=9925 GN=BTBD16 PE=4 SV=1	44	21	21	63	506	58.3	9.44	0.970241	1.04258	0.985574	0.999464	1.055	1.05211	1.02695	1.04469	0.956708	0.129479	0.331284
A0A452F4Q5	Dynein axonemal heavy chain 8	DNAH8		Dynein axonemal heavy chain 8 OS=Capra hircus OX=9925 GN=DNAH8 PE=3 SV=1	55	11	255	1499	4727	540.6	6	1.00018	1.01355	0.99918	1.0043	1.10557	1.03775	1.0204	1.05457	0.952331	0.129543	0.331284
A0A8C2RH38	polyribonucleotide nucleotidyltransferase			polyribonucleotide nucleotidyltransferase OS=Capra hircus OX=9925 PE=3 SV=1	18	11	11	30	784	85.7	8.13	1.11609	1.17813	1.10021	1.13148	1.35497	1.82096	1.24102	1.47232	0.768501	0.129595	0.331284
A0A835ZNG7	SSD domain-containing protein	JEQ12_012800		SSD domain-containing protein OS=Ovis aries OX=9940 GN=JEQ12_012800 PE=4 SV=1	23	4	18	79	937	103.3	5.14	1.1123	1.09169	1.1346	1.11286	0.762891	1.09178	0.937164	0.930611	1.19584	0.129885	0.331803
W5QCA4	Transmembrane protein 202			Transmembrane protein 202 OS=Ovis aries OX=9940 PE=4 SV=1	5	1	1	2	276	31.2	9.69	0.909865	1.19592	1.04716	1.05098	0.843476	0.808202	0.961339	0.871006	1.20663	0.130138	0.332012
W5PTX7	Spermatogenesis and centriole associated 1 like	SPATC1L		Spermatogenesis and centriole associated 1 like OS=Ovis aries OX=9940 GN=SPATC1L PE=4 SV=1	21	4	7	30	341	38	8.84	0.999182	0.986991	1.04156	1.00924	1.022	1.06436	1.09705	1.06114	0.951097	0.130156	0.332012
W5NR26	U6 snRNA-associated Sm-like protein LSm3	LSM3	FUNCTION: Binds specifically to the 3'-terminal U-tract of U6 snRNA. {ECO:0000256|RuleBase:RU365046}.	U6 snRNA-associated Sm-like protein LSm3 OS=Ovis aries OX=9940 GN=LSM3 PE=3 SV=1	12	1	1	1	103	12	4.7	1.04042	1.20399	1.06382	1.10275	0.985285	0.971259	1.03823	0.998258	1.10467	0.130232	0.332012
A0A835ZZX4	Glutamine synthetase	JEQ12_003927		Glutamine synthetase OS=Ovis aries OX=9940 GN=JEQ12_003927 PE=3 SV=1	47	27	28	262	687	77.5	7.42	0.959088	0.994104	0.97973	0.977641	1.01051	1.0764	0.997145	1.02802	0.950995	0.130318	0.332012
A0A452F2G7	Succinate dehydrogenase [ubiquinone] flavoprotein subunit, mitochondrial	SDHA	FUNCTION: Flavoprotein (FP) subunit of succinate dehydrogenase (SDH) that is involved in complex II of the mitochondrial electron transport chain and is responsible for transferring electrons from succinate to ubiquinone (coenzyme Q). {ECO:0000256|RuleBase:RU362051}.	Succinate dehydrogenase [ubiquinone] flavoprotein subunit, mitochondrial OS=Capra hircus OX=9925 GN=SDHA PE=3 SV=1	70	1	34	288	665	72.9	7.27	0.904488	2.22885	1.40876	1.51403	0.873872	0.673147	0.772262	0.773094	1.95841	0.13044	0.3321
A0A8C2RZ44	Tubulin alpha chain			Tubulin alpha chain OS=Capra hircus OX=9925 PE=3 SV=1	59	7	32	803	470	52	5.07	0.915132	0.959761	0.960478	0.945124	1.09885	0.954825	1.03344	1.02904	0.918453	0.130805	0.332533
A0A452E813	Proteasome subunit beta	PSMB5		Proteasome subunit beta OS=Capra hircus OX=9925 GN=PSMB5 PE=3 SV=1	59	11	11	43	263	28.7	7.02	1.11102	1.04586	1.00969	1.05552	1.12647	1.22437	1.09459	1.14848	0.919062	0.130833	0.332533
A0A8C2RSE7	Mitochondrial ribosomal protein L14			Mitochondrial ribosomal protein L14 OS=Capra hircus OX=9925 PE=3 SV=1	3	1	1	1	223	24.5	9.86	0.699761	1.6047	1.29763	1.2007	0.820308	0.435051	0.702601	0.652653	1.83972	0.130898	0.332533
A0A8C2SEB0	Protein disulfide-isomerase A6			Protein disulfide-isomerase A6 OS=Capra hircus OX=9925 PE=3 SV=1	13	4	4	10	523	57.3	5.85	0.862998	1.03443	0.917852	0.938428	0.871197	0.826502	0.81351	0.83707	1.12109	0.130961	0.332533
A0A6P3T972	Uncharacterized protein	JEQ12_011727		Uncharacterized protein OS=Ovis aries OX=9940 GN=JEQ12_011727 PE=3 SV=1	19	2	2	9	98	10.6	4.35	1.06088	1.05857	1.06261	1.06069	0.868356	1.01939	1.01372	0.967154	1.09671	0.131474	0.333578
A0A836A9M9	Fumarylacetoacetase-like C-terminal domain-containing protein	JEQ12_014201		Fumarylacetoacetase-like C-terminal domain-containing protein OS=Ovis aries OX=9940 GN=JEQ12_014201 PE=3 SV=1	47	1	12	57	314	34.6	6.9	1.03782	1.03913	1.0434	1.04012	0.978717	0.989046	1.04164	1.00314	1.03686	0.131609	0.333578
A0A8C2PKE8	Protein kinase C			Protein kinase C OS=Capra hircus OX=9925 PE=3 SV=1	3	1	2	4	642	74.6	7.91	1.06873	1.03219	1.12523	1.07538	1.06213	0.92362	0.834272	0.940007	1.14401	0.131636	0.333578
A0A452G3E3	SMG8 nonsense mediated mRNA decay factor	SMG8		SMG8 nonsense mediated mRNA decay factor OS=Capra hircus OX=9925 GN=SMG8 PE=3 SV=1	33	9	9	33	314	36.1	8.06	1.08122	1.01437	1.07319	1.05626	0.970027	1.03841	0.995854	1.00143	1.05475	0.131729	0.333591
[truncated: 2,294 more rows]
